# Supplementary material for: Pangenome reconstruction of Lactobacillaceae metabolism predicts species-specific metabolic traits
Source: mSystems. 2024 Jun 26;9(7):e00156-24. doi: 10.1128/msystems.00156-24 (PMC11265412; doi:10.1128/msystems.00156-24)
Supplement: File S2 — Reactome's reactions. [file msystems.00156-24-s0002.xlsx]

## Sheet: Sheet 1 - reactions_data
Supplementary file 2: Reactome's Reactions
Reaction ID	Reaction Name	Reaction Equation
ADSL1r	Adenylsuccinate lyase	dcamp_c <=> amp_c + fum_c
ASPK	aspartate kinase	asp_L_c + atp_c <=> 4pasp_c + adp_c
CYTK2	Cytidylate Kinase (dCMP)	atp_c + dcmp_c <=> adp_c + dcdp_c
DADK	Deoxyadenylate kinase	atp_c + damp_c <=> adp_c + dadp_c
DGK1	Deoxyguanylate Kinase (dGMP:ATP)	atp_c + dgmp_c <=> adp_c + dgdp_c
DHFR	Dihydrofolate reductase	dhf_c + h_c + nadph_c <=> nadp_c + thf_c
DTMPK	DTMP kinase	atp_c + dtmp_c <=> adp_c + dtdp_c
E4PD	Erythrose 4-phosphate dehydrogenase	e4p_c + h2o_c + nad_c <=> 4per_c + 2.0 h_c + nadh_c
G6PDH2r	Glucose 6-phosphate dehydrogenase	g6p_c + nadp_c <=> 6pgl_c + h_c + nadph_c
GALKr	Galactokinase	atp_c + gal_c <=> adp_c + gal1p_D_c + h_c
GTHOr	Glutathione oxidoreductase	gthox_c + h_c + nadph_c <=> 2.0 gthrd_c + nadp_c
MALTATr	maltose O-acetyltransferase	accoa_c + malt_c <=> acmalt_c + coa_c
NDPK4	Nucleoside-Diphosphate Kinase (ATP:dTDP)	atp_c + dtdp_c <=> adp_c + dttp_c
NDPK7	Nucleoside-Diphosphate Kinase (ATP:dCDP)	atp_c + dcdp_c <=> adp_c + dctp_c
OCBT	Ornithine carbamoyltransferase	cbp_c + orn_c <=> citr_L_c + h_c + pi_c
PGK	Phosphoglycerate Kinase	13dpg_c + adp_c <=> 3pg_c + atp_c
PRAGSr	Phosphoribosylglycinamide synthase	atp_c + gly_c + pram_c <=> adp_c + gar_c + h_c + pi_c
PUNP7	Purine-nucleoside phosphorylase (Xanthosine)	pi_c + xtsn_c <=> r1p_c + xan_c
SERAT	serine O-acetyltransferase	accoa_c + ser_L_c <=> acser_c + coa_c
SHK3Dr	Shikimate dehydrogenase	3dhsk_c + h_c + nadph_c <=> nadp_c + skm_c
TGBPA	Tagatose-bisphosphate aldolase	tagdp_D_c <=> dhap_c + g3p_c
URIDK2r	Uridylate kinase (dUMP)	atp_c + dump_c <=> adp_c + dudp_c
3OAR100	3-oxoacyl-[acyl-carrier-protein] reductase (n-C10:0)	3odecacp_c + h_c + nadph_c <=> 3hdecacp_c + nadp_c
3OAR120	3-oxoacyl-[acyl-carrier-protein] reductase (n-C12:0)	3oddecacp_c + h_c + nadph_c <=> 3hddecacp_c + nadp_c
3OAR140	3-oxoacyl-[acyl-carrier-protein] reductase (n-C14:0)	3omrsacp_c + h_c + nadph_c <=> 3hmrsacp_c + nadp_c
3OAR160	3-oxoacyl-[acyl-carrier-protein] reductase (n-C16:0)	3opalmacp_c + h_c + nadph_c <=> 3hpalmacp_c + nadp_c
3OAR40	3-oxoacyl-[acyl-carrier-protein] reductase (n-C4:0)	actacp_c + h_c + nadph_c <=> 3haacp_c + nadp_c
3OAR60	3-oxoacyl-[acyl-carrier-protein] reductase (n-C6:0)	3ohexacp_c + h_c + nadph_c <=> 3hhexacp_c + nadp_c
3OAR80	3-oxoacyl-[acyl-carrier-protein] reductase (n-C8:0)	3ooctacp_c + h_c + nadph_c <=> 3hoctacp_c + nadp_c
A5PISO	arabinose-5-phosphate isomerase	ru5p_D_c <=> ara5p_c
ACALD	acetaldehyde dehydrogenase (acetylating)	acald_c + coa_c + nad_c <=> accoa_c + h_c + nadh_c
ACKr	acetate kinase	ac_c + atp_c <=> actp_c + adp_c
ACOAD1f	Acyl-CoA dehydrogenase (butanoyl-CoA)	btcoa_c + nadp_c <=> b2coa_c + nadph_c
ACONTa	aconitase (half-reaction A, Citrate hydro-lyase)	cit_c <=> acon_c + h2o_c
ACONTb	aconitase (half-reaction B, Isocitrate hydro-lyase)	acon_c + h2o_c <=> icit_c
ACOTA	acetylornithine transaminase	acorn_c + akg_c <=> acg5sa_c + glu_L_c
ADK1	Adenylate Kinase	amp_c + atp_c <=> 2.0 adp_c
ADSL2r	Adenylosuccinate lyase	25aics_c <=> aicar_c + fum_c
AGPR	N-acetyl-g-glutamyl-phosphate reductase	acg5sa_c + nadp_c + pi_c <=> acg5p_c + h_c + nadph_c
AICART	Phosphoribosylaminoimidazolecarboxamide formyltransferase	10fthf_c + aicar_c <=> fprica_c + thf_c
ALAR	Alanine Racemase	ala_L_c <=> ala_D_c
ALCD19	alcohol dehydrogenase (glycerol)	glyald_c + h_c + nadh_c <=> glyc_c + nad_c
ALLULPE	Allulose 6-phosphate epimerase	allul6p_c <=> f6p_c
ARAI	L-arabinose isomerase	arab_L_c <=> rbl_L_c
ARGSL	Argininosuccinate lyase	argsuc_c <=> arg_L_c + fum_c
ASAD	aspartate-semialdehyde dehydrogenase	aspsa_c + nadp_c + pi_c <=> 4pasp_c + h_c + nadph_c
ASPTA	Aspartate transaminase	akg_c + asp_L_c <=> glu_L_c + oaa_c
CBIAT	Cobinamide adenyltransferase	atp_c + cbi_c + h2o_c <=> adocbi_c + pi_c + ppi_c
CBLAT	cob(I)alamin adenosyltransferase	atp_c + cbl1_c + h_c <=> adocbl_c + pppi_c
CBMKr	Carbamate kinase	atp_c + co2_c + nh4_c <=> adp_c + cbp_c + 2.0 h_c
CYTK1	Cytidylate Kinase (CMP)	atp_c + cmp_c <=> adp_c + cdp_c
DAPE	diaminopimelate epimerase	26dap_LL_c <=> 26dap_M_c
DDPGALA	2-dehydro-3-deoxy-6-phosphogalactonate aldolase	2dh3dgal6p_c <=> g3p_c + pyr_c
DHORTS	Dihydroorotase	dhor_S_c + h2o_c <=> cbasp_c + h_c
DURIPP	Deoxyuridine Phosphorylase	duri_c + pi_c <=> 2dr1p_c + ura_c
ECOAH1	3-hydroxyacyl-CoA dehydratase (3-hydroxybutanoyl-CoA)	3hpcoa_c <=> b2coa_c + h2o_c
ENO	Enolase	2pg_c <=> h2o_c + pep_c
F6PA	Fructose 6-phosphate aldolase	f6p_c <=> dha_c + g3p_c
FBA	Fructose-Bisphosphate Aldolase	f26bp_c <=> dhap_c + g3p_c
FCI	L-fucose isomerase	fuc_L_c <=> fcl_L_c
FCLPA	L-fuculose 1-phosphate aldolase	fc1p_c <=> dhap_c + lald_L_c
FUM	Fumarase	fum_c + h2o_c <=> mal_L_c
G1SAT	glutamate-1-semialdehyde aminotransferase	glu1sa_c <=> 5aop_c
G3PD2	glycerol-3-phosphate dehydrogenase (NADP)	glyc3p_c + nadp_c <=> dhap_c + h_c + nadph_c
GAPD	Glyceraldehyde-3-Phosphate Dehydrogenase	g3p_c + nad_c + pi_c <=> 13dpg_c + h_c + nadh_c
GARFT	Phosphoribosylglycinamide formyltransferase	10fthf_c + gar_c <=> fgam_c + h_c + thf_c
GHMT2r	glycine hydroxymethyltransferase	ser_L_c + thf_c <=> gly_c + h2o_c + mlthf_c
GK1	Guanylate Kinase (GMP:ATP)	atp_c + gmp_c <=> adp_c + gdp_c
GLTPD	Galactitol-1-phosphate dehydrogenase	galt1p_c + nad_c <=> h_c + nadh_c + tag6p_D_c
GLUDy	Glutamate dehydrogenase (NADP)	glu_L_c + h2o_c + nadp_c <=> akg_c + h_c + nadph_c + nh4_c
GLUR	glutamate racemase	glu_D_c <=> glu_L_c
GLYAT	glycine C-acetyltransferase	accoa_c + gly_c <=> 2aobut_c + coa_c
GUI1	glucuronate isomerase (D-glucuronate)	glcur_c <=> fruur_c
GUI2	glucuronate isomerase (D-galacturonate)	galur_c <=> tagur_c
HCO3E	Carbonic anhydrase	h_c + hco3_c <=> co2_c + h2o_c
HSDy	Homoserine dehydrogenase (NADPH)	hom_L_c + nadp_c <=> aspsa_c + h_c + nadph_c
IDOND	L-idonate 5-dehydrogenase	5dglcn_c + h_c + nadh_c <=> idon_L_c + nad_c
ILETA	Isoleucine transaminase	akg_c + ile_L_c <=> 3mop_c + glu_L_c
IMPC	IMP cyclohydrolase	h2o_c + imp_c <=> fprica_c
IPDDI	Isopentenyl-diphosphate D-isomerase	ipdp_c <=> dmpp_c
LCARR	lacaldehyde reductase (R-propane-1,2-diol forming)	h_c + lald_D_c + nadh_c <=> 12ppd_R_c + nad_c
LDH_D	D-Lactate Dehydrogenase	lac_D_c + nad_c <=> h_c + nadh_c + pyr_c
LSERDHr	L-serine dehydrogenase	nadp_c + ser_L_c <=> 2amsa_c + h_c + nadph_c
M1PD	mannitol-1-phosphate 5-dehydrogenase	mnl1p_c + nad_c <=> f6p_c + h_c + nadh_c
MAN6PI	Mannose-6-Phosphate Isomerase	man6p_c <=> f6p_c
MDH	Malate Dehydrogenase	mal_L_c + nad_c <=> h_c + nadh_c + oaa_c
MTHFC	Methenyltetrahydrofolate cyclohydrolase	h2o_c + methf_c <=> 10fthf_c + h_c
MTHFD	Methylenetetrahydrofolate dehydrogenase (NADP)	mlthf_c + nadp_c <=> methf_c + nadph_c
NDPK1	Nucleoside-Diphosphate Kinase (ATP:GDP)	atp_c + gdp_c <=> adp_c + gtp_c
NDPK2	Nucleoside-Diphosphate Kinase (ATP:UDP)	atp_c + udp_c <=> adp_c + utp_c
NDPK3	Nucleoside-Diphosphate Kinase (ATP:CDP)	atp_c + cdp_c <=> adp_c + ctp_c
NDPK5	Nucleoside-Diphosphate Kinase (ATP:dGDP)	atp_c + dgdp_c <=> adp_c + dgtp_c
NDPK6	Nucleoside-Diphosphate Kinase (ATP:dUDP)	atp_c + dudp_c <=> adp_c + dutp_c
NDPK8	Nucleoside-Diphosphate Kinase (ATP:dADP)	atp_c + dadp_c <=> adp_c + datp_c
OHPBAT	O-Phospho-4-hydroxy-L-threonine:2-oxoglutarate aminotransferase	glu_L_c + ohpb_c <=> akg_c + phthr_c
ORPT	orotate phosphoribosyltransferase	orot5p_c + ppi_c <=> orot_c + prpp_c
PGAMT	phosphoglucosamine mutase	gam1p_c <=> gam6p_c
PGI	Glucose-6-Phosphate Isomerase	g6p_c <=> f6p_c
PGM	Phosphoglycerate mutase	2pg_c <=> 3pg_c
PGMT	Phosphoglucomutase	g1p_c <=> g6p_c
PHETA1	Phenylalanine transaminase	akg_c + phe_L_c <=> glu_L_c + phpyr_c
PMANM	Phosphomannomutase	man1p_c <=> man6p_c
PPAKr	Propionate kinase	adp_c + ppap_c <=> atp_c + ppa_c
PPM	Phosphopentomutase	r1p_c <=> r5p_c
PPM2	phosphopentomutase (deoxyribose)	2dr1p_c <=> rbt5p_c
PRMICI	1-(5-phosphoribosyl)-5-[(5-phosphoribosylamino)methylideneamino)imidazole-4-carboxamide isomerase	prfp_c <=> prlp_c
PRPPS	Phosphoribosylpyrophosphate synthetase	atp_c + r5p_c <=> amp_c + h_c + prpp_c
PSCVT	3-phosphoshikimate 1-carboxyvinyltransferase	pep_c + skm5p_c <=> 3psme_c + pi_c
PTAr	Phosphotransacetylase	accoa_c + pi_c <=> actp_c + coa_c
PUNP1	Purine-nucleoside phosphorylase (Adenosine)	adn_c + pi_c <=> ade_c + r1p_c
PUNP2	Purine-nucleoside phosphorylase (Deoxyadenosine)	dad_2_c + pi_c <=> 2dr1p_c + ade_c
PUNP3	Purine-nucleoside phosphorylase (Guanosine)	gsn_c + pi_c <=> gua_c + r1p_c
PUNP4	Purine-nucleoside phosphorylase (Deoxyguanosine)	dgsn_c + pi_c <=> 2dr1p_c + gua_c
PUNP5	Purine-nucleoside phosphorylase (Inosine)	ins_c + pi_c <=> hxan_c + r1p_c
PUNP6	Purine-nucleoside phosphorylase (Deoxyinosine)	din_c + pi_c <=> 2dr1p_c + hxan_c
PYNP2r	pyrimidine-nucleoside phosphorylase (uracil)	pi_c + uri_c <=> r1p_c + ura_c
RBP4E	L-ribulose-phosphate 4-epimerase	ru5p_L_c <=> xu5p_D_c
RMI	L-rhamnose isomerase	rmn_c <=> rml_c
RMPA	Rhamnulose-1-phosphate aldolase	rml1p_c <=> dhap_c + lald_L_c
RPE	Ribulose 5-Phosphate 3-Epimerase	ru5p_D_c <=> xu5p_D_c
RPI	Ribose-5-phosphate isomerase	r5p_c <=> ru5p_D_c
SBTPD	D-sorbitol-6-phosphate:NAD 2-oxidoreductase	nad_c + sbt6p_c <=> f6p_c + h_c + nadh_c
TALA	Transaldolase	g3p_c + s7p_c <=> e4p_c + f6p_c
TKT1	Transketolase	r5p_c + xu5p_D_c <=> g3p_c + s7p_c
TMDPP	pyrimidine-nucleoside phosphorylase (thymine)	2dr1p_c + thym_c <=> pi_c + thymd_c
TPI	Triose-Phosphate Isomerase	dhap_c <=> g3p_c
TRSARr	Tartronate semialdehyde reductase	2h3oppan_c + h_c + nadh_c <=> glyc_R_c + nad_c
TYRTA	Tyrosine transaminase	akg_c + tyr_L_c <=> 34hpp_c + glu_L_c
UAG2E	UDP-N-acetylglucosamine 2-epimerase	uacgam_c <=> uacmam_c
UDPG4E	UDPglucose 4-epimerase	udpg_c <=> udpgal_c
UDPKAAT	UDP-4-amino-4-deoxy-L-arabinose--oxoglutarate aminotransferase	glu_L_c + udpLa4o_c <=> akg_c + udpLa4n_c
UMPK	UMP Kinase	atp_c + ump_c <=> adp_c + udp_c
VALTA	Valine transaminase	akg_c + val_L_c <=> 3mob_c + glu_L_c
XYLI1	xylose isomerase	xyl_D_c <=> xylu_D_c
XYLI2	xylose isomerase	glc_D_c <=> fru_c
TKT2	Transketolase	e4p_c + xu5p_D_c <=> f6p_c + g3p_c
ACOATA	Acetyl Coenzyme A Acp Transacylase	accoa_c + acp_c + h_c <=> acacp_c + coa_c
3OAR180	3-oxoacyl-[acyl-carrier-protein] reductase (n-C18:0)	3ooctdacp_c + h_c + nadph_c <=> 3hoctaacp_c + nadp_c
IPPMIb	2-isopropylmalate hydratase	2ippm_c + h2o_c <=> 3c3hmp_c
IPPMIa	3-isopropylmalate dehydratase	3c2hmp_c <=> 2ippm_c + h2o_c
EX_h_e	exchange reaction for proton	h_e <=>
EX_h2o_e	H2O exchange	h2o_e <=>
EX_ca2_e	Calcium exchange	ca2_e <=>
EX_cl_e	exchange reaction for Chloride	cl_e <=>
EX_co2_e	CO2 exchange	co2_e <=>
EX_cobalt2_e	Co2+ exchange	cobalt2_e <=>
EX_cu2_e	Cu2+ exchange	cu2_e <=>
EX_fe3_e	Fe3+ exchange	fe3_e <=>
EX_k_e	K+ exchange	k_e <=>
EX_mn2_e	Mn2+ exchange	mn2_e <=>
EX_nh4_e	Ammonia exchange	nh4_e <=>
EX_o2_e	exchange reaction for oxugen	o2_e <=>
EX_pi_e	Phosphate exchange	pi_e <=>
EX_so4_e	Sulfate exchange	so4_e <=>
EX_na1_e	exchange reaction for Sodium	na_e <=>
EX_mg2_e	Mg exchange	mg_e <=>
EX_zn2_e	Zinc exchange	zn_e <=>
ACONIs	Aconitate isomerase (spontaneous)	acon_T_c <=> acon_c
FALGTHLs	Formaldehyde glutathione ligase (spontaneous)	fald_c + gthrd_c <=> hmgth_c
10FTHFGLULL	10-Formyltetrahydrofolate:L-glutamate ligase (ADP-forming)	10fthf_c + atp_c + glu_L_c --> 10fthfglu_L_c + adp_c + h_c + pi_c
11MTRDOC	11-methyl-trans-dodec-2-enoyl-ACP:NAD+ oxidoreductase (A-specific)	11mtdeacp_c + h_c + nadh_c --> 11mdacp_c + nad_c
23CN2P1	2',3'-Cyclic AMP 3'-nucleotidohydrolase	23camp_c + h2o_c --> 3amp_c + h_c
23CN2P2	2',3'-Cyclic UMP 3'-nucleotidohydrolase	23cump_c + h2o_c --> 3ump_c + h_c
23CN2P3	2',3'-Cyclic CMP 3'-nucleotidohydrolase	23ccmp_c + h2o_c --> 3cmp_c + h_c
23CN2P4	2',3'-Cyclic GMP 3'-nucleotidohydrolase	23cgmp_c + h2o_c --> 3gmp_c + h_c
2INSD	2-Inosose dehydratase	2ins_c --> dkdi_c + h2o_c
2OXOADOXm	2-Oxoadipate:lipoamde 2-oxidoreductase(decarboxylating and acceptor-succinylating)	2oxoadp_c + coa_c + nad_c --> co2_c + glutcoa_c + h_c + nadh_c
3HAD100	3-hydroxyacyl-[acyl-carrier-protein] dehydratase (n-C10:0)	3hdecacp_c + h_c --> h2o_c + tdec2eacp_c
3HAD120	3-hydroxyacyl-[acyl-carrier-protein] dehydratase (n-C12:0)	3hddecacp_c --> h2o_c + tddec2eacp_c
3HAD140	3-hydroxyacyl-[acyl-carrier-protein] dehydratase (n-C14:0)	3hmrsacp_c --> h2o_c + tmrs2eacp_c
3HAD160	3-hydroxyacyl-[acyl-carrier-protein] dehydratase (n-C16:0)	3hpalmacp_c + h_c --> h2o_c + tpalm2eacp_c
3HAD180	3-hydroxyacyl-[acyl-carrier-protein] dehydratase (n-C18:0)	3hoctaacp_c + h_c --> h2o_c + toctd2eacp_c
3HAD40	3-hydroxyacyl-[acyl-carrier-protein] dehydratase (n-C4:0)	3haacp_c --> but2eacp_c + h2o_c
3HAD60	3-hydroxyacyl-[acyl-carrier-protein] dehydratase (n-C6:0)	3hhexacp_c --> h2o_c + thex2eacp_c
3HAD80	3-hydroxyacyl-[acyl-carrier-protein] dehydratase (n-C8:0)	3hoctacp_c --> h2o_c + toct2eacp_c
3KGK	ATP:3-dehydro-L-gulonate 6-phosphotransferase	3dhguln_c + atp_c --> 3dhgulnp_c + adp_c + h_c
3OAR121	3-oxoacyl-[acyl-carrier-protein] reductase (n-C12:1)	3ocddec5eacp_c + h_c + nadph_c --> 3hcddec5eacp_c + nadp_c
3OAR141	3-oxoacyl-[acyl-carrier-protein] reductase (n-C14:1)	3ocmrs7eacp_c + h_c + nadph_c --> 3hcmrs7eacp_c + nadp_c
3OAR161	3-oxoacyl-[acyl-carrier-protein] reductase (n-C16:1)	3ocpalm9eacp_c + h_c + nadph_c --> 3hcpalm9eacp_c + nadp_c
4ABUTD	4-Aminobutyraldehyde:NAD+ oxidoreductase	4abutn_c + h2o_c + nadp_c --> 4abut_c + 2.0 h_c + nadph_c
4CMLCL-kt	4-Carboxymuconolactone carboxy-lyase	4cml_c + h_c --> 5odhf2a_c + co2_c
4HTHRS	4-Hydroxy-L-threonine synthase	h2o_c + phthr_c --> 4hthr_c + pi_c
4MCAT23DOX	Catechol 2 3 dioxygenase	4mcat_c + o2_c --> h_c + hmccms_c
4NPHPP	4-Nitrophenyl phosphate phosphohydrolase_c0	4nphp_c + h2o_c --> 4nph_c + pi_c
5FLURAPRT	5-fluorouracil phosphoribosyltransferase	5flura_c + prpp_c --> 5flurimp_c + ppi_c
6PGALSZ	Lactose 6-phosphate 6-phosphogalactohydrolase_c0	h2o_c + lac6p_c --> dgal6p_c + glc_D_c
6PHBG	6-phospho-beta-glucosidase	h2o_c + salc6p_c --> 2hymeph_c + g6p_c
6PHBG2	Salicin 6-phosphate glucohydrolase	h2o_c + salc6p_c --> 2hymeph_c + g6p_B_c
AALACPTD	D-alanyl-D-alanine carboxypeptidase	2.0 h2o_c + uaagmda_c --> 2.0 ala_D_c + 2.0 ptdegly_c
AATA	2 aminoadipate transaminase	L2aadp_c + akg_c --> 2oxoadp_c + glu_L_c + h_c
AB6PGH	Arbutin 6-phosphate glucohydrolase	arbt6p_c + h2o_c --> g6p_c + hqn_c
AB6PGH_1	Arbutin 6-phosphate glucohydrolase	arbt6p_c + h2o_c --> g6p_B_c + hqn_c
ABUTD	Aminobutyraldehyde Dehydrogenase	4abutn_c + h2o_c + nad_c --> 4abut_c + 2.0 h_c + nadh_c
ACACT3r	acetyl-CoA C-acyltransferase (hexanoyl-CoA) (r)	3oocoa_c + coa_c --> accoa_c + hxcoa_c
ACACT4r	acetyl-CoA C-acyltransferase (octanoyl-CoA) (r)	3odcoa_c + coa_c --> accoa_c + occoa_c
ACACT5r	acetyl-CoA C-acyltransferase (decanoyl-CoA) (r)	3oddcoa_c + coa_c --> accoa_c + dcacoa_c
ACACT6r	acetyl-CoA C-acyltransferase (dodecanoyl-CoA) (r)	3otdcoa_c + coa_c --> accoa_c + ddcacoa_c
ACACT7r	acetyl-CoA C-acyltransferase (tetradecanoyl-CoA) (r)	3ohdcoa_c + coa_c --> accoa_c + tdcoa_c
ACAMH	Acylamide aminohydrolase	bzmd_c + h2o_c --> bz_c + nh4_c
ACBIPGT	Adenosyl cobinamide phosphate guanyltransferase	adocbip_c + gtp_c + h_c --> agdpcbi_c + ppi_c
ACGAMT	UDP-N-acetylglucosamine:undecaprenylphosphate N-acetylglucosamine -1-phosphate transferase	uacgam_c + udcpp_c --> ump_c + unaga_c
ACGK	acetylglutamate kinase	acglu_c + atp_c --> acg5p_c + adp_c
ACGS	N-acetylglutamate synthase	accoa_c + glu_L_c --> acglu_c + coa_c + h_c
ACHBS	2-aceto-2-hydroxybutanoate synthase	2obut_c + h_c + pyr_c --> 2ahbut_c + co2_c
ACLDC	2-Acetolactate carboxy-lyase_c0	alac_S_c + h_c --> actn_S_c + co2_c
ACPpds	[acyl-carrier-protein] phosphodiesterase	acp_c + h2o_c --> apoacp_c + h_c + pan4p_c
ACAPS	ACAPS	accoa_c + hacp_c <=> acacp_c + coa_c
HACPS	HACPS	apoacp_c + coa_c --> hacp_c + pap_c
PTPATi	Pantetheine-phosphate adenylyltransferase	atp_c + h_c + pan4p_c <=> dpcoa_c + ppi_c
ACPS1	Acyl-carrier protein synthase	apoacp_c + coa_c --> acp_c + 2.0 h_c + pap_c
ACTPASE	acylphosphatase	actp_c + h2o_c --> ac_c + h_c + pi_c
ACYLCOASPATr	acyl-CoA:sphingosine N-acyltransferase	acylcoa_c + sphings_c --> coa_c + crm_cho_c + h_c
ACYP	Acylphosphatase	13dpg_c + h2o_c --> 3pg_c + h_c + pi_c
ACYP_2	acylphosphatase	actp_c + h2o_c --> ac_c + h_c + pi_c
ADA	Adenosine deaminase	adn_c + h2o_c + h_c --> ins_c + nh4_c
ADCLS	adenosyl-chloride synthase	amet_c + cl_c --> dcad_c + h_c + met_L_c
ADCOBAPS	Adenosylcobinamide-phosphate synthase	adcobhex_c + applp_c + atp_c --> adocbip_c + adp_c + h_c + pi_c
ADCYRS	Adenosylcobyric acid synthase (glutamine-hydrolysing)	adcobdam_c + 4.0 atp_c + 4.0 gln_L_c + 4.0 h2o_c --> adcobhex_c + 4.0 adp_c + 4.0 glu_L_c + 4.0 h_c + 4.0 pi_c
ADD	Adenine deaminase	ade_c + h2o_c + h_c --> hxan_c + nh4_c
ADNCYC	Adenylate Cyclase	atp_c --> camp_c + ppi_c
ADNK1	Adenosine Kinase	adn_c + atp_c --> adp_c + amp_c + h_c
ADNP	Adenine permease AdeP	ade_e + h_e --> ade_c + h_c
ADOCBIK	Adenosyl cobinamide kinase	adocbi_c + atp_c --> adocbip_c + adp_c + h_c
ADOCBLS	Adenosylcobalamin 5-phosphate synthase	agdpcbi_c + rdmbzi_c --> adocbl_c + gmp_c + h_c
ADPRATr	ADP:D-ribose-5-phosphate adenylyltransferase	adp_c + h_c + r5p_c --> adprib_c + pi_c
ADPRDP	ADPribose Diphosphatase	adprib_c + h2o_c --> amp_c + 2.0 h_c + r5p_c
ADPT	Adenine Phosphoribosyltransferase	ade_c + prpp_c --> amp_c + ppi_c
ADSS	Adenylosuccinate synthase	asp_L_c + gtp_c + imp_c --> dcamp_c + gdp_c + 2.0 h_c + pi_c
AGDC	N-Acetylglucosamine-6-Phosphate Deacetylase	acgam6p_c + h2o_c --> ac_c + gam6p_c
AGMDA	Agmatine deaminase	agm_c + h2o_c --> Ncbmpts_c + nh4_c
AGPAT120	1-tetradecanoyl-sn-glycerol 3-phosphate O-acyltransferase (n-C12:0)	1ddecg3p_c + ddcaacp_c --> acp_c + h_c + pa120_c
AGPAT140	1-tetradecanoyl-sn-glycerol 3-phosphate O-acyltransferase (n-C14:0)	1tdecg3p_c + tdeacp_c --> acp_c + h_c + pa140_c
AGPAT141	1-tetradec-7-enoyl-sn-glycerol 3-phosphate O-acyltransferase (n-C14:1)	1tdec7eg3p_c + tdeacp_c --> acp_c + h_c + pa141_c
AGPAT160	1-hexadecanoyl-sn-glycerol 3-phosphate O-acyltransferase (n-C16:0)	1hdecg3p_c + hedacp_c --> acp_c + pa160_c
AGPAT161	1-hexadec-7-enoyl-sn-glycerol 3-phosphate O-acyltransferase (n-C16:1)	1hdec9eg3p_c + palmacp_c --> acp_c + h_c + pa161_c
AGPAT180	1-octadecanoyl-sn-glycerol 3-phosphate O-acyltransferase (n-C18:0)	1odecg3p_c + octacp_c --> acp_c + h_c + pa180_c
AGPAT181	1-octadec-7-enoyl-sn-glycerol 3-phosphate O-acyltransferase (n-C18:1)	1odec11eg3p_c + ocdcaacp_c --> acp_c + h_c + pa181_c
AGTi	Alanine glyoxylate aminotransferase irreversible	ala_L_c + glx_c --> gly_c + pyr_c
AHCYSNS	adenosylhomocysteine nucleosidase	ahcys_c + h2o_c --> ade_c + rhcys_c
AHEXASE3	Beta-N-acetylhexosaminidase, cytosol	chtbs_c + h2o_c --> 2.0 acgam_c + h_c
AHSERL2	O-acetylhomoserine (thiol)-lyase	achms_c + h2s_c --> ac_c + hcys_L_c
AIHDCDPDAGG3PTr	anteisoheptadecanoyl-CDPdiacylglycerol:sn-glycerol-3-phosphate 3-phosphatidyltransferase	cdpdaihpdecg_c + glyc3p_c --> cmp_c + daihedpgp_c
AIHDPCTr	anteisoheptadecanoyl-phosphatidate cytidylyltransferase	ctp_c + paai17_c --> cdpdaihpdecg_c + ppi_c
AIHDPSDC	anteisoheptadecanoyl-phosphatidylserine decarboxylase	dianphaser_c + 2.0 h_c --> co2_c + dianethal_c
AIHEDDAGK	anteisoheptadecanoyl-Diacylglycerol kinase	12daihdglyc_c + atp_c --> adp_c + paai17_c
AIHEDLTAS24LGS	anteisoheptadecanoyl-lipoteichoic acid synthesis (n-24), linked, glucose substituted	anteiluc24_c + 24.0 udpg_c --> ai17tcaglc_c + 24.0 h_c + 24.0 udp_c
AIHEDLTASLU	anteisoheptadecanoyl-lipoteichoic acid synthesis (n-24), linked, unsubstituted	24.0 cdpglyc_c + dglcdaihedg_c --> anteiluc24_c + 24.0 cmp_c + 24.0 h_c
AIHEDPGPPH	anteisoheptadecanoyl-Phosphatidylglycerophosphate phosphohydrolase	daihedpgp_c + h2o_c --> daihedpg_c + h_c + pi_c
AIPDLTAS	isohexadecanoyl-lipoteichoic acid synthesis (n-24), linked, glucose substituted	i16tca1_c + 24.0 udpg_c --> 24.0 h_c + ihxdlpalglcs_c + 24.0 udp_c
AIPEDCDPDAGG3PTr	anteisopentadecanoyl-CDPdiacylglycerol:sn-glycerol-3-phosphate 3-phosphatidyltransferase	cdpdaipdecg_c + glyc3p_c --> cmp_c + daipedpgp_c
AIPEDCDPDAGSPTr	anteisopentadecanoyl-CDPdiacylglycerol-serine O-phosphatidyltransferase	cdpdaipdecg_c + ser_L_c --> cmp_c + daipedpser_c + 2.0 h_c
AIPEDDAGK	anteisopentadecanoyl-Diacylglycerol kinase	12daipdglyc_c + atp_c --> adp_c + paai15_c
AIPEDLTASLU	anteisopentadecanoyl-lipoteichoic acid synthesis (n-24), linked, unsubstituted	24.0 cdpglyc_c + dglcdaipedg_c --> ai15tca1_c + 24.0 cmp_c + 24.0 h_c
AIPEDPCTr	anteisopentadecanoyl-phosphatidate cytidylyltransferase	ctp_c + paai15_c --> cdpdaipdecg_c + ppi_c
AIPEDPGPPH	anteisopentadecanoyl-Phosphatidylglycerophosphate phosphohydrolase	daipedpgp_c + h2o_c --> daipedpg_c + h_c + pi_c
AIPEDPSDC	anteisopentadecanoyl-phosphatidylserine decarboxylase	daipedpser_c + 2.0 h_c --> co2_c + daipedpetm_c
AIRC4	NCAIR synthetase and NCAIR mutase	air_c + atp_c + hco3_c --> 5aizc_c + adp_c + h_c + pi_c
AITEDCDPDAGSPTr	anteisoheptadecanoyl-CDPdiacylglycerol-serine O-phosphatidyltransferase	cdpdaihpdecg_c + ser_L_c --> cmp_c + dianphaser_c + 2.0 h_c
AKGDa	Oxoglutarate dehydrogenase (lipoamide)	akg_c + h_c + lpam_c --> co2_c + sdhlam_c
ALAALAD	D-alanine-D-alanine dipeptidase	alaala_c + h2o_c --> 2.0 ala_D_c
ALAASPANT	Aspartate/alanine antiporter	ala_L_e + asp_L_c --> ala_L_c + asp_L_e
ALCD25xi	Aldehyde dehydrogenase 2 phenylethanol NAD	h_c + nadh_c + pacald_c --> 2phetoh_c + nad_c
ALDD2x	Aldehyde dehydrogenase (acetaldehyde, NAD)	acald_c + h2o_c + nad_c --> ac_c + 2.0 h_c + nadh_c
ALDD8x	aldehyde dehydrogenase D glyceraldehyde NAD	glyald_c + h2o_c + nad_c --> glyc_R_c + 2.0 h_c + nadh_c
ALKP	Alkaline Phosphatase	dhap_c + h2o_c --> dha_c + pi_c
ALLTN	allantoinase	alltn_c + h2o_c --> alltt_c + h_c
ALR4x	aldose reductase (acetol)	acetol_c + h_c + nadh_c --> 12ppd_R_c + nad_c
ALTAMH	allantoate amidinohydrolase (decarboxylating)	alltt_c + h2o_c + 2.0 h_c --> co2_c + nh4_c + udg_c
AMANK	N-Acetyl-D-Mannosamine Kinase	acmana_c + atp_c --> acmanap_c + adp_c + h_c
AMETARGMETTr	S-Adenosyl-L-methionine:[myelin-basic-protein]-arginine Nw-methyltransferase	amet_c + myproarg_c --> ahcys_c + h_c + mypromarg_c
AMETMPMTr	S-adenosyl-L-methionine:precorrin-1 C-methyltransferase	amet_c + pc1_c --> ahcys_c + dscl_c
AMID	GUANIDINOBUTANAMIDE-NH3-RXN	4gudbd_c + h2o_c --> 4gudbutn_c + nh4_c
AMID2	Amidase	h2o_c + pad_c --> nh4_c + pac_c
AMID3	Amidase	h2o_c + iad_c --> ind3ac_c + nh4_c
AMID4	Amidase	ad_c + h2o_c --> ac_c + nh4_c
AMID5	amidase	aa_c + h2o_c --> acryl_c + nh4_c
AMMQT7	S-adenosylmethione:2-demthylmenaqui methyltransferase (menaqui 7)	2dmmq7_c + amet_c + nadph_c --> ahcys_c + mql7_c + nadp_c
AMMQT8_2	S-adenosylmethione:2-demethylmenaqui methyltransferase	2dmmq8_c + amet_c --> ahcys_c + h_c + mqn8_c
AMPEP1	Aminopeptidase	gly_asn_L_c + h2o_c --> asn_L_c + gly_c
AMPEP10	Aminopeptidase	gly_asp_L_c + h2o_c --> asp_L_c + gly_c
AMPEP11	Aminopeptidase	gly_pro_L_c + h2o_c --> gly_c + pro_L_c
AMPEP12	Aminopeptidase	ala_gln_c + h2o_c --> ala_L_c + gln_L_c
AMPEP14	Aminopeptidase	h2o_c + h_c + met_L_ala_L_c --> ala_L_c + met_L_c
AMPEP2	Aminopeptidase	ala_L_thr_L_c + h2o_c --> ala_L_c + thr_L_c
AMPEP3	Aminopeptidase	gly_gln_c + h2o_c --> gln_L_c + gly_c
AMPEP4	Aminopeptidase	L_alagly_c + h2o_c --> ala_L_c + gly_c
AMPEP5	Aminopeptidase	ala_L_glu_L_c + h2o_c --> ala_L_c + glu_L_c
AMPEP6	Aminopeptidase	ala_leu_c + h2o_c --> ala_L_c + leu_L_c
AMPEP7	Aminopeptidase	ala_his_c + h2o_c --> ala_L_c + his_L_c
AMPEP8	Aminopeptidase	gly_glu_L_c + h2o_c --> glu_L_c + gly_c
AMPEP9	Aminopeptidase	gly_met_c + h2o_c --> gly_c + met_L_c
AMPSDH	AMP,sulfite:acceptor oxidoreductase (adenosine-5'-phosphosulfate-forming)	aps_c + fadh2_c --> amp_c + fad_c + 3.0 h_c + so3_c
AMPTASECG	Alanyl Aminopeptidase (Cys-Gly)	cgly_c + h2o_c --> cys_L_c + gly_c
ANMH	Acylneuraminyl hydrolase	gm4_c + h2o_c --> acnam_c + cereb_c
ANPRT	anthranilate phosphoribosyltransferase	anth_c + prpp_c --> ppi_c + pran_c
AP4AH1	Ap4A hydrolase, asymmetrically	ap4a_c + h2o_c --> amp_c + atp_c + 2.0 h_c
AP5AH	Ap5A hydrolase	ap5a_c + h2o_c --> adp_c + atp_c + 2.0 h_c
APATi	Tetrahydrodipicolinate acetyltransferase	coa_c + nal2a6o_c --> accoa_c + h2o_c + thdp_c
APCPT	ATP:pantothenate 4'-phosphotransferase	atp_c + ptcys_c --> 4ppcys_c + adp_c + h_c
APNPT	ATP:pantetheine 4'-phosphotransferase	atp_c + ptth_c --> adp_c + h_c + pan4p_c
APRAUR	5-amino-6-(5-phosphoribosylamino)uracil reductase	5apru_c + h_c + nadph_c --> 5aprbu_c + nadp_c
ARBabc	L-arabinose transport via ABC system	arab_L_e + atp_c + h2o_c --> adp_c + arab_L_c + h_c + pi_c
ARDALPSE2	aryldialkylphosphatase	dntp_c + h2o_c --> 4nph_c + detp_c + h_c
ARGD	Arginine deiminase	arg_L_c + h2o_c --> citr_L_c + nh4_c
ARGEX	Arginine exporter	arg_L_c --> arg_L_e
ARGSS	Argininosuccinate synthase	asp_L_c + atp_c + citr_L_c --> amp_c + argsuc_c + h_c + ppi_c
ARGTRS	Arginyl-tRNA synthetase	arg_L_c + atp_c + trna_c --> amp_c + argtrna_c + ppi_c
ARSA	Arylsulfatase	h2o_c + sgalside_hs_c --> galside_hs_c + h_c + so4_c
ASCBPL	L-ascorbate 6-phosphate lactonase	ascb6p_c + h2o_c --> 3dhgulnp_c + h_c
ASNN	L-asparaginase	asn_L_c + h2o_c --> asp_L_c + nh4_c
ASNS1	Asparagine synthase (glutamine-hydrolysing)	asp_L_c + atp_c + gln_L_c + h2o_c --> amp_c + asn_L_c + glu_L_c + h_c + ppi_c
ASNS2	Asparagine synthetase	asp_L_c + atp_c + nh4_c --> amp_c + asn_L_c + h_c + ppi_c
ASNTRS	Asparaginyl-tRNA synthetase	asn_L_c + atp_c + 2.0 h_c + trna_c --> amp_c + asntrna_c + ppi_c
ASP1DC	Aspartate 1-Decarboxylase	asp_L_c + h_c --> ala_B_c + co2_c
ASPCT	aspartate carbamoyltransferase	asp_L_c + cbp_c --> cbasp_c + h_c + pi_c
ASPO6	L-aspartate oxidase	asp_L_c + o2_c --> h2o2_c + h_c + iasp_c
ASPOX	L-aspartate oxidase	asp_L_c + h2o_c + o2_c --> h2o2_c + nh4_c + oaa_c
ASPTRS	Aspartyl-tRNA synthetase	asp_L_c + atp_c + trna_c --> amp_c + asptrna_c + ppi_c
ASR	Arsenate reductase	aso4_c + 2.0 gthrd_c --> aso3_c + gthox_c + h2o_c
ATPM	ATP maintenance requirment	atp_c + h2o_c --> adp_c + h_c + pi_c
ATRZCH	Atrazine chlorohydrolase	atrz_c + h2o_c --> cl_c + h_c + hatrz_c
AUS	5-Amino-6-(1-D-ribitylamino)uracil synthase	5aprbu_c + h2o_c --> 4r5au_c + pi_c
BADP	beta-Alanyl-N(pai)-methyl-L-histidine hydrolase_c0	ans_c + h2o_c --> NPmehis_c + ala_B_c
BARARH	beta-L-Arabinoside arabinohydrolase	h2o_c + larade_c --> alch_c + arab_L_c
BDH	D-beta-hydroxybutyrate dehydrogenase	bhb_c + nad_c --> acac_c + h_c + nadh_c
BG_CELLB	cellobiose glucohydrolase	cellb_c + h2o_c --> 2.0 glc_D_c
BGALBGLUH	beta-D-Galactosyl-1,4-beta-D-glucosylceramide galactohydrolase	h2o_c + laccer_c --> gal_bD_c + gluside_hs_c
BGALS	beta-galactosidase	h2o_c + laccer_c --> gal_c + gluside_hs_c
BGLA1	6-phospho-beta-glucosidase	6pgg_c + h2o_c --> g6p_c + glc_D_c
BGLK	Beta-glucoside kinase	atp_c + cellb_c + h2o_c --> adp_c + g6p_c + glc_D_c + h_c
BIAMH1	Biuret amidohydrolase	biur_c + h2o_c + h_c --> co2_c + nh4_c + urea_c
BIAMH2	biuret amidohydrolase	biur_c + h2o_c --> allphn_c + nh4_c
BLACT	Beta lactamase	h2o_c + pencil_c --> h_c + pencilca_c
BLACTG	beta-lactamase	h2o_c + pencil_G_c --> benpen_c
BPNT	3',5'-bisphosphate nucleotidase	h2o_c + pap_c --> amp_c + pi_c
BTMAT1	Butyryl-[acyl-carrier protein]:malonyl-CoA C-acyltransferase	but2eacp_c + h_c + nadh_c --> butacp_c + nad_c
BTNC	Biotin carboxylase	atp_c + btnCCP_c + hco3_c --> adp_c + cbtnCCP_c + h_c + pi_c
BTNt	Biotin ABC transporter	atp_c + btn_e + h2o_c --> adp_c + btn_c + h_c + pi_c
BZALDH	Benzyl alcohol dehydrogenase	bzalc_c + nad_c --> bzal_c + h_c + nadh_c
CA2Tr	Calcium-transporting ATPase	atp_c + ca2_e + h2o_c --> adp_c + ca2_c + h_c + pi_c
CBIA	Cobyrinic acid a,c-diamide synthase (EC 6.3.1.-)	2.0 atp_c + cobya_c + 2.0 gln_L_c + 2.0 h2o_c --> 2.0 adp_c + co2dam_c + 2.0 glu_L_c + 2.0 h_c + 2.0 pi_c
CD2abc1	cadmium transport out via ABC system	atp_c + cd2_c + h2o_c --> adp_c + cd2_e + h_c + pi_c
CDPMEK	4-(cytidine 5-diphospho)-2-C-methyl-D-erythritol kinase	4c2me_c + atp_c --> 2p4c2me_c + adp_c + h_c
CELLBGLCH	cellobiose glucohydrolase	cellb_c + h2o_c --> 2.0 glc_D_c
CELYSNADPOX	N2-(D-1-carboxylethyl)-L-lysine:NADP+ oxidoreductase (L-lysine-forming)	h2o_c + lysop_c + nadp_c --> h_c + lys_L_c + nadph_c + pyr_c
CFAS180	cyclopropane fatty acid synthase (n18:0)	amet_c + ocdcaacp_c --> ahcys_c + cpocdacp_c + h_c
CGPT	CDP glycerol glycerophosphotransferase	45.0 cdpglyc_c + nacetlbdgl_c --> 45.0 cmp_c + 45.0 h_c + prenoN_acid_c
CHOLID	7-alpha-hydroxysteroid dehydrogenase	cholate_c + nad_c --> dhcholn_c + h_c + nadh_c
CHOLSH	Choline sulfate sulfohydrolase	chols_c + h2o_c --> chol_c + h_c + so4_c
CHORS	Chorismate synthase	3psme_c --> chor_c + pi_c
CITCIb	R03898	citac_c + h2o_c --> r3mmal_c
CITMCOAH	L-Citramalyl-CoA hydro-lyase, mitochondrial	h2o_c + itaccoa_c --> citmcoa_L_c
CMCHL	Citramalyl-CoA hydro-lyase	h2o_c + itaccoa_c --> citmcoa_c
CNUNUH	3',5'-Cyclic-nucleotide 5'-nucleotidohydrolase_c0	3cnuc_c + h2o_c --> h_c + nacbala_c
COADSR	Coenzyme A disulfide reductase	2.0 coa_c --> coa2s_c
COAGLTOX	CoA,glutathione:NADP+ oxidoreductase (disulfide-forming)	gthcoa_c + h_c + nadph_c --> coa_c + gthrd_c + nadp_c
CODSCL7MTDC	Cobalt precorrin 7 methyltransferase decarboxylase	amet_c + codscl7_c --> ahcys_c + co2_c + copre8_c
CONOX	Coniferyl aldehyde:NADP oxidoreductase	conialdh_c + h2o_c + nadp_c --> fer_c + 2.0 h_c + nadph_c
COPREC3MT	Precorrin-3B C17-methyltransferase (EC 2.1.1.131)	amet_c + copre3_c --> ahcys_c + copre4_c
COPREC4MT	Precorrin-4 C11-methyltransferase (EC 2.1.1.133)	amet_c + copre4_c --> ahcys_c + copre5_c + h_c
COPREC6MT	Precorrin-6Y C5,15-methyltransferase [decarboxylating] E.C. 2.1.1.132	2.0 amet_c + codhpre6_c --> 2.0 ahcys_c + co2_c + copre8_c + h_c
CPC2MT	Precorrin-2 C20-methyltransferase	amet_c + copre2_c --> ahcys_c + copre3_c + h_c
CPC5MT	Precorrin-5 C1-methyltransferase	amet_c + copre5_c + h2o_c --> acald_c + ahcys_c + copre6_c + h_c
CPC6R	Precorrin-6A reductase	copre6_c + h_c + nadph_c --> codhpre6_c + nadp_c
CPMPS	Cyclic pyranopterin monophosphate synthase	gtp_c + h2o_c --> cpmp_c + ppi_c
CS	Citrate synthase	accoa_c + h2o_c + oaa_c --> cit_c + coa_c + h_c
CSND	Cytosine deaminase	csn_c + h2o_c + h_c --> nh4_c + ura_c
CT6PT	CTP:D-Tagatose 6-phosphate 1-phosphotransferase_c0	ctp_c + tag6p_D_c --> cdp_c + h_c + tagdp_D_c
CTPFPPTr	CTP:D-fructose-6-phosphate 1-phosphotransferase	ctp_c + f6p_c --> cdp_c + f26bp_c + h_c
CTPS1	CTP synthase NH3	atp_c + nh4_c + utp_c --> adp_c + ctp_c + 2.0 h_c + pi_c
CTPS2	CTP Synthase (Glutamine)	atp_c + gln_L_c + h2o_c + utp_c --> adp_c + ctp_c + glu_L_c + 2.0 h_c + pi_c
Cut1	Copper export via ATPase	atp_c + cu2_c + h2o_c --> adp_c + cu2_e + h_c + pi_c
CYCDES	cysteine desulfurase	C15811_c + cys_L_c --> C15812_c + ala_L_c
CYSS	cysteine synthase	acser_c + h2s_c --> ac_c + cys_L_c
CYSTGL	Cystathionine g lyase	cyst_L_c + h2o_c --> 2obut_c + cys_L_c + nh4_c
CYSTL	Cystathionine b-lyase	cyst_L_c + h2o_c --> hcys_L_c + nh4_c + pyr_c
CYSTRS	Cysteinyl-tRNA synthetase	atp_c + cys_L_c + trna_c --> amp_c + cystrna_c + ppi_c
CYTD	Cytidine deaminase	cytd_c + h2o_c + h_c --> nh4_c + uri_c
D5KGK	ATP:5-dehydro-2-deoxy-D-gluconate 6-phosphotransferase	atp_c + d5kg_c --> adp_c + d5kgp_c + h_c
D5KGPA	2-Deoxy-5-keto-D-gluconate 6-phosphate aldolase	d5kgp_c --> dhap_c + msa_c
DADNC	Diadenylate cyclase	2.0 atp_c --> cdiamp_c + 2.0 ppi_c
DADNK	Deoxyadenosine Kinase	atp_c + dad_2_c --> adp_c + damp_c + h_c
DAGGT_LBR	1,2-diacylglycerol 3-glucosyltransferase (LRE specific)	dag_LBR_c + 2.0 udpg_c --> dgdag_LBR_c + 2.0 h_c + 2.0 udp_c
DAGK120	diacylglycerol kinase (n-C12:0)	12dgr120_c + atp_c --> adp_c + h_c + pa120_c
DAGK140	diacylglycerol kinase (n-C14:0)	12dgr140_c + atp_c --> adp_c + h_c + pa140_c
DAGK141	diacylglycerol kinase (n-C14:1)	12dgr141_c + atp_c --> adp_c + h_c + pa141_c
DAGK160	diacylglycerol kinase (n-C16:0)	12dgr160_c + atp_c --> adp_c + h_c + pa160_c
DAGK161	diacylglycerol kinase (n-C16:1)	12dgr161_c + atp_c --> adp_c + h_c + pa161_c
DAGK180	diacylglycerol kinase (n-C18:0)	12dgr180_c + atp_c --> adp_c + h_c + pa180_c
DAGK181	diacylglycerol kinase (n-C18:1)	12dgr181_c + atp_c --> adp_c + h_c + pa181_c
DALAPL	D-alanine-poly(phosphoribitol) ligase	45.0 ala_D_c + 45.0 atp_c + prenoN_acid_c --> 45.0 amp_c + 45.0 h_c + 45.0 ppi_c + prl45tcaala_c
DALTAL	D-Alanine lipoteichoic acid ligase	LTA_LBR_c + 20.0 ala_D_c + 20.0 atp_c --> LTAala_LBR_c + 20.0 adp_c + 20.0 pi_c
DAPAL	2,3-diaminopropionate amonnia lyase	23dappa_c + h2o_c --> 2.0 nh4_c + pyr_c
DAPDA	N-acetyl-L,L-diaminopimelate deacetylase	h2o_c + n6all26d_c --> 26dap_LL_c + ac_c
DAPDC	diaminopimelate decarboxylase	26dap_M_c + h_c --> co2_c + lys_L_c
DASYN120	CDP-diacylglycerol synthetase (n-C12:0)	ctp_c + h_c + pa120_c --> cdpdddecg_c + ppi_c
DASYN140	CDP-diacylglycerol synthetase (n-C14:0)	ctp_c + h_c + pa140_c --> cdpdtdecg_c + ppi_c
DASYN141	CDP-diacylglycerol synthetase (n-C14:1)	ctp_c + h_c + pa141_c --> cdpdtdec7eg_c + ppi_c
DASYN160	CDP-diacylglycerol synthetase (n-C16:0)	ctp_c + h_c + pa160_c --> cdpdhdecg_c + ppi_c
DASYN161	CDP-diacylglycerol synthetase (n-C16:1)	ctp_c + h_c + pa161_c --> cdpdhdec9eg_c + ppi_c
DASYN180	CDP-diacylglycerol synthetase (n-C18:0)	ctp_c + h_c + pa180_c --> cdpdodecg_c + ppi_c
DASYN181	CDP-diacylglycerol synthetase (n-C18:1)	ctp_c + h_c + pa181_c --> cdpdodec11eg_c + ppi_c
DB4PS	3,4-Dihydroxy-2-butanone-4-phosphate synthase	ru5p_D_c --> db4p_c + for_c + h_c
DCTPAMH	dCTP aminohydrolase (dUMP-forming)	dctp_c + 2.0 h2o_c --> dump_c + nh4_c + ppi_c
DCTPDP	DCTP diphosphatase	dctp_c + h2o_c --> dcmp_c + h_c + ppi_c
DCYTD	Deoxycytidine deaminase	dcyt_c + h2o_c + h_c --> duri_c + nh4_c
DDGLK	2-dehydro-3-deoxygluconokinase	2ddglcn_c + atp_c --> 2ddg6p_c + adp_c + h_c
DEXGLCH	Dextrin 6-alpha-D-glucanohydrolase	Starch_c + h2o_c --> Amylose_c + glc_D_c
DFLOAMH	5'-deoxy-5-fluorocytidine aminohydrolase	dflucy_c + h2o_c + h_c --> doxif_c + nh4_c
DGDGGH_EPA_EPA_c	Digalactosyl-diacylglycerol galactohydrolase	dgdg205n3_c + h2o_c --> gal_c + mgdg205n3_c
DGGH	Alpha D glucoside glucohydrase	h2o_c + melib_c --> gal_c + glc_D_c
DGNSK	deoxyguanosine kinase	atp_c + dgsn_c --> adp_c + dgmp_c + h_c
DGTP8DETOX	8-oxo-dGTP diphosphohydrolase	8oxdgtp_c + h2o_c --> 8oxdgmp_c + h_c + ppi_c
DGUNC	Diguanylate cyclase	2.0 gtp_c --> cdigmp_c + 2.0 ppi_c
DHAD1	Dihydroxy-acid dehydratase (2,3-dihydroxy-3-methylbutanoate)	23dhmb_c --> 3mob_c + h2o_c
DHAD2	Dihydroxy-acid dehydratase (2,3-dihydroxy-3-methylpentanoate)	23dhmp_c --> 3mop_c + h2o_c
DHDPRy	dihydrodipicolinate reductase (NADPH)	23dhdp_c + h_c + nadph_c --> nadp_c + thdp_c
DHDPS	dihydrodipicolinate synthase	aspsa_c + pyr_c --> 23dhdp_c + 2.0 h2o_c + h_c
DHFS	dihydrofolate synthase	atp_c + dhpt_c + glu_L_c --> adp_c + dhf_c + h_c + pi_c
DHNCOAS	4-(2-carboxyphenyl)-4-oxobutanoyl-CoA dehydratase (cyclizing)	h_c + sbzcoa_c --> 14dhncoa_c + h2o_c
DHNPA	dihydroneopterin aldolase	dhnpt_c --> 2ahhmp_c + gcald_c
DHORDi	Dihydoorotic acid dehydrogenase irreversible	dhor_S_c + o2_c --> h2o2_c + orot_c
DHPPD	2,3-dihydroxyphenylpropionate dehydrogenase	cechddd_c + nad_c --> dhpppn_c + h_c + nadh_c
DHPPDA2	Diaminohydroxyphosphoribosylaminopryrimidine deaminase (25drapp)	25drapp_c + h2o_c + h_c --> 5apru_c + nh4_c
DHPS2	Dihydropteroate synthase	4abz_c + 6hmhptpp_c --> dhpt_c + ppi_c
DHQS	3-dehydroquinate synthase	2dda7p_c --> 3dhq_c + pi_c
DIGALSIDGALH	Digalactosylceramide galactohydrolase	digalside_hs_c + h2o_c --> cereb_c + gal_c
DINSK	deoxyinosine kinase	atp_c + din_c --> adp_c + dimp_c
DKGLCNR2x	2,5-diketo-D-gluconate reductase (NADH)	25dkglcn_c + h_c + nadh_c --> 5dglcn_c + nad_c
DKGLCNR2y	2,5-diketo-D-gluconate reductase (NADPH)	25dkglcn_c + h_c + nadph_c --> 5dglcn_c + nadp_c
DMATT	Dimethylallyltranstransferase	dmpp_c + ipdp_c --> grdp_c + ppi_c
DMPPLGDMTr	dimethylallyl-diphosphate:leachianone-G 2-dimethylallyltransferase	dmpp_c + leachg_c --> ppi_c + sophofg_c
DMPPNGDMTr	dimethylallyl-diphosphate:naringenin 8-dimethylallyltransferase	dmpp_c + nargn_c --> flava_c + ppi_c
DMQMT	3-Dimethylubiquinonol 3-methyltransferase	2omhmbl_c + amet_c --> ahcys_c + h_c + q8h2_c
DMRLMS	6,7-dimethyl-8-ribityllumazine synthase	4r5au_c + db4p_c --> dmlz_c + 2.0 h2o_c + pi_c
DPCOAK	Dephospho Coenzyme A Kinase	atp_c + dpcoa_c --> adp_c + coa_c + h_c
DPGM	Diphosphoglyceromutase	13dpg_c --> 23dpg_c + h_c
DPR	2-dehydropantoate 2-reductase	2dhp_c + h_c + nadph_c --> nadp_c + pant_R_c
DR1ORy	D-Ribitol-5-phosphate NADP 2-oxidoreductase	h_c + nadph_c + ru5p_D_c --> nadp_c + rbt5p_c
DRBK	Deoxyribokinase	atp_c + drib_c --> adp_c + h_c + rbt5p_c
DSCLCOCH	sirohydrochlorin cobalt-lyase	cobalt2_c + dscl_c --> copre2_c + 3.0 h_c
DTTPDP	DTTP diphosphatase	dttp_c + h2o_c --> dtmp_c + h_c + ppi_c
DURIK1	Deoxyuridine Kinase (ATP:Deoxyuridine)	atp_c + duri_c --> adp_c + dump_c + h_c
DUTPDP	DUTP diphosphatase	dutp_c + h2o_c --> dump_c + h_c + ppi_c
DXPS	1-deoxy-D-xylulose 5-phosphate synthase	g3p_c + h_c + pyr_c --> co2_c + dxyl5p_c
EAR100x	Enoyl-[acyl-carrier-protein] reductase (NADH) (n-C10:0)	h_c + nadh_c + tdec2eacp_c --> dcaacp_c + nad_c
EAR100y	Enoyl-[acyl-carrier-protein] reductase (NADPH) (n-C10:0)	h_c + nadph_c + tdec2eacp_c --> dcaacp_c + nadp_c
EAR120x	Enoyl-[acyl-carrier-protein] reductase (NADH) (n-C12:0)	h_c + nadh_c + tddec2eacp_c --> ddcaacp_c + nad_c
EAR120y	Enoyl-[acyl-carrier-protein] reductase (NADPH) (n-C12:0)	h_c + nadph_c + tddec2eacp_c --> ddcaacp_c + nadp_c
EAR140x	Tetradecanoyl-[acyl-carrier protein]:malonyl-CoA C-acyltransferase(decarboxylating, oxoacyl- and enoyl-reducing)	h_c + nadh_c + tmrs2eacp_c --> nad_c + tdeacp_c
EAR140y	Tetradecanoyl-[acyl-carrier protein]:malonyl-CoA C-acyltransferase(decarboxylating, oxoacyl- and enoyl-reducing)	h_c + nadph_c + tmrs2eacp_c --> nadp_c + tdeacp_c
EAR160x	Hexadecanoyl-[acyl-carrier protein]:malonyl-CoA C-acyltransferase(decarboxylating, oxoacyl- and enoyl-reducing)	h_c + nadh_c + tpalm2eacp_c --> hedacp_c + nad_c
EAR160y	Hexadecanoyl-[acyl-carrier protein]:malonyl-CoA C-acyltransferase(decarboxylating, oxoacyl- and enoyl-reducing)	h_c + nadph_c + tpalm2eacp_c --> hedacp_c + nadp_c
EAR180x	Enoyl-[acyl-carrier-protein] reductase (NADH) (n-C18:0)	h_c + nadh_c + toctd2eacp_c --> nad_c + ocdcaacp_c
EAR180y	Enoyl-[acyl-carrier-protein] reductase (NADPH) (n-C18:0)	h_c + nadph_c + toctd2eacp_c --> nadp_c + ocdcaacp_c
EAR60x	enoyl-[acyl-carrier-protein] reductase (NADH) (n-C6:0)	h_c + nadh_c + thex2eacp_c --> hexacp_c + nad_c
EAR80x	enoyl-[acyl-carrier-protein] reductase (NADH) (n-C8:0)	h_c + nadh_c + toct2eacp_c --> nad_c + ocacp_c
EDA	2-dehydro-3-deoxy-phosphogluconate aldolase	2ddg6p_c --> g3p_c + pyr_c
EPMGH	Epimelibiose galactohydrolase	epm_c + h2o_c --> gal_c + man_c
EPOXQR	Epoxyqueuosine reductase	epquetrna_c + h2o_c + nadp_c --> h_c + nadph_c + quetrna_c
ETHAAL	Ethanolamine ammonia-lyase	etha_c --> acald_c + nh4_c
FACOAE160	Palmitoyl-CoA hydrolase	h2o_c + pmtcoa_c --> coa_c + h_c + hdca_c
FACOAL140	acyl-coenzyme A ligase	atp_c + coa_c + ttdca_c --> amp_c + ppi_c + tdcoa_c
FACOAL140_ISO	Fatty-acid--CoA ligase	atp_c + coa_c + fa1_c --> amp_c + fa1coa_c + ppi_c
FACOAL150_anteiso	Fatty acid CoA ligase anteiso C150	atp_c + coa_c + fa4_c --> amp_c + fa4coa_c + ppi_c
FACOAL150_ISO	Fatty acid CoA ligase Iso C150	atp_c + coa_c + fa3_c --> amp_c + fa3coa_c + ppi_c
FACOAL160_ISO	Fatty acid CoA ligase Iso C160	atp_c + coa_c + fa6_c --> amp_c + fa6coa_c + ppi_c
FACOAL170_anteiso	Fatty acid CoA ligase anteiso C170	atp_c + coa_c + fa12_c --> amp_c + fa12coa_c + ppi_c
FACOAL170_ISO	FACOAL170(ISO)	atp_c + coa_c + fa11_c --> amp_c + fa11coa_c + ppi_c
FBA2	D-Fructose 1-Phosphate D-Glyceraldehyde-3-Phosphate-Lyase	f1p_c --> dhap_c + glyald_c
FBP	Fructose-Bisphosphatase	f26bp_c + h2o_c --> f6p_c + pi_c
FDH	Formate Dehydrogenase	for_c + nad_c --> co2_c + nadh_c
FEROc	Ferroxidase	4.0 fe_c + 4.0 h_c + o2_c --> 4.0 fe3_c + 2.0 h2o_c
FFSD	Sucrose 6-phosphate fructohydrolase	h2o_c + suc6p_c --> fru_c + g6p_c
FK	ATP:6-deoxy-L-galactose 1-phosphotransferase_c0	atp_c + fuc_L_c --> adp_c + fuc1p_L_c + h_c
FLVR	flavin reductase	h_c + nadph_c + ribflv_c --> nadp_c + ribflvRD_c
FMETDF	formylmethionine deformylase	fmet_c + h2o_c --> for_c + met_L_c
FMETTRS	Methionyl-tRNA formyltransferase	10fthf_c + mettrna_c --> fmettrna_c + h_c + thf_c
FMNAT	ATP:FMN adenylyltransferase	atp_c + fmn_c + h_c --> fad_c + ppi_c
FPEPL	D-fructose-6-phosphate D-erythrose-4-phosphate-lyase (adding phosphate; acetyl-phosphate-forming)	f6p_c + pi_c --> actp_c + e4p_c + h2o_c
FRTT2	Farnesyl diphosphate:Isopentenyl diphosphate farnesyl cistransferase	frdp_c + ipdp_c --> ppi_c + ttc_ggdp_c
FRULYSK	Fructoselysine Kinase	atp_c + frulys_c --> adp_c + frulysp_c + h_c
FUCH	alpha-L-fucoside fucohydrolase_c0	h2o_c + lfuco_c --> alch_c + fuc_L_c
G15HPETEOX	Glutathione: 15-HPETE oxidoreductase	15HPET_c + 2.0 gthrd_c --> 15HET_c + gthox_c + h2o_c
G1PACT	Glucosamine-1-phosphate N-acetyltransferase	accoa_c + gam1p_c --> acgam1p_c + coa_c + h_c
G1PP	Glucose-1-phosphatase	g1p_c + h2o_c --> glc_D_c + pi_c
G3PAT120	Glycerol-3-phosphate acyltransferase (C12:0)	ddcaacp_c + glyc3p_c --> 1ddecg3p_c + acp_c
G3PAT140	Glycerol-3-phosphate acyltransferase (C14:0)	glyc3p_c + tdeacp_c --> 1tdecg3p_c + acp_c
G3PAT141	Glycerol-3-phosphate acyltransferase (C14:1)	glyc3p_c + tdeacp_c --> 1tdec7eg3p_c + h_c + pi_c
G3PAT160	Glycerol-3-phosphate acyltransferase (C16:0)	glyc3p_c + hedacp_c --> 1hdecg3p_c + acp_c
G3PAT161	Glycerol-3-phosphate acyltransferase (C16:1)	glyc3p_c + palmacp_c --> 1hdec9eg3p_c + acp_c
G3PAT180	Glycerol-3-phosphate acyltransferase (C18:0)	glyc3p_c + octacp_c --> 1odecg3p_c + acp_c
G3PAT181	Glycerol-3-phosphate acyltransferase (C18:1)	glyc3p_c + ocdcaacp_c --> 1odec11eg3p_c + acp_c
G3PCT	glycerol-3-phosphate cytidylyltransferase	ctp_c + glyc3p_c + h_c --> cdpglyc_c + ppi_c
G3PD	Glycerol-3-phosphate dehydrogenase (FAD)	fad_c + glyc3p_c + h_c --> dhap_c + fadh2_c
G3PD5	glycerol-3-phosphate dehydrogenase (ubiquinone-8)	glyc3p_c + q8_c --> dhap_c + q8h2_c
G3PD6	glycerol-3-phosphate dehydrogenase (menaquinone-8)	glyc3p_c + mqn8_c --> dhap_c + mql8_c
G3PD7	glycerol-3-phosphate dehydrogenase (demethylmenaquinone-8)	2dmmq8_c + glyc3p_c --> 2dmmql8_c + dhap_c
G3PO	Glycerol-3-phosphate oxidase	dhap_c + h2o2_c --> glyc3p_c + o2_c
G5HPETEOX	Glutathione: 5-HPETE oxidoreductase	5HPET_c + 2.0 gthrd_c --> C04805_c + gthox_c + h2o_c
G5SD	glutamate-5-semialdehyde dehydrogenase	glu5p_c + h_c + nadph_c --> glu5sa_c + nadp_c + pi_c
G6PBDH	beta-D-Glucose-6-phosphateNADP+ 1-oxoreductase	g6p_B_c + nadp_c --> 6pgl_c + h_c + nadph_c
G6PDA	Glucosamine-6-phosphate deaminase	gam6p_c + h2o_c --> f6p_c + nh4_c
GALCTND	Galactonate dehydratase	galctn_D_c --> 2dh3dgal_c + h2o_c
GALIGH	1 alpha D Galactosyl myo inositol galactohydrolase	1Dgali_c + h2o_c --> gal_c + inost_c
GALS4	R03634	h2o_c + stchs_c --> gal_c + raffin_c
GALT	Galactose 1 phosphate uridylyltransferase	gal1p_c + h_c + utp_c --> ppi_c + udpgal_c
GALUi	UTP-glucose-1-phosphate uridylyltransferase (irreversible)	g1p_c + h_c + utp_c --> ppi_c + udpg_c
GALURK	ATP:D-galacturonate 1-phosphotransferase	atp_c + galur_c --> adp_c + galur1p_c + h_c
GCALDD	Glycolaldehyde dehydrogenase	gcald_c + h2o_c + nad_c --> glyclt_c + 2.0 h_c + nadh_c
GCCb	S-aminomethyldihydrolipoylprotein:(6S)-tetrahydrofolate aminomethyltransferase (ammonia-forming)	alpro_c + thf_c --> dhlpro_c + mlthf_c + nh4_c
GCHOLAAMH	Glycocholate amidohydrolase	gchola_c + h2o_c --> dchac_c + gly_c + h_c
GF6PTA	Glutamine-Fructose-6-Phosphate Transaminase	f6p_c + gln_L_c --> gam6p_c + glu_L_c
GFUCS	GDP-L-fucose synthase	gdpddman_c + h_c + nadph_c --> gdpfuc_c + nadp_c
GGGABAH	gammaglutamyl-gamma-aminobutyrate hydrolase	gg4abut_c + h2o_c --> 4abut_c + glu_L_c
GGLGH	Galactosylglycerol galactohydrolase	ggl_c + h2o_c --> gal_c + glyc_c
GLC3	1,4-alpha-glucan-branching enzyme	glycogen_c + pi_c --> g1p_c + glycogenb_c
GLCabc	D-glucose transport via ABC system	atp_c + glc_D_e + h2o_c --> adp_c + glc_D_c + h_c + pi_c
GLCNHL	D-gluconate hydro-lyase (2-dehydro-3-deoxy-D-gluconate-forming)	glcn_c --> 2ddglcn_c + h2o_c
GLCRD	glucarate dehydratase	glcr_c --> 5dh4dglc_c + h2o_c
GLCRDH	Glucarate dehydratase	glcr_c --> dh3dglct_c + h2o_c
GLCS1	glycogen synthase (ADPGlc)	adpglc_c + glycogenb_c --> adp_c + glycogen_c + h_c
GLGC	glucose-1-phosphate adenylyltransferase	atp_c + g1p_c + h_c --> adpglc_c + ppi_c
GLK1_3	ATP:beta-D-glucose 6-phosphotransferase	atp_c + glc_D_c --> adp_c + g6p_c + h_c
GLNS	glutamine synthetase	atp_c + glu_L_c + nh4_c --> adp_c + gln_L_c + h_c + pi_c
GLNSP1	glutamine synthetase (uaaAgld)	atp_c + nh4_c + uaaAgla_c --> adp_c + h_c + pi_c + uaaAgtla_c
GLNSP3	glutamine synthetase (uaagmda)	atp_c + nh4_c + uaagmda_c --> adp_c + h_c + pi_c + uaagtmda_c
GLTAL	Glucose lipoteichoic acid ligase	LTA_LBR_c + 20.0 udpg_c --> LTAglc_LBR_c + 20.0 h_c + 20.0 udp_c
GLU5K	glutamate 5-kinase	atp_c + glu_L_c --> adp_c + glu5p_c
GLUATPPTr	ATP:L-glutamate 1-phosphotransferase	atp_c + glu_L_c --> adp_c + glu1p_c
GLUCYS	Gamma-glutamylcysteine synthetase	atp_c + cys_L_c + glu_L_c --> adp_c + glucys_c + h_c + pi_c
GLUDC	Glutamate Decarboxylase	glu_L_c + h_c --> 4abut_c + co2_c
GLUN	Glutaminase	gln_L_c + h2o_c --> glu_L_c + nh4_c
GLUPRT	Glutamine phosphoribosyldiphosphate amidotransferase	gln_L_c + h2o_c + prpp_c --> glu_L_c + ppi_c + pram_c
GLUTRR	glutamyl-tRNA reductase	glutrna_c + h_c + nadph_c --> glu1sa_c + nadp_c + trna_c
GLUTRS	Glutamyl-tRNA synthetase	atp_c + glu_L_c + trna_c --> amp_c + glutrna_c + ppi_c
GLYC3PDH	Glycerol-3-phosphate dehydrogenase (ubiquinone-8)	glyc3p_c + q_c --> dhap_c + qh2_c
GLYCK	glycerate kinase	atp_c + glyc_R_c --> 3pg_c + adp_c + h_c
GLYCK2	Glycerate Kinase	atp_c + glyc_R_c --> 2pg_c + adp_c + h_c
GLYCLTDy	Glycolate Dehydrogenase (NADP)	glx_c + h_c + nadph_c --> glyclt_c + nadp_c
GLYCYSAP	Gly-Cys aminopeptidase	gly_cys_c + h2o_c --> cys_L_c + gly_c
GLYK	Glycerol Kinase	atp_c + glyc_c --> adp_c + glyc3p_c + h_c
GLYLEUAP	Gly-Leu aminopeptidase	gly_leu_c + h2o_c --> gly_c + leu_L_c
GLYO1	Glycine oxidase	gly_c + h2o_c + o2_c --> glx_c + h2o2_c + nh4_c
GLYO2	glycine oxidase 2	gly_c + o2_c --> h2o2_c + imgly_c
GLYPHEAP	Gly-Phe aminopeptidase	gly_phe_c + h2o_c --> gly_c + phe_L_c
GLYTYRAP	Gly-Try aminopeptidase	gly_tyr_c + h2o_c --> gly_c + tyr_L_c
GM3H	R03491	gm3_c + h2o_c --> acnam_c + laccer_c
GMHEPAT	D-glycero-D-manno-hepose 1-phosphate adenyltransferase	atp_c + gmhep1p_c + h_c --> adphep_DD_c + ppi_c
GMHEPK	D-glycero-D-manno-heptose 7-phosphate kinase	atp_c + gmhep7p_c --> adp_c + gmhep17bp_c + h_c
GMHEPPA	D-glycero-D-manno-heptose 1,7-bisphosphate phosphatase	gmhep17bp_c + h2o_c --> gmhep1p_c + pi_c
GMPR	GMP reductase	gmp_c + 2.0 h_c + nadph_c --> imp_c + nadp_c + nh4_c
GMPS2	GMP synthase (glutamine-hydrolysing)	atp_c + gln_L_c + h2o_c + xmp_c --> amp_c + glu_L_c + gmp_c + 2.0 h_c + ppi_c
GND	Phosphogluconate Dehydrogenase	6pgc_c + nadp_c --> co2_c + nadph_c + ru5p_D_c
GND2	Phosphogluconate dehydrogenase	6pgc_c + nad_c --> co2_c + nadh_c + ru5p_D_c
GNK	gluconokinase	atp_c + glcn_c --> 6pgc_c + adp_c + h_c
GNMT	Glycine N-methyltransferase	amet_c + gly_c --> ahcys_c + h_c + sarcs_c
GNNUC	Guanosine ribohydrolase	gsn_c + h2o_c --> gua_c + rib_D_c
GPDDA1	Glycerophosphodiester Phosphodiesterase (Glycerophosphocholine)	g3pc_c + h2o_c --> chol_c + glyc3p_c + h_c
GPDDA2	Glycerophosphodiester phosphodiesterase (Glycerophosphoethanolamine)	g3pe_c + h2o_c --> etha_c + glyc3p_c + h_c
GPDDA4	Glycerophosphodiester phosphodiesterase (Glycerophosphoglycerol)	g3pg_c + h2o_c --> glyc3p_c + glyc_c + h_c
GRTT	Geranyltranstransferase	grdp_c + ipdp_c --> frdp_c + ppi_c
GTHPi	Glutathione peridoxase	2.0 gthrd_c + h2o2_c --> gthox_c + 2.0 h2o_c
GTHS	Glutathione synthetase	atp_c + glucys_c + gly_c --> adp_c + gthrd_c + h_c + pi_c
GTPC	GTP 3',8'-cyclase	amet_c + gtp_c --> 38ch2gtp_c + dad_5_c + met_L_c
GTPCI	GTP cyclohydrolase I	gtp_c + h2o_c --> ahdt_c + for_c + h_c
GTPCII	GTP cyclohydrolase II	gtp_c + 3.0 h2o_c --> 25dhpp_c + for_c + 2.0 h_c + ppi_c
GTPCII2	GTP cyclohydrolase II (25drapp)	gtp_c + 3.0 h2o_c --> 25drapp_c + for_c + 2.0 h_c + ppi_c
GTPDPDP	Guanosine-5'-triphosphate,3'-diphosphate diphosphatase	gdptp_c + h2o_c --> h_c + pi_c + ppgpp_c
GTPDPK	GTP diphosphokinase	atp_c + gtp_c --> amp_c + gdptp_c + h_c
GUAD	Guanine deaminase	gua_c + h2o_c + h_c --> nh4_c + xan_c
GUAPRT	Guanine Phosphoribosyltransferase	gua_c + prpp_c --> gmp_c + ppi_c
HCHAMH	2-Hydroxy-cyclohexan-1-one amidohydrolase	epcap_c + h2o_c --> 6ax_c
HCYSMT	homocysteine S-methyltransferase	amet_c + hcys_L_c --> ahcys_c + h_c + met_L_c
HCYSMT2	Homocysteine Methyltransferase	hcys_L_c + mmet_c --> h_c + 2.0 met_L_c
HEDESAT	HEDESAT	hedacp_c + nadph_c --> nadp_c + palmacp_c
HETZK	hydroxyethylthiazole kinase	4mhetz_c + atp_c --> 4mpetz_c + adp_c + h_c
HEX1	Hexokinase (D-glucose:ATP)	atp_c + glc_D_c --> adp_c + g6p_c + h_c
HEX7	Hexokinase (D-Fructose:ATP)	atp_c + fru_c --> adp_c + f6p_c + h_c
HEXTT	trans-hexaprenyltranstransferase	hexdp_c + ipdp_c --> hepdp_c + ppi_c
HISDC	Histidine Decarboxylase	h_c + his_L_c --> co2_c + hista_c
HISTP	Histidinol-phosphatase	h2o_c + hisp_c --> histd_c + pi_c
HISTRS	Histidyl-tRNA synthetase	atp_c + his_L_c + trna_c --> amp_c + histrna_c + ppi_c
HKNDDH	2-hydroxy-6-ketonona-2,4-dienedioic acid hydrolase	h2o_c + hkndd_c --> h_c + op4en_c + succ_c
HMBS	Hydroxymethylbilane synthase	h2o_c + 4.0 ppbng_c --> hmbil_c + 4.0 nh4_c
HMGCOAR	(R)-Mevalonate:NAD+ oxidoreductase (CoA-acetylating)	coa_c + mev_R_c + 2.0 nadp_c --> 2.0 h_c + hmgcoa_c + 2.0 nadph_c
HMPK1	hydroxymethylpyrimidine kinase (ATP)	4ahmmp_c + atp_c --> 4ampm_c + adp_c + h_c
HMR_1509	3Beta-Hydroxysteroid 3-Dehydrogenase	M01067_c + h_c + nadph_c --> nadp_c + zymst_c
HMR_1547	3Beta-Hydroxysteroid 3-Dehydrogenase	M00966_c + h_c + nadph_c --> M00967_c + nadp_c
HMR_1552	3Beta-Hydroxysteroid 3-Dehydrogenase	M01068_c + h_c + nadph_c --> nadp_c + zymstnl_c
HMR_3859	(R)-Lactate:ferricytochrome-c 2-oxidoreductase	2.0 ficytC_c + lac_D_c --> 2.0 focytC_c + 2.0 h_c + pyr_c
HMR_8643	Carboxylesterase	coke_c + h2o_c --> bz_c + egme_c + h_c
HMSH3	2 hydroxymuconic semi aldehyde m xylene	cchoxod_c + h2o_c --> ac_c + h_c + op4en_c
HPPK	ATP:2-amino-4-hydroxy-6-hydroxymethyl-7,8-dihydropteridine 6'-pyrophosphotransferase	2ahhmp_c + atp_c --> 2ahhmd_c + amp_c + h_c
HPYRRy	Hydroxypyruvate reductase (NADPH)	h_c + hpyr_c + nadph_c --> glyc_R_c + nadp_c
HSD3B11	3 beta-hydroxysteroid dehydrogenase/delta 5-->4-isomerase type I	nad_c + prgnlone_c --> h_c + nadh_c + prgstrn_c
HSD3B12r	3 beta-hydroxysteroid dehydrogenase/delta 5-->4-isomerase type I	dhea_c + nad_c --> andrstndn_c + h_c + nadh_c
HSD3B13	3 beta-hydroxysteroid dehydrogenase/delta 5-->4-isomerase type I	17ahprgnlone_c + nad_c --> 17ahprgstrn_c + h_c + nadh_c
HSK	homoserine kinase	atp_c + hom_L_c --> adp_c + h_c + phom_c
HSST	homoserine O-succinyltransferase	hom_L_c + succoa_c --> coa_c + suchms_c
HT44D	4-(phosphonooxy)threonine:NAD oxidoreductase	nad_c + phthr_c --> a23op_c + co2_c + nadh_c
HXAD	Hexosaminidase	chitob_c + h2o_c --> 2.0 acgam_c
HXPRT	Hypoxanthine phosphoribosyltransferase (Hypoxanthine)	hxan_c + prpp_c --> imp_c + ppi_c
ICHORT	Isochorismate pyruvate-hydrolase_c0	h2o_c + ichor_c --> 23ddhb_c + pyr_c
IDOND2	L-indonate 5-dehydrogenase (NADP)	5dglcn_c + h_c + nadph_c --> idon_L_c + nadp_c
IGPDH	imidazoleglycerol-phosphate dehydratase	eig3p_c --> h2o_c + imacp_c
IGPS	1-(2-Carboxyphenylamino)-1-deoxy-D-ribulose-5-phosphate carboxy-lyase(cyclizing)	2cpr5p_c + h_c --> 3ig3p_c + co2_c + h2o_c
IHDCDPDAGG3PTr	isoheptadecanoyl-CDPdiacylglycerol:sn-glycerol-3-phosphate 3-phosphatidyltransferase	cdpdihpdecg_c + glyc3p_c --> cmp_c + dihedpgp_c
IHDPCTr	isoheptadecanoyl-phosphatidate cytidylyltransferase	ctp_c + pai17_c --> cdpdihpdecg_c + ppi_c
IHDPSDC	isoheptadecanoyl-phosphatidylserine decarboxylase	dihedpser_c + 2.0 h_c --> co2_c + dihedpetm_c
IHEDCDPDAGSPTr	isoheptadecanoyl-CDPdiacylglycerol-serine O-phosphatidyltransferase	cdpdihpdecg_c + ser_L_c --> cmp_c + dihedpser_c + 2.0 h_c
IHEDDAGDC	isohexadecanoyl-phosphatidylserine decarboxylase	dihxdpser_c + 2.0 h_c --> co2_c + dihxdpetm_c
IHEDDAGK	isoheptadecanoyl-Diacylglycerol kinase	12dihdglyc_c + atp_c --> adp_c + pai17_c
IHEDLTAS24LU	isoheptadecanoyl-lipoteichoic acid synthesis (n-24), linked, unsubstituted	24.0 cdpglyc_c + dglu12dig_c --> 24.0 cmp_c + 24.0 h_c + isoheluc24_c
IHEDLTASLGS	isoheptadecanoyl-lipoteichoic acid synthesis (n-24), linked, glucose substituted	isoheluc24_c + 24.0 udpg_c --> 24.0 h_c + i17tcaglc_c + 24.0 udp_c
IHEDPCTr	isohexadecanoyl-phosphatidate cytidylyltransferase	ctp_c + pai16_c --> cdpdihdecg_c + ppi_c
IHEDPGPPH	isoheptadecanoyl-Phosphatidylglycerophosphate phosphohydrolase	dihedpgp_c + h2o_c --> dihedpg_c + h_c + pi_c
IHXDCDPDAGG3PTr	isohexadecanoyl-CDPdiacylglycerol:sn-glycerol-3-phosphate 3-phosphatidyltransferase	cdpdihdecg_c + glyc3p_c --> cmp_c + dihxdpgp_c
IHXDCDPDAGSPTr	isohexadecanoyl-CDPdiacylglycerol-serine O-phosphatidyltransferase	cdpdihdecg_c + ser_L_c --> cmp_c + dihxdpser_c + 2.0 h_c
IHXDDAGK	isohexadecanoyl-Diacylglycerol kinase	12dixdglyc_c + atp_c --> adp_c + pai16_c
IHXDPGPPH	isohexadecanoyl-Phosphatidylglycerophosphate phosphohydrolase	dihxdpgp_c + h2o_c --> diihexpglyc_c + h_c + pi_c
IHXLTASLU	isohexadecanoyl-lipoteichoic acid synthesis (n-24), linked, unsubstituted	24.0 cdpglyc_c + dglcdihxdg_c --> 24.0 cmp_c + 24.0 h_c + i16tca1_c
ILETRS	Isoleucyl-tRNA synthetase	atp_c + ile_L_c + trna_c --> amp_c + iletrna_c + ppi_c
IM4A	R04026	h2o_c + i4mzo_c --> fgly_c
IMACTD	Imidazole acetaldeyde dehydrogenase	h2o_c + im4act_c + nad_c --> 2.0 h_c + im4ac_c + nadh_c
INSH	Inosine hydrolase	h2o_c + ins_c --> hxan_c + rib_D_c
IPDLTAS	anteisopentadecanoyl-lipoteichoic acid synthesis (n-24), linked, glucose substituted	anteinsu24_c + 24.0 udpg_c --> anteiluc24_c + 24.0 h_c + 24.0 udp_c
IPEDCDPDAGG3PTr	isopentadecanoyl-CDPdiacylglycerol:sn-glycerol-3-phosphate 3-phosphatidyltransferase	cdpdipdecg_c + glyc3p_c --> cmp_c + dipedpgp_c
IPEDCDPDAGSPTr	isopentadecanoyl-CDPdiacylglycerol-serine O-phosphatidyltransferase	cdpdipdecg_c + ser_L_c --> cmp_c + dipedpser_c + 2.0 h_c
IPEDDAGK	isopentadecanoyl-Diacylglycerol kinase	12dipdglyc_c + atp_c --> adp_c + pai15_c
IPEDLTAS24LU	isopentadecanoyl-lipoteichoic acid synthesis (n-24), linked, unsubstituted	24.0 cdpglyc_c + dglcdipedg_c --> 24.0 cmp_c + 24.0 h_c + isopeluc24_c
IPEDPCTr	isopentadecanoyl-phosphatidate cytidylyltransferase	ctp_c + pai15_c --> cdpdipdecg_c + ppi_c
IPEDPGPPH	isopentadecanoyl-Phosphatidylglycerophosphate phosphohydrolase	dipedpgp_c + h2o_c --> diipdpgly_c + h_c + pi_c
IPEDPSDC	isopentadecanoyl-phosphatidylserine decarboxylase	dipedpser_c + 2.0 h_c --> co2_c + dipedpetm_c
IPENTDPTr	2-Isopentenyl-diphosphate:ATP delta2-isopentenyltransferase	atp_c + dmpp_c + h_c --> ipylatp_c + ppi_c
IPENTDPTr2	2-Isopentenyl-diphosphate:ADP delta2-isopentenyltransferase	adp_c + dmpp_c + h_c --> ipyladp_c + ppi_c
IPPS	2-isopropylmalate synthase	3mob_c + accoa_c + h2o_c --> 3c3hmp_c + coa_c + h_c
IT6PT	ITP:D-Tagatose 6-phosphate 1-phosphotransferase_c0	itp_c + tag6p_D_c --> h_c + idp_c + tagdp_D_c
ITCY	ITPcytidine 5-phosphotransferase	cytd_c + itp_c --> cmp_c + h_c + idp_c
ITDLTAS	isopentadecanoyl-lipoteichoic acid synthesis (n-24), linked, glucose substituted	isopensu24_c + 24.0 udpg_c --> 24.0 h_c + isopeluc24_c + 24.0 udp_c
ITEDCDPDAGG3PTr	isotetradecanoyl-CDPdiacylglycerol:sn-glycerol-3-phosphate 3-phosphatidyltransferase	cdpditdecg_c + glyc3p_c --> cmp_c + ditedpgp_c
ITEDCDPDAGSPTr	isotetradecanoyl-CDPdiacylglycerol-serine O-phosphatidyltransferase	cdpditdecg_c + ser_L_c --> cmp_c + ditedpser_c + 2.0 h_c
ITEDDAGK	isotetradecanoyl-Diacylglycerol kinase	12ditdglyc_c + atp_c --> adp_c + pai14_c
ITEDLTAS24LU	isotetradecanoyl-lipoteichoic acid synthesis (n-24), linked, unsubstituted	24.0 cdpglyc_c + dglcditedg_c --> 24.0 cmp_c + 24.0 h_c + isoteluc24_c
ITEDPCTr	isotetradecanoyl-phosphatidate cytidylyltransferase	ctp_c + pai14_c --> cdpditdecg_c + ppi_c
ITEDPGPPH	isotetradecanoyl-Phosphatidylglycerophosphate phosphohydrolase	ditedpgp_c + h2o_c --> diitpgly_c + h_c + pi_c
ITEDPSDC	isotetradecanoyl-phosphatidylserine decarboxylase	ditedpser_c + 2.0 h_c --> co2_c + ditedpetm_c
ITLTAS	isotetradecanoyl-lipoteichoic acid synthesis (n-24), linked, glucose substituted	isotensu24_c + 24.0 udpg_c --> 24.0 h_c + isoteluc24_c + 24.0 udp_c
ITPFPPTr	ITP:D-fructose-6-phosphate 1-phosphotransferase	f6p_c + itp_c --> f26bp_c + h_c + idp_c
IZPN	Imidazolonepropionase	4izp_c + h2o_c --> forglu_c
kaasIII	beta-ketoacyl-ACP synthase III	accoa_c + h_c + malacp_c --> actacp_c + co2_c + coa_c
KDOPS	3-deoxy -D-manno-octulosonic -acid 8-phosphate synthase	ara5p_c + h2o_c + pep_c --> kdo8p_c + pi_c
KG6PDC	3-keto-L-gulonate 6-phosphate decarboxylase	3dhgulnp_c + h_c --> co2_c + xu5p_L_c
KHK2	Ketohexokinase (D-xylulose)	atp_c + xu1p_L_c --> adp_c + h_c + xu1p_D_c
L_LACD2	L-Lactate dehydrogenase (ubiquinone)	lac_L_c + q8_c --> pyr_c + q8h2_c
L-LACD	(S)-Lactate:ferricytochrome-c 2-oxidoreductase	2.0 ficytC_c + lac_L_c --> 2.0 focytC_c + 2.0 h_c + pyr_c
LAAF	Alpha N arabinofuranosidase	Larab_c + 3.0 h2o_c --> 3.0 arab_L_c
LALDO3	L-Lactaldehyde:NADP+ 1-oxidoreductase	h_c + mthgxl_c + nadph_c --> lald_L_c + nadp_c
LCAD	Lactaldehyde dehydrogenase	h2o_c + lald_L_c + nad_c --> 2.0 h_c + lac_L_c + nadh_c
LDH_D2	D-lactate dehydrogenase	lac_D_c + q8_c --> pyr_c + q8h2_c
LEUTRS	Leucyl-tRNA synthetase	atp_c + leu_L_c + trna_c --> amp_c + leutrna_c + ppi_c
LGTHL	Lactoylglutathione lyase	gthrd_c + mthgxl_c --> lgt_S_c
LIPATPT	Lipoate-ATP adenylate transferase	atp_c + h_c + lipoate_c --> lipoamp_c + ppi_c
LPGS_LBR	lysylphosphatidyl-glycerol synthetase	lystrna_c + pg_LBR_c --> lyspg_LBR_c + trna_c
LPLIPAL1A120pp	Lysophospholipase L1 (2-acylglycerophosphotidate, n-C12:0)	1ddecg3p_c + h2o_c --> ddca_c + glyc3p_c + h_c
LPLIPAL1A140pp	Lysophospholipase L1 (2-acylglycerophosphotidate, n-C14:0)	1tdecg3p_c + h2o_c --> glyc3p_c + h_c + ttdca_c
LPLIPAL1A141pp	Lysophospholipase L1 (2-acylglycerophosphotidate, n-C14:1)	1tdec7eg3p_c + h2o_c --> glyc3p_c + h_c + ttdcea_c
LPLIPAL1A160pp	Lysophospholipase L1 (2-acylglycerophosphotidate, n-C16:0)	1hdecg3p_c + h2o_c --> glyc3p_c + h_c + hdca_c
LPLIPAL1A161pp	Lysophospholipase L1 (2-acylglycerophosphotidate, n-C16:1)	1hdec9eg3p_c + h2o_c --> glyc3p_c + h_c + hdcea_c
LPLIPAL1A180pp	Lysophospholipase L1 (2-acylglycerophosphotidate, n-C18:0)	1odecg3p_c + h2o_c --> glyc3p_c + h_c + ocdca_c
LPLIPAL1A181pp	Lysophospholipase L1 (2-acylglycerophosphotidate, n-C18:1)	1odec11eg3p_c + h2o_c --> glyc3p_c + h_c + ocdcea_c
LPLIPAL1E120pp	Lysophospholipase L1 (2-acylglycerophosphoethanolamine, n-C12:0)	1agpe120_c + h2o_c --> ddca_c + g3pe_c + h_c
LPLIPAL1E140pp	Lysophospholipase L1 (2-acylglycerophosphoethanolamine, n-C14:0)	1agpe140_c + h2o_c --> g3pe_c + h_c + ttdca_c
LPLIPAL1E141pp	Lysophospholipase L1 (2-acylglycerophosphoethanolamine, n-C14:1)	1agpe141_c + h2o_c --> g3pe_c + h_c + ttdcea_c
LPLIPAL1E160pp	Lysophospholipase L1 (2-acylglycerophosphoethanolamine, n-C16:0)	1agpe160_c + h2o_c --> g3pe_c + h_c + hdca_c
LPLIPAL1E161pp	Lysophospholipase L1 (2-acylglycerophosphoethanolamine, n-C16:1)	1agpe161_c + h2o_c --> g3pe_c + h_c + hdcea_c
LPLIPAL1E181pp	Lysophospholipase L1 (2-acylglycerophosphoethanolamine, n-C18:1)	1agpe180_c + h2o_c --> g3pe_c + h_c + ocdcea_c
LPLIPAL1G120pp	Lysophospholipase L1 (2-acylglycerophosphoglycerol, n-C12:0)	1agpg120_c + h2o_c --> ddca_c + g3pg_c + h_c
LPLIPAL1G140pp	Lysophospholipase L1 (2-acylglycerophosphoglycerol, n-C14:0)	1agpg140_c + h2o_c --> g3pg_c + h_c + ttdca_c
LPLIPAL1G141pp	Lysophospholipase L1 (2-acylglycerophosphoglycerol, n-C14:1)	1agpg141_c + h2o_c --> g3pg_c + h_c + ttdcea_c
LPLIPAL1G160pp	Lysophospholipase L1 (2-acylglycerophosphoglycerol, n-C16:0)	1agpg160_c + h2o_c --> g3pg_c + h_c + hdca_c
LPLIPAL1G161pp	Lysophospholipase L1 (2-acylglycerophosphoglycerol, n-C16:1)	1agpg161_c + h2o_c --> g3pg_c + h_c + hdcea_c
LPLIPAL1G180pp	Lysophospholipase L1 (2-acylglycerophosphoglycerol, n-C18:0)	1agpg180_c + h2o_c --> g3pg_c + h_c + ocdca_c
LPLIPAL1G181pp	Lysophospholipase L1 (2-acylglycerophosphoglycerol, n-C18:1)	1agpg181_c + h2o_c --> g3pg_c + h_c + ocdcea_c
LPLIPAL2A120	Lysophospholipase L2 (2-acylglycerophosphotidate, n-C12:0)	2ddecg3p_c + h2o_c --> ddca_c + glyc3p_c + 2.0 h_c
LPLIPAL2A140	Lysophospholipase L2 (2-acylglycerophosphotidate, n-C14:0)	2tdecg3p_c + h2o_c --> glyc3p_c + 2.0 h_c + ttdca_c
LPLIPAL2A141	Lysophospholipase L2 (2-acylglycerophosphotidate, n-C14:1)	2tdec7eg3p_c + h2o_c --> glyc3p_c + 2.0 h_c + ttdcea_c
LPLIPAL2A160	Lysophospholipase L2 (2-acylglycerophosphotidate, n-C16:0)	2hdecg3p_c + h2o_c --> glyc3p_c + 2.0 h_c + hdca_c
LPLIPAL2A161	Lysophospholipase L2 (2-acylglycerophosphotidate, n-C16:1)	2hdec9eg3p_c + h2o_c --> glyc3p_c + 2.0 h_c + hdcea_c
LPLIPAL2A180	Lysophospholipase L2 (2-acylglycerophosphotidate, n-C18:0)	2odecg3p_c + h2o_c --> glyc3p_c + 2.0 h_c + ocdca_c
LPLIPAL2A181	Lysophospholipase L2 (2-acylglycerophosphotidate, n-C18:1)	2odec11eg3p_c + h2o_c --> glyc3p_c + 2.0 h_c + ocdcea_c
LPLIPAL2E120	Lysophospholipase L2 (2-acylglycerophosphoethanolamine, n-C12:0)	2agpe120_c + h2o_c --> ddca_c + g3pe_c + h_c
LPLIPAL2E140	Lysophospholipase L2 (2-acylglycerophosphoethanolamine, n-C14:0)	2agpe140_c + h2o_c --> g3pe_c + h_c + ttdca_c
LPLIPAL2E141	Lysophospholipase L2 (2-acylglycerophosphoethanolamine, n-C14:1)	2agpe141_c + h2o_c --> g3pe_c + h_c + ttdcea_c
LPLIPAL2E160	Lysophospholipase L2 (2-acylglycerophosphoethanolamine, n-C16:0)	2agpe160_c + h2o_c --> g3pe_c + h_c + hdca_c
LPLIPAL2E161	Lysophospholipase L2 (2-acylglycerophosphoethanolamine, n-C16:1)	2agpe161_c + h2o_c --> g3pe_c + h_c + hdcea_c
LPLIPAL2E180	Lysophospholipase L2 (2-acylglycerophosphoethanolamine, n-C18:0)	2agpe180_c + h2o_c --> g3pe_c + h_c + ocdca_c
LPLIPAL2E181	Lysophospholipase L2 (2-acylglycerophosphoethanolamine, n-C18:1)	2agpe181_c + h2o_c --> g3pe_c + h_c + ocdcea_c
LPLIPAL2G120	Lysophospholipase L2 (2-acylglycerophosphoglycerol, n-C12:0)	2agpg120_c + h2o_c --> ddca_c + g3pg_c + h_c
LPLIPAL2G140	Lysophospholipase L2 (2-acylglycerophosphoglycerol, n-C14:0)	2agpg140_c + h2o_c --> g3pg_c + h_c + ttdca_c
LPLIPAL2G141	Lysophospholipase L2 (2-acylglycerophosphoglycerol, n-C14:1)	2agpg141_c + h2o_c --> g3pg_c + h_c + ttdcea_c
LPLIPAL2G160	Lysophospholipase L2 (2-acylglycerophosphoglycerol, n-C16:0)	2agpg160_c + h2o_c --> g3pg_c + h_c + hdca_c
LPLIPAL2G161	Lysophospholipase L2 (2-acylglycerophosphoglycerol, n-C16:1)	2agpg161_c + h2o_c --> g3pg_c + h_c + hdcea_c
LPLIPAL2G180	Lysophospholipase L2 (2-acylglycerophosphoglycerol, n-C18:0)	2agpg180_c + h2o_c --> g3pg_c + h_c + ocdca_c
LPLIPAL2G181	Lysophospholipase L2 (2-acylglycerophosphoglycerol, n-C18:1)	2agpg181_c + h2o_c --> g3pg_c + h_c + ocdcea_c
LPLL1	Lysophospholipase L1 (2-acylglycerophosphoethanolamine, n-C18:0)	1agpe180_c + h2o_c --> g3pe_c + h_c + ocdca_c
LTAS_LBR	Lipoteichoic acid synthase (LRE specific)	20.0 dgdag_LBR_c + 20.0 pg_LBR_c --> LTA_LBR_c + 20.0 dag_LBR_c
LYSDC	lysine decarboxylase	h_c + lys_L_c --> 15dap_c + co2_c
LYSt2r	L lysine reversible transport via proton symport	h_e + lys_L_e --> h_c + lys_L_c
LYSTRS	Lysyl-tRNA synthetase	atp_c + lys_L_c + trna_c --> amp_c + lystrna_c + ppi_c
MACPT	Malonyl-ACP transferase	acacp_c + malon_c --> ac_c + malacp_c
MAL6PG	Maltose 6 phosphate glucosidase	h2o_c + malt6p_c --> g6p_c + glc_D_c
MALLAC	malolactic enzyme	h_c + mal_L_c --> co2_c + lac_L_c
MALT	Alpha glucosidase	h2o_c + malt_c --> 2.0 glc_D_c
MAN1PT	Mannose 1 phosphate guanylyltransferase	gtp_c + h_c + man1p_c --> gdpmann_c + ppi_c
MCSNAH1r	5-Methylcytosine aminohydrolase	5mtc_c + h2o_c + h_c --> nh4_c + thym_c
ME1	malic enzyme (NAD)	mal_L_c + nad_c --> co2_c + nadh_c + pyr_c
MELTGH	Melibiitol galactohydrolase	h2o_c + melt_c --> gal_c + sbt_D_c
MEPCT	2-C-methyl-D-erythritol 4-phosphate cytidylyltransferase	2me4p_c + ctp_c + h_c --> 4c2me_c + ppi_c
METAT	Methionine Adenosyltransferase	atp_c + h2o_c + met_L_c --> amet_c + pi_c + ppi_c
METSOXR2	L-methionine-R-sulfoxide reductase	metsox_R_L_c + trdrd_c --> h2o_c + met_L_c + trdox_c
METTRS	Methionyl-tRNA synthetase	atp_c + met_L_c + trna_c --> amp_c + mettrna_c + ppi_c
METUMACH	4-Methylumbelliferyl-acetate acylhydrolase	4mumfac_c + h2o_c --> ac_c + h_c + hyme_c
MGSA	Methylglyoxal Synthase	dhap_c --> mthgxl_c + pi_c
MHPGLUHCMTr	5 methyltetrahydropteroyltriglutamate homocysteine S methyltransferase	ahcys_c + h_c + mhpglu_c --> amet_c + hpglu_c
MI1PP	Myo-Inositol 1-Phosphatase	h2o_c + mi1p_D_c --> inost_c + pi_c
MI3PP	1D-myo-Inositol 3-phosphate phosphohydrolase	h2o_c + mi3p_D_c --> inost_c + pi_c
MI4PP	Myo-Inositol 4-Phosphatase	h2o_c + mi4p_D_c --> inost_c + pi_c
MLTAS	myristoyl-lipoteichoic acid synthesis (n-24), linked, glucose substituted	myrisnsu24_c + 24.0 udpg_c --> 24.0 h_c + myrisluc24_c + 24.0 udp_c
MLTAS24U	myristoyl-lipoteichoic acid synthesis (n-24), linked, unsubstituted	24.0 cdpglyc_c + dglu12m_c --> 24.0 cmp_c + 24.0 h_c + myrisluc24_c
MLTG1	Maltodextrin Glucosidase (Maltotriose)	h2o_c + malttr_c --> glc_D_c + malt_c
MLTG2	Maltodextrin glucosidase (maltotetraose)	h2o_c + maltttr_c --> glc_D_c + malttr_c
MLTG3	Maltodextrin glucosidase (maltopentaose)	h2o_c + maltpt_c --> glc_D_c + maltttr_c
MLTG4	Maltodextrin glucosidase (maltohexaose)	h2o_c + malthx_c --> glc_D_c + maltpt_c
MLTG5	Maltodextrin glucosidase (maltoheptaose)	h2o_c + malthp_c --> glc_D_c + malthx_c
MLTG6	Maltodextrin glucosidase dextrin	dextrin_c + 2.0 h2o_c --> 2.0 glc_D_c
MLTG7	Maltodextrin glucosidase isomaltose	h2o_c + isomal_c --> 2.0 glc_D_c
MM3OR1	3-methylmalate oxidoreductase (NAD)	nad_c + r3mmal_c --> 2obut_c + co2_c + nadh_c
MN6PP	mannose 6-phosphate phosphatase	h2o_c + man6p_c --> man_c + pi_c
MNNH	D-mannonate hydrolyase	mana_c --> 2ddglcn_c + h2o_c
MOADCST	MoaD:cysteine sulfur transferase	MCOOH_c + atp_c + cys_L_c + h2o_c --> MCOSH_c + amp_c + ppi_c + ser_L_c
MPL	Maltose:phosphate 1-beta-D-glucosyltransferase	malt_c + pi_c --> g1p_c + glc_D_c
MTAN	methylthioadenosine nucleosidase	5mta_c + h2o_c --> 5mtr_c + ade_c
MTGH	R05549	h2o_c + mnt_c --> gal_c + melib_c
MTHFR3	5 10 methylenetetrahydrofolatereductase NADPH	2.0 h_c + mlthf_c + nadph_c --> 5mthf_c + nadp_c
MTHPTGHM	5-methyltetrahydropteroyltriglutamate-homocysteine S-methyltransferase	5mthglu_c + hcys_L_c --> met_L_c + thglu_c
MTPEACPDH	4-methyl-trans-pent-2-enoyl-ACP:NAD+ oxidoreductase (A-specific)	4mtpent2eacp_c + h_c + nadh_c --> 4mpentacp_c + nad_c
MUCCY_kt	3 carboxy cis cis muconate cycloisomerase	CCbuttc_c + h_c --> 4cml_c
NACYLASPAMH	N-Acyl-L-aspartate amidohydrolase	h2o_c + nalasp_c --> asp_L_c + cmylcoa_c
NADH10	NADH dehydrogenase (menaquinone-8 & 0 protons)	h_c + mqn8_c + nadh_c --> mql8_c + nad_c
NADH5	NADH dehydrogenase (ubiquinone-8 )	h_c + nadh_c + q8_c --> nad_c + q8h2_c
NADH6	NADH dehydrogenase (ubiquinone-8 & 3.5 protons)	4.5 h_c + nadh_c + q8_c --> 3.5 h_e + nad_c + q8h2_c
NADH7	NADH dehydrogenase (menaquinone-8 & 2 protons)	3.0 h_c + mqn8_c + nadh_c --> 2.0 h_e + mql8_c + nad_c
NADH8	NADH dehydrogenase (demethylmenaquinone-8 & 2.8 protons)	2dmmq8_c + 3.8 h_c + nadh_c --> 2dmmql8_c + 2.8 h_e + nad_c
NADH9	NADH dehydrogenase (demethylmenaquinone-8 & 0 protons)	2dmmq8_c + h_c + nadh_c --> 2dmmql8_c + nad_c
NADHPO	NADH peroxidase	h2o2_c + h_c + nadh_c --> 2.0 h2o_c + nad_c
NADK	NAD Kinase	atp_c + nad_c --> adp_c + h_c + nadp_c
NADPH12	Qui oxidoreductase	h_c + nadph_c + q8_c --> nadp_c + q8h2_c
NADPHXD	NADPHX dehydratase	adp_c + nadphx_S_c --> amp_c + h_c + nadph_c + pi_c
NADS1	NAD synthase (nh3)	atp_c + dnad_c + nh4_c --> amp_c + h_c + nad_c + ppi_c
NADTRHD	NAD transhydrogenase	nad_c + nadph_c --> nadh_c + nadp_c
NAMGDDATr	UDP-N-acetyl-D-mannosamine:N-acetyl-beta-D-glucosaminyldiphosphoundecaprenol beta-1,4-N-acetylmannosaminyltransferase	uacmam_c + unaga_c --> h_c + nacetlbdgl_c + udp_c
NAPRT	NAPRTase	h_c + nac_c + prpp_c --> nicrnt_c + ppi_c
NEU21	R04650	gd1a_hs_c + h2o_c --> acnam_c + gm1_c
NEU25	R04634	gm2_hs_c + h2o_c --> acnam_c + ga2_hs_c
NFORGLUAH	N-Formyl-L-glutamate amidohydrolase	h2o_c + nforglu_c --> for_c + glu_L_c
NMNAT	nicotinamide-nucleotide adenylyltransferase	atp_c + h_c + nmn_c --> nad_c + ppi_c
NMNHYD	Nicotinamide ribonucleotide phosphohydrolase	h2o_c + nmn_c --> pi_c + rnam_c
NNAM	Nicotinamidase	h2o_c + ncam_c --> nac_c + nh4_c
NNAT	nicotinate-nucleotide adenylyltransferase	atp_c + h_c + nicrnt_c --> dnad_c + ppi_c
NNDMBRT	Nicotinate-nucleotide dimethylbenzimidazole phosphoribosyltransferase	dmbzid_c + nicrnt_c --> 5prdmbz_c + h_c + nac_c
NNDPR	Nicotinate-Nucleotide Diphosphorylase (Carboxylating)	2.0 h_c + prpp_c + quln_c --> co2_c + nicrnt_c + ppi_c
NO3abcpp	nitrate-transporting ATPase	atp_c + h2o_c + no3_e --> adp_c + h_c + no3_c + pi_c
NP1	Nucleotide phosphatase	h_c + nac_c + r1p_c --> nicrns_c + pi_c
NPHS	naphthoate synthase	sbzcoa_c --> coa_c + dhna_c
NT5C	Nicotinate D-ribonucleotide phosphohydrolase	h2o_c + nicrnt_c --> nicrns_c + pi_c
NTD1	5-Nucleotidase (dUMP)	dump_c + h2o_c --> duri_c + pi_c
NTD10	5-Nucleotidase (XMP)	h2o_c + xmp_c --> pi_c + xtsn_c
NTD11	5-Nucleotidase (IMP)	h2o_c + imp_c --> ins_c + pi_c
NTD12	5'-nucleotidase (dIMP)	dimp_c + h2o_c --> din_c + pi_c
NTD2	5-Nucleotidase (UMP)	h2o_c + ump_c --> pi_c + uri_c
NTD3	5-Nucleotidase (dCMP)	dcmp_c + h2o_c --> dcyt_c + pi_c
NTD4	5-Nucleotidase (CMP)	cmp_c + h2o_c --> cytd_c + pi_c
NTD5	5-Nucleotidase (dTMP)	dtmp_c + h2o_c --> pi_c + thymd_c
NTD6	5-Nucleotidase (dAMP)	damp_c + h2o_c --> dad_2_c + pi_c
NTD7	5-Nucleotidase (AMP)	amp_c + h2o_c --> adn_c + pi_c
NTD8	5-Nucleotidase (dGMP)	dgmp_c + h2o_c --> dgsn_c + pi_c
NTD9	5-Nucleotidase (GMP)	gmp_c + h2o_c --> gsn_c + pi_c
NTPP10	Nucleoside triphosphate pyrophosphorylase (ditp)	ditp_c + h2o_c --> dimp_c + h_c + ppi_c
NTPP11	Nucleoside triphosphate pyrophosphorylase (xtp)	h2o_c + xtp_c --> h_c + ppi_c + xmp_c
NTPTP1	Nucleoside triphosphate tripolyhydrolase	dgtp_c + h2o_c --> dgsn_c + pppi_c
NTRIRy	Nitrite reductase (NADPH)	4.0 h_c + 3.0 nadph_c + no2_c --> h2o_c + 3.0 nadp_c + nh4oh_c
OAADC	Oxaloacetate Decarboxylase	h_c + oaa_c --> co2_c + pyr_c
OANOAH	17-O-acetylnorajmaline O-acetylhydrolase	h2o_c + oacnoraj_c --> ac_c + noraj_c
OBTFL	2-Oxobutanoate formate lyase	2obut_c + coa_c --> for_c + ppcoa_c
OCAALD	4 oxalcitromalate aldolase	oca_c --> oaa_c + pyr_c
OHEDH	2-oxo-hept-3-ene-1,7-dioate hydratase	2ohed_c + h2o_c --> 24dhhed_c
OMBZLM	2-Octaprenyl-6-methoxy-benzoquinol methylase	2ombzl_c + amet_c --> 2ommbl_c + ahcys_c + h_c
OMCDC	2-Oxo-4-methyl-3-carboxypentanoate decarboxylation	3c4mop_c + h_c --> 4mop_c + co2_c
OMPDC	Orotidine-5-Phosphate Decarboxylase	h_c + orot5p_c --> co2_c + ump_c
OP4ENH	2-oxopent-4-enoate hydratase	h2o_c + op4en_c --> 4h2opntn_c
ORNCD	Ornithine cyclodeaminase	orn_c --> nh4_c + pro_L_c
ORNDC	Ornithine Decarboxylase	h_c + orn_c --> co2_c + ptrc_c
ORNTAC	Ornithine transacetylase	acorn_c + glu_L_c --> acglu_c + orn_c
OSUCCL	Oxalosuccinate carboxy-lyase (2-oxoglutarate-forming)	h_c + osuc_c --> akg_c + co2_c
OXOGAH	2-Oxoglutaramate amidohydrolase	2ogm_c + h2o_c --> akg_c + nh4_c
PALCOAH	palmitoyl-CoA hydrolase	h2o_c + lincoa_c --> coa_c + h_c + linole_c
PALCOAH2	palmitoyl-CoA hydrolase;	h2o_c + icosapcoa_c --> 5eipenc_c + coa_c + h_c
PALCOAH3	palmitoyl-CoA hydrolase;	dcos4710131619coa_c + h2o_c --> coa_c + docohex_c + h_c
PALCOAH4	palmitoyl-CoA hydrolase;	h2o_c + itencoa_c --> C03242_c + coa_c + h_c
PALCOAH5	palmitoyl-CoA hydrolase;	eitetcoa_c + h2o_c --> arachd_c + coa_c + h_c
PAPPT3	phospho-N-acetylmuramoyl-pentapeptide-transferase (meso-2,6-diaminopimelate)	udcpp_c + ugmda_c --> uagmda_c + ump_c
PC	Pyruvate carboxylase	atp_c + hco3_c + pyr_c --> adp_c + h_c + oaa_c + pi_c
PC6AR	precorrin-6A reductase	h_c + nadph_c + pre6a_c --> nadp_c + pre6b_c
PC6YM	precorrin-6Y C5,15-methyltransferase (decarboxylating)	2.0 amet_c + pre6b_c --> 2.0 ahcys_c + co2_c + 2.0 h_c + pre8_c
PDE1	3, 5-Cyclic-Nucleotide Phosphodiesterase	camp_c + h2o_c --> amp_c + h_c
PDUL2	Phosphate propanoyltransferase	3hpcoa_c + pi_c --> 3hppap_c + coa_c
PENCAC	Penicillin acylase	h2o_c + h_c + pencil_c --> 6ampenc_c + for_c
PFK	Phosphofructokinase	atp_c + f6p_c --> adp_c + f26bp_c + h_c
PFK_2	ATP:D-tagatose-6-phosphate 1-phosphotransferase_c0	atp_c + tag6p_D_c --> adp_c + h_c + tagdp_D_c
PFK_3	Phosphofructokinase (s7p)	atp_c + s7p_c --> adp_c + h_c + s17bp_c
PGGT4	peptidoglycan glycosyltransferase	uaagtmda_c --> PGlac2_c + udcpdp_c
PGL	6-Phosphogluconolactonase	6pgl_c + h2o_c --> 6pgc_c + h_c
PGLYCP	Phosphoglycolate Phosphatase	2pglyc_c + h2o_c --> glyclt_c + pi_c
PGPAGT	Poly(glycerol-phosphate) alpha-glucosyltransferase	prenoN_acid_c + 45.0 udpg_c --> 45.0 h_c + prenoN_ated_c + 45.0 udp_c
PGPP120	phosphatidylglycerol phosphate phosphatase (periplasm, n-C14:0)	h2o_c + pgp120_c --> pg120_c + pi_c
PGPP140	phosphatidylglycerol phosphate phosphatase (periplasm, n-C14:0)	h2o_c + pgp140_c --> pg140_c + pi_c
PGPP141	phosphatidylglycerol phosphate phosphatase (periplasm, n-C14:1)	h2o_c + pgp141_c --> pg141_c + pi_c
PGPP160	phosphatidylglycerol phosphate phosphatase (periplasm, n-C16:0)	h2o_c + pgp160_c --> pg160_c + pi_c
PGPP161	phosphatidylglycerol phosphate phosphatase (periplasm, n-C16:1)	h2o_c + pgp161_c --> pg161_c + pi_c
PGPP180	phosphatidylglycerol phosphate phosphatase (periplasm, n-C18:0)	h2o_c + pgp180_c --> pg180_c + pi_c
PGPP181	phosphatidylglycerol phosphate phosphatase (periplasm, n-C18:1)	h2o_c + pgp181_c --> pg181_c + pi_c
PGSA120	Phosphatidylglycerol synthase (n-C12:0)	cdpdddecg_c + glyc3p_c --> cmp_c + h_c + pgp120_c
PGSA140	Phosphatidylglycerol synthase (n-C14:0)	cdpdtdecg_c + glyc3p_c --> cmp_c + h_c + pgp140_c
PGSA141	Phosphatidylglycerol synthase (n-C14:1)	cdpdtdec7eg_c + glyc3p_c --> cmp_c + h_c + pgp141_c
PGSA160	Phosphatidylglycerol synthase (n-C16:0)	cdpdhdecg_c + glyc3p_c --> cmp_c + h_c + pgp160_c
PGSA161	Phosphatidylglycerol synthase (n-C16:1)	cdpdhdec9eg_c + glyc3p_c --> cmp_c + h_c + pgp161_c
PGSA180	Phosphatidylglycerol synthase (n-C18:0)	cdpdodecg_c + glyc3p_c --> cmp_c + h_c + pgp180_c
PGSA181	Phosphatidylglycerol synthase (n-C18:1)	cdpdodec11eg_c + glyc3p_c --> cmp_c + h_c + pgp181_c
PHEMEt	High-affinity heme uptake system protein IsdE	pheme_e --> pheme_c
PHPHBDAH	pheophorbide-a hydrolase (decarboxylating)	h2o_c + phphbda_c --> co2_c + meoh_c + pyphphbda_c
PKETX	D-Xylulose 5-phosphate D-glyceraldehyde-3-phosphate-lyase (adding phosphate; acetyl-phosphate-forming)	pi_c + xu5p_L_c --> actp_c + g3p_c + h2o_c
PLTAS	palmitoyl-lipoteichoic acid synthesis (n-24), linked, glucose substituted	palminsu24_c + 24.0 udpg_c --> 24.0 h_c + palmiluc24_c + 24.0 udp_c
PLTAS24U	palmitoyl-lipoteichoic acid synthesis (n-24), linked, unsubstituted	24.0 cdpglyc_c + dgludpalmgl_c --> 24.0 cmp_c + 24.0 h_c + palmiluc24_c
PMDPHT	Pyrimidine phosphatase	5aprbu_c + h2o_c --> 4r5au_c + pi_c
PMEVK	Phosphomevalonate kinase	5pmev_c + atp_c --> 5dpmev_c + adp_c
PMPK	phosphomethylpyrimidine kinase	4ampm_c + atp_c --> 2mahmp_c + adp_c
PNP	Purine-Nucleoside Phosphorylase	pi_c + rnam_c --> h_c + ncam_c + r1p_c
PNTK	Pantothenate Kinase	atp_c + pnto_R_c --> 4ppan_c + adp_c + h_c
PPA	Inorganic diphosphatase	h2o_c + ppi_c --> h_c + 2.0 pi_c
PPA2	Inorganic triphosphatase	h2o_c + pppi_c --> h_c + pi_c + ppi_c
PPADPP1	Polyphosphate:ADP phosphotransferase	adp_c + pi_c --> amp_c + ppi_c
PPADPP2	Polyphosphate:ADP phosphotransferase	adp_c + ppi_c --> amp_c + pppi_c
PPBNGS	Porphobilinogen synthase	2.0 5aop_c --> 2.0 h2o_c + h_c + ppbng_c
PPC	Phosphoenolpyruvate carboxylase	co2_c + h2o_c + pep_c --> h_c + oaa_c + pi_c
PPCDC	Phosphopantothenoylcysteine decarboxylase	4ppcys_c + h_c --> co2_c + pan4p_c
PPCK	Phosphoenolpyruvate carboxykinase	atp_c + oaa_c --> adp_c + co2_c + pep_c
PPDK	Pyruvate,phosphate dikinase.	atp_c + pi_c + pyr_c --> amp_c + h_c + pep_c + ppi_c
PPNCL2	Phosphopantothenate-cysteine ligase	4ppan_c + ctp_c + cys_L_c --> 4ppcys_c + cmp_c + h_c + ppi_c
PPND2	PrephenateNADP+ oxidoreductase(decarboxylating)	nadp_c + pphn_c --> 34hpp_c + co2_c + nadph_c
PPNDH	Prephenate dehydratase	h_c + pphn_c --> co2_c + h2o_c + phpyr_c
PPOR	Phenylpyruvate:oxygen oxidoreductase (hydroxylating,decarboxylating)	o2_c + phpyr_c --> 2hyoxplac_c + co2_c
PPPGO	protoporphyrinogen-IX:oxygen oxidoreductase_c0	1.5 o2_c + pppg9_c --> 3.0 h2o_c + ppp9_c
PPS	phosphoenolpyruvate synthase	atp_c + h2o_c + pyr_c --> amp_c + 2.0 h_c + pep_c + pi_c
PPTT	trans-pentaprenyltranstransferase	ipdp_c + pendp_c --> hexdp_c + ppi_c
PRAIS	Phosphoribosylaminoimidazole synthase	atp_c + fpram_c --> adp_c + air_c + 2.0 h_c + pi_c
PRAMPC_1	Phosphoribosyl AMP cyclohydrolase	h2o_c + prbamp_c --> prfp_c
PRASCSi	Phosphoribosylaminoimidazolesuccinocarboxamide synthase	5aizc_c + asp_L_c + atp_c --> 25aics_c + adp_c + h_c + pi_c
PRATPP	Phosphoribosyl-ATP pyrophosphatase	h2o_c + prbatp_c --> h_c + ppi_c + prbamp_c
PROD2	Proline dehydrogenase	fad_c + pro_L_c --> 1pyr5c_c + fadh2_c + h_c
PROTRS	Prolyl-tRNA synthetase	atp_c + pro_L_c + trna_c --> amp_c + ppi_c + protrna_c
PSD120	Phosphatidylserine decarboxylase (n-C12:0)	h_c + ps120_c --> co2_c + pe120_c
PSD140	Phosphatidylserine decarboxylase (n-C14:0)	h_c + ps140_c --> co2_c + pe140_c
PSD141	Phosphatidylserine decarboxylase (n-C14:1)	h_c + ps141_c --> co2_c + pe141_c
PSD160	Phosphatidylserine decarboxylase (n-C16:0)	h_c + ps160_c --> co2_c + pe160_c
PSD161	Phosphatidylserine decarboxylase (n-C16:1)	h_c + ps161_c --> co2_c + pe161_c
PSD180	Phosphatidylserine decarboxylase (n-C18:0)	h_c + ps180_c --> co2_c + pe180_c
PSD181	Phosphatidylserine decarboxylase (n-C18:1)	h_c + ps181_c --> co2_c + pe181_c
PSP_L	Phosphoserine phosphatase (L-serine)	h2o_c + pser_L_c --> pi_c + ser_L_c
PSSA120	Phosphatidylserine syntase (n-C12:0)	cdpdddecg_c + ser_L_c --> cmp_c + h_c + ps120_c
PSSA140	Phosphatidylserine syntase (n-C14:0)	cdpdtdecg_c + ser_L_c --> cmp_c + h_c + ps140_c
PSSA141	Phosphatidylserine syntase (n-C14:1)	cdpdtdec7eg_c + ser_L_c --> cmp_c + h_c + ps141_c
PSSA160	Phosphatidylserine syntase (n-C16:0)	cdpdhdecg_c + ser_L_c --> cmp_c + h_c + ps160_c
PSSA161	Phosphatidylserine syntase (n-C16:1)	cdpdhdec9eg_c + ser_L_c --> cmp_c + h_c + ps161_c
PSSA180	Phosphatidylserine syntase (n-C18:0)	cdpdodecg_c + ser_L_c --> cmp_c + h_c + ps180_c
PSSA181	Phosphatidylserine syntase (n-C18:1)	cdpdodec11eg_c + ser_L_c --> cmp_c + h_c + ps181_c
PSURIK	Pseudouridine kinase	atp_c + psuri_c --> adp_c + h_c + psd5p_c
PSY	Phytoene synthase	2.0 ggdp_c --> 2.0 h_c + phyto_c + 2.0 ppi_c
PTA2	Phosphate acetyltransferase	pi_c + ppcoa_c --> coa_c + ppap_c
PTPAT	Phosphopantetheine Adenylyltransferase (Ec 2.7.7.3)	atp_c + h_c + pan4p_c --> dpcoa_c + ppi_c
PTRCTA	Putrescine Transaminase	akg_c + ptrc_c --> 4abutn_c + glu_L_c
PUTIMP	Putrescine importer PuuP	ptrc_e --> ptrc_c
PYDAMK	Pyridoxamine Kinase	atp_c + pydam_c --> adp_c + h_c + pyam5p_c
PYDXK	Pyridoxal Kinase	atp_c + pydx_c --> adp_c + h_c + pydx5p_c
PYDXNK	Pyridoxine Kinase	atp_c + pydxn_c --> adp_c + h_c + pdx5p_c
PYK	Pyruvate kinase	adp_c + h_c + pep_c --> atp_c + pyr_c
PYNP1	Pyrimidine-nucleoside phosphorylase (cytosine)	csn_c + r1p_c --> cytd_c + pi_c
PYRNS1	pyrimidine nucleosidase (uridine)	h2o_c + uri_c --> rib_D_c + ura_c
PYRO2OR	Pyruvate:oxygen 2-oxidoreductase (phosphorylating)	h_c + o2_c + pi_c + pyr_c --> actp_c + co2_c + h2o2_c
PYRZAM	Pyrazinamidase	h2o_c + malm_c --> male_c + nh4_c
QUIND	quinate dehydrogenase (pyrroloquinoline-qui)	pqqox_c + quin_c --> 3dhq_c + h_c + pqqrd_c
QULNS	quinolinate synthase	dhap_c + iasp_c --> 2.0 h2o_c + pi_c + quln_c
r0163	R00621	akg_c + h_c + thmpp_c --> chppythpp_c + co2_c
r0205	Sn-Glycerol-3-Phosphate: (Acceptor) 2-Oxidoreductase	chinone_c + glyc3p_c --> dhap_c + hqn_c
R05218	Cob(II)yrinate a,c diamide <=> Cob(I)yrinate a,c diamide	2.0 co2dam_c + nadh_c --> 2.0 co1dam_c + h_c + nad_c
R05220	Cob(I)yrinate a,c diamide <=> Adenosyl cobyrinate a,c diamide	atp_c + co1dam_c + h2o_c --> adcobdam_c + pi_c + ppi_c
r0571	(S)-Methylmalonyl-CoA hydrolase	h2o_c + mmcoa_S_c --> coa_c + h_c + metmal_c
r0708	2-Amino-4-hydroxy-6-(erythro-1,2,3-trihydroxypropyl) dihydropteridine triphosphate hydrolase	ahdt_c + h2o_c --> diamoxopyr_c
r0737	3-Ketolactose galactohydrolase	h2o_c + kbdgal_c --> glc_D_c + ketolac_c
R08504	3D-(3,5/4)-Trihydroxycyclohexane-1,2-dione acylhydrolase (decyclizing)	dkdi_c + h2o_c --> dglcna_c + h_c
RAFFINt2	Raffinose transport in via proton symport	h_e + raffin_e --> h_c + raffin_c
RAFGH	Raffinose galactohydrolase	h2o_c + raffin_c --> gal_c + sucr_c
RBFK	Riboflavin kinase	atp_c + ribflv_c --> adp_c + fmn_c + h_c
RBFSb	6,7-Dimethyl-8-(1-D-ribityl)lumazine:6,7-dimethyl-8-(1-D-ribityl)lumazine 2,3-butanediyltransferase	2.0 dmlz_c + h_c --> 4r5au_c + ribflv_c
RBK	Ribokinase	atp_c + rib_D_c --> adp_c + h_c + r5p_c
RBK_L1	L-ribulokinase (L-ribulose)	atp_c + rbl_L_c --> adp_c + h_c + ru5p_L_c
RBLK2	L-ribulokinase (ribitol)	atp_c + rbt_c --> adp_c + h_c + rbt5p_c
RFH	Raffinose fructohydrolase	h2o_c + raffin_c --> fru_c + melib_c
RHCCE	S-ribosylhomocysteine cleavage enzyme	rhcys_c --> dhptd_c + hcys_L_c
RIBCT	Ribitol-5-phosphate cytidylyltransferase	ctp_c + h_c + rbt5p_c --> cdprib_c + ppi_c
RMK	rhamnulokinase	atp_c + rml_c --> adp_c + h_c + rml1p_c
rxn03465	Acylneuraminyl hydrolase	gq1_c + h2o_c --> acnam_c + gt1b_c
RZ5PP	Alpha-ribazole 5-phosphate phosphatase	5prdmbz_c + h2o_c --> pi_c + rdmbzi_c
S6PH	Sucrose-6-phosphate hydrolase	h2o_c + suc6p_c --> fru_c + g6p_c
SAM24MT	S adenosyl methionine delta 24 sterol c methyltransferase	amet_c + zymst_c --> ahcys_c + fecost_c + h_c
SAMU3	S-adenosyl-L-methionine:uroporphyrinogen-III C-methyltransferase	amet_c + uppg3_c --> ahcys_c + h_c + pc1_c
SBDH	R03234_c0	nadp_c + sbt6p_c --> h_c + nadph_c + srb1p_c
SBP	Sedoheptulose-bisphosphatase	h2o_c + s17bp_c --> pi_c + s7p_c
SCPAT	sulfur carrier protein ThiS adenylyltransferase	C15810_c + atp_c --> C15813_c + ppi_c
SDPDS	Succinyl-diaminopimelate desuccinylase	h2o_c + sl26da_c --> 26dap_LL_c + succ_c
SELNPS	Selenophosphate Synthase	atp_c + h2o_c + seln_c --> amp_c + pi_c + selnp_c
SEPHCHCS	2-succinyl-5-enolpyruvyl-6-hydroxy-3-cyclohexene-1-carboxylate synthase	akg_c + h_c + ichor_c --> 2sephchc_c + co2_c
SERD_D	D-serine deaminase	ser_D_c --> nh4_c + pyr_c
SERTRS	Seryl-tRNA synthetase	atp_c + ser_L_c + trna_c --> amp_c + ppi_c + sertrna_c
SHCHCS3	2-succinyl-6-hydroxy-2,4-cyclohexadiene-1-carboxylate synthase	2sephchc_c --> 2shchc_c + pyr_c
SHCHF	sirohydrochlorin ferrochelatase	fe_c + scl_c --> 3.0 h_c + sheme_c
SHKK	Shikimate kinase	atp_c + skm_c --> adp_c + h_c + skm5p_c
SHS1	Siroheme synthsis	2.0 amet_c + fe2_c + nad_c + uppg3_c --> 2.0 ahcys_c + 5.0 h_c + nadh_c + sheme_c
SHSL1r	O-succinylhomoserine lyase (L-cysteine)	cys_L_c + suchms_c --> cyst_L_c + h_c + succ_c
SHSL4r	O succinylhomoserine lyase elimination reversible	h2o_c + suchms_c --> 2obut_c + h_c + nh4_c + succ_c
SIAASE	R05117	gt1b_c + h2o_c --> acnam_c + gd1b_c
SLTAS	stearoyl-lipoteichoic acid synthesis (n-24), linked, glucose substituted	stearnsu24_c + 24.0 udpg_c --> 24.0 h_c + stearluc24_c + 24.0 udp_c
SLTAS24U	stearoyl-lipoteichoic acid synthesis (n-24), linked, unsubstituted	24.0 cdpglyc_c + digludstgl_c --> 24.0 cmp_c + 24.0 h_c + stearluc24_c
SPALOX2	sinapoyl aldehyde:NADP oxidoreductase	h2o_c + nadp_c + sinald_c --> h_c + nadph_c + sinapate_c
SPMDAT3	Spermidine acetyltransferase spermine	2.0 accoa_c + sprm_c --> 2.0 coa_c + diasprm_c + 2.0 h_c
SPODM	Superoxide dismutase	2.0 h_c + 2.0 o2s_c --> h2o2_c + o2_c
SPPTABTr	Spermidine:putrescine 4-aminobutyltransferase (propane-1,3-diamine-forming)	ptrc_c + spmd_c --> 13dampp_c + hspmd_c
SSALx	succinate-semialdehyde dehydrogenase (NAD)	h2o_c + nad_c + sucsal_c --> 2.0 h_c + nadh_c + succ_c
SSALy	succinate-semialdehyde dehydrogenase (NADP)	h2o_c + nadp_c + sucsal_c --> 2.0 h_c + nadph_c + succ_c
STS1	3beta-Hydroxyandrost-5-en-17-one 3-sulfate sulfohydrolase	dheas_c + h2o_c --> dhea_c + h_c + so4_c
SUCBZL	o-succinylbenzoate-CoA ligase	atp_c + coa_c + sucbz_c --> amp_c + ppi_c + sbzcoa_c
SUCBZS	(1R,6R)-6-hydroxy-2-succinylcyclohexa-2,4-diene-1-carboxylate hydrolyase (2-succinylbenzoate-forming)	2shchc_c --> h2o_c + sucbz_c
SUCR	Sucrose hydrolyzing enzyme	h2o_c + sucr_c --> fru_c + glc_D_c
SUCRPGLCTr	sucrose:phosphate alpha-D-glucosyltransferase	pi_c + sucr_c --> fru_c + g1p_c
SULR	sulfite reductase (Flavodoxin)	5.0 h_c + 3.0 nadph_c + so3_c --> 3.0 h2o_c + h2s_c + 3.0 nadp_c
TCHOLAAMH	Taurocholate amidohydrolase	h2o_c + tchola_c --> cholate_c + taur_c
TDCHOLAAMH	chenodeoxycholoyltaurine amidohydrolase	h2o_c + tdchola_c --> C02528_c + taur_c
TDPDRR	dTDP-4-dehydrorhamnose reductase	dtdp4d6dm_c + h_c + nadph_c --> dtdprmn_c + nadp_c
TDPGDH	DTDPglucose 4, 6-Dehydratase	dtdpglu_c --> dtdp4d6dg_c + h2o_c
THDPS	tetrahydropicolinate succinylase	h2o_c + succoa_c + thdp_c --> coa_c + sl2a6o_c
THFGLUS	TetrahydrofolateL glutamate gamma ligase ADP forming	atp_c + glu_L_c + thf_c --> adp_c + h_c + pi_c + thfglu_c
THIORDXi	Hydrogen peroxide reductase (thioredoxin)	h2o2_c + trdrd_c --> 2.0 h2o_c + trdox_c
THMt2	Thiamine transport in via proton symport	h_e + thm_e --> h_c + thm_c
THRA	Threonine aldolase	thr_L_c --> acald_c + gly_c
THRPD	threonine-phosphate decarboxylase	h_c + thrp_c --> applp_c + co2_c
THRS	Threonine synthase	h2o_c + phom_c --> pi_c + thr_L_c
THRTRS	Threonyl-tRNA synthetase	atp_c + thr_L_c + trna_c --> amp_c + ppi_c + thrtrna_c
TMDK1	Thymidine Kinase (ATP:Thymidine)	atp_c + thymd_c --> adp_c + dtmp_c + h_c
TMDK2	thymidine kinase (GTP:Thymidine)	gtp_c + thymd_c --> dtmp_c + gdp_c + h_c
TMDPK	Thiamine diphosphokinase	atp_c + thm_c --> amp_c + h_c + thmpp_c
TMDS	Thymidylate synthase	dump_c + mlthf_c --> dhf_c + dtmp_c
TMK	Thiamine kinase	atp_c + thm_c --> adp_c + h_c + thmmp_c
TMN	thiaminase	h2o_c + thm_c --> 4ahmmp_c + 4mhetz_c + h_c
TMPPP	Thiamine-phosphate diphosphorylase	2mahmp_c + 4mpetz_c + h_c --> ppi_c + thmmp_c
TPRDCOAS	Triphosphoribosyl-dephospho-CoA synthase	atp_c + dpcoa_c --> 2tpr3dpcoa_c + ade_c
TPS	thiamine phosphate synthase	2mahmp_c + C20246_c --> co2_c + ppi_c + thmmp_c
TRDR	thioredoxin reductase (NADPH)	h_c + nadph_c + trdox_c --> nadp_c + trdrd_c
TRE6PGLCTr	trehalose 6-phosphate:phosphate b-D-glucosyltransferase	pi_c + tre6p_c --> g1p_c + g6p_c
TRE6PH	trehalose-6-phosphate hydrolase	h2o_c + tre6p_c --> g6p_c + glc_D_c
TREH	Alpha,alpha-trehalase	h2o_c + tre_c --> 2.0 glc_D_c
TREP	alpha,alpha-Trehalose:orthophosphate beta-D-glucosyltransferase	pi_c + tre_c --> g1p_c + glc_D_c
TREpts	trehalose transport via PEP:Pyr PTS	pep_c + tre_e --> pyr_c + tre6p_c
TRIOK	Triokinase	atp_c + glyald_c --> adp_c + g3p_c + h_c
TRNASTr	tRNA sulfurtransferase	C15812_c + C15813_c + nadh_c --> C15811_c + C15814_c + amp_c + nad_c
TRO2EHL	Trans-Octodec-2-enoyl-ACP hydro-lyase	3hodacp_c --> h2o_c + to2eacp_c
TRPAS1	Tryptophanase L cysteine	cys_L_c + h2o_c --> h2s_c + h_c + nh4_c + pyr_c
TRPTRS	Tryptophanyl-tRNA synthetase	atp_c + trna_c + trp_L_c --> amp_c + ppi_c + trptrna_c
TYRTRS	Tyrosyl-tRNA synthetase	atp_c + trna_c + tyr_L_c --> amp_c + ppi_c + tyrtrna_c
TZLS	thiazole synthase	C15814_c + dxyl5p_c + imgly_c --> C15810_c + C20246_c + 2.0 h2o_c
U23GAAT	UDP-3-O-(3-hydroxymyristoyl)glucosamine acyltransferase	3hmrsacp_c + u3hga_c --> acp_c + 2.0 h_c + u23ga_c
UAAGDS	UDP-N-acetylmuramoyl-L-alanyl-D-glutamyl-meso-2,6-diaminopimelate synthetase	26dap_M_c + atp_c + uamag_c --> adp_c + h_c + pi_c + ugmd_c
UAAGLS1	UDP-N-acetylmuramoyl-L-alanyl-D-glutamate-lysine synthetase (alpha-glutamate)	atp_c + lys_L_c + uamag_c --> adp_c + 2.0 h_c + pi_c + uAgl_c
UAGCVT	UDP-N-acetylglucosamine 1-carboxyvinyltransferase	pep_c + uacgam_c --> pi_c + uaccg_c
UAGDP	UDP-N-acetylglucosamine diphosphorylase	acgam1p_c + h_c + utp_c --> ppi_c + uacgam_c
UAGPT2	UDP-N-acetylglucosamine-N-acetylmuramyl-(pentapeptide)pyrophosphoryl-undecaprenol N-acetylglucosamine transferase	uaGgla_c + uacgam_c --> h_c + uaaGgla_c + udp_c
UAMAGS	UDP-N-acetylmuramoyl-L-alanyl-D-glutamate synthetase	atp_c + glu_D_c + uama_c --> adp_c + h_c + pi_c + uamag_c
UAMAS	UDP-N-acetylmuramoyl-L-alanine synthetase	ala_L_c + atp_c + uamr_c --> adp_c + h_c + pi_c + uama_c
UAPGR	UDP-N-acetylenolpyruvoylglucosamine reductase	h_c + nadph_c + uaccg_c --> nadp_c + uamr_c
UDCPDP	undecaprenyl-diphosphatase	h2o_c + udcpdp_c --> h_c + pi_c + udcpp_c
UDCPDPS	Undecaprenyl diphosphate synthase	frdp_c + 8.0 ipdp_c --> 8.0 ppi_c + udcpdp_c
UDCPK	undecaprenol kinase	atp_c + udcp_c --> adp_c + h_c + udcpp_c
UDPGD	UDPglucose 6-dehydrogenase	h2o_c + 2.0 nad_c + udpg_c --> 3.0 h_c + 2.0 nadh_c + udpglcur_c
UGAH	Ureidoglycine aminohydrolase	h2o_c + udg_c --> nh4_c + urdglyc_c
UGMDDS2	UDP-N-acetylmuramoyl-L-alanyl-D-glutamyl-meso-2,6-diaminopimeloyl-D-alanyl-D-lactate synthetase	alalac_c + atp_c + ugmd_c --> adp_c + h_c + pi_c + ugmda_c
UI45AH	R04857	h2o_c + 2.0 h_c + u45imzc_c --> a45imzc_c + co2_c + nh4_c
UPP3MT	uroporphyrinogen methyltransferase	2.0 amet_c + uppg3_c --> 2.0 ahcys_c + h_c + shcl_c
UPPRT	Uracil phosphoribosyltransferase	prpp_c + ura_c --> ppi_c + ump_c
URACPAH	Peroxyureidoacrylate hydrolase	h2o_c + uracp_c --> cbm_c + h_c + poaac_c
UREA	Urease	h2o_c + 2.0 h_c + urea_c --> co2_c + 2.0 nh4_c
UT6PT	UTP:D-Tagatose 6-phosphate 1-phosphotransferase_c0	tag6p_D_c + utp_c --> h_c + tagdp_D_c + udp_c
UTPFPPTr	UTP:D-fructose-6-phosphate 1-phosphotransferase	f6p_c + utp_c --> f26bp_c + h_c + udp_c
UTPUH	P1,P4-bis(5'-uridyl)-tetraphosphate uridylohydrolase	h2o_c + uppppu_c --> 2.0 h_c + ump_c + utp_c
VALTRS	Valyl-tRNA synthetase	atp_c + trna_c + val_L_c --> amp_c + ppi_c + valtrna_c
XAND	Xanthine dehydrogenase	h2o_c + nad_c + xan_c --> h_c + nadh_c + urate_c
XPPT	xanthine phosphoribosyltransferase	prpp_c + xan_c --> ppi_c + xmp_c
XTSNH	purine nucleosidase (xanthosine)	h2o_c + xtsn_c --> rib_D_c + xan_c
XYL14BASE	Xylan 1 4 beta xylosidase	14bxyl_c + h2o_c --> xyl_D_c
XYLK	Xylulokinase	atp_c + xylu_D_c --> adp_c + h_c + xu5p_D_c
XYLK2	L-xylulokinase	atp_c + xylu_L_c --> adp_c + h_c + xu5p_L_c
4HOXPACMOF	4 hydroxyphenylacetate 3 monooxygenase FADH2	4hoxpac_c + fadh2_c + o2_c --> 34dhpha_c + fad_c + h2o_c
NIabc	nickel transport via ABC system	atp_c + h2o_c + ni2_e --> adp_c + h_c + ni2_c + pi_c
THMabc	thiamine transport via ABC system	atp_c + h2o_c + thm_e --> adp_c + h_c + pi_c + thm_c
HMPabc	Hydroxymethylpyrimidine ABC transporter	4ahmmp_e + atp_c + h2o_c --> 4ahmmp_c + adp_c + h_c + pi_c
SPMDabc	spermidine transport via ABC system	atp_c + h2o_c + spmd_e --> adp_c + h_c + pi_c + spmd_c
ILEabc	L-isoleucine transport via ABC system	atp_c + h2o_c + ile_L_e --> adp_c + h_c + ile_L_c + pi_c
VALabc	L-valine transport via ABC system	atp_c + h2o_c + val_L_e --> adp_c + h_c + pi_c + val_L_c
LEUabc	L-leucine transport via ABC system	atp_c + h2o_c + leu_L_e --> adp_c + h_c + leu_L_c + pi_c
SERD_L	L-serine deaminase	ser_L_c --> nh4_c + pyr_c
THRD_L	L-threonine deaminase	thr_L_c --> 2obut_c + nh4_c
PLTASUDALAS	palmitoyl-lipoteichoic acid synthesis (n-24), unlinked, D-alanine substituted	24.0 ala_D_c + 24.0 atp_c + palmiluc24_c --> 24.0 amp_c + 24.0 h_c + palmtcaala_D_c + 24.0 ppi_c
MLTASUDALAS	myristoyl-lipoteichoic acid synthesis (n-24), unlinked, D-alanine substituted	24.0 ala_D_c + 24.0 atp_c + myrisluc24_c --> 24.0 amp_c + 26.0 h_c + myrstcaala_D_c + 24.0 ppi_c
SLTAS24UDALAS	stearoyl-lipoteichoic acid synthesis (n-24), unlinked, D-alanine substituted	24.0 ala_D_c + 24.0 atp_c + stearluc24_c --> 24.0 amp_c + 24.0 h_c + 24.0 ppi_c + sttcaala_D_c
IHEDSUDALAS	isoheptadecanoyl-lipoteichoic acid synthesis (n-24), unlinked, D-alanine substituted	24.0 ala_D_c + 24.0 atp_c + isoheluc24_c --> 24.0 amp_c + 24.0 h_c + i17tcaala_D_c + 24.0 ppi_c
AIHEDLTASUDALAS	anteisoheptadecanoyl-lipoteichoic acid synthesis (n-24), unlinked, D-alanine substituted	24.0 ala_D_c + anteiluc24_c + 24.0 atp_c --> ai17tcaala_D_c + 24.0 amp_c + 24.0 h_c + 24.0 ppi_c
ITEDLTASUDALAS	isotetradecanoyl-lipoteichoic acid synthesis (n-24), unlinked, D-alanine substituted	24.0 ala_D_c + 24.0 atp_c + isoteluc24_c --> 24.0 amp_c + 24.0 h_c + i14tcaala_D_c + 24.0 ppi_c
IPEDLTASUDALAS	isopentadecanoyl-lipoteichoic acid synthesis (n-24), unlinked, D-alanine substituted	24.0 ala_D_c + 24.0 atp_c + isopeluc24_c --> 24.0 amp_c + 24.0 h_c + i15tcaala_D_c + 24.0 ppi_c
AIPEDLTASUDALAS	anteisopentadecanoyl-lipoteichoic acid synthesis (n-24), unlinked, D-alanine substituted	ai15tca1_c + 24.0 ala_D_c + 24.0 atp_c --> ai15tcaala_D_c + 24.0 amp_c + 23.0 h_c + 24.0 ppi_c
IHXDLTASUDALAS	isohexadecanoyl-lipoteichoic acid synthesis (n-24), unlinked, D-alanine substituted	24.0 ala_D_c + 24.0 atp_c + i16tca1_c --> 24.0 amp_c + 24.0 h_c + i16tcaala_D_c + 24.0 ppi_c
ACCOAC	Acetyl-CoA carboxylase	accoa_c + atp_c + hco3_c --> adp_c + h_c + malcoa_c + pi_c
ACCOAC_1	Acetyl-CoA:carbon-dioxide ligase (ADP-forming)	accoa_c + cbtnCCP_c --> btnCCP_c + malcoa_c
RNDR4	Ribonucleoside-Diphosphate Reductase (UDP)	trdrd_c + udp_c --> dudp_c + h2o_c + trdox_c
RNDR3	Ribonucleoside-Diphosphate Reductase (CDP)	cdp_c + trdrd_c --> dcdp_c + h2o_c + trdox_c
K_EXP	potassium export	atp_c + k_e --> adp_c + h_c + k_c + pi_c
PIabc	phosphate transport via ABC system	atp_c + h2o_c + pi_e --> adp_c + h_c + 2.0 pi_c
ARGabc	L-arginine transport via ABC system	arg_L_e + atp_c + h2o_c --> adp_c + arg_L_c + h_c + pi_c
GLNabc	L-glutamine transport via ABC system	atp_c + gln_L_e + h2o_c --> adp_c + gln_L_c + h_c + pi_c
TARTD	L(+)-tartrate dehydratase	tartr_L_c --> h2o_c + oaa_c
MNabc	manganese transport via ABC system	atp_c + h2o_c + mn2_e --> adp_c + h_c + mn2_c + pi_c
CITL	Citrate Lyase	cit_c --> ac_c + oaa_c
CYTBO3	Cytochrome oxidase bo3 (ubiquinol-8: 2.5 protons)	2.5 h_c + 0.5 o2_c + q8h2_c --> h2o_c + 2.5 h_e + q8_c
CYTBD2	cytochrome oxidase bd (menaquinol-8: 2 protons)	2.0 h_c + mql8_c + 0.5 o2_c --> h2o_c + 2.0 h_e + mqn8_c
PHETRS	Phenylalanyl-tRNA synthetase	atp_c + phe_L_c + trna_c --> amp_c + phetrna_c + ppi_c
TRPS2	tryptophan synthase (indole)	indole_c + ser_L_c --> h2o_c + trp_L_c
TRPS1	Tryptophan synthase (indoleglycerol phosphate)	3ig3p_c + ser_L_c --> g3p_c + h2o_c + trp_L_c
MALONCL	malonate carboxy-lyase (biotin-independent/biotin-dependent)	h_c + malon_c --> ac_c + co2_c
3OAS100	3-oxoacyl-[acyl-carrier-protein] synthase (n-C10:0)	malacp_c + ocacp_c --> 3odecacp_c + acp_c + co2_c + h_c
FAS2_7_1	Tetradecanoyl-[acyl-carrier protein]:malonyl-[acyl-carrier-protein] C-acyltransferase (decarboxylating)	malacp_c + tdeacp_c --> 3opalmacp_c + acp_c + co2_c + h_c
3OAS140	3-oxoacyl-[acyl-carrier-protein] synthase (n-C14:0)	ddcaacp_c + malacp_c --> 3omrsacp_c + acp_c + co2_c
3OAS60	3-oxoacyl-[acyl-carrier-protein] synthase (n-C6:0)	butacp_c + malacp_c --> 3ohexacp_c + acp_c + co2_c
KAS14	Beta-ketoacyl-ACP synthase	acacp_c + malacp_c --> acp_c + actacp_c + co2_c + h_c
3OAS120	3-oxoacyl-[acyl-carrier-protein] synthase (n-C12:0)	dcaacp_c + h_c + malacp_c --> 3oddecacp_c + acp_c + co2_c
3OAS80	3-oxoacyl-[acyl-carrier-protein] synthase (n-C8:0)	hexacp_c + malacp_c --> 3ooctacp_c + acp_c + co2_c
4M3OHAT	4-methyl-3-oxo-hexanoyl-ACP:malonyl-[acyl-carrier-protein] C-acyltransferase (decarboxylating)	2mbutacp_c + malacp_c --> 4m3ohexacp_c + acp_c + co2_c + h_c
4MHEAMA	4-methyl-hexanoyl-ACP:malonyl-[acyl-carrier-protein] C-acyltransferase (decarboxylating)	4methexacp_c + malacp_c --> 6m3oacp_c + acp_c + co2_c
6MOAMCA	6-methyl-octanoyl-ACP:malonyl-[acyl-carrier-protein] C-acyltransferase (decarboxylating)	6moacp_c + malacp_c --> 8m3odacp_c + acp_c + co2_c
8MDAM	8-methyl-decanoyl-ACP:malonyl-[acyl-carrier-protein] C-acyltransferase (decarboxylating)	8mdacp_c + malacp_c --> 3oddecacp_c + acp_c + co2_c
10MDOD	10-methyl-dodecanoyl-ACP:malonyl-[acyl-carrier-protein] C-acyltransferase (decarboxylating)	10mdacp_c + malacp_c --> 123oxtacp_c + acp_c + co2_c
MTDACP	12-methyl-tetra-decanoyl-ACP:malonyl-[acyl-carrier-protein] C-acyltransferase (decarboxylating)	12methedec_c + malacp_c --> 14m3ohdacp_c + acp_c + co2_c
3METHMCAC	3-methylbutanoyl-ACP:malonyl-[acyl-carrier-protein] C-acyltransferase (decarboxylating)	isovacp_c + malacp_c --> 5m3hhacp_c + acp_c + co2_c + h_c
5MHACC	5-methyl-hexanoyl-ACP:malonyl-[acyl-carrier-protein] C-acyltransferase (decarboxylating)	3mehacp_c + malacp_c --> 7me3oxoacp_c + acp_c + co2_c
7MOACA	7-methyl-octanoyl-ACP:malonyl-[acyl-carrier-protein] C-acyltransferase (decarboxylating)	7moacp_c + malacp_c --> 9m3odacp_c + acp_c + co2_c
9MDAM	9-methyl-decanoyl-ACP:malonyl-[acyl-carrier-protein] C-acyltransferase (decarboxylating)	9mdacp_c + malacp_c --> 11m3odacp_c + acp_c + co2_c
11MDAMCA	11-methyl-dodecanoyl-ACP:malonyl-[acyl-carrier-protein] C-acyltransferase (decarboxylating)	11mdacp_c + malacp_c --> 13m3otdacp_c + acp_c + co2_c
13MTDAM	13-methyl-tetra-decanoyl-ACP:malonyl-[acyl-carrier-protein] C-acyltransferase (decarboxylating)	13mtdacp_c + malacp_c --> 15m3ohdacp_c + acp_c + co2_c
ISOGL3P	2-methylpropionyl-ACP:malonyl-[acyl-carrier-protein] C-acyltransferase (decarboxylating)	isobutacp_c + malacp_c --> 4m3opacp_c + acp_c + co2_c + h_c
4METPAC	4-methyl-pentanoyl-ACP:malonyl-[acyl-carrier-protein] C-acyltransferase (decarboxylating)	4mpentacp_c + malacp_c --> 6m3ohacp_c + acp_c + co2_c
6MHACPA	6-methyl-heptanoyl-ACP:malonyl-[acyl-carrier-protein] C-acyltransferase (decarboxylating)	6mhacp_c + malacp_c --> 8m3oxacp_c + acp_c + co2_c
8MNAMC	8-methyl-nonanoyl-ACP:malonyl-[acyl-carrier-protein] C-acyltransferase (decarboxylating)	8mcacp_c + malacp_c --> 10m3ouacp_c + acp_c + co2_c
10MUAM	10-methyl-undecanoyl-ACP:malonyl-[acyl-carrier-protein] C-acyltransferase (decarboxylating)	10muacp_c + malacp_c --> 12m3otacp_c + acp_c + co2_c
12MTACPM	12-methyl-tridecanoyl-ACP:malonyl-[acyl-carrier-protein] C-acyltransferase (decarboxylating)	12mtacp_c + malacp_c --> 14m3opacp_c + acp_c + co2_c
3OAS180	3-oxoacyl-[acyl-carrier-protein] synthase (n-C18:0)	h_c + malacp_c + palmacp_c --> 3ooctdacp_c + acp_c + co2_c
METSabc	L methionine S oxide transport via ABC system	atp_c + h2o_c + metsox_S_L_e --> adp_c + h_c + metsox_S_L_c + pi_c
METSRabc	L methionine R oxide transport via ABC system	atp_c + h2o_c --> adp_c + h_c + metox_R_c + pi_c
CBPS	Carbamoyl-Phosphate Synthase (Glutamine-Hydrolysing)	2.0 atp_c + gln_L_c + h2o_c + hco3_c --> 2.0 adp_c + cbp_c + glu_L_c + 2.0 h_c + pi_c
GLYTRS	Glycyl-tRNA synthetase	atp_c + gly_c + trna_c --> amp_c + glytrna_c + ppi_c
BUTSO3abcpp	Butanesulfonate transport via ABC system	atp_c + butso3_e + h2o_c --> adp_c + butso3_c + h_c + pi_c
GLYCL	Glycine Cleavage System	gly_c + nad_c + thf_c --> co2_c + mlthf_c + nadh_c + nh4_c
PDH	pyruvate dehydrogenase	coa_c + nad_c + pyr_c --> accoa_c + co2_c + nadh_c
GLNSP2	Undecaprenyl-diphospho-N-acetylmuramoyl-(N-acetylglucosamine)-L-alanyl-gamma-D-glutamyl-L-lysyl-D-alanyl-D-alanine:ammonia ligase (ADP-forming)	atp_c + nh4_c + uaaGgla_c --> adp_c + h_c + pi_c + uaaGgtla_c
IG3PS	Imidazole-glycerol-3-phosphate synthase	gln_L_c + prlp_c --> aicar_c + eig3p_c + glu_L_c + h_c
PRFGS	Phosphoribosylformylglycinamidine synthase	atp_c + fgam_c + gln_L_c + h2o_c --> adp_c + fpram_c + glu_L_c + h_c + pi_c
MNLabc	Mannitol efflux via ABC system	atp_c + h2o_c + mnl_c --> adp_c + h_c + mnl_e + pi_c
PROabc	L-proline transport via ABC system	atp_c + h2o_c + pro_L_e --> adp_c + h_c + pi_c + pro_L_c
CYSabc	L-cysteine transport via ABC system	atp_c + cys_L_e + h2o_c --> adp_c + cys_L_c + h_c + pi_c
ASCBpts	L-ascorbate transport via PEP:Pyr PTS	ascb_L_e + pep_c --> ascb6p_c + pyr_c
SBTpts	D sorbitol transport via PEPPyr PTS	pep_c + sbt_D_e --> pyr_c + sbt6p_c
LACpts	Lactose transport via PEP:Pyr PTS	lcts_e + pep_c --> lac6p_c + pyr_c
METDabc	D-methionine transport via ABC system	atp_c + h2o_c + met_D_e --> adp_c + h_c + met_D_c + pi_c
METabc	L-methionine transport via ABC system	atp_c + h2o_c + met_L_e --> adp_c + h_c + met_L_c + pi_c
GLYBabc	Glycine betaine transport via ABC system	atp_c + glyb_e + h2o_c --> adp_c + glyb_c + h_c + pi_c
ARSENBabc	Arsenobetaine transport in via ABC system	arsenb_e + atp_c + h2o_c --> adp_c + arsenb_c + h_c + pi_c
CHLabc	choline transport via ABC system	atp_c + chol_e + h2o_c --> adp_c + chol_c + h_c + pi_c
DIPEPabc1	Dipeptide transport via ABC system ala asp	ala_L_asp_L_e + atp_c + h2o_c --> adp_c + ala_L_asp_L_c + h_c + pi_c
DIPEPabc10	Dipeptide transport via ABC system gly glu	atp_c + gly_glu_L_e + h2o_c --> adp_c + gly_glu_L_c + h_c + pi_c
DIPEPabc11	Dipeptide transport via ABC system gly met	atp_c + gly_met_e + h2o_c --> adp_c + gly_met_c + h_c + pi_c
DIPEPabc12	Dipeptide transport via ABC system met ala	atp_c + h2o_c + met_L_ala_L_e --> adp_c + h_c + met_L_ala_L_c + pi_c
DIPEPabc13	Dipeptide transport via ABC system gly asp	atp_c + gly_asp_L_e + h2o_c --> adp_c + gly_asp_L_c + h_c + pi_c
DIPEPabc14	Dipeptide transport via ABC system gly pro L	atp_c + gly_pro_L_e + h2o_c --> adp_c + gly_pro_L_c + h_c + pi_c
DIPEPabc15	Dipeptide transport via ABC system cgly	atp_c + cgly_e + h2o_c --> adp_c + cgly_c + h_c + pi_c
DIPEPabc2	Dipeptide transport via ABC system ala gln	ala_gln_e + atp_c + h2o_c --> adp_c + ala_gln_c + h_c + pi_c
DIPEPabc3	Dipeptide transport via ABC system ala glu	ala_L_glu_L_e + atp_c + h2o_c --> adp_c + ala_L_glu_L_c + h_c + pi_c
DIPEPabc4	Dipeptide transport via ABC system ala gly	L_alagly_e + atp_c + h2o_c --> L_alagly_c + adp_c + h_c + pi_c
DIPEPabc5	Dipeptide transport via ABC system ala his	ala_his_e + atp_c + h2o_c --> adp_c + ala_his_c + h_c + pi_c
DIPEPabc6	Dipeptide transport via ABC system ala leu	ala_leu_e + atp_c + h2o_c --> adp_c + ala_leu_c + h_c + pi_c
DIPEPabc7	Dipeptide transport via ABC system ala thr	ala_L_thr_L_e + atp_c + h2o_c --> adp_c + ala_L_thr_L_c + h_c + pi_c
DIPEPabc8	Dipeptide transport via ABC system gly asn	atp_c + gly_asn_L_e + h2o_c --> adp_c + gly_asn_L_c + h_c + pi_c
DIPEPabc9	Dipeptide transport via ABC system gly gln	atp_c + gly_gln_e + h2o_c --> adp_c + gly_gln_c + h_c + pi_c
GLYCYSabc	Gly-Cys ABC transporters	atp_c + gly_cys_e + h2o_c --> adp_c + gly_cys_c + h_c + pi_c
GLYLEUtr	Gly-Leu ABC transporters	atp_c + gly_leu_e + h2o_c --> adp_c + gly_leu_c + h_c + pi_c
GLYPHEtr	Gly-Phe ABC transporters	atp_c + gly_phe_e + h2o_c --> adp_c + gly_phe_c + h_c + pi_c
GLYTYRabc	Gly-Try ABC transporters	atp_c + gly_tyr_e + h2o_c --> adp_c + gly_tyr_c + h_c + pi_c
RIBabc	D-ribose transport via ABC system	atp_c + h2o_c + rib_D_e --> adp_c + h_c + pi_c + rib_D_c
DHAK	Dihydroxyacetone kinase	atp_c + dha_c --> adp_c + dhap_c + h_c
MOD	R07599	3mob_c + 2.0 h_c + thmpp_c --> 2mhop_c + co2_c
OICD	2-oxoisocaproate dehydrogenase	4mop_c + 2.0 h_c + thmpp_c --> 3m1hbtpp_c + co2_c
MOBUDH3	3-methyl-2-oxobutanoate dehydrogenase	3mop_c + 2.0 h_c + thmpp_c --> 2mehbtpp_c + co2_c
ZNabc	Zinc transport via ABC system	atp_c + h2o_c + zn_e --> adp_c + h_c + pi_c + zn_c
COBALT2abc	Cobalt (Co+2) ABC transporter	atp_c + cobalt2_e + h2o_c --> adp_c + cobalt2_c + h_c + pi_c
PPDD	propane-1,2-diol hydro-lyase	12ppd_S_c --> h2o_c + ppal_c
THD2	NAD(P) transhydrogenase	2.0 h_e + nadh_c + nadp_c --> 2.0 h_c + nad_c + nadph_c
APLIPOX	5-Aminopentanoate:lipoate oxidoreductase (cyclizing)	C02147_c + pro_D_c --> 5aptn_c + lipoate_c
MALTabc	maltose transport via ABC system	atp_c + h2o_c + malt_e --> adp_c + h_c + malt_c + pi_c
MALTTRabc	Maltotriose transport via ABC system	atp_c + h2o_c + malttr_e --> adp_c + h_c + malttr_c + pi_c
MALTHXabc	maltohexaose transport via ABC system	atp_c + h2o_c + malthx_e --> adp_c + h_c + malthx_c + pi_c
FECRMabcpp	Ferrichrome transport via ABC system	atp_c + fecrm_c + h2o_c --> adp_c + fecrm_e + h_c + pi_c
PYDXS	Pyridoxal 5-phosphate synthase	g3p_c + gln_L_c + ru5p_D_c --> glu_L_c + 3.0 h2o_c + h_c + pi_c + pydx5p_c
PFL	pyruvate formate lyase	coa_c + pyr_c --> accoa_c + for_c
ANS2	anthranilate synthase 2	chor_c + nh4_c --> anth_c + h2o_c + h_c + pyr_c
ANS	anthranilate synthase	chor_c + gln_L_c --> anth_c + glu_L_c + h_c + pyr_c
GLYC3Pabc	sn-Glycerol 3-phosphate transport via ABC system	atp_c + glyc3p_e + h2o_c --> adp_c + glyc3p_c + h_c + pi_c
SADT2	Sulfate adenyltransferase	atp_c + gtp_c + h2o_c + so4_c --> aps_c + gdp_c + pi_c + ppi_c
SULabc	sulfate transport via ABC system	atp_c + h2o_c + so4_e --> adp_c + h_c + pi_c + so4_c
3OXDAM	3-Oxooctodecanoyl-ACP:malonyl-[acyl-carrier-protein] C-acyltransferase (decarboxylating)	hedacp_c + malacp_c --> 3oodacp_c + acp_c + co2_c
NO3R1	Nitrate reductase (Ubiquinol-8)	2.0 h_c + no3_c + q8h2_c --> h2o_c + 2.0 h_e + no2_c + q8_c
NO3R2	Nitrate reductase (Menaquinol-8)	2.0 h_c + mql8_c + no3_c --> h2o_c + 2.0 h_e + mqn8_c + no2_c
NTR3B	nitrate reductase	2.0 h_c + mql7_c + no3_c --> h2o_c + 2.0 h_e + mqn7_c + no2_c
ALATRS	Alanyl-tRNA synthetase	ala_L_c + atp_c + trna_c --> alatrna_c + amp_c + ppi_c
LACZ	b-galactosidase	h2o_c + lcts_c --> gal_c + glc_D_c
BGALS2	beta-galactosidase	ga1_c + h2o_c --> ga2_hs_c + gal_c
HMR_0830	D-Galactosyl-N-acetyl-D-galactosaminyl-(N-acetylneuraminyl)-D- galactosyl-D-glucosylceramide galactohydrolase	gm1_c + h2o_c --> gal_c + gm2_hs_c
GLUSy	glutamate synthase (NADPH)	akg_c + gln_L_c + h_c + nadph_c --> 2.0 glu_L_c + nadp_c
K_IMP	potassium import	k_e --> k_c
ADCS	4-amino-4-deoxychorismate synthase	chor_c + gln_L_c --> 4adcho_c + glu_L_c
AALDPADNTr	ADP:alpha-D-aldose-1-phosphate adenylyltransferase	adp_c + g1p_c + h_c --> adpglc_c + pi_c
RNAS_LBR	RNA synthesis, L.plantarum specific	0.710810743235 atp_c + 0.187747387186 ctp_c + 0.21245220899 gtp_c + 0.288989660589 utp_c --> RNA_LBR_c + 0.4 adp_c + 0.4 h_c + 0.4 pi_c + ppi_c
PROTS_LBR	protein synthesis_LBR belonging to biomass version 6.0	0.068 alatrna_c + 0.409 argtrna_c + 0.768 asntrna_c + 0.768 asptrna_c + 0.306 atp_c + 0.095 cystrna_c + 0.714 glntrna_c + 0.275 glutrna_c + 0.1058 glytrna_c + 2.0 gtp_c + 2.306 h2o_c + 0.209 histrna_c + 0.572 iletrna_c + 0.849 leutrna_c + 0.977 lystrna_c + 0.27 mettrna_c + 0.326 phetrna_c + 0.401 protrna_c + 0.543 sertrna_c + 0.644 thrtrna_c + 0.07 trptrna_c + 0.281 tyrtrna_c + 0.705 valtrna_c --…
DNAS_LBR	DNA synthesis, LRE specific	1.37 atp_c + 0.310284595735 datp_c + 0.180906354753 dctp_c + 0.207484087701 dgtp_c + 0.301324961811 dttp_c + 1.37 h2o_c --> DNA_LBR_c + 1.37 adp_c + 1.37 h_c + 1.37 pi_c + ppi_c
LTA_total	Lipteichoic acid reaction (Lb.reuteri specific)	0.175 LTA_LBR_c + 0.765 LTAala_LBR_c + 0.6 LTAglc_LBR_c --> LTAtotal_LBR_c
LIP_LBR	Lipid reaction (Lb. plantarum specific)	0.2 clpn_LBR_c + 0.23 lyspg_LBR_c + 0.75 pg_LBR_c --> LIP_LBR_c
BIOMASS	Biomass reaction	0.186 CPS_LBR_c + 0.75 DNA_LBR_c + 0.96 LIP_LBR_c + 0.18 LTAtotal_LBR_c + 0.145 PGlac2_c + 3.311 PROT_LBR_c + 0.34 RNA_LBR_c + 10.2 atp_c + 1e-05 btn_c + 0.002 coa_c + 10.2 h2o_c + 0.002 nad_c + 1e-06 pydx5p_c + 1e-05 thf_c + 0.0001 thmpp_c + 0.002 udcpdp_c --> 10.2 adp_c + 10.2 h_c + 10.2 pi_c
PG_ASSEMBLY	suming up all different kind of pg into one form of pg	pg120_c + pg140_c + pg141_c + pg160_c + pg161_c + pg180_c + pg181_c --> 7.0 pg_LBR_c
DAG_ASSEMBLY	Diacylglycerol ASSEMBLY	12dgr120_c + 12dgr140_c + 12dgr141_c + 12dgr160_c + 12dgr161_c + 12dgr180_c + 12dgr181_c --> 7.0 dag_LBR_c
PA_ASSEMBLY	Phosphatidic acid ASSEMBLY	agly3p_LBR_c + 0.211 cpocdacp_c + 0.1591 ocdcaacp_c + 0.3519 ocdcyaacp_c + 0.75 octacp_c + 0.2566 palmacp_c + 0.687 tdeacp_c --> acp_c + pa_LBR_c
GAT1_LBR	GAT1_LBR	0.211 cpocdacp_c + glyc3p_c + 0.1591 ocdcaacp_c + 0.3519 ocdcyaacp_c + 0.75 octacp_c + 0.2566 palmacp_c + 0.687 tdeacp_c --> acp_c + agly3p_LBR_c
SINK1	SINK1	s_c -->
DEMAND1	DEMAND1	--> apoacp_c
DEMAND2	DEMAND2	--> udcp_c
OXAte	Oxalate secretion by diffusion	oxa_c --> oxa_e
ADCL	4-aminobenzoate synthase	4adcho_c --> 4abz_c + h_c + pyr_c
THMPP	Thiamine Monophosphate Phosphatase	h2o_c + thmmp_c --> ppi_c + thm_c
R03472	phosphomethylpyrimidine synthase	air_c + amet_c --> 4ampm_c + co_c + dad_5_c + for_c + met_L_c
FAS	Fatty acyl ACP synthase	5.0 h_c + malacp_c + 4.0 nadph_c + 2.0 o2_c + palmacp_c --> acp_c + co2_c + 5.0 h2o_c + 4.0 nadp_c + ocdcyaacp_c
OROTt2	Orotate transport via proton symport (2 H)	2.0 h_e + orot_e --> 2.0 h_c + orot_c
ATPHs	ATP amine hydrolysis (spontaneous)	atp_c + h2o_c + h_c --> itp_c + nh4_c
SPIADC	Indole-3-acetate decarboxylation (Spontaneous Reaction )	h_c + ind3ac_c + o2_c --> co2_c + mdoind_c
G5SADs	L-glutamate 5-semialdehyde dehydratase (Spontaneous Reaction )	glu5sa_c --> 1pyr5c_c + h2o_c + h_c
CBMD	carbamate deaminase(Spontaneous Reaction )	cbm_c + 2.0 h_c --> co2_c + nh4_c
SPPD	Spontaneous Reaction pyrroline dehydration	4abutn_c --> h2o_c + pyrln_c
DATPHs	DATP amine hydrolysis (spontaneous)	datp_c + h2o_c + h_c --> ditp_c + nh4_c
DHPTDCs	4,5-dihydroxy-2,3-pentanedione cyclization (spontaneous)	dhptd_c --> h2o_c + h_c + hmfurn_c
FECRMexs	Ferrichrome Fe(III)-loading reaction (spontaneous)	fe3_c + fecrm_un_c --> fecrm_c
FEOXAMexs	Ferroxamine Fe3-loading reaction (spontaneous)	fe3_c + feoxam_un_c --> feoxam_c
GTPHs	GTP amine hydrolysis (spontaneous)	gtp_c + h2o_c + h_c --> nh4_c + xtp_c
METOX1s	Methionine oxidation (spontaneous)	h2o2_c + met_L_c --> h2o_c + metsox_S_L_c
ALACDC	acetolactate decarboxylation (Spontaneous Reaction )	alac-S_c + nad_c --> co2_c + diact_c + 2.0 h_c + nadh_c
AOBUTDs	L-2-amino-3-oxobutanoate decarboxylation (spontaneous)	2aobut_c + h_c --> aact_c + co2_c
AOBUTDxs	L-2-amino-3-oxobutanoate decarboxylation (spontaneous)	2aobut_c + h_c --> aact_c + co2_c
10M3OUO	10-methyl-3-oxo-undecanoyl-ACP:NADP+ oxidoreductase	10m3ouacp_c + h_c + nadph_c <=> 10m3uacp_c + nadp_c
10MODODACPDH	10-methyl-3-oxo-dodecanoyl-ACP:NADP+ oxidoreductase	h_c + mododacp_c + nadph_c <=> mhdodacp_c + nadp_c
10MTDAO	10-methyl-trans-dodec-2-enoyl-ACP:NAD+ oxidoreductase (A-specific)	10mtd2eacp_c + h_c + nadph_c <=> 10mdacp_c + nadp_c
10MTU2A	10-methyl-trans-undec-2-enoyl-ACP:NAD+ oxidoreductase (A-specific)	10mtu2eacp_c + h_c + nadph_c <=> 10muacp_c + nadp_c
11M3ODO	11-methyl-3-oxo-dodecanoyl-ACP:NADP+ oxidoreductase	11m3odacp_c + h_c + nadph_c <=> 11m3hdacp_c + nadp_c
12M3OXOT	12-methyl-3-oxo-tridecanoyl-ACP:NADP+ oxidoreductase	12m3otacp_c + h_c + nadph_c <=> 12mdhtacp_c + nadp_c
12M3TDA	12-methyl-3-oxo-tetra-decanoyl-ACP:NADP+ oxidoreductase	123oxtacp_c + h_c + nadph_c <=> 12m3htdacp_c + nadp_c
12MTDACPTr	12-methyl-tetra-decanoyl-ACP:[acyl-carrier-protein] transferase	12methedec_c + coa_c <=> acp_c + fa4coa_c + h_c
12MTRDACPTr	12-methyl-tridecanoyl-ACP:[acyl-carrier-protein] transferase	12mtacp_c + coa_c <=> acp_c + fa1coa_c + h_c
12MTT2E	12-methyl-trans-tridec-2-enoyl-ACP:NAD+ oxidoreductase (A-specific)	12mtt2eacp_c + h_c + nadph_c <=> 12mtacp_c + nadp_c
12TTACA	12-methyl-trans-tetra-dec-2-enoyl-ACP:NAD+ oxidoreductase (A-specific)	12methtetdec2_c + h_c + nadph_c <=> 12methedec_c + nadp_c
13DPGG1PPTr	3-phospho-D-glyceroyl-phosphate:alpha-D-glucose-1-phosphate 6-phosphotransferase	13dpg_c + g1p_c <=> 3pg_c + g16bp_A_c + h_c
13M3OTDAO	13-methyl-3-oxo-tetra-decanoyl-ACP:NADP+ oxidoreductase	13m3otdacp_c + h_c + nadph_c <=> 13m3htdacp_c + nadp_c
13MTDACPTr	13-methyl-tetra-decanoyl-ACP:[acyl-carrier-protein] transferase	13mtdacp_c + coa_c <=> acp_c + fa3coa_c + h_c
13MTTDAO	13-methyl-trans-tetra-dec-2-enoyl-ACP:NAD+ oxidoreductase (A-specific)	13mttd2eacp_c + h_c + nadph_c <=> 13mtdacp_c + nadp_c
13PPDH	propane-1,3-diol:NAD+ 1-oxidoreductase_c0	3hppnl_c + h_c + nadh_c <=> 13ppd_c + nad_c
14M3OHO	14-methyl-3-oxo-hexa-decanoyl-ACP:NADP+ oxidoreductase	14m3ohdacp_c + h_c + nadph_c <=> 14m3hdacp_c + nadp_c
14M3OP	14-methyl-3-oxo-pentadecanoyl-ACP:NADP+ oxidoreductase	14m3opacp_c + h_c + nadph_c <=> 14m3hpacp_c + nadp_c
14MHDACPTr	14-methyl-hexa-decanoyl-ACP:[acyl-carrier-protein] transferase	14mhdacp_c + coa_c <=> acp_c + fa12coa_c + h_c
14MPDACPTr	14-methyl-pentadecanoyl-ACP:[acyl-carrier-protein] transferase	14mpacp_c + coa_c <=> acp_c + fa6coa_c + h_c
14MTHEAO	14-methyl-trans-hexa-dec-2-enoyl-ACP:NAD+ oxidoreductase (A-specific)	14mthdeacp_c + h_c + nadph_c <=> 14mhdacp_c + nadp_c
14MTP2EA	14-methyl-trans-pentadec-2-enoyl-ACP:NAD+ oxidoreductase (A-specific)	14mtp2eacp_c + h_c + nadph_c <=> 14mpacp_c + nadp_c
15M3OHAO	15-methyl-3-oxo-hexa-decanoyl-ACP:NADP+ oxidoreductase	15m3ohdacp_c + h_c + nadph_c <=> 15m3hdacp_c + nadp_c
15MTHACP	15-methyl-trans-hexa-dec-2-enoyl-ACP:NAD+ oxidoreductase (A-specific)	15methexeacp_c + h_c + nadph_c <=> 15mhdacp_c + nadp_c
15NHDACPTr	15-methyl-hexa-decanoyl-ACP:[acyl-carrier-protein] transferase	15mhdacp_c + coa_c <=> acp_c + fa11coa_c + h_c
2HBO	2-Hydroxybutyrate:NAD+ Oxidoreductase	2hb_c + nad_c <=> 2obut_c + h_c + nadh_c
2HXICDH	L-2-hydroxyisocaproate dehydrogenase	4mop_c + h_c + nadh_c <=> 2hxic_L_c + nad_c
2MACPT	2-methylbutanoyl-CoA acyl-carrier-protein transferase	2mbcoa_c + acp_c + h_c <=> 2mbutacp_c + coa_c
2MPCAC	2-methylpropionyl-CoA:[acyl-carrier-protein] transferase	acp_c + h_c + ibcoa_c <=> coa_c + isobutacp_c
34DHOXPEGOX	3,4-dihydroxyphenylethyleneglycol:NAD+ oxidoreductase	34dhmald_c + h_c + nadh_c <=> 34dhoxpeg_c + nad_c
3HAOR	3-Hydroxyoctodecanoyl-ACP:NADP+ oxidoreductase	3oodacp_c + h_c + nadph_c <=> 3hodacp_c + nadp_c
3MBCOT	3-methylbutanoyl-CoA:[acyl-carrier-protein] transferase	acp_c + h_c + ivcoa_c <=> coa_c + isovacp_c
4M3OPAO	4-methyl-3-oxo-pentanoyl-ACP:NADP+ oxidoreductase	4m3opacp_c + h_c + nadph_c <=> 4m3hpAPC_c + nadp_c
4M3OXHA	4-methyl-3-oxo-hexanoyl-ACP:NADP+ oxidoreductase	4m3ohexacp_c + h_c + nadph_c <=> 4m3hhexacp_c + nadp_c
4MTHACP	4-methyl-trans-hex-2-enoyl-ACP:NAD+ oxidoreductase (A-specific)	4methex2eacp_c + h_c + nadph_c <=> 4methexacp_c + nadp_c
4OT	4 oxalocrotonate tautomerase	2hmc_c <=> oxalc_c
5DKGR	5-keto-D-gluconate 5-reductase	glcn_c + nad_c <=> 5dglcn_c + h_c + nadh_c
5MET3OH	5-methyl-3-oxo-hexanoyl-ACP:NADP+ oxidoreductase	5m3hhacp_c + h_c + nadph_c <=> 5m3hacp_c + nadp_c
5MTH2EO	5-methyl-trans-hex-2-enoyl-ACP:NAD+ oxidoreductase (A-specific)	5mhacp_c + h_c + nadph_c <=> 3mehacp_c + nadp_c
6M3OHAO	6-methyl-3-oxo-heptanoyl-ACP:NADP+ oxidoreductase	6m3ohacp_c + h_c + nadph_c <=> 6m3hhacp_c + nadp_c
6M3OXO	6-methyl-3-oxo-octanoyl-ACP:NADP+ oxidoreductase	6m3oacp_c + h_c + nadph_c <=> 6m3hoacp_c + nadp_c
6MTHAO	6-methyl-trans-hept-2-enoyl-ACP:NAD+ oxidoreductase (A-specific)	6mth2eacp_c + h_c + nadph_c <=> 6mhacp_c + nadp_c
6MTR2EO	6-methyl-trans-oct-2-enoyl-ACP:NAD+ oxidoreductase (A-specific)	6mto2eacp_c + h_c + nadph_c <=> 6moacp_c + nadp_c
7M3ODO	7-methyl-3-oxo-octanoyl-ACP:NADP+ oxidoreductase	7me3oxoacp_c + h_c + nadph_c <=> 7m3hoacp_c + nadp_c
7MTROCAC	7-methyl-trans-oct-2-enoyl-ACP:NAD+ oxidoreductase (A-specific)	7mto2eacp_c + h_c + nadph_c <=> 7moacp_c + nadp_c
8M3OAO	8-methyl-3-oxo-decanoyl-ACP:NADP+ oxidoreductase	8m3odacp_c + h_c + nadph_c <=> 8m3hdacp_c + nadp_c
8M3ONO	8-methyl-3-oxo-nonanoyl-ACP:NADP+ oxidoreductase	8m3oxacp_c + h_c + nadph_c <=> 8m3hnacp_c + nadp_c
8METNO	8-methyl-trans-non-2-enoyl-ACP:NAD+ oxidoreductase (A-specific)	8mtn2eacp_c + h_c + nadph_c <=> 8mcacp_c + nadp_c
8MT2ACP	8-methyl-trans-dec-2-enoyl-ACP:NAD+ oxidoreductase (A-specific)	8mtd2eacp_c + h_c + nadph_c <=> 8mdacp_c + nadp_c
9M3OXPA	9-methyl-3-oxo-decanoyl-ACP:NADP+ oxidoreductase	9m3odacp_c + h_c + nadph_c <=> 9m3hdacp_c + nadp_c
9MDACP	9-methyl-trans-dec-2-enoyl-ACP:NAD+ oxidoreductase (A-specific)	9mtd2eacp_c + h_c + nadph_c <=> 9mdacp_c + nadp_c
AACOAT	Acetoacetyl Coenzyme A:Acetate Coa-Transferase	2.0 accoa_c <=> aacoa_c + coa_c
AALDH	Aryl alcohol dehydrogenase	h_c + nadh_c + pacald_c <=> nad_c + pea_c
ABTA	4-aminobutyrate transaminase	4abut_c + akg_c <=> glu_L_c + sucsal_c
ACACT2r	acetyl-CoA C-acyltransferase (butanoyl-CoA) (r)	accoa_c + btcoa_c <=> 3ohcoa_c + coa_c
ACNML	N-Acetylneuraminate lyase	acnam_c <=> acmana_c + pyr_c
ACODA	Acetylornithine deacetylase	acorn_c + h2o_c <=> ac_c + orn_c
ACONT	Aconitase	cit_c <=> icit_c
ACOXT	Acetyl-CoA:oxalate CoA-transferase	accoa_c + oxa_c <=> ac_c + oxalcoa_c
ACTNOX	Acetoin:NAD+ oxidoreductase	actn_S_c + nad_c <=> diact_c + h_c + nadh_c
ADK2	adenylate kinase (Inorganic triphosphate)	amp_c + pppi_c <=> adp_c + ppi_c
ADNUC	adenosine hydrolase	adn_c + h2o_c <=> ade_c + rib_D_c
ADPTA	Acetyl L L diaminopimelate aminotransferase	glu_L_c + nal2a6o_c <=> akg_c + n6all26d_c
PAPSSH	PAPSSH	2.0 h_c + pap_c + so4_c <=> h2o_c + paps_c
ADSK	Adenylyl-Sulfate Kinase	aps_c + atp_c <=> adp_c + h_c + paps_c
AEPPYRTA	(2-Aminoethyl)phosphonate:pyruvate aminotransferase	2ameph_c + pyr_c <=> Pald_c + ala_L_c + h_c
AH6PI	D-arabino-hex-3-ulose-6-phosphate isomerase	ah6p_D_c <=> f6p_c
AHAL	O-acetyl-L-homoserine acetate-lyase (L-homocysteine forming)	achms_c + trdrd_c + tsul_c <=> ac_c + h_c + hcys_L_c + so3_c + trdox_c
AHC	Adenosylhomocysteinase	ahcys_c + h2o_c <=> adn_c + hcys_L_c
AHGDx	(S)-alpha-hydroxyglutarate dehydrogenase	S2hglut_c + nad_c <=> akg_c + h_c + nadh_c
AHSERL4	Cysteine synthase Thiosulfate	acser_c + trdrd_c + tsul_c <=> ac_c + cys_L_c + h_c + so3_c + trdox_c
AIRCr	Phosphoribosylaminoimidazole carboxylase	air_c + co2_c <=> 5aizc_c + h_c
AKGMAL	alpha-ketoglutarate/malate transporter	akg_c + mal_L_e <=> akg_e + mal_L_c
AKGP	Alpha-ketoglutarate permease	akg_e + h_e <=> akg_c + h_c
AKGt2r	2 oxoglutarate reversible transport via symport	akg_e + h_e <=> akg_c + h_c
ALAD_L	L-alanine dehydrogenase	ala_L_c + h2o_c + nad_c <=> h_c + nadh_c + nh4_c + pyr_c
ALALAC	D-alanine-D-lactate ligase (reversible)	ala_D_c + atp_c + lac_D_c <=> adp_c + alalac_c + pi_c
ALATA_D	D-alanine transaminase	akg_c + ala_D_c <=> glu_D_c + pyr_c
ALCD19_D	alcohol dehydrogenase (D-glyceraldehyde to glycerol, NADP)	glyald_c + h_c + nadph_c <=> glyc_c + nadp_c
ALCD19_L	alcohol dehydrogenase (L-glyceraldehyde to glycerol, NADP)	Lglyald_c + h_c + nadph_c <=> glyc_c + nadp_c
ALCD23x	2-methylpropanol dehydrogenase	2mppal_c + h_c + nadh_c <=> ibutoh_c + nad_c
ALCD2ir	Alcohol dehydrogenase reverse rxn acetaldehyde ethanol	acald_c + h_c + nadh_c <=> etoh_c + nad_c
ALCD3	alcohol dehydrogenase (propanol)	nad_c + ppoh_c <=> h_c + nadh_c + ppal_c
ALCD3ir	Alcohol dehydrogenase Propanal	h_c + nadh_c + ppal_c <=> nad_c + ppoh_c
ALDD22x	Aldehyde dehydrogenase 3 aminopropanal NAD	aproa_c + h2o_c + nad_c <=> ala_B_c + 2.0 h_c + nadh_c
ALDDH	aldehyde dehydrogenase	h2o_c + hnaphal_c + nad_c <=> 1h2nap_c + 2.0 h_c + nadh_c
ALLTNt2r	Allantoin transport in via proton symport	alltn_e + h_e <=> alltn_c + h_c
ALPAMDH	alcophosphamide:NAD+ oxidoreductase	aldpham_c + h_c + nadh_c <=> alcopde_c + nad_c
AMANAPE	N-acetylmannosamine 6-phoshpate epimerase	acmanap_c <=> acgam6p_c
AMPEP13	Aminopeptidase	ala_L_asp_L_c + h2o_c <=> ala_L_c + asp_L_c
APAT	apolipoprotein N-acyl transferase	accoa_c + h2o_c + thdp_c <=> coa_c + nal2a6o_c
APPLDHr	Aminopropanol dehydrogenase reversible	aact_c + h_c + nadh_c <=> appl_c + nad_c
APTNAT	5-aminopentanoate:2-oxoglutarate aminotransferase	5aptn_c + akg_c <=> glu_L_c + oxptn_c
araphe2	aromatic amino acid aminotransferase - phenylalanine	3mop_c + phe_L_c <=> ile_L_c + phpyr_c
aratyr2	aromatic amino acid aminotransferase - tyrosine	3mop_c + tyr_L_c <=> 34hpp_c + ile_L_c
aratyr4	aromatic amino acid aminotransferase - tyrosine	indpyr_c + tyr_L_c <=> 34hpp_c + trp_L_c
ARGAGMt	Arginine/agmatine antiport	agm_c + arg_L_e <=> agm_e + arg_L_c
ARGORNt3	Arginine/ornithine antiporter	arg_L_e + orn_c <=> arg_L_c + orn_e
ARHGDx	(R)-alpha-hydroxyglutarate dehydrogenase	nad_c + r2hglut_c <=> akg_c + h_c + nadh_c
AROAT	L-arogenate:2-oxoglutarate aminotransferase	glu_L_c + pphn_c <=> Largn_c + akg_c
ASPR	aspartase racemase	asp_D_c <=> asp_L_c
ASPT	L-Aspartate ammonia-lyase	asp_L_c <=> fum_c + nh4_c
ASPt2r	L aspartate reversible transport via proton symport	asp_L_e + h_e <=> asp_L_c + h_c
ASPTA5	aspartate transaminase	akg_c + tyr_L_c <=> 34hpp_c + glu_L_c
BGLCNADPOX	beta-D-Glucose:NADP+ 1-oxoreductase	glc_D_c + nadp_c <=> g15lac_c + h_c + nadph_c
BTDD_SS	S S butanediol dehydrogenase	btd_SS_c + nad_c <=> actn_S_c + h_c + nadh_c
BTDD-RR	(R,R)-butanediol dehydrogenase	btd_RR_c + nad_c <=> actn_S_c + h_c + nadh_c
BTNTr	Biotin transporter	btn_e <=> btn_c
BTS	R03544	btal_c + h_c + nadh_c <=> 1btol_c + nad_c
BUTKr	Butyrate kinase	atp_c + but_c <=> adp_c + butpi_c
CCPROX	cis-3-chloro-2-propene-1-ol:NAD+ oxidoreductase	cprol_c + nad_c <=> chylald_c + h_c + nadh_c
CDHANT	Cadmium, cobalt and zinc/H(+)-K(+) antiporter	cd2_e + h_c <=> cd2_c + h_e
CDKANT	Cadmium, cobalt and zinc/H(+)-K(+) antiporter	cd2_e + k_c <=> cd2_c + k_e
CHOLD	choline dehydrogenase	chol_c + nad_c <=> betald_c + h_c + nadh_c
CHOLD2	Choline dehydrogenase	chol_c + nadp_c <=> betald_c + h_c + nadph_c
CHTMAL	choline trimethylamine-lyase	chol_c <=> acald_c + h_c + tma_c
CITMALTr	Citrate/malate transporter	cit_e + mal_L_e <=> cit_c + mal_L_c
CITMHL	(R)-2-Methylmalate hydro-lyase	citm_c <=> citac_c + h2o_c
CITTr	Citrate transporter	cit_e + h_e <=> cit_c + h_c
CLPNS_LBR	Cardiolipin Synthase (LRE specific)	2.0 pg_LBR_c <=> clpn_LBR_c + glyc_c
Clt	Major Facilitator(MFS) TCDB:2.A.1.14.6	cl_e <=> cl_c
COALDDH	Coniferyl aldehyde dehydrogenase	conialdh_c + h2o_c + nad_c <=> fer_c + 2.0 h_c + nadh_c
COBHANT	Cadmium, cobalt and zinc/H(+)-K(+) antiporter	cobalt2_e + h_c <=> cobalt2_c + h_e
COBKANT	Cadmium, cobalt and zinc/H(+)-K(+) antiporter	cobalt2_e + k_c <=> cobalt2_c + k_e
COPRECI	Precorrin-8X methylmutase (EC 5.4.1.2)	copre8_c <=> cobya_c
CPEND	Cyclopentanol dehydrogenase	cpol_c + nad_c <=> cpon_c + h_c + nadh_c
CPOAT	Chloramphenicol acetyltransferase	cm3ac_c + coa_c <=> accoa_c + cm_c
CSNt2	cytosine transport in via proton symport	csn_e + h_e <=> csn_c + h_c
CYS	L-serine hydro-lyase (adding hydrogen sulfide, L-cysteine-forming)	h2s_c + h_c + ser_L_c <=> cys_L_c + h2o_c
CYSDSF	Cysteine desulfurase	cys_L_c <=> ala_L_c + s_c
CYSTS	Cystathionine Beta-Synthase	hcys_L_c + ser_L_c <=> cyst_L_c + h2o_c
CYTDK1	ATPcytidine 5-Phosphotransferase	atp_c + cytd_c <=> adp_c + cmp_c + h_c
CYTDK2	cytidine kinase (GTP)	cytd_c + gtp_c <=> cmp_c + gdp_c + h_c
DADA	Deoxyadenosine deaminase	dad_2_c + h2o_c + h_c <=> din_c + nh4_c
DAHAMM	D-2,6-Diaminohexanoic acid 5,6-aminomutase	lys_D_c <=> dah25_c
DALAt2r	D-alanine transport via proton symport	ala_D_e + h_e <=> ala_D_c + h_c
DALATr	DL-alanine permease SerP2	ala_D_e + h_e <=> ala_D_c + h_c
DARAPD	D-arabitol-phosphate dehydrogenase	ara1p_c + nad_c <=> h_c + nadh_c + xu5p_D_c
DDGLCNt2r	2-dehydro-3-deoxy-D-gluconate transport via proton symport, reversible	2ddglcn_e + h_e <=> 2ddglcn_c + h_c
DDPA	3-deoxy-D-arabino-heptulosonate 7-phosphate synthetase	e4p_c + h2o_c + pep_c <=> 2dda7p_c + pi_c
DDPGA	2-dehydro-3-deoxy-phosphogluconate aldolase	4h2oglt_c <=> glx_c + pyr_c
DGC3D	R04049	2dglcn_c + nad_c <=> 3ddgc_c + h_c + nadh_c
DHFOR2	dihydrofolate reductase	dhf_c + nadp_c <=> fol_c + nadph_c
DHNAOT4	1,4-dihydroxy-2-naphthoate octaprenyltransferase	dhna_c + h_c + octdp_c <=> 2dmmql8_c + co2_c + ppi_c
DHORD6	dihydoorotic acid dehydrogenase (NAD)	dhor_S_c + nad_c <=> h_c + nadh_c + orot_c
DHPM1	Dihydropyrimidinase (5, 6-Dihydrouracil)	56dura_c + h2o_c <=> cala_c + h_c
DHPM2	Dihydropyrimidinase (Dihydrothymine)	56dthm_c + h2o_c <=> 3uib_c + h_c
DHPR	6, 7-Dihydropteridine Reductase	dhbpt_c + h_c + nadh_c <=> nad_c + thbpt_c
DHQTi	3-dehydroquinate dehydratase, irreversible	3dhq_c <=> 3dhsk_c + h2o_c
DHRT_ibcoa	2-methylpropanoyl-CoA:enzyme N6-(dihydrolipoyl)lysine S-(2-methylpropanoyl)transferase	2mpdhl_c + coa_c <=> dhlam_c + ibcoa_c
DHRT_ivcoa	3-methylbutanoyl-CoA:enzyme N6-(dihydrolipoyl)lysine S-(3-methylbutanoyl)transferase	3mbdhl_c + coa_c <=> dhlam_c + ivcoa_c
DKGLCNR1	2,5-diketo-D-gluconate reductase	46dh25dohxn_c + h_c + nadh_c <=> 2ddglcn_c + nad_c
DKI	5 Dehydro 4 deoxy D glucuronate ketol isomerase	5dh4dglcn_c <=> 46dh25dohxn_c
DMARG	Dimethylarginine Dimethylaminohydrolase	dmarg_c + h2o_c <=> citr_L_c + dma_c
DR1ORx	D-Ribitol-5-phosphate NAD 2-oxidoreductase	nad_c + rbt5p_c <=> h_c + nadh_c + ru5p_D_c
DRPA	deoxyribose-phosphate aldolase	rbt5p_c <=> acald_c + g3p_c
DSERt2	D-serine transport via proton symport	h_e + ser_D_e <=> h_c + ser_D_c
DTDPODGLCEP	dTDP-4-oxo-2,6-dideoxy-D-glucose 3,5-epimerase	dtdp4odglc_c <=> dtdp4dman_c
ERPHL	3-Phospho-D-erythronate hydro-lyase	3pen_c <=> h2o_c + poldtetru_c
ETOLNADOX	1,2-Ethanediol:NAD+ oxidoreductase	12etol_c + nad_c <=> gcald_c + h_c + nadh_c
FA120ACPH	fatty-acyl-ACP hydrolase	ddcaacp_c + h2o_c <=> acp_c + ddca_c + h_c
FA140ACPH	fatty-acyl-ACP hydrolase	h2o_c + tdeacp_c <=> acp_c + h_c + ttdca_c
FA141ACPH	fatty-acyl-ACP hydrolase	h2o_c + tdeacp_c <=> acp_c + h_c + ttdcea_c
FA160ACPH	fatty-acyl-ACP hydrolase	h2o_c + hedacp_c <=> acp_c + h_c + hdca_c
FA161ACPH	fatty-acyl-ACP hydrolase	h2o_c + palmacp_c <=> acp_c + h_c + hdcea_c
FA180ACPH	fatty-acyl-ACP hydrolase	h2o_c + octacp_c <=> acp_c + h_c + ocdca_c
FA181ACPH	fatty-acyl-ACP hydrolase	h2o_c + ocdcaacp_c <=> acp_c + h_c + ocdcea_c
FA182ACPH	fatty-acyl-ACP hydrolase	h2o_c + octacp_c <=> acp_c + h_c + ocdcya_c
FAS1_6_c	[Acyl-carrier-protein] acetyltransferase	coa_c + tdeacp_c <=> acp_c + h_c + tdcoa_c
FAS1_7_c	[Acyl-carrier-protein] acetyltransferase	coa_c + hedacp_c <=> acp_c + h_c + pmtcoa_c
FBA3	Sedoheptulose 1,7-bisphosphate D-glyceraldehyde-3-phosphate-lyase	s17bp_c <=> dhap_c + e4p_c
FBA4	D-Fructose 1-phosphate D-glyceraldehyde-3-phosphate-lyase	xu1p_L_c <=> dhap_c + gcald_c
FCLT	Heme B synthesis reaction	fe_c + ppp9_c <=> 2.0 h_c + pheme_c
FE2Tr	Fe(2+) transporter FeoB	fe3_e + h_e <=> fe3_c + h_c
FENADOR	Fe2+:NAD+ oxidoreductase	2.0 fe_c + h_c + nad_c <=> 2.0 fe3_c + nadh_c
FMNRx	FMN reductase	fmn_c + h_c + nadh_c <=> fmnh2_c + nad_c
FNOR_1	Ferredoxin:NADPH oxidoreductase	2.0 fdxrd_c + h_c + nadp_c <=> 2.0 fdxox_c + nadph_c
FORCT	Formyl-CoA Transferase	forcoa_c + oxa_c <=> for_c + oxalcoa_c
FORMDHPOX	5-(2'-Formylethyl)-4,6-dihydroxypicolinate oxidoreductase (NADH)	fetdhpic_c + h2o_c + nad_c <=> cetdhpic_c + 2.0 h_c + nadh_c
FORMDHPOX2	5-(2'-Formylethyl)-4,6-dihydroxypicolinate oxidoreductase (NADPH)	fetdhpic_c + h2o_c + nadp_c <=> cetdhpic_c + 2.0 h_c + nadph_c
FRDPFRTr	farnesyl-diphosphate:farnesyl-diphosphate farnesyltransferase (4,4'-diapophytoene forming)	2.0 frdp_c <=> dhsq_c + 2.0 ppi_c
FRDx	Fumarate reductase NADH	fum_c + h_c + nadh_c <=> nad_c + succ_c
FRXOXR	[2Fe-2S]-ferredoxin:NAD+ oxidoreductase	2.0 fdxrd_c + h_c + nad_c <=> 2.0 fdxox_c + nadh_c
FTHFLi	Formate-tetrahydrofolate ligase	atp_c + for_c + thf_c <=> 10fthf_c + adp_c + pi_c
FTr	Fluoride transport via transpoeter	f_c <=> f_e
G1Dx	Glucose 1 dehydrogenase NAD	glc_D_c + nad_c <=> g15lac_c + h_c + nadh_c
G1PTMT	glucose-1-phosphate thymidylyltransferase	dttp_c + g1p_c + h_c <=> dtdpglu_c + ppi_c
G3PD1	Glycerol-3-Phosphate Dehydrogenase (NAD)	glyc3p_c + nad_c <=> dhap_c + h_c + nadh_c
G6PI	Glucose 6 phosphate isomerase	g6p_c <=> g6p_B_c
G6PI2	Glucose-6-phosphate isomerase	g6p_c <=> f6p_c
GALPOX	galactitol-1-phosphate:NAD+ oxidoreductase	galt1p_c + nad_c <=> h_c + nadh_c + tag6p_L_c
GALT1	galactosyltransferase I (LPS core synthesis)	gicolipa_c + udpg_c <=> gagicolipa_c + h_c + udp_c
GALU	UTP-Glucose-1-Phosphate Uridylyltransferase	g1p_c + h_c + utp_c <=> ppi_c + udpg_c
GCCc	glycine-cleavage complex	dhlpro_c + nad_c <=> h_c + lpro_c + nadh_c
GDCHOLAAHL	Glycochenodeoxycholate amidohydrolase	gdchola_c + h2o_c <=> C02528_c + gly_c + h_c
GK2	guanylate kinase (GMPdATP)	datp_c + gmp_c <=> dadp_c + gdp_c
GLCE	D-glucose 1-epimerase	glc_D_c <=> glc_D_B_c
GLCNt2	D-gluconate transport via proton symport, reversible	glcn_e + h_e <=> glcn_c + h_c
GLCt4	Glucose transport via sodium symport	glc_D_e + na_e <=> glc_D_c + na_c
GLCTR3	glucosyltransferase III (LPS core synthesis)	ggagicolipa_c + udpg_c <=> gggagicolipa_c + h_c + udp_c
GLUABUTt7	4-aminobutyrate/glutamate antiport	4abut_c + glu_L_e <=> 4abut_e + glu_L_c
GLUDxi	Glutamate dehydrogenase (NAD)	glu_L_c + h2o_c + nad_c <=> akg_c + h_c + nadh_c + nh4_c
GLUt2	L-glutamate transport in via proton symport	glu_L_e + h_e <=> glu_L_c + h_c
GLUt4	Na+/glutamate symport	glu_L_e + na_e <=> glu_L_c + na_c
GLXO1	Glyoxylate oxidase	glx_c + h2o_c + nad_c <=> 2.0 h_c + nadh_c + oxa_c
GLY3Pt2	Glycerol 3 phosphate transport in via proton symport	glyc3p_e + h_e <=> glyc3p_c + h_c
GLYCDx	Glycerol dehydrogenase	glyc_c + nad_c <=> dha_c + h_c + nadh_c
GLYCLTDx	Glycolate dehydrogenase (NAD)	glx_c + h_c + nadh_c <=> glyclt_c + nad_c
GLYCt	Glycerol transport via channel	glyc_c <=> glyc_e
GLYCTO3	Glycolate oxidase	glyclt_e + h_e <=> glyclt_c + h_c
GLYt2r	Glycine reversible transport via proton symport	gly_e + h_e <=> gly_c + h_c
GTHAOX	glutathione amide:NAD+ oxidoreductase	2.0 gthrd_c + nad_c <=> gthox_c + h_c + nadh_c
HACD1	3-hydroxyacyl-CoA dehydrogenase (acetoacetyl-CoA)	aacoa_c + h_c + nadh_c <=> nad_c + s3hbcoa_c
HACD1i	(S)-3-Hydroxybutanoyl-CoA:NADP+ oxidoreductase	3hbcoa_c + nad_c <=> aacoa_c + h_c + nadh_c
HACD2	3-hydroxyacyl-CoA dehydrogenase (3-oxohexanoyl-CoA)	3ohcoa_c + h_c + nadh_c <=> 3hhcoa_c + nad_c
HACD3	3-hydroxyacyl-CoA dehydrogenase (3-oxooctanoyl-CoA)	3oocoa_c + h_c + nadh_c <=> 3hocoa_c + nad_c
HACD4	3-hydroxyacyl-CoA dehydrogenase (3-oxodecanoyl-CoA)	3odcoa_c + h_c + nadh_c <=> 3hdcoa_c + nad_c
HACD5	3-hydroxyacyl-CoA dehydrogenase (3-oxododecanoyl-CoA)	3oddcoa_c + h_c + nadh_c <=> 3hddcoa_c + nad_c
HACD6	3-hydroxyacyl-CoA dehydrogenase (3-oxotetradecanoyl-CoA)	3otdcoa_c + h_c + nadh_c <=> 3htdcoa_c + nad_c
HACD7	3-hydroxyacyl-CoA dehydrogenase (3-oxohexadecanoyl-CoA)	3ohdcoa_c + h_c + nadh_c <=> 3hhdcoa_c + nad_c
HACD9	(2S,3S)-3-hydroxy-2-methylbutanoyl-CoA:NAD+ oxidoreductase	3hmbcoa_c + nad_c <=> 2maacoa_c + h_c + nadh_c
HACDp	(3S)-3-Hydroxyacyl-CoA:NAD+ oxidoreductase	3hacoa_c + nad_c <=> 3oacoa_c + h_c + nadh_c
HACYCOADH	3-hydroxyacyl-CoA dehydrogenase	hopc8coa_c + nad_c <=> h_c + nadh_c + oopc8coa_c
HACYCOADH2	3-hydroxyacyl-CoA dehydrogenase	hopc6coa_c + nad_c <=> h_c + nadh_c + oopc6coa_c
HACYCOADH3	3-hydroxyacyl-CoA dehydrogenase	hopc4coa_c + nad_c <=> h_c + nadh_c + oopc4coa_c
HADPCOADH3	(S)-3-hydroxyacyl-CoA:NAD+ oxidoreductase	3hadpcoa_c + nad_c <=> h_c + nadh_c + oxadpcoa_c
HBCO_nadp	3-Hydroxybutanoyl-CoA:NADP+ oxidoreductase	aacoa_c + h_c + nadph_c <=> nadp_c + s3hbcoa_c
HBUR1	(3R)-3-Hydroxybutanoyl-[acyl-carrier protein]:NADP+ oxidoreductase	actacp_c + h_c + nadph_c <=> 3hbutacp_c + nadp_c
HCLTr	H(+)/Cl(-) exchange transporter	cl_e + h_e <=> cl_c + h_c
HISTD	Histidinol dehydrogenase	h2o_c + histd_c + 2.0 nad_c <=> 3.0 h_c + his_L_c + 2.0 nadh_c
HISTDb_1	Histidinal dehydrogenase	h2o_c + histl_L_c + nad_c <=> 2.0 h_c + his_L_c + nadh_c
HISTDDH	L-Histidinol:NAD+ oxidoreductase_c0	histd_c + nad_c <=> h_c + histl_L_c + nadh_c
HLU6PS	3-hexulose-6-phosphate synthase	fald_c + ru5p_D_c <=> ah6p_D_c
HMANORD	(S)-4-hydroxymandelate:oxygen 1-oxidoreductase	4shma_c + o2_c <=> 4hma_c + h2o2_c
HMGCOAS	Hydroxymethylglutaryl CoA synthase	coa_c + h_c + hmgcoa_c <=> aacoa_c + accoa_c + h2o_c
HMNOX	1-hydroxymethylnaphthalene:NAD+ oxidoreductase	nad_c + naphmeth_c <=> h_c + nadh_c + naphal1_c
HMPSCD	(3S)-3-Hydroxyacyl-CoA:NAD+ oxidoreductase	hmpscoa_c + nad_c <=> h_c + nadh_c + sbzcoa_c
HMR_1500	3Beta-Hydroxysteroid 3-Dehydrogenase	4mzym_int2_c + 3.0 h_c + nadp_c <=> HC02110_c + nadph_c
HMR_1834	Glycodeoxycholate amidohydrolase	dchac_c + gly_c + h_c <=> M01989_c + h2o_c
HPTOZNDH	4-hydroxy-5-phenyltetrahydro-1,3-oxazin-2-one:NAD+ oxidoreductase	hphtetox_c + nad_c <=> h_c + nadh_c + phoxdi_c
HPYRRx	Hydroxypyruvate reductase (NADH)	h_c + hpyr_c + nadh_c <=> glyc_R_c + nad_c
HSDxi	Homoserine dehydrogenase NADH	aspsa_c + h_c + nadh_c <=> hom_L_c + nad_c
HSERTA	Acetyl-CoA:L-homoserine O-acetyltransferase	accoa_c + hom_L_c <=> achms_c + coa_c
HSTPTr	Histidinol phosphate transaminase	glu_L_c + imacp_c <=> akg_c + hisp_c
HTHRPDH	4-hydroxythreonine-4-phosphate dehydrogenase	nad_c + phthr_c <=> amopnobut_c + h_c + nadh_c
HXAND	hypoxanthine dehydrogenase	h2o_c + hxan_c + nad_c <=> h_c + nadh_c + xan_c
HXANt2	hypoxanthine transport in via proton symport	h_e + hxan_e <=> h_c + hxan_c
ICDHy	isocitrate dehydrogenase (NADP)	icit_c + nadp_c <=> akg_c + co2_c + nadph_c
ICHORS	Isochorismate synthase	chor_c <=> ichor_c
ICITRED	Isocitrate:NADP+ oxidoreductase (decarboxylating)	icit_c + nadp_c <=> h_c + nadph_c + osuc_c
ILEt2r	L isoleucine reversible transport via proton symport	h_e + ile_L_e <=> h_c + ile_L_c
IMPD	IMP dehydrogenase	h2o_c + imp_c + nad_c <=> h_c + nadh_c + xmp_c
IMZ5ACHL	4-Imidazolone-5-acetate hydro lyase	nfminasp_c <=> h2o_c + imiac_c
INS2D	inositol 2 dehydrogenase	inost_c + nad_c <=> 2ins_c + h_c + nadh_c
INSTt2	Inositol transport in via proton symport	h_e + inost_e <=> h_c + inost_c
IPMD	3-isopropylmalate dehydrogenase	3c2hmp_c + nad_c <=> 3c4mop_c + h_c + nadh_c
ITPOAACL	ITP:oxaloacetate carboxy-lyase (adding ITP; phosphoenolpyruvate-forming)	itp_c + oaa_c <=> co2_c + idp_c + pep_c
K_ANTI	Sodium, potassium, lithium and rubidium/H(+) antiporter	h_c + k_e <=> h_e + k_c
Kt3	potassium proton antiporter irreversible	h_e + k_c <=> h_c + k_e
L-LACt2	lactaldehyde dehydrogenase	h2o_c + lald_L_c + nad_c <=> 2.0 h_c + lac_L_c + nadh_c
LALATr	DL-alanine permease SerP2	ala_L_e + h_e <=> ala_L_c + h_c
LARGNOAAAMTr	L-arogenate:2-oxoglutarate aminotransferase	Largn_c + oaa_c <=> asp_L_c + pphn_c
LCTSt	Lactose transport via proton symport	h_e + lcts_e <=> h_c + lcts_c
LEUt2r	L leucine reversible transport via proton symport	h_e + leu_L_e <=> h_c + leu_L_c
LEUTA	Leucine transaminase	akg_c + leu_L_c <=> 4mop_c + glu_L_c
MACCOAT	2-Methylacetyl-CoA thiolase	2maacoa_c + coa_c <=> accoa_c + ppcoa_c
MACPMT	Malonyl-CoA:[acyl-carrier-protein] S-malonyltransferase	acp_c + h_c + malcoa_c <=> coa_c + malacp_c
MALCOAPYRCTr	Malonyl-CoA:pyruvate carboxytransferase	malcoa_c + pyr_c <=> accoa_c + oaa_c
MALt2r	L malate reversible transport via proton symport	h_e + mal_L_e <=> h_c + mal_L_c
MCLORi	3-Mercaptolactate:NAD+ oxidoreductase_c0	h_c + mercppyr_c + nadh_c <=> mercplac_c + nad_c
MELIBt2	melibiose transport in via symport	h_e + melib_e <=> h_c + melib_c
METACH	O-Acetyl-L-homoserine acetate-lyase (adding methanethiol)	achms_c + h2s_c <=> ac_c + h_c + hcys_L_c
METB1	O-Acetyl-L-homoserine succinate-lyase (adding cysteine)	achms_c + cys_L_c <=> ac_c + cyst_L_c + h_c
METHOX	(2-naphthyl)methanol:NAD+ oxidoreductase	2nlmeth_c + nad_c <=> h_c + nadh_c + naphal2_c
MGt5	magnesium transport in/out via permease (no H+)	mg_c <=> mg_e
MHPGLUT	5 methyltetrahydropteroyltriglutamate homocysteine S methyltransferase	hcys_L_c + mhpglu_c <=> hpglu_c + met_L_c
MNt2	manganese transport in via proton symport	h_e + mn2_e <=> h_c + mn2_c
MOSDC	methyloxaloacetate carboxy-lyase (2-oxobutanoate-forming)	2m3osuc_c + h_c <=> 2obut_c + co2_c
MSANADPOX	3-oxopropanoate:NADP+ oxidoreductase (CoA-malonylating)	coa_c + msa_c + nadp_c <=> h_c + malcoa_c + nadph_c
MTHFR2	5,10-methylenetetrahydrofolate reductase (NADH)	2.0 h_c + mlthf_c + nadh_c <=> 5mthf_c + nad_c
NADHXD	NADHX dehydratase	adp_c + nadhx_S_c <=> amp_c + h_c + nadh_c + pi_c
NADK5	NAD kinase (dTTP)	dttp_c + nad_c <=> dtdp_c + h_c + nadp_c
NAt3	sodium transport out via proton antiport	h_e + na_c <=> h_c + na_e
NDPK9	Nucleoside-Diphosphate Kinase (ATP:IDP)	atp_c + idp_c <=> adp_c + itp_c
NFASPAMH	N-Formyl-L-aspartate amidohydrolase	h2o_c + nforasp_c <=> asp_L_c + for_c
NH3t	ammonia transport via diffusion	nh4_e <=> nh4_c
NH4tr	ammonium transport	nh4_e <=> nh4_c
NMNP	NMN permease	nmn_e <=> nmn_c
NPDPS	Nonaprenyl-diphosphate synthase (gyeranyl-diphosphate specific)	grdp_c + 7.0 ipdp_c <=> npdp_c + 7.0 ppi_c
ORNTA	Ornithine transaminase	akg_c + orn_c <=> glu5sa_c + glu_L_c
P5CR	Pyrroline-5-carboxylate reductase	1pyr5c_c + 2.0 h_c + nadph_c <=> nadp_c + pro_L_c
P5CRx	Pyrroline-5-carboxylate reductase(nadh)	1pyr5c_c + 2.0 h_c + nadh_c <=> nad_c + pro_L_c
PAPPT2	phospho-N-acetylmuramoyl-pentapeptide-transferase (gamma-glutamate)	uGgla_c + udcpp_c <=> uaGgla_c + ump_c
PC2D	Precorrin 2 dehydrogenase	dscl_c + h_c + nadp_c <=> nadph_c + scl_c
PC8XM	precorrin-8X methylmutase	h_c + pre8_c <=> hgbyr_c
PDHbr	acetyl-CoA:enzyme N6-(dihydrolipoyl)lysine S-acetyltransferase	adhlam_c + coa_c <=> accoa_c + dhlam_c
PDHc	pyruvate dehydrogenase (dihydrolipoamide dehydrogenase)	dhlam_c + nad_c <=> h_c + lpam_c + nadh_c
PDUL	phosphate propanoyltransferase	pi_c + ppcoa_c <=> coa_c + ppap_c
PEPCK_re	Phosphoenolpyruvate carboxykinase (GTP)	gtp_c + oaa_c <=> co2_c + gdp_c + pep_c
PEPGLCSS	Peptidoglycan subunit synthesis	pgsub-1_c + uaagmda_c <=> h_c + pgsub_c + udcpdp_c
PGCD	phosphoglycerate dehydrogenase	3pg_c + nad_c <=> 3php_c + h_c + nadh_c
PGMT_B	b-phosphoglucomutase	g6p_c <=> g1p_c
PGMT2	phosphoglucomutase	g1p_c <=> g6p_c
PIt2r	Phosphate reversible transport via symport	h_e + pi_e <=> h_c + pi_c
PNTOte	Transport of (R)-Pantothenate	pnto_R_e <=> pnto_R_c
PPItex	Diphosphate transporter	h_c + ppi_c <=> h_e + ppi_e
PPK2r	polyphosphate kinase	atp_c + ppi_c <=> adp_c + pppi_c
PPOLMCDH	2-phenyl-1,3-propanediol monocarbamate:NAD+ oxidoreductase	nad_c + phpromc_c <=> cylphpal_c + h_c + nadh_c
PRAI	phosphoribosylanthranilate isomerase	pran_c <=> 2cpr5p_c
PRIBGLYNFTr	phosphoribosylglycinamide formyltransferase 1	gar_c + methf_c <=> fgam_c + 2.0 h_c + thf_c
PROPOX	Propane-1,2-diol:NAD+ oxidoreductase	12ppd_S_c + nad_c <=> h_c + lald_L_c + nadh_c
PROR	proline racemase	pro_L_c <=> pro_D_c
PSERT	Phosphoserine Transaminase	3php_c + glu_L_c <=> akg_c + pser_L_c
PTRCORNt7	putrescine/ornithine antiporter	orn_c + ptrc_e <=> orn_e + ptrc_c
PTRCt2	putrescine transport in via proton symport	h_e + ptrc_e <=> h_c + ptrc_c
PUACGAMS	Poly-beta-1,6-N-acetyl-D-glucosamine synthase	puacgam_c + udp_c <=> uacgam_c
PUCAT	Putrescine carbamoyltransferase	cbp_c + ptrc_c <=> Ncbmpts_c + pi_c
PYDXOR	Pyridoxine:NADP+ 4-oxidoreductase	h_c + nadph_c + pydx_c <=> nadp_c + pydxn_c
r0620	R03316	chppythpp_c + lpam_c <=> sdhlam_c + thmpp_c
r0739	R04805	nad_c + xol7ah3_c <=> h_c + nadh_c + xol7ah2al_c
r0775	formamidopyrimidine nucleoside triphosphate amidohydrolase	fopynuc3p_c + h2o_c <=> dampyrnuc3p_c + for_c + h_c
r0777	2,5-Diaminopyrimidine nucleoside triphosphate mutase	dampyrnuc3p_c <=> diamoxopyr_c
R08503	5-Deoxy-glucuranate isomerase	dglcna_c <=> d5kg_c
RBFSa	Riboflavin synthase	4r5au_c + db4p_c <=> dmlz_c + 2.0 h2o_c + h_c + pi_c
RDH1	Retinol dehydrogenase (all-trans)	nad_c + retinol_c <=> h_c + nadh_c + retinal_c
RE3250C	3alpha,7alpha,12alpha,24-tetrahydroxy-5beta-cholestanoyl-CoA:NAD+ oxidoreductase	nad_c + tethchylcoa_c <=> cholcoaone_c + h_c + nadh_c
RIBFLVt2	riboflavin transport in via proton symport	h_e + ribflv_e <=> h_c + ribflv_c
RNTR1	ribonucleoside-triphosphate reductase (ATP)	atp_c + trdrd_c <=> datp_c + h2o_c + trdox_c
RNTR2	ribonucleoside-triphosphate reductase (GTP)	gtp_c + trdrd_c <=> dgtp_c + h2o_c + trdox_c
RNTR3	ribonucleoside-triphosphate reductase (CTP)	ctp_c + trdrd_c <=> dctp_c + h2o_c + trdox_c
RNTR4	ribonucleoside-triphosphate reductase (UTP)	trdrd_c + utp_c <=> dutp_c + h2o_c + trdox_c
RPDPK	Ribose-phosphate diphosphokinase	atp_c + r5p_c <=> amp_c + h_c + prpp_c
SBTD_D	D-sorbitol dehydrogenase	nad_c + sbt_D_c <=> fru_c + h_c + nadh_c
SELCYSTS	L-Serine hydro-lyase (adding homocysteine)	selhcys_c + ser_L_c <=> h2o_c + selcyst_c
SHSL2	O-succinylhomoserine lyase (H2S), irreversible	h2s_c + suchms_c <=> hcys_L_c + succ_c
SO3R	Sulfite reductase (ferredoxin)	3.0 fdxrd_c + 7.0 h_c + so3_c <=> 3.0 fdxox_c + 3.0 h2o_c + h2s_c
SPALOX1	sinapoyl aldehyde:NAD oxidoreductase	h2o_c + nad_c + sinald_c <=> h_c + nadh_c + sinapate_c
STCOATr	stearyl-ACP:[acyl-carrier-protein] transferase	coa_c + octacp_c <=> acp_c + h_c + stcoa_c
TARSAR	Tartronate semialdehyde reductase	2h3oppan_c + h_c + nadph_c <=> glyc_R_c + nadp_c
TCHPOX	trans-3-Chloro-2-propene-1-ol:NAD+ oxidoreductase	cpd04015_c + nad_c <=> challyal_c + h_c + nadh_c
TCLETHOX	trichloroethanol:NAD+ oxidoreductase	chhyd_c + h_c + nadh_c <=> h2o_c + nad_c + tcheth_c
TDCAM	Taurodeoxycholate amidohydrolase	h2o_c + tdechola_c <=> dchac_c + taur_c
TDPDRE	DTDP-4-Dehydrorhamnose 3, 5-Epimerase	dtdp4d6dg_c <=> dtdp4d6dm_c
THBCOAOX	3alpha,7alpha,24-trihydroxy-5beta-cholestanoyl-CoA:NAD+ oxidoreductase	nad_c + thcholoylcoa_c <=> dhocholoylcoa_c + h_c + nadh_c
THBPOX	5,6,7,8-tetrahydrobiopterin:NADP+ oxidoreductase	dhbpt_c + h_c + nadph_c <=> nadp_c + thbpt_c
THRCLAS	L-threonylcarbamoyladenylate synthase	atp_c + hco3_c + thr_L_c <=> h2o_c + ppi_c + thrcad_c
THRD	L-threonine dehydrogenase	nad_c + thr_L_c <=> 2aobut_c + h_c + nadh_c
THRSERNaEx	Serine/threonine exchanger SteT	ser_L_e + thr_L_c <=> ser_L_c + thr_L_e
TRO2EAO	trans-Octodec-2-enoyl-ACP:NAD+ oxidoreductase (A-specific)	h_c + nadph_c + to2eacp_c <=> nadp_c + octacp_c
TSULR3e	Thiosulfate Reductase	2.0 gthrd_c + tsul_c <=> gthox_c + h2s_c + h_c + so3_c
UAG2EMA	UDP-N-acetyl-D-glucosamine 2-epimerase (Hydrolysis)	h2o_c + uacgam_c <=> acmana_c + h_c + udp_c
UAG4E	UDP-N-Acetylglucosamine 4-Epimerase	uacgam_c <=> udpacgal_c
UAGPT3	UDP-N-acetyl-D-glucosamine:undecaprenyl-diphospho-N-acetylmuramoyl-L-alanyl-gamma-D-glutamyl-meso-2,6-diaminopimeloyl-D-alanyl-D-alanine 4-beta-N-acetylglucosaminlytransferase	uacgam_c + uagmda_c <=> h_c + uaagmda_c + udp_c
UDG4EP	UDPglucose 4-epimerase	dtdpglu_c <=> dtdpgal_c
UDPADGLUCE	UDP-GlcNAcA 4-epimerase	udpadgluc_c <=> udpacgalu_c
UDPGALM	UDPgalactopyranose mutase	udpgal_c <=> udpgalfur_c
UNK3	2-keto-4-methylthiobutyrate transamination	2kmb_c + glu_L_c <=> akg_c + met_L_c
URAHL	uracil hydro-lyase (adding D-ribose 5-phosphate;pseudouridine-5'-phosphate-forming)	r5p_c + ura_c <=> h2o_c + psuri5p_c
URAt2	Uracil transport in via proton symport	h_e + ura_e <=> h_c + ura_c
URDGLYCD	ureidoglycolate dehydrogenase	nad_c + urdglyc_c <=> h_c + nadh_c + oxur_c
URDGLYCD2	Ureidoglycolate dehydrogenase(NADPH)	nadp_c + urdglyc_c <=> h_c + nadph_c + oxur_c
URED	urocanate reductase	dhurcan_c + nad_c <=> nadh_c + urcan_c
URIK1	Uridine Kinase (ATP:Uridine)	atp_c + uri_c <=> adp_c + h_c + ump_c
URIK2	uridine kinase (GTP:Uridine)	gtp_c + uri_c <=> gdp_c + h_c + ump_c
URIK3	Urik3	itp_c + uri_c <=> h_c + idp_c + ump_c
UTCY	UTP:cytidine 5'-phosphotransferase	cytd_c + utp_c <=> cmp_c + h_c + udp_c
VALt2r	L valine reversible transport via proton symport	h_e + val_L_e <=> h_c + val_L_c
X5PL3E	L-xylulose 5-phosphate 3-epimerase	xu5p_L_c <=> ru5p_L_c
XANt2	xanthine transport in via proton symport	h_e + xan_e <=> h_c + xan_c
XYLt2	D-xylose transport in via proton symport	h_e + xyl_D_e <=> h_c + xyl_D_c
XYLTD_D	Xylitol dehydrogenase D xyulose forming	nad_c + xylt_c <=> h_c + nadh_c + xylu_D_c
YUMPS	yUMP synthetase	r5p_c + ura_c <=> h2o_c + psd5p_c
ZNHANT	Cadmium, cobalt and zinc/H(+)-K(+) antiporter	h_c + zn_e <=> h_e + zn_c
ZNKANT	Cadmium, cobalt and zinc/H(+)-K(+) antiporter	k_c + zn_e <=> k_e + zn_c
ANMOX	anthranilate 3-monooxygenase	anth_c + fadh2_c + o2_c <=> 3hanthrn_c + fad_c + h2o_c
MNLpts	mannitol transport via PEP:Pyr PTS	mnl_e + pep_c <=> mnl1p_c + pyr_c
TEICEXP	Teichoic acid (unsubstituted) export	pgsub-1_c + prenoN_acid_c <=> glyctalu_c + h_c + udcpp_c
TEICEXP2	Teichoic acid (glucose substituted) export	pgsub-1_c + prenoN_ated_c <=> glyctalglcs_c + h_c + udcpp_c
TEICEXP3	Teichoic acid (D-alanine substituted) export	pgsub-1_c + prl45tcaala_c <=> glyctalalas_c + h_c + udcpp_c
MANpts	D-mannose transport via PEP:Pyr PTS	man_e + pep_c <=> man6p_c + pyr_c
RNDR2	Ribonucleoside-Diphosphate Reductase (GDP)	gdp_c + trdrd_c <=> dgdp_c + h2o_c + trdox_c
GLNTAL	glutamyl-tRNA(Gln):L-glutamine amido-ligase (ADP-forming)	atp_c + gln_L_c + glutrna_c + h2o_c <=> adp_c + glntrna_c + glu_L_c + h_c + pi_c
TRPS3r	Tryptophan synthase (indoleglycerol phosphate)	3ig3p_c <=> g3p_c + indole_c
FRUpts	D-fructose transport via PEP:Pyr PTS	fru_e + pep_c <=> f1p_c + pyr_c
PDHam2mi	R03270_c0	2ahethmpp_c + lpam_c <=> adhlam_c + thmpp_c
ATPS3r	ATP synthase (four protons for one ATP)	atp_c + h2o_c + 2.0 h_c --> adp_c + 3.0 h_e + pi_c
GLCpts	D-glucose transport via PEP:Pyr PTS	glc_D_e + pep_c <=> g6p_c + pyr_c
ATPPRT	ATP phosphoribosyltransferase	atp_c + prpp_c <=> ppi_c + prbatp_c
CELBpts	cellobiose transport via PEPPyr PTS	cellb_e + pep_c <=> 6pgg_c + pyr_c
SUCpts	sucrose transport via PEP:Pyr PTS	pep_c + sucr_e <=> pyr_c + suc6p_c
ACGApts	N-Acetyl-D-glucosamine transport via PEP:Pyr PTS	acgam_e + pep_c <=> acgam6p_c + pyr_c
GAMpts	D-glucosamine transport via PEP:Pyr PTS	gam_e + pep_c <=> gam6p_c + pyr_c
MALTpts	maltose transport via PEP:Pyr PTS	malt_e + pep_c <=> malt6p_c + pyr_c
GALTpts	Galactitol transport via PEP:Pyr PTS	galt_e + pep_c <=> galt1p_c + pyr_c
FLVRx	Flavin reductase (NAD)	2.0 h_c + nadh_c + ribflv_c <=> nad_c + rbflvrd_c
MOBUDH	3-methyl-2-oxobutanoate dehydrogenase	2mhop_c + lpam_c <=> 2mpdhl_c + h_c + thmpp_c
MOBUDH2	3-methyl-2-oxobutanoate dehydrogenase	lpam_c <=> 3m1hbtpp_c + 2.0 h_c + thmpp_c
MOBUDH4	3-methyl-2-oxobutanoate dehydrogenase	2mehbtpp_c + lpam_c <=> 2mbdhl_c + h_c + thmpp_c
GLYCDH	glycerol dehydratase	glyc_c <=> 3hppnl_c + h2o_c
DURADx	Dihydrouracil dehydrogenase (NAD)	56dura_c + nad_c <=> h_c + nadh_c + ura_c
r0330	5,6-Dihydrothymine:NAD+ oxidoreductase Pyrimidine metabolism	h_c + nadh_c + thym_c <=> 56dthm_c + nad_c
DURADy	dihydrouracil dehydrogenase (NADP)	56dura_c + nadp_c <=> h_c + nadph_c + ura_c
GAL6PI	galactose-6-phosphate isomerase	dgal6p_c <=> tag6p_D_c
OSUS	oxalosuccinate synthetase	akg_c + atp_c + hco3_c --> adp_c + osuc_c + pi_c
RNDR1	Ribonucleoside-diphosphate reductase (ADP)	adp_c + trdrd_c <=> dadp_c + h2o_c + trdox_c
SADT	Sulfate adenylyltransferase	atp_c + h_c + so4_c <=> aps_c + ppi_c
PALDH	Phosphonoacetaldehyde hydrolase	Pald_c + h2o_c <=> acald_c + pi_c
ACAS_2ahbut	(S)-2-Aceto-2-hydroxybutanoate pyruvate-lyase (carboxylating)	2ahethmpp_c + 2obut_c <=> 2ahbut_c + thmpp_c
FOLt	Folate transport via proton simport	fol_e + h_e <=> fol_c + h_c
LDH_L	L-Lactate Dehydrogenase	lac_L_c + nad_c <=> h_c + nadh_c + pyr_c
TYRt2r	L-tyrosine reversible transport via proton symport	h_e + tyr_L_e <=> h_c + tyr_L_c
PHEt2r	L-phenylalanine reversible transport via proton symport	h_e + phe_L_e <=> h_c + phe_L_c
ACLS	2-Acetolactate pyruvate-lyase (carboxylating)_c0	h_c + 2.0 pyr_c <=> alac_S_c + co2_c
OPAH	5-Oxoproline amidohydrolase (ATP-hydrolysing)	5oxpro_c + atp_c + 2.0 h2o_c <=> adp_c + glu_L_c + h_c + pi_c
CPSS_LBR	CPS synthase complex, LRE specific	2.0 gdpmann_c + 7.0 h2o_c + 3.0 udpg_c + 2.0 udpgal_c <=> CPS_LBR_c + gdp_c + gmp_c + 8.0 h_c + 4.0 udp_c + ump_c
CODIF		co_e <=> co_c
DAD5DIF		dad_5_e <=> dad_5_c
BTDt1_RR	R R butanediol transport inout via diffusion reversible	btd_RR_c <=> btd_RR_e
CBLTDe	Release of B12 by SIMPle Diffusion	adocbl_c <=> adocbl_e
CO2t	CO2 Transporter via Diffusion	co2_e <=> co2_c
DDCAt	Fatty acid (dodecanoate) transport via facilitated irreversible diffusion	ddca_e <=> ddca_c
FORt	formate transport via diffusion	for_e <=> for_c
FUMt	Fumarate transport via diffusion	fum_c <=> fum_e
H2Ot	H2O Transport via Diffusion	h2o_e <=> h2o_c
H2St	h2s transport (diffusion)	h2s_e <=> h2s_c
HDCAtr	Fatty Acid Transport via Diffusion	hdca_e <=> hdca_c
INSt	Transport of Inosine (Diffusion)	ins_e <=> ins_c
O2t	O2 Transport (Diffusion)	o2_e <=> o2_c
OCDCAtr	Fatty Acid Transport via Diffusion	ocdca_e <=> ocdca_c
OCDCEAtr	Fatty Acid Transport via Diffusion	ocdcea_e <=> ocdcea_c
ORNt	ornithine transport via diffusion (extracellular to periplasm)	orn_e <=> orn_c
PYDAMtr	Transport of Pyridoxamine via Diffusion	pydam_e <=> pydam_c
PYDXNtr2	Transport of Pyridoxamine via Diffusion	pydx_e <=> pydx_c
PYDXNtr	Transport of Pyridoxine via Diffusion	pydxn_e <=> pydxn_c
UREAt	Urea Transport via Facilitate Diffusion	urea_e <=> urea_c
LIPDIF	Lipoate diffusion	lipoate_e <=> lipoate_c
EX_lipoate_e	lipoate exchange	lipoate_e <=>
EX_orot_e	orotate exchange	orot_e <=>
EX_co_e	co exchange	co_e <=>
EX_dad_5_e	5'-Deoxyadenosine exchange	dad_5_e <=>
EX_pydam_e	exchange reaction for Pyridoxamine	pydam_e <=>
EX_pydx_e	exchange reaction for Pyridoxal	pydx_e <=>
EX_pydxn_e	exchange reaction for Pyridoxine	pydxn_e <=>
EX_12ppd_S_e	(S)-Propane-1,2-diol exchange	12ppd_S_e <=>
EX_acgam_e	N-Acetyl-D-glucosamine exchange	acgam_e <=>
EX_acnam_e	N-Acetylneuraminate exchange	acnam_e <=>
EX_fuc_L_e	L-Fucose exchange	fuc_L_e <=>
EX_gal_e	exchange reaction for D-Galactose	gal_e <=>
EX_lac_L_e	L-Lactate exchange	lac_L_e <=>
EX_lald_L_e	Exchange of (S)-Lactaldehyde	lald_L_e <=>
EX_12dgr180_e	1,2-Diacyl-sn-glycerol (dioctadecanoyl, n-C18:0) exchange	12dgr180_e <=>
EX_13ppd_e	1,3-Propanediol exchange	13ppd_e <=>
EX_2ddglcn_e	2-Dehydro-3-deoxy-D-gluconate exchange	2ddglcn_e <=>
EX_2dmmq8_e	2-Demethylmenaquinone 8 exchange	2dmmq8_e <=>
EX_2obut_e	2-Oxobutanoate exchange	2obut_e <=>
EX_34dhpha_e	(3,4-dihydroxyphenyl)acetate exchange	34dhpha_e <=>
EX_34dhphe_e	3,4-Dihydroxy-L-phenylalanine exchange	34dhphe_e <=>
EX_3mop_e	Exchange of 3-methyl-2-oxopentanoate	3mop_e <=>
EX_4abut_e	4-Aminobutanoate exchange	4abut_e <=>
EX_4abz_e	4 Aminobenzoate exchange	4abz_e <=>
EX_4hbz_e	4-Hydroxybenzoate exchange	4hbz_e <=>
EX_5htrp_e	5-Hydroxy-L-tryptophan exchange	5htrp_e <=>
EX_5mthf_e	exchange reaction for 5-Methyltetrahydrofolate	5mthf_e <=>
EX_ac_e	Acetate exchange	ac_e <=>
EX_acald_e	Acetaldehyde exchange	acald_e <=>
EX_ade_e	Adenine exchange	ade_e <=>
ADNtr	adenosine transport	adn_e + h_e <=> adn_c + h_c
EX_adn_e	exchange reaction for Adenosine	adn_e <=>
EX_adocbl_e	Adenosylcobalamin exchange	adocbl_e <=>
EX_ahcys_e	Exchange of S-adenosyl-L-homocysteine	ahcys_e <=>
EX_akg_e	2-Oxoglutarate exchange	akg_e <=>
EX_ala_D_e	D-Alanine exchange	ala_D_e <=>
EX_ala_L_e	exchange reaction for L-alanine	ala_L_e <=>
EX_alltn_e	Allantoin exchange	alltn_e <=>
AMPtr	amp transport	amp_e + h_e <=> amp_c + h_c
EX_amp_e	AMP exchange	amp_e <=>
EX_arab_L_e	L-Arabinose exchange	arab_L_e <=>
EX_arbt_e	Arbutin exchange	arbt_e <=>
EX_arg_L_e	L-Arginine exchange	arg_L_e <=>
EX_arsenb_e	Arsenobetaine exchange	arsenb_e <=>
EX_asn_L_e	exchange reaction for L-asparagine	asn_L_e <=>
EX_asp_L_e	L-Aspartate exchange	asp_L_e <=>
EX_btd_RR_e	R R 2 3 Butanediol exchange	btd_RR_e <=>
EX_btn_e	Biotin exchange	btn_e <=>
EX_butso3_e	butanesulfonate exchange	butso3_e <=>
EX_C02528_e	chenodeoxycholate exchange	C02528_e <=>
EX_cd2_e	Cadmium exchange	cd2_e <=>
EX_cellb_e	Cellobiose exchange	cellb_e <=>
EX_cgly_e	Cys-Gly exchange	cgly_e <=>
EX_chol_e	exchange reaction for Choline	chol_e <=>
EX_cholate_e	exchange reaction for cholate	cholate_e <=>
EX_chols_e	Choline sulfate exchange	chols_e <=>
EX_cit_e	Citrate exchange	cit_e <=>
EX_csn_e	Cytosine exchange	csn_e <=>
EX_ctbt_e	Crotonobetaine exchange	ctbt_e <=>
EX_cys_L_e	exchange reaction for L-cysteine	cys_L_e <=>
EX_cytd_e	exchange reaction for Cytidine	cytd_e <=>
EX_dad_2_e	exchange reaction for 2-deoxyadenosine	dad_2_e <=>
EX_dcyt_e	exchange reaction for Deoxycytidine	dcyt_e <=>
EX_ddca_e	laurate exchange	ddca_e <=>
EX_dextrin_e	Dextrin exchange	dextrin_e <=>
EX_dgsn_e	exchange reaction for Deoxyguanosine	dgsn_e <=>
EX_diact_e	Diacetyl exchange	diact_e <=>
EX_din_e	exchange reaction for Deoxyinosine	din_e <=>
EX_dopa_e	Dopamine exchange	dopa_e <=>
EX_dpcoa_e	exchange reaction for dpcoa	dpcoa_e <=>
EX_drib_e	Deoxyribose exchange	drib_e <=>
EX_etha_e	Ethanolamine exchange	etha_e <=>
EX_ethso3_e	ethanesulfonate exchange	ethso3_e <=>
EX_etoh_e	Ethanol exchange	etoh_e <=>
EX_fecrm_e	Ferrichrome exchange	fecrm_e <=>
EX_fol_e	exchange reaction for Folate	fol_e <=>
EX_for_e	Formate exchange	for_e <=>
EX_fru_e	exchange reaction for D-Fructose	fru_e <=>
EX_fum_e	exchange reaction for fumarate	fum_e <=>
EX_galt_e	Galactitol exchange	galt_e <=>
EX_galur_e	D-Galacturonate exchange	galur_e <=>
EX_gam_e	exchange reaction for D-Glucosamine	gam_e <=>
EX_gcald_e	Glycolaldehyde exchange	gcald_e <=>
EX_gchola_e	Glycocholate exchange	gchola_e <=>
EX_glc_D_e	D-Glucose exchange	glc_D_e <=>
EX_glcn_e	D-Gluconate exchange	glcn_e <=>
EX_glcur_e	D-glucuronate exchange	glcur_e <=>
EX_gln_L_e	exchange reaction for L-glutamine	gln_L_e <=>
EX_glu_L_e	L-Glutamate exchange	glu_L_e <=>
EX_gly_e	exchange reaction for Glycine	gly_e <=>
EX_glyb_e	Glycine betaine exchange	glyb_e <=>
EX_glyc_e	Glycerol exchange	glyc_e <=>
EX_glyclt_e	Glycolate exchange	glyclt_e <=>
EX_gsn_e	exchange reaction for Guanosine	gsn_e <=>
EX_gthox_e	Oxidized glutathione exchange	gthox_e <=>
EX_gthrd_e	Reduced glutathione exchange	gthrd_e <=>
EX_gua_e	Guanine exchange	gua_e <=>
EX_h2_e	H2 exchange	h2_e <=>
EX_h2s_e	Hydrogen sulfide exchange	h2s_e <=>
EX_hdca_e	Hexadecanoate (n-C16:0) exchange	hdca_e <=>
EX_hexs_e	Hexanesulfonate exchange	hexs_e <=>
EX_hg2_e	Hg2+ exchange	hg2_e <=>
EX_his_L_e	exchange reaction for L-histidine	his_L_e <=>
EX_hista_e	Histamine exchange	hista_e <=>
EX_hxan_e	Hypoxanthine exchange	hxan_e <=>
EX_ile_L_e	L-Isoleucine exchange	ile_L_e <=>
EX_ind3ac_e	Indole-3-acetate exchange	ind3ac_e <=>
EX_ascb_L_e	ascorbat exchange	ascb_L_e <=>
EX_indole_e	Indole exchange	indole_e <=>
EX_inost_e	myo-Inositol exchange	inost_e <=>
EX_ins_e	Inosine exchange	ins_e <=>
EX_lac_D_e	D-lactate exchange	lac_D_e <=>
EX_lcts_e	Lactose exchange	lcts_e <=>
EX_Lcyst_e	L-cysteate exchange	Lcyst_e <=>
EX_leu_L_e	L-Leucine exchange	leu_L_e <=>
EX_lys_L_e	L-Lysine exchange	lys_L_e <=>
EX_mal_L_e	Exchange of L-malate	mal_L_e <=>
EX_malt_e	Maltose exchange	malt_e <=>
EX_malthx_e	Maltohexaose exchange	malthx_e <=>
EX_malttr_e	Maltotriose exchange	malttr_e <=>
EX_man_e	exchange reaction for D-Mannose	man_e <=>
EX_melib_e	Melibiose exchange	melib_e <=>
EX_met_D_e	D-Methionine exchange	met_D_e <=>
EX_met_L_e	L-Methionine exchange	met_L_e <=>
EX_metsox_S_L_e	L-Methionine S-oxide exchange	metsox_S_L_e <=>
EX_mnl_e	D-Mannitol exchange	mnl_e <=>
EX_mops_e	3-(n-Morpholino)Propanesulfonic Acid exchange	mops_e <=>
EX_mqn8_e	Menaquinone 8 exchange	mqn8_e <=>
EX_mso3_e	methanesulfonate exchange	mso3_e <=>
EX_n2o_e	Nitrous oxide exchange	n2o_e <=>
EX_nac_e	Nicotinate exchange	nac_e <=>
EX_ncam_e	Nicotinamide exchange	ncam_e <=>
EX_ni2_e	Ni2+ exchange	ni2_e <=>
EX_nmn_e	NMN exchange	nmn_e <=>
EX_no_e	exchange reaction for NO	no_e <=>
EX_no2_e	Nitrite exchange	no2_e <=>
EX_no3_e	Nitrate exchange	no3_e <=>
EX_ocdcea_e	octadecenoate (n-C18:1) exchange	ocdcea_e <=>
EX_orn_e	Ornithine exchange	orn_e <=>
EX_oxa_e	Oxalate exchange	oxa_e <=>
EX_pb_e	Lead exchange	pb_e <=>
EX_phe_L_e	exchange reaction for L-phenylalanine	phe_L_e <=>
EX_pheme_e	exchange reaction for heme	pheme_e <=>
EX_pnto_R_e	(R)-Pantothenate exchange	pnto_R_e <=>
EX_ppa_e	Propionate exchange	ppa_e <=>
EX_ppi_e	exchange reaction for ppi	ppi_e <=>
EX_pro_L_e	L-Proline exchange	pro_L_e <=>
EX_ptrc_e	Exchange of 1,4-butanediammonium	ptrc_e <=>
EX_q8_e	Ubiquinone-8 exchange	q8_e <=>
EX_raffin_e	Raffinose exchange	raffin_e <=>
EX_rib_D_e	exchange reaction for ribose	rib_D_e <=>
EX_ribflv_e	exchange reaction for Riboflavin	ribflv_e <=>
EX_rmn_e	L-Rhamnose exchange	rmn_e <=>
EX_salcn_e	Salicin exchange	salcn_e <=>
EX_sbt_D_e	d_Sorbitol exchange	sbt_D_e <=>
EX_ser_D_e	D-Serine exchange	ser_D_e <=>
EX_ser_L_e	exchange reaction for L-serine	ser_L_e <=>
EX_sheme_e	Siroheme exchange	sheme_e <=>
SPMDtr	spermidine transport	spmd_e <=> h_c + spmd_c
EX_spmd_e	Exchange of spermidine(3+)	spmd_e <=>
EX_srtn_e	Serotonin exchange	srtn_e <=>
EX_succ_e	Succinate exchange	succ_e <=>
EX_sucr_e	Sucrose exchange	sucr_e <=>
EX_sulfac_e	sulfoacetate exchange	sulfac_e <=>
EX_taur_e	Taurine exchange	taur_e <=>
EX_tchola_e	Taurocholic acid exchange	tchola_e <=>
EX_tdchola_e	taurochenodeoxycholate exchange	tdchola_e <=>
EX_thf_e	5,6,7,8-Tetrahydrofolate exchange	thf_e <=>
EX_thm_e	exchange reaction for Thiamin	thm_e <=>
EX_thr_L_e	L-Threonine exchange	thr_L_e <=>
EX_thymd_e	Thymidine exchange	thymd_e <=>
EX_tre_e	Trehalose exchange	tre_e <=>
EX_trp_L_e	L-Tryptophan exchange	trp_L_e <=>
EX_trypta_e	Tryptamine exchange	trypta_e <=>
EX_tsul_e	Thiosulfate exchange	tsul_e <=>
EX_ttdca_e	exchange reaction for tetradecanoate (n-C14:0)	ttdca_e <=>
EX_tym_e	Tyramine exchange	tym_e <=>
EX_tyr_L_e	L-Tyrosine exchange	tyr_L_e <=>
EX_ura_e	Uracil exchange	ura_e <=>
EX_urea_e	Urea exchange	urea_e <=>
URItr	Uridine Transport via Facilitate Diffusion	uri_c <=> uri_e
EX_uri_e	exchange reaction for Uridine	uri_e <=>
EX_val_L_e	L-Valine exchange	val_L_e <=>
EX_xyl_D_e	D-Xylose exchange	xyl_D_e <=>
EX_actn_S_e	S Acetoin exchange	actn_S_e <=>
EX_alaasp_e	L-alanyl-L-aspartate exchange	ala_L_asp_L_e <=>
EX_alagln_e	L-alanyl-L-glutamine exchange	ala_gln_e <=>
EX_alaglu_e	L-alanyl-L-glutamate exchange	ala_L_glu_L_e <=>
EX_alagly_e	L-alanylglycine exchange	L_alagly_e <=>
EX_alahis_e	L-alanyl-L-histidine exchange	ala_his_e <=>
EX_alaleu_e	L-alanyl-L-leucine exchange	ala_leu_e <=>
EX_alathr_e	L-alanyl-L-threonine exchange	ala_L_thr_L_e <=>
EX_crn_e	exchange reaction for L-Carnitine	carn_e <=>
EX_glyasn_e	Glycyl-L-asparagine exchange	gly_asn_L_e <=>
EX_glyasp_e	Glycyl-L-aspartate exchange	gly_asp_L_e <=>
EX_glycys_e	Gly-Cys exchange reaction	gly_cys_e <=>
EX_glygln_e	Glycyl-L-glutamine exchange	gly_gln_e <=>
EX_glyglu_e	Glycyl-L-glutamate exchange	gly_glu_L_e <=>
EX_glyleu_e	Glycylleucine exchange	gly_leu_e <=>
EX_glymet_e	Glycyl-L-methionine exchange	gly_met_e <=>
EX_glyphe_e	exchange reaction for glycylphenylalaine	gly_phe_e <=>
EX_glypro_e	Glycylproline exchange	gly_pro_L_e <=>
EX_glytyr_e	Glycyl-L-tyrosine exchange	gly_tyr_e <=>
EX_isetac_e	Isethionic acid exchange	istnt_e <=>
EX_mantr_e	Mannotriose exchange	mnt_c <=>
EX_metsox_R_L_e	L-methionine-R-sulfoxide exchange	metox_R_e <=>
EX_Ser_Thr_e	protein-linked serine or threonine residue (O-glycosylation site) exchange	Ser_Thr_e <=>
EX_stys_e	Stachyose exchange	stchs_e <=>
EX_xan_e	Xanthine exchange	xan_e <=>
TZLTT	thiazole tautomerase	C20246_c <=> C20247_c
FOLD3	Dihydropteroate synthase	2ahhmd_c + 4abz_c <=> dhpt_c + ppi_c
AKP1	Alkaline phosphatase Dihydroneopterin	ahdt_c + 3.0 h2o_c <=> dhnpt_c + 2.0 h_c + 3.0 pi_c
SPTETDH	Spontaneous Reaction tethdp dehydration	l2am6ox_c <=> h2o_c + thdp_c
SPPDHY	L-4-Hydroxyglutamate semialdehyde hydration (Spontaneous Reaction )	1p3h5c_c + h2o_c <=> 4hglusa_c
DHAMU	Dehydroalanine mutarotation (Spontaneous Reaction )	dehala_c <=> imiprnte_c
13PPDt	1,3-propanediol transporter via diffusion	13ppd_e <=> 13ppd_c
ACTNdiff	S acetoin diffusion	actn_S_e <=> actn_S_c
L_LACt2	L-lactate reversible transport via proton symport	2.0 h_e + lac_L_e <=> 2.0 h_c + lac_L_c
ACt6	acetate transport in/out via proton symport	ac_e + h_e <=> ac_c + h_c
ACALDt	acetolactate transport in/out via proton symport	acald_e + h_e <=> acald_c + h_c
DRIBt2	DRIBt2	drib_e + h_e --> drib_c + h_c
PABAt	PABAt	4abz_e <=> 4abz_c
EX_4ahmmp_e	4-Amino-5-hydroxymethyl-2-methylpyrimidin e exchange	4ahmmp_e <=>
THRt2	Threonine transport via proton symport	h_e + thr_L_e <=> h_c + thr_L_c
PIt6	Pi transport	h_e + pi_e <=> h_c + pi_c
ETOHt1	Thanol transport	etoh_e <=> etoh_c
DHAt	Dihydroxyacetone transport	dha_e <=> dha_c
EX_dha_e	Dihydroxyacetone exchange	dha_e <=>
GCALDt	Gllyceraldehyde transport	gcald_e <=> gcald_c
THMDt2r	thymidine transport in via proton symport, reversible	h_e + thymd_e <=> h_c + thymd_c
PYRt2	Pyruvate transport	h_e + pyr_e <=> h_c + pyr_c
EX_pyr_e	pyruvate exchange	pyr_e <=>
ASNt6	Asparagine transport	asn_L_e + h_e <=> asn_L_c + h_c
TRPt6	L-tryptophan transport in/out via proton symport	h_e + trp_L_e <=> h_c + trp_L_c
SERt6	L-serine transport in/out via proton symport	h_e + ser_L_e <=> h_c + ser_L_c
GUAt2	guanine transport in via proton symport	gua_e + h_e --> gua_c + h_c
HISabc	L-histidine transport via ABC system	atp_c + h2o_c + his_L_e --> adp_c + h_c + his_L_c + pi_c
FUCt	L-fucose transport via proton symport	fuc_L_e + h_e <=> fuc_L_c + h_c
CYSDabc	D-cysteine transport via ABC system	atp_c + cys_D_e + h2o_c --> adp_c + cys_D_c + h_c + pi_c
tr_fe2	fe2 transport	fe2_e <=> fe2_c
SUCtpp	Sucrose transport via permease	sucr_e <=> sucr_c
SUCCt2r	succinate transport	h_e + succ_e <=> h_c + succ_c
GALtr	galactose transport in/out via proton symport	gal_e + h_e <=> gal_c + h_c
MALTt	Malate transport	h_e + malt_e <=> h_c + malt_c
TREt	Trehalose transport	h_e + tre_e <=> h_c + tre_c
PPOHt	Propanol transport via diffusion	ppoh_e <=> ppoh_c
FA161tr	Transport Hexadecenoate (n-C16:1)	hdcea_e <=> hdcea_c
12PPDt	Propanediol transport	12ppd_R_c <=> 12ppd_R_e
12PPDSt	Propanediol transport	12ppd_S_c <=> 12ppd_S_e
EX_12ppd_R_e	Propanediol exchange	12ppd_R_e -->
