# Supplementary material for: Pangenome reconstruction of Lactobacillaceae metabolism predicts species-specific metabolic traits
Source: mSystems. 2024 Jun 26;9(7):e00156-24. doi: 10.1128/msystems.00156-24 (PMC11265412; doi:10.1128/msystems.00156-24)
Supplement: File S3 — Reactome's metabolite information. [file msystems.00156-24-s0003.xlsx]

## Sheet: Sheet 1 - metabolites_data
Supplementary file 3: reactome's metabolites info
Metabolite ID	Metabolite Name	Formula
10fthf_c	10-Formyltetrahydrofolate	C20H21N7O7
10fthfglu_L_c	10-Formyl-THF-L-glutamate	C25H27N8O10
10m3ouacp_c	10-methyl-3-oxo-undecanoyl-ACP	C23H41N2O9PRS
10m3uacp_c	10-methyl-3-hydroxy-undecanoyl-ACP	C23H43N2O9PRS
10mdacp_c	10-methyl-dodecanoyl-ACP	C24H45N2O8PRS
10mtd2eacp_c	10-methyl-trans-dodec-2-enoyl-ACP	C24H43N2O8PRS
10mtu2eacp_c	10-methyl-trans-undec-2-enoyl-ACP	C23H41N2O8PRS
10muacp_c	10-methyl-undecanoyl-ACP	C23H43N2O8PRS
11m3hdacp_c	11-methyl-3-hydroxy-dodecanoyl-ACP	C24H45N2O9PRS
11m3odacp_c	11-methyl-3-oxo-dodecanoyl-ACP	C24H43N2O9PRS
11mdacp_c	11-methyl-dodecanoyl-ACP	C24H45N2O8PRS
11mtdeacp_c	11-methyl-trans-dodec-2-enoyl-ACP	C24H43N2O8PRS
123oxtacp_c	12-methyl-3-oxo-tetra-decanoyl-ACP	C26H47N2O9PRS
12daihdglyc_c	1,2-Dianteisoheptadecanoyl-sn-glycerol	C37H72O5
12daipdglyc_c	1,2-Dianteisopentadecanoyl-sn-glycerol	C33H64O5
12dgr120_c	1,2-Diacyl-sn-glycerol didodecanoyl	C27H52O5
12dgr140_c	1,2-Diacyl-sn-glycerol ditetradecanoyl	C31H60O5
12dgr141_c	1,2-Diacyl-sn-glycerol ditetradec-7-enoyl	C31H56O5
12dgr160_c	1,2-Diacyl-sn-glycerol dihexadecanoyl	C35H68O5
12dgr161_c	1,2-Diacyl-sn-glycerol dihexadec-9-enoyl	C35H64O5
12dgr180_c	1,2-Diacyl-sn-glycerol dioctadecanoyl	C39H76O5
12dgr180_e	1,2-Diacyl-sn-glycerol dioctadecanoyl	C39H76O5
12dgr181_c	1,2-Diacyl-sn-glycerol dioctadec-11-enoyl	C39H72O5
12dihdglyc_c	1,2-Diisoheptadecanoyl-sn-glycerol	C37H72O5
12dipdglyc_c	1,2-Diisopentadecanoyl-sn-glycerol	C33H64O5
12ditdglyc_c	1,2-Diisotetradecanoyl-sn-glycerol	C31H60O5
12dixdglyc_c	1,2-Diisohexadecanoyl-sn-glycerol	C35H68O5
12etol_c	1,2-Ethanediol	C2H6O2
12m3htdacp_c	12-methyl-3-hydroxy-tetra-decanoyl-ACP	C26H49N2O9PRS
12m3otacp_c	12-methyl-3-oxo-tridecanoyl-ACP	C25H45N2O9PRS
12mdhtacp_c	12-methyl-3-hydroxy-tridecanoyl-ACP	C25H47N2O9PRS
12methedec_c	12-methyl-tetra-decanoyl-ACP	C26H49N2O8PRS
12methtetdec2_c	12-methyl-trans-tetra-dec-2-enoyl-ACP	C26H47N2O8PRS
12mtacp_c	12-methyl-tridecanoyl-ACP	C25H47N2O8PRS
12mtt2eacp_c	12-methyl-trans-tridec-2-enoyl-ACP	C25H45N2O8PRS
12ppd_R_c	(R)-1,2-Propanediol	C3H8O2
12ppd_R_e	(R)-1,2-Propanediol	C3H8O2
12ppd_S_c	1,2-Propanediol	C3H8O2
12ppd_S_e	1,2-Propanediol	C3H8O2
13dampp_c	1,3-Propanediamine	C3H12N2
13dpg_c	1,3-Bisphospho-D-glycerate	C3H4O10P2
13m3htdacp_c	13-methyl-3-hydroxy-tetra-decanoyl-ACP	C26H49N2O9PRS
13m3otdacp_c	13-methyl-3-oxo-tetra-decanoyl-ACP	C26H47N2O9PRS
13mtdacp_c	13-methyl-tetra-decanoyl-ACP	C26H49N2O8PRS
13mttd2eacp_c	13-methyl-trans-tetra-dec-2-enoyl-ACP	C26H47N2O8PRS
13ppd_c	1,3-Propanediol	C3H8O2
13ppd_e	1,3-Propanediol	C3H8O2
14bxyl_c	1 4 beta D Xylan C5H8O4	C5H8O4
14dhncoa_c	1,4-Dihydroxy-2-naphthoyl-CoA	C32H38N7O19P3S
14m3hdacp_c	14-methyl-3-hydroxy-hexa-decanoyl-ACP	C28H53N2O9PRS
14m3hpacp_c	14-methyl-3-hydroxy-pentadecanoyl-ACP	C27H51N2O9PRS
14m3ohdacp_c	14-methyl-3-oxo-hexa-decanoyl-ACP	C28H51N2O9PRS
14m3opacp_c	14-methyl-3-oxo-pentadecanoyl-ACP	C27H49N2O9PRS
14mhdacp_c	14-methyl-hexa-decanoyl-ACP	C28H53N2O8PRS
14mpacp_c	14-methyl-pentadecanoyl-ACP	C27H51N2O8PRS
14mthdeacp_c	14-methyl-trans-hexa-dec-2-enoyl-ACP	C28H51N2O8PRS
14mtp2eacp_c	14-methyl-trans-pentadec-2-enoyl-ACP	C27H49N2O8PRS
15HET_c	15(S)-HETE	C20H31O3
15HPET_c	15(S)-HPETE	C20H31O4
15dap_c	1,5-Diaminopentane	C5H16N2
15m3hdacp_c	15-methyl-3-hydroxy-hexa-decanoyl-ACP	C28H53N2O9PRS
15m3ohdacp_c	15-methyl-3-oxo-hexa-decanoyl-ACP	C28H51N2O9PRS
15methexeacp_c	15-methyl-trans-hexa-dec-2-enoyl-ACP	C28H51N2O8PRS
15mhdacp_c	15-methyl-hexa-decanoyl-ACP	C28H53N2O8PRS
17ahprgnlone_c	17alpha-Hydroxypregnenolone	C21H32O3
17ahprgstrn_c	17alpha-Hydroxyprogesterone	C21H30O3
1Dgali_c	Galactinol	C12H22O11
1agpe120_c	1-Acyl-sn-glycero-3-phosphoethanolamine dodecanoyl	C17H36NO7P
1agpe140_c	1-Acyl-sn-glycero-3-phosphoethanolamine tetradecanoyl	C19H40NO7P
1agpe141_c	1-Acyl-sn-glycero-3-phosphoethanolamine tetradec-7-enoyl	C19H38NO7P
1agpe160_c	1-Acyl-sn-glycero-3-phosphoethanolamine hexadecanoyl	C21H44NO7P
1agpe161_c	1-Acyl-sn-glycero-3-phosphoethanolamine hexadec-9-enoyl	C21H42NO7P
1agpe180_c	L-2-Lysophosphatidylethanolamine	C23H46NO7P
1agpg120_c	1-Acyl-sn-glycero-3-phosphoglycerol dodecanoyl	C18H36O9P
1agpg140_c	1-Acyl-sn-glycero-3-phosphoglycerol tetradecanoyl	C20H40O9P
1agpg141_c	1-Acyl-sn-glycero-3-phosphoglycerol tetradec-7-enoyl	C20H38O9P
1agpg160_c	1-Acyl-sn-glycero-3-phosphoglycerol hexadecanoyl	C22H44O9P
1agpg161_c	1-Acyl-sn-glycero-3-phosphoglycerol hexadec-9-enoyl	C22H42O9P
1agpg180_c	1-Acyl-sn-glycero-3-phosphoglycerol octadecanoyl	C24H48O9P
1agpg181_c	1-Acyl-sn-glycero-3-phosphoglycerol octadec-11-enoyl	C24H46O9P
1btol_c	n-Butanol	C4H10O
1ddecg3p_c	1-dodecanoyl-sn-glycerol 3-phosphate	C15H29O7P
1h2nap_c	1-Hydroxy-2-naphthoate	C11H7O3
1hdec9eg3p_c	1-hexadec-9-enoyl-sn-glycerol 3-phosphate	C19H36O7P
1hdecg3p_c	1-hexadecanoyl-sn-glycerol 3-phosphate	C19H38O7P
1odec11eg3p_c	1-octadec-11-enoyl-sn-glycerol 3-phosphate	C21H40O7P
1odecg3p_c	1-octadecanoyl-sn-glycerol 3-phosphate	C21H41O7P
1p3h5c_c	L 1 Pyrroline 3 hydroxy 5 carboxylate	C5H6NO3
1pyr5c_c	1-Pyrroline-5-carboxylate	C5H6NO2
1tdec7eg3p_c	1-tetradec-7-enoyl-sn-glycerol 3-phosphate	C17H32O7P
1tdecg3p_c	1-tetradecanoyl-sn-glycerol 3-phosphate	C17H33O7P
23camp_c	2',3'-Cyclic AMP	C10H11N5O6P
23ccmp_c	2',3'-Cyclic CMP	C9H11N3O7P
23cgmp_c	2',3'-Cyclic GMP	C10H11N5O7P
23cump_c	2',3'-Cyclic UMP	C9H10N2O8P
23dappa_c	2,3-diaminopropionate	C3H9N2O2
23ddhb_c	2,3-Dihydroxy-2,3-dihydrobenzoate	C7H7O4
23dhdp_c	2,3-Dihydrodipicolinate	C7H5NO4
23dhmb_c	2,3-Dihydroxy-isovalerate	C5H9O4
23dhmp_c	2,3-Dihydroxy-3-methylvalerate	C6H11O4
23dpg_c	DPG	C3H5O10P2
24dhhed_c	2,4-Dihydroxyhept-2-enedioate	C7H8O6
25aics_c	SAICAR	C13H16N4O12P
25dhpp_c	2,5-Diamino-6-hydroxy-4-(5'-phosphoribosylamino)-pyrimidine	C9H14N5O8P
25dkglcn_c	2,5-diketo-D-gluconate	C6H7O7
25drapp_c	2,5-Diamino-6-(5'-phosphoribosylamino)-4-pyrimidineone	C9H14N5O8P
26dap_LL_c	LL-2,6-Diaminopimelate	C7H14N2O4
26dap_M_c	meso-2,6-Diaminoheptanedioate	C7H14N2O4
2agpe120_c	2-Acyl-sn-glycero-3-phosphoethanolamine dodecanoyl	C17H36NO7P
2agpe140_c	2-Acyl-sn-glycero-3-phosphoethanolamine tetradecanoyl	C19H40NO7P
2agpe141_c	2-Acyl-sn-glycero-3-phosphoethanolamine tetradec-7-enoyl	C19H38NO7P
2agpe160_c	2-Acyl-sn-glycero-3-phosphoethanolamine (n-C16:0)	C21H44NO7P
2agpe161_c	2-Acyl-sn-glycero-3-phosphoethanolamine hexadec-9-enoyl	C21H42NO7P
2agpe180_c	2-Acyl-sn-glycero-3-phosphoethanolamine (n-C18:0)	C23H48NO7P
2agpe181_c	2-Acyl-sn-glycero-3-phosphoethanolamine octadec-11-enoyl	C23H46NO7P
2agpg120_c	2-Acyl-sn-glycero-3-phosphoglycerol dodecanoyl	C18H36O9P
2agpg140_c	2-Acyl-sn-glycero-3-phosphoglycerol tetradecanoyl	C20H40O9P
2agpg141_c	2-Acyl-sn-glycero-3-phosphoglycerol tetradec-7-enoyl	C20H38O9P
2agpg160_c	2-Acyl-sn-glycero-3-phosphoglycerol hexadecanoyl	C22H44O9P
2agpg161_c	2-Acyl-sn-glycero-3-phosphoglycerol hexadec-9-enoyl	C22H42O9P
2agpg180_c	2-Acyl-sn-glycero-3-phosphoglycerol octadecanoyl	C24H48O9P
2agpg181_c	2-Acyl-sn-glycero-3-phosphoglycerol octadec-11-enoyl	C24H46O9P
2ahbut_c	2-Aceto-2-hydroxybutanoate	C6H9O4
2ahethmpp_c	2-Hydroxyethyl-ThPP	C14H21N4O8P2S
2ahhmd_c	2-Amino-4-hydroxy-6-hydroxymethyl-7-8-dihydropteridinediphosphate	C7H9N5O8P2
2ahhmp_c	6-hydroxymethyl dihydropterin	C7H9N5O2
2ameph_c	Ciliatine	C2H8NO3P
2amsa_c	2-Aminomalonate semialdehyde	C3H5NO3
2aobut_c	L-2-Amino-acetoacetate	C4H7NO3
2cpr5p_c	1-(2-carboxyphenylamino)-1-deoxyribulose 5-phosphate	C12H13NO9P
2dda7p_c	DAHP	C7H10O10P
2ddecg3p_c	2-dodecanoyl-sn-glycerol 3-phosphate	C15H30O7P
2ddg6p_c	2-Keto-3-deoxy-6-phosphogluconate	C6H8O9P
2ddglcn_c	2-keto-3-deoxygluconate	C6H9O6
2ddglcn_e	2-keto-3-deoxygluconate	C6H9O6
2dglcn_c	2-Deoxy-D-gluconate	C6H11O6
2dh3dgal6p_c	2-Dehydro-3-deoxy-D-galactonate 6-phosphate	C6H8O9P
2dh3dgal_c	2-Dehydro-3-deoxy-D-galactonate	C6H9O6
2dhp_c	2-Dehydropantoate	C6H9O4
2dmmq7_c	2-Demethylmenaquinone 7	C45H62O2
2dmmq8_c	2-Demethylmenaquinone 8	C50H70O2
2dmmq8_e	2-Demethylmenaquinone 8	C50H70O2
2dmmql8_c	2-Demethylmenaquinol 8	C50H72O2
2dr1p_c	deoxyribose-1-phosphate	C5H9O7P
2h3oppan_c	Tartronate semialdehyde	C3H3O4
2hb_c	2-Hydroxybutyrate	C4H7O3
2hdec9eg3p_c	2-hexadec-9-enoyl-sn-glycerol 3-phosphate	C19H36O7P
2hdecg3p_c	2-hexadecanoyl-sn-glycerol 3-phosphate	C19H38O7P
2hmc_c	2-Hydroxymuconate	C6H4O5
2hxic_L_c	L-2-hydroxyisocaproate	C6H11O3
2hymeph_c	Saligenin	C7H8O2
2hyoxplac_c	(R)-Mandelate	C8H7O3
2ins_c	2-Inosose	C6H10O6
2ippm_c	2-Isopropylmaleate	C7H8O4
2kmb_c	4-methylthio 2-oxobutyrate	C5H7O3S
2m3osuc_c	Methyloxaloacetate	C5H4O5
2maacoa_c	2-Methylacetoacetyl-CoA	C26H38N7O18P3S
2mahmp_c	4-Amino-2-methyl-5-diphosphomethylpyrimidine	C6H9N3O7P2
2mbcoa_c	2-Methylbutyryl-CoA	C26H40N7O17P3S
2mbdhl_c	S-(2-Methylbutanoyl)-dihydrolipoamide-E	C13H25NO2S2
2mbutacp_c	2-methylbutyryl-ACP	C16H29N2O8PRS
2me4p_c	2-C-methyl-D-erythritol4-phosphate	C5H11O7P
2mehbtpp_c	2-Methyl-1-hydroxybutyl-TPP	C17H27N4O8P2S
2mhop_c	2-Methyl-1-hydroxypropyl-TPP	C16H25N4O8P2S
2mpdhl_c	S-(2-Methylpropionyl)-dihydrolipoamide	C12H23NO2S2
2mppal_c	2-methylpropanal	C4H8O
2nlmeth_c	(2-Naphthyl)methanol	C11H10O
2obut_c	2-Oxobutyrate	C4H5O3
2obut_e	2-Oxobutyrate	C4H5O3
2odec11eg3p_c	2-octadec-11-enoyl-sn-glycerol 3-phosphate	C21H40O7P
2odecg3p_c	2-octadecanoyl-sn-glycerol 3-phosphate	C21H42O7P
2ogm_c	2-Oxoglutaramate	C5H6NO4
2ohed_c	2-Oxohept-3-enedioate	C7H6O5
2ombzl_c	2-Octaprenyl-6-methoxy-1,4-benzoquinol	C47H72O3
2omhmbl_c	2-Octaprenyl-3-methyl-5-hydroxy-6-methoxy-1,4-benzoquinol	C48H74O4
2ommbl_c	2-Octaprenyl-3-methyl-6-methoxy- 1,4-benzoquinol	C48H74O3
2oxoadp_c	2-Oxoadipate	C6H6O5
2p4c2me_c	2-phospho-4--cytidine5-diphospho-2-C-methyl-D-erythritol	C14H22N3O17P3
2pg_c	2-Phospho-D-glycerate	C3H4O7P
2pglyc_c	2-Phosphoglycolate	C2H2O6P
2phetoh_c	2 phenylethanol C8H10O	C8H10O
2sephchc_c	2-Succinyl-5-enolpyruvyl-6-hydroxy-3-cyclohexene-1-carboxylate	C14H13O9
2shchc_c	SHCHC	C11H10O6
2tdec7eg3p_c	2-tetradec-7-enoyl-sn-glycerol 3-phosphate	C17H32O7P
2tdecg3p_c	2-tetradecanoyl-sn-glycerol 3-phosphate	C17H34O7P
2tpr3dpcoa_c	2'-(5''-triphosphoribosyl)-3'-dephospho-CoA	C26H41N7O26P5S
34dhmald_c	3,4-Dihydroxymandelaldehyde	C8H8O4
34dhoxpeg_c	3,4-Dihydroxyphenylethyleneglycol	C8H10O4
34dhpha_c	Homoprotocatechuate	C8H7O4
34dhpha_e	Homoprotocatechuate	C8H7O4
34dhphe_e	L-Dopa	C9H11NO4
34hpp_c	p-hydroxyphenylpyruvate	C9H7O4
38ch2gtp_c	(8S)-3',8-cyclo-7,8-dihydroguanosine 5'-triphosphate	C10H12N5O14P3
3amp_c	3'-AMP	C10H12N5O7P
3c2hmp_c	3-Isopropylmalate	C7H10O5
3c3hmp_c	2-Isopropylmalate	C7H10O5
3c4mop_c	2-isopropyl-3-oxosuccinate	C7H8O5
3cmp_c	3'-CMP	C9H12N3O8P
3cnuc_c	3',5'-Cyclic nucleotide	C5H7O6PR
3ddgc_c	3-Dehydro-2-deoxy-D-gluconate	C6H9O6
3dhguln_c	3-Dehydro-L-gulonate	C6H9O7
3dhgulnp_c	3-keto-L-gulonate-6-phosphate	C6H8O10P
3dhq_c	5-Dehydroquinate	C7H9O6
3dhsk_c	3-Dehydroshikimate	C7H7O5
3gmp_c	Gp	C10H12N5O8P
3haacp_c	(3R)-3-Hydroxyacyl-[acyl-carrier protein]	C15H27N2O9PRS
3hacoa_c	(S)-3-Hydroxyacyl-CoA	C24H36N7O18P3RS
3hadpcoa_c	(3S)-3-Hydroxyadipyl-CoA	C27H39N7O20P3S
3hanthrn_c	3 Hydroxyanthranilate	C7H7NO3
3hbcoa_c	3-Hydroxybutanoyl-CoA	C25H39N7O18P3S
3hbutacp_c	(R)-3-Hydroxybutanoyl-[acyl-carrier protein]	C15H27N2O9PRS
3hcddec5eacp_c	(R)-3-hydroxy-cis-dodec-5-enoyl-[acyl-carrier protein]	C396H623O144N96P1S3
3hcmrs7eacp_c	(R)-3-hydroxy-cis-myristol-7-eoyl-[acyl-carrier protein]	C398H627O144N96P1S3
3hcpalm9eacp_c	(R)-3-hydroxy-cis-palm-9-eoyl-[acyl-carrier protein]	C400H631O144N96P1S3
3hdcoa_c	(S)-Hydroxydecanoyl-CoA	C31H50N7O18P3S
3hddcoa_c	(S)-3-Hydroxydodecanoyl-CoA	C33H54N7O18P3S
3hddecacp_c	D-3-Hydroxydodecanoyl-[acp]	C23H43N2O9PRS
3hdecacp_c	(R)-3-Hydroxydecanoyl-[acyl-carrier protein]	C21H40N2O9PRS
3hhcoa_c	(S)-Hydroxyhexanoyl-CoA	C27H42N7O18P3S
3hhdcoa_c	(S)-3-Hydroxyhexadecanoyl-CoA	C37H62N7O18P3S
3hhexacp_c	D-3-Hydroxyhexanoyl-[acp]	C17H31N2O9PRS
3hmbcoa_c	2-methyl-3-hydroxy-butyryl-CoA	C26H40N7O18P3S
3hmrsacp_c	HMA	C25H47N2O9PRS
3hocoa_c	(S)-Hydroxyoctanoyl-CoA	C29H46N7O18P3S
3hoctaacp_c	(R)-3-Hydroxyoctadecanoyl-[acyl-carrier protein]	C29H55N2O9PRS
3hoctacp_c	(R)-3-Hydroxyoctanoyl-[acyl-carrier protein]	C19H36N2O9PRS
3hodacp_c	3-Hydroxyoctodecanoyl-ACP	C29H55N2O9PRS
3hpalmacp_c	R-3-hydroxypalmitoyl-acyl-carrierprotein-	C27H51N2O9PRS
3hpcoa_c	3-Hydroxypropionyl-CoA	C24H36N7O18P3S
3hppap_c	3-Hydroxypropionyl phosphate	C3H5O6P
3hppnl_c	3-Hydroxypropanal	C3H6O2
3htdcoa_c	(S)-3-Hydroxytetradecanoyl-CoA	C35H58N7O18P3S
3ig3p_c	Indoleglycerol phosphate	C11H12NO6P
3m1hbtpp_c	3-Methyl-1-hydroxybutyl-TPP	C17H27N4O8P2S
3mbdhl_c	S-(3-Methylbutanoyl)-dihydrolipoamide-E	C13H25NO2S2
3mehacp_c	5-methyl-hexanoyl-ACP	C18H33N2O8PRS
3mob_c	3-Methyl-2-oxobutanoate	C5H7O3
3mop_c	3MOP ((S)-3-Methyl-2-oxopentanoate)	C6H9O3
3mop_e	3MOP ((S)-3-Methyl-2-oxopentanoate)	C6H9O3
3oacoa_c	3-Oxoacyl-CoA	C24H34N7O18P3RS
3ocddec5eacp_c	3-oxo-cis-dodec-5-enoyl-[acyl-carrier protein]	C23H39N2O9PRS
3ocmrs7eacp_c	3-oxo-cis-myristol-7-eoyl-[acyl-carrier protein]	C398H625O144N96P1S3
3ocpalm9eacp_c	3-oxo-cis-palm-9-eoyl-[acyl-carrier protein]	C27H47N2O9PRS
3odcoa_c	3-Oxodecanoyl-CoA	C31H48N7O18P3S
3oddcoa_c	3-Oxododecanoyl-CoA	C33H52N7O18P3S
3oddecacp_c	3-oxododecanoyl-acp	C23H42N2O9PRS
3odecacp_c	3-oxodecanoyl-acp	C21H38N2O9PRS
3ohcoa_c	3-Oxohexanoyl-CoA	C27H40N7O18P3S
3ohdcoa_c	3-Oxopalmitoyl-CoA	C37H60N7O18P3S
3ohexacp_c	3-Oxohexanoyl-[acp]	C17H30N2O9PRS
3omrsacp_c	3-oxotetradecanoyl-acp	C25H46N2O9PRS
3oocoa_c	3-Oxooctanoyl-CoA	C29H44N7O18P3S
3ooctacp_c	3-oxooctanoyl-acp	C19H34N2O9PRS
3ooctdacp_c	3-Oxooctadecanoyl-[acyl-carrier protein]	C29H53N2O9PRS
3oodacp_c	3-Oxooctodecanoyl-ACP	C29H53N2O9PRS
3opalmacp_c	3-oxohexadecanoyl-acp	C27H50N2O9PRS
3otdcoa_c	3-Oxotetradecanoyl-CoA	C35H56N7O18P3S
3pen_c	3-Phospho-D-erythronate	C4H7O8P
3pg_c	3-Phosphoglycerate	C3H4O7P
3php_c	3-Phosphonooxypyruvate	C3H2O7P
3psme_c	5-O--1-Carboxyvinyl-3-phosphoshikimate	C10H9O10P
3uib_c	3-Ureidoisobutyrate	C5H9N2O3
3ump_c	3'-UMP	C9H11N2O9P
46dh25dohxn_c	2,5-Diketo-3-deoxy-D-gluconate	C6H7O6
4abut_c	GABA	C4H9NO2
4abut_e	GABA	C4H9NO2
4abutn_c	4-Aminobutanal	C4H10NO
4abz_c	ABEE (4-Aminobenzoate)	C7H6NO2
4abz_e	ABEE (4-Aminobenzoate)	C7H6NO2
4adcho_c	ADC	C10H10NO5
4ahmmp_c	Toxopyrimidine	C6H9N3O
4ahmmp_e	UDP-N-acetylmuramoyl-L-alanyl-D-gamma-glutamyl-meso-2,6-diaminopimelate	C35H51N7O26P2
4ampm_c	4-Amino-5-phosphomethyl-2-methylpyrimidine	C6H8N3O4P
4c2me_c	4--cytidine5-diphospho-2-C-methyl-D-erythritol	C14H23N3O14P2
4cml_c	4-Carboxymuconolactone	C7H4O6
4gudbd_c	4-Guanidinobutanamide	C5H13N4O
4gudbutn_c	4-Guanidinobutanoate	C5H11N3O2
4h2oglt_c	4-Hydroxy-2-oxoglutarate	C5H4O6
4h2opntn_c	4-Hydroxy-2-oxopentanoate	C5H7O4
4hbz_e	4-Hydroxybenzoate	C7H5O3
4hglusa_c	L 4 Hydroxyglutamate semialdehyde	C5H9NO4
4hma_c	4-Hydroxymandelate	C8H6O4
4hoxpac_c	4-Hydroxyphenylacetate	C8H7O3
4hthr_c	4-Hydroxy-L-threonine	C4H9NO4
4izp_c	4-Imidazolone-5-propanoate	C6H6N2O3
4m3hhexacp_c	4-methyl-3-hydroxy-hexanoyl-ACP	C18H33N2O9PRS
4m3hpAPC_c	4-methyl-3-hydroxy-pentanoyl-ACP	C17H31N2O9PRS
4m3ohexacp_c	4-methyl-3-oxo-hexanoyl-ACP	C18H31N2O9PRS
4m3opacp_c	4-methyl-3-oxo-pentanoyl-ACP	C17H29N2O9PRS
4mcat_c	4-Methylcatechol	C7H8O2
4methex2eacp_c	4-methyl-trans-hex-2-enoyl-ACP	C18H31N2O8PRS
4methexacp_c	4-methyl-hexanoyl-ACP	C18H33N2O8PRS
4mhetz_c	4-Methyl-5--2-hydroxyethyl-thiazole	C6H9NOS
4mop_c	4MOP (4-Methyl-2-oxopentanoate)	C6H9O3
4mpentacp_c	4-methyl-pentanoyl-ACP	C17H31N2O8PRS
4mpetz_c	4-Methyl-5--2-phosphoethyl-thiazole	C6H8NO4PS
4mtpent2eacp_c	4-methyl-trans-pent-2-enoyl-ACP	C17H29N2O8PRS
4mumfac_c	4-Methylumbelliferyl acetate	C12H10O4
4mzym_int2_c	4 Methylzymosterol intermediate 2 C28H44O	C28H44O
4nph_c	PNP	C6H5NO3
4nphp_c	4-Nitrophenyl phosphate	C6H4NO6P
4pasp_c	4-Phospho-L-aspartate	C4H6NO7P
4per_c	4-Phosphoerythronate	C4H6O8P
4ppan_c	4-phosphopantothenate	C9H15NO8P
4ppcys_c	(R)-4'-Phosphopantothenoyl-L-cysteine	C12H20N2O9PS
4r5au_c	4--1-D-Ribitylamino-5-aminouracil	C9H16N4O6
4shma_c	(S)-4-Hydroxymandelate	C8H8O4
56dthm_c	Dihydrothymine	C5H8N2O2
56dura_c	Hydrouracil	C4H6N2O2
5HPET_c	5(S)-HPETE	C20H31O4
5aizc_c	5'-Phosphoribosyl-4-carboxy-5-aminoimidazole	C9H12N3O9P
5aop_c	5-Aminolevulinate	C5H9NO3
5aprbu_c	5-Amino-6--5-phosphoribitylaminouracil	C9H15N4O9P
5apru_c	5-Amino-6--5-phosphoribosylaminouracil	C9H13N4O9P
5aptn_c	5-Aminopentanoate	C5H11NO2
5dglcn_c	5-Dehydrogluconate	C6H9O7
5dh4dglc_c	5-Dehydro-4-deoxy-D-glucarate	C6H6O7
5dh4dglcn_c	5 Dehydro 4 deoxy D glucuronate C6H7O6	C6H7O6
5dpmev_c	5-diphosphomevalonate	C6H11O10P2
5eipenc_c	Eicosapentaenoic acid	C20H29O2
5flura_c	5-FU	C4H3FN2O2
5flurimp_c	5-Fluorouridine monophosphate	C9H11FN2O9P
5htrp_e	5-Hydroxy-L-tryptophan	C11H12N2O3
5m3hacp_c	5-methyl-3-hydroxy-hexanoyl-ACP	C18H33N2O9PRS
5m3hhacp_c	5-methyl-3-oxo-hexanoyl-ACP	C18H31N2O9PRS
5mhacp_c	5-methyl-trans-hex-2-enoyl-ACP	C18H31N2O8PRS
5mta_c	5-Methylthioadenosine	C11H15N5O3S
5mtc_c	5-Methylcytosine	C5H7N3O
5mthf_c	5-Methyltetrahydrofolate	C20H23N7O6
5mthf_e	5-Methyltetrahydrofolate	C20H23N7O6
5mthglu_c	5-Methyltetrahydropteroyltri-L-glutamate	C25H34N8O12
5mtr_c	5-Methylthio-D-ribose	C6H12O4S
5odhf2a_c	3-oxoadipate-enol-lactone	C6H5O4
5oxpro_c	5-Oxo-D-proline	C5H6NO3
5pmev_c	5-phosphomevalonate	C6H10O7P
5prdmbz_c	alpha-Ribazole 5'-phosphate	C14H17N2O7P
6ampenc_c	6 Aminopenicillanate C8H13N2O3S	C8H13N2O3S
6ax_c	Epsilcapramine	C6H13NO2
6hmhptpp_c	6-hydroxymethyl-dihydropterin pyrophosphate	C7H8N5O8P2
6m3hhacp_c	6-methyl-3-hydroxy-heptanoyl-ACP	C19H35N2O9PRS
6m3hoacp_c	6-methyl-3-hydroxy-octanoyl-ACP	C20H37N2O9PRS
6m3oacp_c	6-methyl-3-oxo-octanoyl-ACP	C20H35N2O9PRS
6m3ohacp_c	6-methyl-3-oxo-heptanoyl-ACP	C19H33N2O9PRS
6mhacp_c	6-methyl-heptanoyl-ACP	C19H35N2O8PRS
6moacp_c	6-methyl-octanoyl-ACP	C20H37N2O8PRS
6mth2eacp_c	6-methyl-trans-hept-2-enoyl-ACP	C19H33N2O8PRS
6mto2eacp_c	6-methyl-trans-oct-2-enoyl-ACP	C20H35N2O8PRS
6pgc_c	6-Phospho-D-gluconate	C6H10O10P
6pgg_c	cellobiose 6-phoshate	C12H21O14P
6pgl_c	6-phospho-D-glucono-1-5-lactone	C6H9O9P
7m3hoacp_c	7-methyl-3-hydroxy-octanoyl-ACP	C20H37N2O9PRS
7me3oxoacp_c	7-methyl-3-oxo-octanoyl-ACP	C20H35N2O9PRS
7moacp_c	7-methyl-octanoyl-ACP	C20H37N2O8PRS
7mto2eacp_c	7-methyl-trans-oct-2-enoyl-ACP	C20H35N2O8PRS
8m3hdacp_c	8-methyl-3-hydroxy-decanoyl-ACP	C22H41N2O9PRS
8m3hnacp_c	8-methyl-3-hydroxy-nonanoyl-ACP	C21H39N2O9PRS
8m3odacp_c	8-methyl-3-oxo-decanoyl-ACP	C22H39N2O9PRS
8m3oxacp_c	8-methyl-3-oxo-nonanoyl-ACP	C21H37N2O9PRS
8mcacp_c	8-methyl-nonanoyl-ACP	C21H39N2O8PRS
8mdacp_c	8-methyl-decanoyl-ACP	C22H41N2O8PRS
8mtd2eacp_c	8-methyl-trans-dec-2-enoyl-ACP	C22H39N2O8PRS
8mtn2eacp_c	8-methyl-trans-non-2-enoyl-ACP	C21H37N2O8PRS
8oxdgmp_c	8-oxo-dGMP	C10H12N5O8P
8oxdgtp_c	8-oxo-dGTP	C10H12N5O14P3
9m3hdacp_c	9-methyl-3-hydroxy-decanoyl-ACP	C22H41N2O9PRS
9m3odacp_c	9-methyl-3-oxo-decanoyl-ACP	C22H39N2O9PRS
9mdacp_c	9-methyl-decanoyl-ACP	C22H41N2O8PRS
9mtd2eacp_c	9-methyl-trans-dec-2-enoyl-ACP	C22H39N2O8PRS
Amylose_c	Amylose	C30H52O26
C02147_c	Dihydrolipoate	C8H15O2S2
C02528_c	Chenodiol	C24H39O4
C02528_e	Chenodiol	C24H39O4
C03242_c	8,11,14-Icosatrienoate	C20H33O2
C04805_c	5-HETE	C20H31O3
C15810_c	Sulfur-carrier protein	C4H7N2O3R
C15811_c	[Enzyme]-cysteine	C4H6N2O2SR2
C15812_c	[Enzyme]-S-sulfanylcysteine	C4H6N2O2S2R2
C15813_c	Adenylyl-[sulfur-carrier protein]	C14H19N7O9PR
C15814_c	Thiocarboxy-[sulfur-carrier protein]	C4H7N2O2SR
C20246_c	2-[(2R,5Z)-2-Carboxy-4-methylthiazol-5(2H)-ylidene]ethyl phosphate	C7H10NO6PS
C20247_c	cThz-P	C7H10NO6PS
CCbuttc_c	3-Carboxy-cis,cis-muconate	C7H3O6
CPS_LBR_c	BIOMASS	R
DNA_LBR_c	BIOMASS	R
HC02110_c	4Alpha-Methylzymosterol	C28H46O
L2aadp_c	L 2 Aminoadipate C6H10NO4	C6H10NO4
LIP_LBR_c	BIOMASS	R
LTA_LBR_c	BIOMASS	R
LTAala_LBR_c	BIOMASS	R
LTAglc_LBR_c	BIOMASS	R
LTAtotal_LBR_c	BIOMASS	R
L_alagly_c	L-alanylglycine	C5H10N2O3
L_alagly_e	L-alanylglycine	C5H10N2O3
Larab_c	Arabinan	C15H26O13
Largn_c	Pretyrosine	C10H12NO5
Lcyst_e	L-Cysteate	C3H6NO5S
Lglyald_c	L-Glyceraldehyde	C3H6O3
M00966_c	4'-Methyl-5'-Cholesta-8-En-3-One	C28H46O
M00967_c	4'-Methyl-Cholesta-8-Enol	C28H48O
M01067_c	5Alpha-Cholesta-8,24-Dien-3-One	C27H42O
M01068_c	5Alpha-Cholest-8-En-3-One	C27H44O
M01989_c	Glycodeoxycholate	C26H42NO5
MCOOH_c	MPT synthase small subunit MoaD	MCO2
MCOSH_c	MPT synthase sulfurylated small subunit (MoaD-SH)	MCHOS
NPmehis_c	1-Methylhistidine	C7H11N3O2
Ncbmpts_c	N-Carbamoylputrescine	C5H14N3O
PGlac2_c	BIOMASS	R
PROT_LBR_c	BIOMASS	R
Pald_c	Phosphonoacetaldehyde	C2H4O4P
RNA_LBR_c	BIOMASS	R
S2hglut_c	(S)-2-Hydroxyglutarate	C5H6O5
Ser_Thr_e	UDP-N-acetylmuramoyl-L-alanyl-D-gamma-glutamyl-meso-2,6-diaminopimelate	C35H51N7O26P2
Starch_c	Starch	C36H62O31
a23op_c	3-Amino-2-oxopropyl phosphate	C3H7NO5P
a45imzc_c	5-Amino-4-imidazole carboxylate	C4H5N3O2
aa_c	Acrylamide	C3H5NO
aacoa_c	Acetoacetyl-CoA	C25H36N7O18P3S
aact_c	Aminoacetone	C3H8NO
ac_c	Acetate	C2H3O2
ac_e	Acetate	C2H3O2
acac_c	Acetoacetate	C4H5O3
acacp_c	Acetyl-ACP	C13H24N2O8PRS
acald_c	Acetaldehyde	C2H4O
acald_e	Acetaldehyde	C2H4O
accoa_c	Acetyl-CoA	C23H34N7O17P3S
acetol_c	Acetol cytosol	C3H6O2
acg5p_c	n-acetylglutamyl-phosphate	C7H9NO8P
acg5sa_c	2-Acetamido-5-oxopentanoate	C7H10NO4
acgam1p_c	N-Acetyl-D-glucosamine1-phosphate	C8H14NO9P
acgam6p_c	N-Acetyl-D-glucosamine 6-phosphate	C8H14NO9P
acgam_c	N-Acetyl-D-glucosamine	C8H15NO6
acgam_e	N-Acetyl-D-glucosamine	C8H15NO6
acglu_c	N-Acetyl-L-glutamate	C7H9NO5
achms_c	O-Acetyl-L-homoserine	C6H11NO4
acmalt_c	Acetyl-maltose	C14H24O12
acmana_c	N-Acetyl-D-mannosamine	C8H15NO6
acmanap_c	N-Acetylmannosamine 6-phosphate	C8H14NO9P
acnam_c	Neu5Ac	C11H18NO9
acnam_e	Neu5Ac	C11H18NO9
acon_T_c	trans-Aconitate	C6H6O6
acon_c	cis-Aconitate	C6H3O6
acorn_c	N-Acetylornithine	C7H14N2O3
acp_c	ACP	C11H22N2O7PRS
acryl_c	Acrylate	C3H3O2
acser_c	O-Acetyl-L-serine	C5H9NO4
actacp_c	Acetoacetyl-ACP	C15H26N2O9PRS
actn_S_c	(S)-Acetoin	C4H8O2
actn_S_e	(S)-Acetoin	C4H8O2
actp_c	Acetylphosphate	C2H3O5P
acylcoa_c	Acyl-CoA	C22H32N7O17P3RS
ad_c	Acetamide	C2H5NO
adcobdam_c	Adenosyl cobyrinate diamide	C55H71CoN11O15
adcobhex_c	Adenosylcobyric acid	C55H79CoN15O11
ade_c	Adenine	C5H5N5
ade_e	Adenine	C5H5N5
adhlam_c	S-Acetyldihydrolipoamide	C10H19NO2S2
adn_c	Adenosine	C10H13N5O4
adn_e	Adenosine	C10H13N5O4
adocbi_c	Adenosyl cobinamide	C58H87CoN16O11
adocbip_c	Adenosyl cobinamide phosphate	C58H86CoN16O14P
adocbl_c	Calomide	C72H102CoN18O17P
adocbl_e	Calomide	C72H102CoN18O17P
adp_c	ADP	C10H13N5O10P2
adpglc_c	ADPglucose	C16H23N5O15P2
adphep_DD_c	ADP-D-glycero-D-manno-heptose	C17H25N5O16P2
adprib_c	ADPribose	C15H21N5O14P2
agdpcbi_c	Adenosylcobinamide-GDP	C68H97CoN21O21P2
agly3p_LBR_c	1-Acyl-sn-glycerol 3-phosphate (Lb specific)	R
agm_c	Agmatine	C5H16N4
agm_e	Agmatine	C5H16N4
ah6p_D_c	D-arabino-6-Phospho-hex-3-ulose	C6H11O9P
ahcys_c	S-Adenosyl-homocysteine	C14H20N6O5S
ahcys_e	S-Adenosyl-homocysteine	C14H20N6O5S
ahdt_c	7,8-Dihydroneopterin 3'-triphosphate	C9H13N5O13P3
ai15tca1_c	Anteisopentadecanoyllipoteichoic acid (n-24), linked, unsubstituted	C117H228O135P24
ai15tcaala_D_c	Anteisopentadecanoyllipoteichoic acid (n-24), linked, D-alanine substituted	C189H349N24O159P24
ai17tcaala_D_c	Anteisoheptadecanoyllipoteichoic acid (n-24), linked, D-alanine substituted	C193H356N24O159P24
ai17tcaglc_c	Anteisoheptadecanoyllipoteichoic acid (n-24), linked, glucose substituted	C265H476O255P24
aicar_c	AICAR	C9H13N4O8P
air_c	AIR	C8H13N3O7P
akg_c	2-Oxoglutarate	C5H4O5
akg_e	2-Oxoglutarate	C5H4O5
ala_B_c	beta-Alanine	C3H7NO2
ala_D_c	D-Alanine	C3H7NO2
ala_D_e	D-Alanine	C3H7NO2
ala_L_asp_L_c	ala-L-asp-L	C7H11N2O5
ala_L_asp_L_e	ala-L-asp-L	C7H11N2O5
ala_L_c	L-Alanine	C3H7NO2
ala_L_e	L-Alanine	C3H7NO2
ala_L_glu_L_c	ala-L-glu-L	C8H13N2O5
ala_L_glu_L_e	ala-L-glu-L	C8H13N2O5
ala_L_thr_L_c	ala-L-Thr-L	C7H14N2O4
ala_L_thr_L_e	ala-L-Thr-L	C7H14N2O4
ala_gln_c	Ala-Gln	C8H15N3O4
ala_gln_e	Ala-Gln	C8H15N3O4
ala_his_c	Ala-His	C9H14N4O3
ala_his_e	Ala-His	C9H14N4O3
ala_leu_c	Ala-Leu	C9H18N2O3
ala_leu_e	Ala-Leu	C9H18N2O3
alaala_c	D-Alanyl-D-alanine	C6H12N2O3
alac-S_c	(S)-2-Acetolactate	C5H7O4
alac_S_c	ALCTT	C5H7O4
alalac_c	D-Alanyl-D-lactate	C6H11NO4
alatrna_c	L-Alanyl-tRNA(Ala)	C3H6NOR
alch_c	Alcohol	HOR
alcopde_c	Alcophosphamide	C7H17Cl2N2O3P
aldpham_c	Aldophosphamide	C7H15Cl2N2O3P
allphn_c	Allophanate	C2H3N2O3
alltn_c	Allantoin	C4H5N4O3
alltn_e	Allantoin	C4H5N4O3
alltt_c	Allantoate	C4H7N4O4
allul6p_c	Allulose 6-phosphate	C6H12O9P
alpro_c	S-Aminomethyldihydrolipoylprotein	C2H7NRS2
amet_c	S-Adenosyl-L-methionine	C15H23N6O5S
amopnobut_c	2-Amino-3-oxo-4-phosphonooxybutyrate	C4H6NO7P
amp_c	AMP	C10H12N5O7P
amp_e	AMP	C10H12N5O7P
andrstndn_c	Androst-4-ene-3,17-dione	C19H26O2
ans_c	Anserine	C10H16N4O3
anteiluc24_c	Anteisoheptadecanoyllipoteichoic acid (n-24), linked, unsubstituted	C121H236O135P24
anteinsu24_c	Anteisopentadecanoyllipoteichoic acid (n-24), linked, glucose substituted	C261H468O255P24
anth_c	Anthranilate	C7H6NO2
ap4a_c	P1,P4-Bis(5'-adenosyl) tetraphosphate	C20H24N10O19P4
ap5a_c	P1,P5-Bis(5'-adenosyl) pentaphosphate	C20H24N10O22P5
apoacp_c	apo-ACP	HOR
appl_c	1-Aminopropan-2-ol	C3H10NO
applp_c	(R)-1-Aminopropan-2-yl phosphate	C3H9NO4P
aproa_c	3-Aminopropanal	C3H8NO
aps_c	APS	C10H12N5O10PS
ara1p_c	D-Arabinose 1-phosphate	C5H9O8P
ara5p_c	D-Arabinose5-phosphate	C5H9O8P
arab_L_c	L-Arabinose	C5H10O5
arab_L_e	L-Arabinose	C5H10O5
arachd_c	Arachidonate	C20H31O2
arbt6p_c	Arbutin-6P	C12H15O10P
arbt_e	Ursin0	C12H16O7
arg_L_c	L-Arginine	C6H15N4O2
arg_L_e	L-Arginine	C6H15N4O2
argsuc_c	L-Argininosuccinate	C10H17N4O6
argtrna_c	L-Arginyl-tRNA(Arg)	C6H14N4OR
arsenb_c	ARSENOBETAINE	C5H11AsO2
arsenb_e	ARSENOBETAINE	C5H11AsO2
ascb6p_c	L-ascorbate-6-phosphate	C6H7O9P
ascb_L_e	L-Ascorbate	C6H8O6
asn_L_c	L-Asparagine	C4H8N2O3
asn_L_e	L-Asparagine	C4H8N2O3
asntrna_c	L-Asparaginyl-tRNA(Asn)	C14H24N2O12PR2
aso3_c	Arsenite	AsO3
aso4_c	Arsenate	AsO4
asp_D_c	D-Aspartate	C4H6NO4
asp_L_c	L-Aspartate	C4H6NO4
asp_L_e	L-Aspartate	C4H6NO4
aspsa_c	L-Aspartate4-semialdehyde	C4H7NO3
asptrna_c	L-Aspartyl-tRNA(Asp)	C4H5NO3R
atp_c	ATP	C10H13N5O13P3
atrz_c	Atrazine	C8H16ClN5
b2coa_c	Crotonoyl-CoA	C25H36N7O17P3S
benpen_c	Benzylpenicilloic acid	C16H18N2O5S
betald_c	Betaine aldehyde	C5H12NO
bhb_c	(R)-3-Hydroxybutanoate	C4H7O3
biur_c	Biuret	C2H5N3O2
btal_c	Butanal	C4H8O
btcoa_c	Butyryl-CoA	C25H38N7O17P3S
btd_RR_c	BDOH	C4H10O2
btd_RR_e	BDOH	C4H10O2
btd_SS_c	(S,S)-2,3-Butanediol	C4H10O2
btnCCP_c	Holo-[carboxylase]	C17H27N5O4R2S
btn_c	BIOT	C10H15N2O3S
btn_e	BIOT	C10H15N2O3S
but2eacp_c	But-2-enoyl-[acyl-carrier protein]	C15H25N2O8PRS
but_c	Butyrate (n-C4:0)	C4H7O2
butacp_c	Butyryl-ACP	C15H28N2O8PRS
butpi_c	Butanoyl phosphate	C4H7O5P
butso3_c	butanesulfonate	C4H9O3S
butso3_e	butanesulfonate	C4H9O3S
bz_c	Benzoate	C7H5O2
bzal_c	Benzaldehyde	C7H6O
bzalc_c	Phenylcarbinol	C7H8O
bzmd_c	Benzamide	C7H7NO
ca2_c	Ca2+	Ca
ca2_e	Ca2+	Ca
cala_c	3-Ureidopropanoate	C4H7N2O3
camp_c	cAMP	C10H11N5O6P
carn_e	Carnitine	C7H15NO3
cbasp_c	N-Carbamoyl-L-aspartate	C5H6N2O5
cbi_c	Cobinamide	C48H72CoN11O8
cbl1_c	Cob(I)alamin	C62H88CoN13O14P
cbm_c	Carbamate	CH2NO2
cbp_c	Carbamoylphosphate	CH2NO5P
cbtnCCP_c	Carboxybiotin-carboxyl-carrier protein	C18H26N5O6R2S
cchoxod_c	2-Hydroxy-6-oxo-hept-2,4-dienoate	C7H7O4
cd2_c	Cd2+	Cd
cd2_e	Cd2+	Cd
cdiamp_c	Cyclic diadenosine monophosphate	C20H22N10O12P2
cdigmp_c	Cyclic diguanosine monophosphate	C20H22N10O14P2
cdp_c	CDP	C9H13N3O11P2
cdpdaihpdecg_c	CDP-1,2-dianteisoheptadecanoylglycerol	C46H83N3O15P2
cdpdaipdecg_c	CDP-1,2-dianteisopentadecanoylglycerol	C42H75N3O15P2
cdpdddecg_c	CDP-1,2-didodecanoylglycerol	C36H63N3O15P2
cdpdhdec9eg_c	CDP-1,2-dihexadec-9-enoylglycerol	C44H75N3O15P2
cdpdhdecg_c	CDP-1,2-dihexadecanoylglycerol	C44H79N3O15P2
cdpdihdecg_c	CDP-1,2-diisohexadecanoylglycerol	C44H79N3O15P2
cdpdihpdecg_c	CDP-1,2-diisoheptadecanoylglycerol	C46H83N3O15P2
cdpdipdecg_c	CDP-1,2-diisopentadecanoylglycerol	C42H75N3O15P2
cdpditdecg_c	CDP-1,2-diisotetradecanoylglycerol	C40H71N3O15P2
cdpdodec11eg_c	CDP-1,2-dioctadec-11-enoylglycerol	C48H83N3O15P2
cdpdodecg_c	CDP-1,2-dioctadecanoylglycerol	C48H87N3O15P2
cdpdtdec7eg_c	CDP-1,2-ditetradec-7-enoylglycerol	C40H67N3O15P2
cdpdtdecg_c	CDP-1,2-ditetradecanoylglycerol	C40H71N3O15P2
cdpglyc_c	CDPglycerol	C12H19N3O13P2
cdprib_c	CDP-ribitol	C14H23N3O15P2
cechddd_c	Cis-3-(3-carboxyethyl)-3,5-cyclohexadiene-1,2-diol	C9H11O4
cellb_c	CELB	C12H22O11
cellb_e	CELB	C12H22O11
cereb_c	Cerebroside	C25H46NO8R
cetdhpic_c	5-(2'-Carboxyethyl)-4,6-dihydroxypicolinate	C9H7NO6
cgly_c	Cys-Gly	C5H10N2O3S
cgly_e	Cys-Gly	C5H10N2O3S
challyal_c	3-Chloroallyl aldehyde	C3H3ClO
chhyd_c	Chloral hydrate	C2H3Cl3O2
chinone_c	Chinone	C6H4O2
chitob_c	Chitobiose	C16H28N2O11
chol_c	Choline	C5H14NO
chol_e	Choline	C5H14NO
cholate_c	Cholate	C24H39O5
cholate_e	Cholate	C24H39O5
cholcoaone_c	3alpha,7alpha,12alpha-Trihydroxy-5beta-24-oxocholestanoyl-CoA	C48H75N7O21P3S
chols_c	Choline sulfate	C5H13NO4S
chols_e	Choline sulfate	C5H13NO4S
chor_c	Chorismate	C10H8O6
chppythpp_c	3-Carboxy-1-hydroxypropyl-ThPP	C16H22N4O10P2S
chtbs_c	N,N'-diacetylchitobiose	C16H28N2O11,C10H16O7N
chylald_c	cis-3-Chloroallyl aldehyde	C3H3ClO
cit_c	Citrate	C6H5O7
cit_e	Citrate	C6H5O7
citac_c	Citraconate	C5H4O4
citm_c	D-Citramalate	C5H6O5
citmcoa_L_c	L-Citramalyl-CoA	C26H38N7O20P3S
citmcoa_c	Citramalyl-CoA	C26H38N7O20P3S
citr_L_c	Citrulline	C6H13N3O3
cl_c	Cl- (Chloride )	Cl
cl_e	Cl- (Chloride )	Cl
clpn_LBR_c	BIOMASS	R
cm3ac_c	Chloramphenicol 3-acetate	C13H14Cl2N2O6
cm_c	Chloramphenicol	C11H12Cl2N2O5
cmp_c	CMP	C9H12N3O8P
cmylcoa_c	4-Coumaroyl-CoA	C30H38N7O18P3S
co1dam_c	Cob(I)yrinate a,c diamide	C45H56CoN6O12
co2_c	CO2	CO2
co2_e	CO2	CO2
co2dam_c	Cob(II)yrinate diamide	C45H59CoN6O12
co_c	Carbon monoxide	CO
co_e	Carbon monoxide	CO
coa2s_c	Coenzyme A disulfide	C42H70N14O32P6S2
coa_c	CoA	C21H32N7O16P3S
cobalt2_c	Co2+	Co
cobalt2_e	Co2+	Co
cobya_c	Cobyrinate	C45H55CoN4O14
codhpre6_c	Cobalt-precorrin 6B	C44H48CoN4O16
codscl7_c	Cobalt-precorrin 7	C45H50CoN4O16
coke_c	Cocaine	C17H21NO4
conialdh_c	Ferulaldehyde	C10H10O3
copre2_c	Cobalt-precorrin 2	C42H36CoN4O16
copre3_c	Cobalt-precorrin 3	C43H40N4O16Co
copre4_c	Cobalt-precorrin 4	C44H43N4O16Co
copre5_c	Cobalt-precorrin 5	C45H45N4O16Co
copre6_c	Cobalt-precorrin 6	C44H46CoN4O16
copre8_c	Cobalt-precorrin 8	C45H53CoN4O14
cpd04015_c	UDP-N-acetylmuramoyl-L-alanyl-D-gamma-glutamyl-meso-2,6-diaminopimelate	C35H51N7O26P2
cpmp_c	Cyclic pyranopterin monophosphate	C10H13N5O8P
cpocdacp_c	cyclopropanoyl octadecanoyl-[acyl-carrier protein]	C19H34OX
cpol_c	Cyclopentanol	C5H10O
cpon_c	Cyclopentanone	C5H8O
cprol_c	cis-3-Chloro-2-propene-1-ol	C3H5ClO
crm_cho_c	Ceramide	C19H36NO3R
csn_c	Cytosine	C4H5N3O
csn_e	Cytosine	C4H5N3O
ctbt_e	crotonobetaine	C8H16NO
ctp_c	CTP	C9H13N3O14P3
cu2_c	Cu2+	Cu
cu2_e	Cu2+	Cu
cylphpal_c	3-Carbamoyl-2-phenylpropionaldehyde	C10H11NO3
cys_D_c	UDP-N-acetylmuramoyl-L-alanyl-D-gamma-glutamyl-meso-2,6-diaminopimelate	C35H51N7O26P2
cys_D_e	UDP-N-acetylmuramoyl-L-alanyl-D-gamma-glutamyl-meso-2,6-diaminopimelate	C35H51N7O26P2
cys_L_c	L-Cysteine	C3H7NO2S
cys_L_e	L-Cysteine	C3H7NO2S
cyst_L_c	Cystathionine	C7H14N2O4S
cystrna_c	L-Cysteinyl-tRNA(Cys)	C3H6NOSR
cytd_c	Cytidine	C9H13N3O5
cytd_e	Cytidine	C9H13N3O5
d5kg_c	DKH (2-Deoxy-5-keto-D-gluconic acid)	C6H9O6
d5kgp_c	DKHP	C6H8O9P
dad_2_c	Deoxyadenosine	C10H13N5O3
dad_2_e	Deoxyadenosine	C10H13N5O3
dad_5_c	5'-Deoxyadenosine	C10H13N5O3
dad_5_e	5'-Deoxyadenosine	C10H13N5O3
dadp_c	dADP	C10H13N5O9P2
dag_LBR_c	BIOMASS	R
dah25_c	2,5-Diaminohexanoate	C6H15N2O2
daihedpg_c	Dianteisoheptadecanoylphosphatidylglycerol	C40H78O10P
daihedpgp_c	Dianteisoheptadecanoylphosphatidylglycerophosphate	C40H78O13P2
daipedpetm_c	Dianteisopentadecanoylphosphatidylethanolamine	C35H70NO8P
daipedpg_c	Dianteisopentadecanoylphosphatidylglycerol	C36H70O10P
daipedpgp_c	Dianteisopentadecanoylphosphatidylglycerophosphate	C36H70O13P2
daipedpser_c	Dianteisopentadecanoylphosphatidylserine	C36H68NO10P
damp_c	dAMP	C10H12N5O6P
dampyrnuc3p_c	2,5-Diaminopyrimidine nucleoside triphosphate	C9H15N5O14P3
datp_c	dATP	C10H13N5O12P3
db4p_c	3-4-dihydroxy-2-butanone4-phosphate	C4H7O6P
dcaacp_c	Decanoyl-ACP	C21H40N2O8PRS
dcacoa_c	Decanoyl-CoA	C31H50N7O17P3S
dcad_c	5-Deoxy-5-chloroadenosine	C10H12ClN5O3
dcamp_c	FV	C14H14N5O11P
dcdp_c	dCDP	C9H13N3O10P2
dchac_c	Deoxycholate	C24H39O4
dcmp_c	dCMP	C9H12N3O7P
dcos4710131619coa_c	(4Z,7Z,10Z,13Z,16Z,19Z)-Docosahexaenoyl-CoA	C43H63N7O17P3S
dctp_c	dCTP	C9H13N3O13P3
dcyt_c	Deoxycytidine	C9H13N3O4
dcyt_e	Deoxycytidine	C9H13N3O4
ddca_c	ddca	C12H23O2
ddca_e	ddca	C12H23O2
ddcaacp_c	Dodecanoyl-ACP	C23H44N2O8PRS
ddcacoa_c	Lauroyl-CoA	C33H54N7O17P3S
dehala_c	Dehydroalanine	C3H5NO2
detp_c	DETP	C4H10O3PS
dextrin_c	Dextrin	C36H62O31
dextrin_e	Dextrin	C36H62O31
dflucy_c	5'-Deoxy-5-fluorocytidine	C9H12FN3O4
dgal6p_c	6-Phospho-D-galactose	C6H11O9P
dgdag_LBR_c	BIOMASS	R
dgdg205n3_c	DGDG	C17H26O15R2
dgdp_c	dGDP	C10H13N5O10P2
dglcdaihedg_c	Diglucosyl-1,2 dianteisoheptadecanoylglycerol	C49H92O15
dglcdaipedg_c	Diglucosyl-1,2 dianteisopentadecanoylglycerol	C45H84O15
dglcdihxdg_c	Diglucosyl-1,2 diisohexadecanoylglycerol	C47H88O15
dglcdipedg_c	Diglucosyl-1,2 diisopentadecanoylglycerol	C45H84O15
dglcditedg_c	Diglucosyl-1,2 diisotetradecanoylglycerol	C43H80O15
dglcna_c	5-Deoxy glucuronic acid	C6H9O6
dglu12dig_c	Diglucosyl-1,2 diisoheptadecanoylglycerol	C49H92O15
dglu12m_c	Diglucosyl-1,2 dimyristoylglycerol	C43H80O15
dgludpalmgl_c	Diglucosyl-1,2 dipalmitoylglycerol	C47H88O15
dgmp_c	dGMP	C10H12N5O7P
dgsn_c	Deoxyguanosine	C10H13N5O4
dgsn_e	Deoxyguanosine	C10H13N5O4
dgtp_c	dGTP	C10H13N5O13P3
dh3dglct_c	2-Dehydro-3-deoxy-D-glucarate	C6H6O7
dha_c	Glycerone	C3H6O3
dha_e	Glycerone	C3H6O3
dhap_c	Glycerone-phosphate	C3H5O6P
dhbpt_c	Dihydrobiopterin	C9H13N5O3
dhcholn_c	3?,12?-dihydroxy-7-oxo-5?-cholan-24-oate	C24H37O5
dhea_c	DHA	C19H28O2
dheas_c	Dehydroepiandrosterone sulfate	C19H27O5S
dhf_c	Dihydrofolate	C19H19N7O6
dhlam_c	Dihydrolipoamide	C8H17NOS2
dhlpro_c	Dihydrolipolprotein	CH3RS2
dhna_c	1-4-Dihydroxy-2-naphthoate	C11H7O4
dhnpt_c	Dihydroneopterin	C9H13N5O4
dhocholoylcoa_c	3alpha,7alpha-Dihydroxy-5beta-24-oxocholestanoyl-CoA	C48H75N7O20P3S
dhor_S_c	S-Dihydroorotate	C5H5N2O4
dhpppn_c	3-(2,3-Dihydroxyphenyl)propanoate	C9H9O4
dhpt_c	Dihydropteroate	C14H13N6O3
dhptd_c	4-5-dihydroxy-2-3-pentanedione	C5H8O4
dhsq_c	Dehydrosqualene	C30H48
dhurcan_c	Dihydrourocanate	C6H8N2O2
diact_c	Diacetyl	C4H6O2
diact_e	Diacetyl	C4H6O2
diamoxopyr_c	2,5-Diamino-6-(5'-triphosphoryl-3',4'-trihydroxy-2'-oxopentyl)- amino-4-oxopyrimidine	C9H15N5O14P3
dianethal_c	Dianteisoheptadecanoylphosphatidylethanolamine	C39H78NO8P
dianphaser_c	Dianteisoheptadecanoylphosphatidylserine	C40H76NO10P
diasprm_c	N1 N12 Diacetylspermine C14H32N4O2	C14H32N4O2
digalside_hs_c	Digalactosylceramide	C31H56NO13R
digludstgl_c	Diglucosyl-1,2 distearoylglycerol	C51H96O15
dihedpetm_c	Diisoheptadecanoylphosphatidylethanolamine	C39H78NO8P
dihedpg_c	Diisoheptadecanoylphosphatidylglycerol	C40H78O10P
dihedpgp_c	Diisoheptadecanoylphosphatidylglycerophosphate	C40H78O13P2
dihedpser_c	Diisoheptadecanoylphosphatidylserine	C40H76NO10P
dihxdpetm_c	Diisohexadecanoylphosphatidylethanolamine	C37H74NO8P
dihxdpgp_c	Diisohexadecanoylphosphatidylglycerophosphate	C38H74O13P2
dihxdpser_c	Diisohexadecanoylphosphatidylserine	C38H72NO10P
diihexpglyc_c	Diisohexadecanoylphosphatidylglycerol	C38H74O10P
diipdpgly_c	Diisopentadecanoylphosphatidylglycerol	C36H70O10P
diitpgly_c	Diisotetradecanoylphosphatidylglycerol	C34H66O10P
dimp_c	dIMP	C10H12N4O7P
din_c	Deoxyinosine	C10H12N4O4
din_e	Deoxyinosine	C10H12N4O4
dipedpetm_c	Diisopentadecanoylphosphatidylethanolamine	C35H70NO8P
dipedpgp_c	Diisopentadecanoylphosphatidylglycerophosphate	C36H70O13P2
dipedpser_c	Diisopentadecanoylphosphatidylserine	C36H68NO10P
ditedpetm_c	Diisotetradecanoylphosphatidylethanolamine	C33H66NO8P
ditedpgp_c	Diisotetradecanoylphosphatidylglycerophosphate	C34H66O13P2
ditedpser_c	Diisotetradecanoylphosphatidylserine	C34H64NO10P
ditp_c	UDP-N-acetylmuramoyl-L-alanyl-D-gamma-glutamyl-meso-2,6-diaminopimelate	C35H51N7O26P2
dkdi_c	DKDI (D-2,3-Diketo 4-deoxy-epi-inositol)	C6H8O5
dma_c	(CH3)2NH	C2H8N
dmarg_c	NG,NG-Dimethyl-L-arginine	C8H19N4O2
dmbzid_c	Dimethylbenzimidazole	C9H10N2
dmlz_c	6-7-Dimethyl-8--1-D-ribityllumazine	C13H17N4O6
dmpp_c	DMAPP	C5H10O7P2
dnad_c	Deamido-NAD	C21H24N6O15P2
dntp_c	DNTP	C10H14NO5PS
docohex_c	Docosahexaenoic acid	C22H31O2
dopa_e	Dopamine	C8H12NO2
doxif_c	Doxifluridine	C9H11FN2O5
dpcoa_c	Dephospho-CoA	C21H33N7O13P2S
dpcoa_e	Dephospho-CoA	C21H33N7O13P2S
drib_c	Thyminose	C5H10O4
drib_e	Thyminose	C5H10O4
dscl_c	Precorrin 2	C42H41N4O16
dtdp4d6dg_c	dTDP-4-oxo-6-deoxy-D-glucose	C16H22N2O15P2
dtdp4d6dm_c	dTDP-4-oxo-L-rhamnose	C16H22N2O15P2
dtdp4dman_c	dTDP-4-oxo-2,6-dideoxy-L-mannose	C16H22N2O14P2
dtdp4odglc_c	dTDP-4-oxo-2,6-dideoxy-D-glucose	C16H22N2O14P2
dtdp_c	dTDP	C10H14N2O11P2
dtdpgal_c	Dtdp-galactose	C16H26N2O16P2
dtdpglu_c	dTDPglucose	C16H24N2O16P2
dtdprmn_c	dTDP-rhamnose	C16H24N2O15P2
dtmp_c	dTMP	C10H13N2O8P
dttp_c	TTP	C10H14N2O14P3
dudp_c	dUDP	C9H12N2O11P2
dump_c	dUMP	C9H11N2O8P
duri_c	Deoxyuridine	C9H12N2O5
dutp_c	dUTP	C9H12N2O14P3
dxyl5p_c	1-deoxy-D-xylulose5-phosphate	C5H9O7P
e4p_c	D-Erythrose4-phosphate	C4H7O7P
egme_c	Ecgonine methyl ester	C10H17NO3
eig3p_c	D-erythro-imidazol-glycerol-phosphate	C6H9N2O6P
eitetcoa_c	Arachidonyl-CoA	C41H63N7O17P3S
epcap_c	epsilon-Caprolactam	C6H11NO
epm_c	Epimelibiose	C12H22O11
epquetrna_c	Epoxyqueuosine34 in tRNA	C9H9N4O5R
etha_c	Aminoethanol	C2H8NO
etha_e	Aminoethanol	C2H8NO
ethso3_e	ethanesulfonate	C2H5O3S
etoh_c	Ethanol	C2H6O
etoh_e	Ethanol	C2H6O
f1p_c	D-fructose-1-phosphate	C6H11O9P
f26bp_c	D-Fructose 2,6-bisphosphate	C6H12O12P2
f6p_c	D-fructose-6-phosphate	C6H11O9P
f_c	Fluoride	F
f_e	Fluoride	F
fa11_c	fa11	C17H33O2
fa11coa_c	fa11coa	C38H65N7O17P3S
fa12_c	fa12	C17H33O2
fa12coa_c	fa12coa	C38H65N7O17P3S
fa1_c	fa1	C14H27O2
fa1coa_c	fa1coa	C35H59N7O17P3S
fa3_c	fa3	C15H29O2
fa3coa_c	fa3coa	C36H61N7O17P3S
fa4_c	fa4	C15H29O2
fa4coa_c	fa4coa	C36H61N7O17P3S
fa6_c	fa6	C16H31O2
fa6coa_c	fa6coa	C37H63N7O17P3S
fad_c	FAD	C27H30N9O15P2
fadh2_c	FADH2	C27H33N9O15P2
fald_c	Formaldehyde	CH2O
fc1p_c	L-Fuculose 1-phosphate	C6H11O8P
fcl_L_c	L-Fuculose	C6H12O5
fdxox_c	Oxidizedferredoxin	Fe2R4S6
fdxrd_c	Reducedferredoxin	Fe2R4S6
fe2_c	Fe2+ mitochondria	Fe
fe2_e	Fe2+ mitochondria	Fe
fe3_c	fe3	Fe
fe3_e	fe3	Fe
fe_c	Fe2+	Fe
fecost_c	Fecosterol	C28H46O
fecrm_c	Ferrichrome	C27H42FeN9O12
fecrm_e	Ferrichrome	C27H42FeN9O12
fecrm_un_c	Ferrichrome minus Fe(III)	C27H42N9O12
feoxam_c	Ferroxamine	C25H46FeN6O8
feoxam_un_c	UDP-N-acetylmuramoyl-L-alanyl-D-gamma-glutamyl-meso-2,6-diaminopimelate	C35H51N7O26P2
fer_c	Ferulate	C10H9O4
fetdhpic_c	5-(2'-Formylethyl)-4,6-dihydroxypicolinate	C9H8NO5
fgam_c	N-Formyl-GAR	C8H13N2O9P
fgly_c	Formiminoglycine	C3H6N2O2
ficytC_c	Cytochrome c3+	C42H54FeN8O6S2
flava_c	Flavaprenin	C20H20O5
fmet_c	N-Formyl-L-methionine	C6H10NO3S
fmettrna_c	N-Formylmethionyl-tRNA	C6H9NO2SR
fmn_c	FMN	C17H18N4O9P
fmnh2_c	Reduced FMN	C17H21N4O9P
focytC_c	Cytochrome c2+	C42H54FeN8O6S2
fol_c	Folate	C19H17N7O6
fol_e	Folate	C19H17N7O6
fopynuc3p_c	Formamidopyrimidine nucleoside triphosphate	C10H15N5O15P3
for_c	Formate	CHO2
for_e	Formate	CHO2
forcoa_c	Formyl-CoA(4-)	C22H32N7O17P3S
forglu_c	N-Formimino-L-glutamate	C6H9N2O4
fpram_c	5'-Phosphoribosylformylglycinamidine	C8H15N3O8P
fprica_c	FAICAR	C10H13N4O9P
frdp_c	Farnesyldiphosphate	C15H26O7P2
fru_c	D-Fructose	C6H12O6
fru_e	D-Fructose	C6H12O6
frulys_c	Fructoselysine	C12H25N2O7
frulysp_c	Fructoselysine Phosphate	C12H24N2O10P
fruur_c	D-Fructuronate	C6H9O7
fuc1p_L_c	L-Fucose 1-phosphate	C6H11O8P
fuc_L_c	L-Fucose	C6H12O5
fuc_L_e	L-Fucose	C6H12O5
fum_c	Fumarate	C4H2O4
fum_e	Fumarate	C4H2O4
g15lac_c	Gluconolactone	C6H10O6
g16bp_A_c	alpha-D-glucose-1,6-biphosphate	C6H12O12P2
g1p_c	Glucose-1-phosphate	C6H11O9P
g3p_c	Glyceraldehyde3-phosphate	C3H5O6P
g3pc_c	Glycerophosphocholine	C8H20NO6P
g3pe_c	Glycerophosphoethanolamine	C5H14NO6P
g3pg_c	Glycerophosphoglycerol	C6H14O8P
g6p_B_c	beta-D-Glucose 6-phosphate	C6H11O9P
g6p_c	alpha-D-Hexose 6-phosphate	C6H12O9P
ga1_c	GA1	C45H79N2O23R
ga2_hs_c	GA2	C39H69N2O18R
gagicolipa_c	galactosyl-glucosyl-inner core oligosaccharide lipid A	C157H271N2O84P4
gal1p_D_c	D-Galactose 1-phosphate	C6H11O9P
gal1p_c	L-Galactose 1-phosphate	C6H12O9P
gal_bD_c	beta D-Galactose	C6H12O6
gal_c	Galactose	C6H12O6
gal_e	Galactose	C6H12O6
galctn_D_c	D-Galactonate	C6H11O7
galside_hs_c	Galactocerebroside (homo sapiens)	C24H46NO7RCO
galt1p_c	Galactitol 1-phosphate	C6H13O9P
galt_e	Dulcose0	C6H14O6
galur1p_c	D-Galacturonate 1-phosphate	C6H8O10P
galur_c	D-Galacturonate	C6H9O7
galur_e	D-Galacturonate	C6H9O7
gam1p_c	D-Glucosamine1-phosphate	C6H13NO8P
gam6p_c	D-Glucosamine phosphate	C6H13NO8P
gam_e	GLUM	C6H14NO5
gar_c	GAR	C7H14N2O8P
gcald_c	Glycolaldehyde	C2H4O2
gcald_e	Glycolaldehyde	C2H4O2
gchola_c	Glycocholate	C26H42NO6
gchola_e	Glycocholate	C26H42NO6
gd1a_hs_c	GD1a	C67H111N4O39R
gd1b_c	GD1b	C67H111N4O39R
gdchola_c	Glycochenodeoxycholate	C26H42NO5
gdp_c	GDP	C10H13N5O11P2
gdpddman_c	GDP-4-dehydro-6-deoxy-D-mannose	C16H21N5O15P2
gdpfuc_c	GDP-L-fucose	C16H23N5O15P2
gdpmann_c	GDP-D-mannose	C16H23N5O16P2
gdptp_c	Guanosine 5'-triphosphate,3'-diphosphate	C10H12N5O20P5
gg4abut_c	gamma-Glutamyl-GABA	C9H15N2O5
ggagicolipa_c	glucosyl-galactosyl-glucosyl-inner core oligosaccharide lipid A	C163H281N2O89P4
ggdp_c	Geranylgeranyl diphosphate	C20H34O7P2
gggagicolipa_c	glucosyl-glucosyl-galactosyl-glucosyl-inner core oligosaccharide lipid A	C169H291N2O94P4
ggl_c	Galactosylglycerol	C9H18O8
gicolipa_c	glucosyl-inner core oligosaccharide lipid A	C151H261N2O79P4
glc_D_B_c	beta-D-Glucose	C6H12O6
glc_D_c	D-Glucose	C6H12O6
glc_D_e	D-Glucose	C6H12O6
glcn_c	D-Gluconate	C6H11O7
glcn_e	D-Gluconate	C6H11O7
glcr_c	D-Glucarate	C6H8O8
glcur_c	Glucuronate	C6H9O7
glcur_e	Glucuronate	C6H9O7
gln_L_c	L-Glutamine	C5H10N2O3
gln_L_e	L-Glutamine	C5H10N2O3
glntrna_c	L-Glutaminyl-tRNA(Gln)	C5H9N2O2R
glu1p_c	L-Glutamyl 1-phosphate	C5H9NO7P
glu1sa_c	L-Glutamate1-semialdehyde	C5H9NO3
glu5p_c	L-Glutamyl 5-phosphate	C5H8NO7P
glu5sa_c	L-Glutamate5-semialdehyde	C5H9NO3
glu_D_c	D-Glutamate	C5H8NO4
glu_L_c	L-Glutamate	C5H8NO4
glu_L_e	L-Glutamate	C5H8NO4
glucys_c	gamma-Glutamylcysteine	C8H13N2O5S
gluside_hs_c	Glucocerebroside	C25H46NO8R
glutcoa_c	Glutaryl-CoA	C26H38N7O19P3S
glutrna_c	tRNA-Glu	C10H12N5O3R
glx_c	Glyoxalate	C2HO3
gly_asn_L_c	gly-asn-L	C6H11N3O4
gly_asn_L_e	gly-asn-L	C6H11N3O4
gly_asp_L_c	gly-asp-L	C6H9N2O5
gly_asp_L_e	gly-asp-L	C6H9N2O5
gly_c	Glycine	C2H5NO2
gly_cys_c	Gly-Cys	C5H10N2O3S
gly_cys_e	Gly-Cys	C5H10N2O3S
gly_e	Glycine	C2H5NO2
gly_gln_c	Gly-Gln	C7H13N3O4
gly_gln_e	Gly-Gln	C7H13N3O4
gly_glu_L_c	gly-glu-L	C7H11N2O5
gly_glu_L_e	gly-glu-L	C7H11N2O5
gly_leu_c	Gly-Leu	C8H16N2O3
gly_leu_e	Gly-Leu	C8H16N2O3
gly_met_c	Gly-Met	C7H14N2O3S
gly_met_e	Gly-Met	C7H14N2O3S
gly_phe_c	Gly-Phe	C11H14N2O3
gly_phe_e	Gly-Phe	C11H14N2O3
gly_pro_L_c	gly-pro-L	C7H12N2O3
gly_pro_L_e	gly-pro-L	C7H12N2O3
gly_tyr_c	Gly-Tyr	C11H14N2O4
gly_tyr_e	Gly-Tyr	C11H14N2O4
glyald_c	D-Glyceraldehyde	C3H6O3
glyb_c	BET	C5H11NO2
glyb_e	BET	C5H11NO2
glyc3p_c	Glycerol-3-phosphate	C3H7O6P
glyc3p_e	Glycerol-3-phosphate	C3H7O6P
glyc_R_c	Glycerate	C3H5O4
glyc_c	Glycerol	C3H8O3
glyc_e	Glycerol	C3H8O3
glyclt_c	Glycolate	C2H3O3
glyclt_e	Glycolate	C2H3O3
glycogen_c	Glycogen	C30H52O26
glycogenb_c	glycogen(n-1)	C24H42O21
glyctalalas_c	glycerol teichoic acid (n-45), linked, D-ala substituted	C326H584N55O304P46R
glyctalglcs_c	glycerol teichoic acid (n-45), linked, glucose substituted	C461H809N10O484P46R
glyctalu_c	glycerol teichoic acid (n-45), linked, unsubstituted	C191H359N10O259P46R
glytrna_c	Glycyl-tRNA(Gly)	C2H5NOR
gm1_c	GM1	C56H95N3O31R
gm2_hs_c	GM2	C50H85N3O26R
gm3_c	GM3	C42H72N2O21R
gm4_c	GM4	C36H62N2O16R
gmhep17bp_c	D-Glycero-D-manno-heptose 1,7-bisphosphate	C7H12O13P2
gmhep1p_c	D-Glycero-D-manno-heptose 1-phosphate	C7H13O10P
gmhep7p_c	D-Glycero-D-manno-heptose 7-phosphate	C7H13O10P
gmp_c	GMP	C10H12N5O8P
gq1_c	GQ1	C89H143N6O55R
grdp_c	Geranyldiphosphate	C10H18O7P2
gsn_c	Guanosine	C10H13N5O5
gsn_e	Guanosine	C10H13N5O5
gt1b_c	GT1b	C78H127N5O47R
gthcoa_c	CoA-glutathione	C31H47N10O22P3S2
gthox_c	Oxidized glutathione	C20H30N6O12S2
gthox_e	Oxidized glutathione	C20H30N6O12S2
gthrd_c	GSH [Reduced glutathione]	C10H16N3O6S
gthrd_e	GSH [Reduced glutathione]	C10H16N3O6S
gtp_c	GTP	C10H13N5O14P3
gua_c	Guanine	C5H5N5O
gua_e	Guanine	C5H5N5O
h2_e	H2	H2
h2o2_c	H2O2	H2O2
h2o_c	H2O	H2O
h2o_e	H2O	H2O
h2s_c	H2S	HS
h2s_e	H2S	HS
h_c	H+	H
h_e	H+	H
hacp_c	Holo[acp]	R
hatrz_c	Hydroxyatrazine	C8H17N5O
hco3_c	H2CO3	CHO3
hcys_L_c	Homocysteine	C4H9NO2S
hdca_c	Palmitate	C16H31O2
hdca_e	Palmitate	C16H31O2
hdcea_c	hexadecenoate	C16H29O2
hdcea_e	hexadecenoate	C16H29O2
hedacp_c	hexadecanoyl-acp	C27H51N2O8PRS
hepdp_c	all-trans-Heptaprenyl diphosphate	C35H58O7P2
hexacp_c	Hexanoyl-ACP	C17H31N2O8PRS
hexdp_c	all-trans-Hexaprenyl diphosphate	C30H50O7P2
hexs_e	hexanesulfonate	C6H13O3S
hg2_e	Hg2+	Hg
hgbyr_c	Hydrogenobyrinate	C45H56N4O14
his_L_c	L-Histidine	C6H9N3O2
his_L_e	L-Histidine	C6H9N3O2
hisp_c	L-histidinol-phosphate	C6H11N3O4P
hista_c	Histamine	C5H10N3
hista_e	Histamine	C5H10N3
histd_c	L-Histidinol	C6H12N3O
histl_L_c	L-Histidinal	C6H10N3O
histrna_c	L-Histidyl-tRNA(His)	C6H8N3OR
hkndd_c	2-Hydroxy-6-oxonona-2,4-diene-1,9-dioate	C9H8O6
hmbil_c	Hydroxymethylbilane	C40H38N4O17
hmccms_c	2-Hydroxy-5-methyl-cis,cis-muconic semialdehyde	C7H7O4
hmfurn_c	4-hydroxy-5-methyl-3(2H)-furanone	C5H6O3
hmgcoa_c	HMG-CoA	C27H39N7O20P3S
hmgth_c	S-(Hydroxymethyl)glutathione	C11H18N3O7S
hmpscoa_c	(Hydroxymethylphenyl)succinyl-CoA	C32H42N7O20P3S
hnaphal_c	1-Hydroxy-2-naphthaldehyde	C11H8O2
hom_L_c	L-Homoserine	C4H9NO3
hopc4coa_c	3-Hydroxy-OPC4-CoA	C35H53N7O19P3S
hopc6coa_c	3-Hydroxy-OPC6-CoA	C37H57N7O19P3S
hopc8coa_c	3-Hydroxy-OPC8-CoA	C39H61N7O19P3S
hpglu_c	Tetrahydropteroyltri-L-glutamate	C29H33N9O12
hphtetox_c	4-Hydroxy-5-phenyltetrahydro-1,3-oxazin-2-one	C10H11NO3
hpyr_c	Hydroxypyruvate	C3H3O4
hqn_c	Quinol	C6H6O2
hspmd_c	Homospermidine	C8H24N3
hxan_c	HYXN	C5H4N4O
hxan_e	HYXN	C5H4N4O
hxcoa_c	Hexanoyl-CoA	C27H42N7O17P3S
hyme_c	Hymecromone	C10H8O3
i14tcaala_D_c	Isotetradecanoyllipoteichoic acid (n-24), linked, D-alanine substituted	C187H344N24O159P24
i15tcaala_D_c	Isopentadecanoyllipoteichoic acid (n-24), linked, D-alanine substituted	C189H348N24O159P24
i16tca1_c	Isohexadecanoyllipoteichoic acid (n-24), linked, unsubstituted	C119H232O135P24
i16tcaala_D_c	Isohexadecanoyllipoteichoic acid (n-24), linked, D-alanine substituted	C191H352N24O159P24
i17tcaala_D_c	Isoheptadecanoyllipoteichoic acid (n-24), linked, D-alanine substituted	C193H356N24O159P24
i17tcaglc_c	Isoheptadecanoyllipoteichoic acid (n-24), linked, glucose substituted	C265H476O255P24
i4mzo_c	Imidazolone	C3H3N2O
iad_c	Indole-3-acetamide	C10H10N2O
iasp_c	Iminoaspartate	C4H3NO4
ibcoa_c	Isobutyryl-CoA	C25H38N7O17P3S
ibutoh_c	2-methylpropanol	C4H10O
ichor_c	Isochorismate	C10H8O6
icit_c	Isocitrate	C6H5O7
icosapcoa_c	(5Z,8Z,11Z,14Z,17Z)-Icosapentaenoyl-CoA	C41H61N7O17P3S
idon_L_c	L-Idonate	C6H11O7
idp_c	IDP	C10H12N4O11P2
ihxdlpalglcs_c	Isohexadecanoyllipoteichoic acid (n-24), linked, glucose substituted	C263H472O255P24
ile_L_c	L-Isoleucine	C6H13NO2
ile_L_e	L-Isoleucine	C6H13NO2
iletrna_c	L-Isoleucyl-tRNA(Ile)	C6H12NOR
im4ac_c	4-Imidazoleacetate	C5H5N2O2
im4act_c	Imidazole acetaldehyde	C5H6N2O
imacp_c	imidazole acetol-phosphate	C6H7N2O5P
imgly_c	Iminoglycine	C2H3NO2
imiac_c	Imidazolone acetate	C5H5N2O3
imiprnte_c	2-iminopropanoate	C3H5NO2
imp_c	IMP	C10H11N4O8P
ind3ac_c	Indoleacetate	C10H8NO2
ind3ac_e	Indoleacetate	C10H8NO2
indole_c	indol	C8H7N
indole_e	indol	C8H7N
indpyr_c	Indolepyruvate	C11H8NO3
inost_c	L-Inositol	C6H12O6
inost_e	L-Inositol	C6H12O6
ins_c	Inosine	C10H12N4O5
ins_e	Inosine	C10H12N4O5
ipdp_c	Isopentenyldiphosphate	C5H10O7P2
ipyladp_c	Isopentenyl-ADP	C15H21N5O10P2
ipylatp_c	Isopentenyl-ATP	C15H21N5O13P3
isobutacp_c	isobutyryl-ACP	C15H27N2O8PRS
isoheluc24_c	Isoheptadecanoyllipoteichoic acid (n-24), linked, unsubstituted	C121H236O135P24
isomal_c	Brachiose	C12H22O11
isopeluc24_c	Isopentadecanoyllipoteichoic acid (n-24), linked, glucose substituted	C261H468O255P24
isopensu24_c	Isopentadecanoyllipoteichoic acid (n-24), linked, unsubstituted	C117H228O135P24
isoteluc24_c	Isotetradecanoyllipoteichoic acid (n-24), linked, glucose substituted	C259H464O255P24
isotensu24_c	Isotetradecanoyllipoteichoic acid (n-24), linked, unsubstituted	C115H224O135P24
isovacp_c	isovaleryl-ACP	C16H29N2O8PRS
istnt_e	Isethionate	C2H5O4S
itaccoa_c	Itaconyl-CoA	C26H36N7O19P3S
itencoa_c	8,11,14-Icosatrienoyl-CoA	C41H65N7O17P3S
itp_c	ITP	C10H12N4O14P3
ivcoa_c	Isovaleryl-CoA	C26H40N7O17P3S
k_c	K+	K
k_e	K+	K
kbdgal_c	3-Keto-beta-D-galactose	C6H10O6
kdo8p_c	3-Deoxy-D-manno-octulosonate8-phosphate	C8H12O11P
ketolac_c	3-Ketolactose	C12H20O11
l2am6ox_c	L-2-Amino-6-oxopimelate	C7H11NO5
lac6p_c	Lactose-6-phosphate	C12H21O14P
lac_D_c	D-Lactate	C3H5O3
lac_D_e	D-Lactate	C3H5O3
lac_L_c	L-Lactate	C3H5O3
lac_L_e	L-Lactate	C3H5O3
laccer_c	LacCer	C31H56NO13R
lald_D_c	D-Lactaldehyde	C3H6O2
lald_L_c	L-Lactaldehyde	C3H6O2
lald_L_e	L-Lactaldehyde	C3H6O2
larade_c	beta-L-Arabinoside	C5H9O5R
lcts_c	LACT	C12H22O11
lcts_e	LACT	C12H22O11
leachg_c	Leachianone G	C20H20O6
leu_L_c	L-Leucine	C6H13NO2
leu_L_e	L-Leucine	C6H13NO2
leutrna_c	L-Leucyl-tRNA(Leu)	C6H12NOR
lfuco_c	alpha-L-Fucoside	C6H11O5R
lgt_S_c	(R)-S-Lactoylglutathione	C13H20N3O8S
lincoa_c	alpha-Linolenoyl-CoA	C39H61N7O17P3S
linole_c	Linolenate	C18H29O2
lipoamp_c	Lipoyl-AMP	C18H25N5O8PS2
lipoate_c	Lipoate	C8H13O2S2
lipoate_e	Lipoate	C8H13O2S2
lpam_c	Lipoamide	C8H15NOS2
lpro_c	Lipoylprotein	CHRS2
lys_D_c	D-Lysine	C6H15N2O2
lys_L_c	L-Lysine	C6H15N2O2
lys_L_e	L-Lysine	C6H15N2O2
lysop_c	Lysopine	C9H18N2O4
lyspg_LBR_c	BIOMASS	R
lystrna_c	L-Lysine-tRNA (Lys)	C6H14N2OR
mal_L_c	L-Malate	C4H4O5
mal_L_e	L-Malate	C4H4O5
malacp_c	Malonyl-acyl-carrierprotein-	C14H24N2O10PRS
malcoa_c	Malonyl-CoA	C24H33N7O19P3S
male_c	Maleate	C4H2O4
malm_c	Maleamate	C4H4NO3
malon_c	Malonate	C3H2O4
malt6p_c	maltose-6-phosphate	C12H21O14P
malt_c	Maltose	C12H22O11
malt_e	Maltose	C12H22O11
malthp_c	Maltoheptaose	C42H72O36
malthx_c	Maltohexaose	C36H62O31
malthx_e	Maltohexaose	C36H62O31
maltpt_c	Maltopentaose	C30H52O26
malttr_c	Amylotriose	C18H32O16
malttr_e	Amylotriose	C18H32O16
maltttr_c	Maltotetraose	C24H42O21
man1p_c	D-Mannose1-phosphate	C6H11O9P
man6p_c	D-mannose-6-phosphate	C6H11O9P
man_c	D-Mannose	C6H12O6
man_e	D-Mannose	C6H12O6
mana_c	D-Mannonate	C6H11O7
mdoind_c	3-Methyldioxyindole,	C9H9NO2
melib_c	Melibiose	C12H22O11
melib_e	Melibiose	C12H22O11
melt_c	Melibiitol	C12H24O11
meoh_c	Methanol	CH4O
mercplac_c	3-Mercaptolactate	C3H5O3S
mercppyr_c	Mercaptopyruvate	C3H3O3S
met_D_c	D-Methionine	C5H11NO2S
met_D_e	D-Methionine	C5H11NO2S
met_L_ala_L_c	met-L-ala-L	C8H15N2O3S
met_L_ala_L_e	met-L-ala-L	C8H15N2O3S
met_L_c	L-Methionine	C5H11NO2S
met_L_e	L-Methionine	C5H11NO2S
methf_c	5-10-Methenyltetrahydrofolate	C20H20N7O6
metmal_c	Methylmalonate	C4H4O4
metox_R_c	L-methionine R-oxide	C5H11NO3S
metox_R_e	L-methionine R-oxide	C5H11NO3S
metsox_R_L_c	L-methionine-R-sulfoxide	C5H11NO3S
metsox_S_L_c	L-Methionine S-oxide	C5H11NO3S
metsox_S_L_e	L-Methionine S-oxide	C5H11NO3S
mettrna_c	L-Methionyl-tRNA (Met)	C5H10NOSR
mev_R_c	Mevalonic acid	C6H11O4
mg_c	Mg	Mg
mg_e	Mg	Mg
mgdg205n3_c	MGDG	C11H16O10R2
mhdodacp_c	10-methyl-3-hydroxy-dodecanoyl-ACP	C24H45N2O9PRS
mhpglu_c	5-Methyltetrahydropteroyltri-L-glutamate	C30H35N9O12
mi1p_D_c	Inositol 1-phosphate	C6H11O9P
mi3p_D_c	Inositol 3-phosphate	C6H11O9P
mi4p_D_c	Inositol 4-phosphate	C6H11O9P
mlthf_c	5-10-Methylenetetrahydrofolate	C20H21N7O6
mmcoa_S_c	D-methylmalonyl-CoA	C25H35N7O19P3S
mmet_c	S-Methyl-L-methionine	C6H14NO2S
mn2_c	Mn2+	Mn
mn2_e	Mn2+	Mn
mnl1p_c	D-mannitol-1-phosphate	C6H13O9P
mnl_c	D-Mannitol	C6H14O6
mnl_e	D-Mannitol	C6H14O6
mnt_c	Manninotriose	C18H32O16
mododacp_c	10-methyl-3-oxo-dodecanoyl-ACP	C24H43N2O9PRS
mops_e	MOPS	C7H14NO4S
mql7_c	Menaquinol 7	C46H66O2
mql8_c	Menaquinol 8	C51H74O2
mqn7_c	Menaquinone 7	C46H64O2
mqn8_c	Menaquinone 8	C51H72O2
mqn8_e	Menaquinone 8	C51H72O2
msa_c	3-Oxopropanoate	C3H3O3
mso3_e	methanesulfonate	CH3O3S
mthgxl_c	2-Oxopropanal	C3H4O2
myproarg_c	[Myelin basic protein]-arginine	C7H14N5O2R2
mypromarg_c	[Myelin basic protein]-N(omega)-methylarginine	C8H16N5O2R2
myrisluc24_c	Myristoyllipoteichoic acid (n-24), linked, glucose substituted	C259H464O255P24
myrisnsu24_c	Myristoyllipoteichoic acid (n-24), linked, unsubstituted	C115H224O135P24
myrstcaala_D_c	Myristoyllipoteichoic acid (n-24), linked, D-alanine substituted	C187H342N24O159P24
n2o_e	Nitrous oxide	N2O
n6all26d_c	N-acetyl-LL-2,6-diaminopimelate	C9H15N2O5
na_c	Na+	Na
na_e	Na+	Na
nac_c	Niacin	C6H4NO2
nac_e	Niacin	C6H4NO2
nacbala_c	Nucleoside 5'-phosphate	C5H9O7PR
nacetlbdgl_c	N-Acetyl-beta-D-mannosaminyl-1,4-N-acetyl-D- glucosaminyldiphosphoundecaprenol	C71H116N2O17P2
nad_c	NAD	C21H26N7O14P2
nadh_c	NADH	C21H27N7O14P2
nadhx_S_c	(S)-NADHX	C21H29N7O15P2
nadp_c	NADP	C21H25N7O17P3
nadph_c	NADPH	C21H26N7O17P3
nadphx_S_c	(S)-NADPHX	C21H28N7O18P3
nal2a6o_c	L-2-Acetamido-6-oxopimelate	C9H11NO6
nalasp_c	N-Acyl-L-aspartate	C5H4NO5R
naphal1_c	1-Naphthaldehyde	C11H8O
naphal2_c	2-Naphthaldehyde	C11H8O
naphmeth_c	1-Naphthalenemethanol	C11H10O
nargn_c	Naringenin	C15H12O5
ncam_c	Nicotinamide	C6H6N2O
ncam_e	Nicotinamide	C6H6N2O
nfminasp_c	N-Formimino-L-aspartate	C5H7N2O4
nforasp_c	N-Formyl-L-aspartate	C5H5NO5
nforglu_c	N-Formyl-L-glutamate	C6H7NO5
nh4_c	NH3	H4N
nh4_e	NH3	H4N
nh4oh_c	Ammonium hydroxide	H5NO
ni2_c	Ni2+	Ni
ni2_e	Ni2+	Ni
nicrns_c	Nicotinate D-ribonucleoside	C11H13NO6
nicrnt_c	Nicotinate ribonucleotide	C11H12NO9P
nmn_c	Nicotinamide ribonucleotide	C11H14N2O8P
nmn_e	Nicotinamide ribonucleotide	C11H14N2O8P
no2_c	Nitrite	NO2
no2_e	Nitrite	NO2
no3_c	Nitrate	NO3
no3_e	Nitrate	NO3
no_e	NO	NO
noraj_c	Norajmaline	C19H25N2O2
npdp_c	All-trans-Nonaprenyl diphosphate	C45H73O7P2
o2_c	O2	O2
o2_e	O2	O2
o2s_c	O2-	O2
oaa_c	Oxaloacetate	C4H2O5
oacnoraj_c	17-O-Acetylnorajmaline	C21H27N2O3
oca_c	4-oxalcitromalate	C7H5O8
ocacp_c	Octanoyl-ACP	C19H36N2O8PRS
occoa_c	Octanoyl-CoA	C29H46N7O17P3S
ocdca_c	ocdca	C18H35O2
ocdca_e	UDP-N-acetylmuramoyl-L-alanyl-D-gamma-glutamyl-meso-2,6-diaminopimelate	C35H51N7O26P2
ocdcaacp_c	Stearoyl-[acyl-carrier protein]	C29H56N2O8PRS
ocdcea_c	octadecenoate	C18H33O2
ocdcea_e	octadecenoate	C18H33O2
ocdcya_c	octadecynoate (n-C18:2)	C18H31O2
ocdcyaacp_c	Octadecynoyl-ACP (n-C18:2ACP)	C18H30OX
octacp_c	Octodecanoyl-ACP	C29H55N2O8PRS
octdp_c	All-trans-Octaprenyl diphosphate	C40H65O7P2
ohpb_c	2-Oxo-3-hydroxy-4-phosphobutanoate	C4H4O8P
oopc4coa_c	3-Oxo-OPC4-CoA	C35H51N7O19P3S
oopc6coa_c	3-Oxo-OPC6-CoA	C37H55N7O19P3S
oopc8coa_c	3-Oxo-OPC8-CoA	C39H59N7O19P3S
op4en_c	Oxopent-4-enoate	C5H5O3
orn_c	Ornithine	C5H13N2O2
orn_e	Ornithine	C5H13N2O2
orot5p_c	Orotidylic acid	C10H10N2O11P
orot_c	Orotate	C5H3N2O4
orot_e	Orotate	C5H3N2O4
osuc_c	Oxalosuccinate	C6H3O7
oxa_c	Oxalate	C2O4
oxa_e	Oxalate	C2O4
oxadpcoa_c	3-Oxoadipyl-CoA	C27H42N7O20P3S
oxalc_c	4-Oxalocrotonate	C6H4O5
oxalcoa_c	Oxalyl-CoA	C23H32N7O19P3S
oxptn_c	5-Oxopentanoate	C5H7O3
oxur_c	Oxalurate	C3H3N2O4
pa120_c	1,2-didodecanoyl-sn-glycerol 3-phosphate	C27H52O8P
pa140_c	1,2-ditetradecanoyl-sn-glycerol 3-phosphate	C31H60O8P
pa141_c	1,2-ditetradec-7-enoyl-sn-glycerol 3-phosphate	C31H56O8P
pa160_c	1,2-dihexadecanoyl-sn-glycerol 3-phosphate	C35H68O8P
pa161_c	1,2-dihexadec-9-enoyl-sn-glycerol 3-phosphate	C35H64O8P
pa180_c	1,2-dioctadecanoyl-sn-glycerol 3-phosphate	C39H76O8P
pa181_c	1,2-dioctadec-11-enoyl-sn-glycerol 3-phosphate	C39H72O8P
pa_LBR_c	BIOMASS	R
paai15_c	1,2-dianteisopentadecanoyl-sn-glycerol 3-phosphate	C33H64O8P
paai17_c	1,2-dianteisoheptadecanoyl-sn-glycerol 3-phosphate	C37H72O8P
pac_c	PACT	C8H8O2
pacald_c	Phenylacetaldehyde	C8H8O
pad_c	2-Phenylacetamide	C8H9NO
pai14_c	1,2-diisotetradecanoyl-sn-glycerol 3-phosphate	C31H60O8P
pai15_c	1,2-diisopentadecanoyl-sn-glycerol 3-phosphate	C33H64O8P
pai16_c	1,2-diisohexadecanoyl-sn-glycerol 3-phosphate	C35H68O8P
pai17_c	1,2-diisoheptadecanoyl-sn-glycerol 3-phosphate	C37H72O8P
palmacp_c	Palmitoyl-ACP (n-C16:0ACP)	C16H30OX
palmiluc24_c	Palmitoyllipoteichoic acid (n-24), linked, glucose substituted	C263H472O255P24
palminsu24_c	Palmitoyllipoteichoic acid (n-24), linked, unsubstituted	C119H232O135P24
palmtcaala_D_c	Palmitoyllipoteichoic acid (n-24), linked, D-alanine substituted	C191H352N24O159P24
pan4p_c	Phosphopantetheine	C11H21N2O7PS
pant_R_c	Pantoate	C6H11O4
pap_c	Adenosine 3-5-bisphosphate	C10H11N5O10P2
paps_c	3-phosphoadenylylsulfate	C10H11N5O13P2S
pb_e	Pb	Pb
pc1_c	Precorrin 1	C41H38N4O16
pdx5p_c	Pyridoxine phosphate	C8H10NO6P
pe120_c	phosphatidylethanolamine didodecanoyl	C29H58NO8P
pe140_c	phosphatidylethanolamine ditetradecanoyl	C33H66NO8P
pe141_c	phosphatidylethanolamine ditetradec-7-enoyl	C33H62NO8P
pe160_c	phosphatidylethanolamine dihexadecanoyl	C37H74NO8P
pe161_c	phosphatidylethanolamine dihexadec-9enoyl	C37H70NO8P
pe180_c	phosphatidylethanolamine dioctadecanoyl	C41H82NO8P
pe181_c	phosphatidylethanolamine dioctadec-11-enoyl	C41H78NO8P
pea_c	Phenylethyl alcohol	C8H10O
pencil_G_c	Penicillin G	C16H17N2O4S
pencil_c	Penam	C9H10N2O4RS
pencilca_c	Penicilloic acid	C9H11N2O5RS
pendp_c	pendp	C25H42O7P2
pep_c	Phosphoenolpyruvate	C3H2O6P
pg120_c	Phosphatidylglycerol didodecanoyl	C30H58O10P
pg140_c	Phosphatidylglycerol ditetradecanoyl	C34H66O10P
pg141_c	Phosphatidylglycerol ditetradec-7-enoyl	C34H62O10P
pg160_c	Phosphatidylglycerol dihexadecanoyl	C38H74O10P
pg161_c	Phosphatidylglycerol dihexadec-9-enoyl	C38H70O10P
pg180_c	Phosphatidylglycerol dioctadecanoyl	C42H82O10P
pg181_c	Phosphatidylglycerol dioctadec-11-enoyl	C42H78O10P
pg_LBR_c	BIOMASS	R
pgp120_c	Phosphatidylglycerophosphate didodecanoyl	C30H58O13P2
pgp140_c	Phosphatidylglycerophosphate ditetradecanoyl	C34H66O13P2
pgp141_c	Phosphatidylglycerophosphate ditetradec-7-enoyl	C34H62O13P2
pgp160_c	Phosphatidylglycerophosphate dihexadecanoyl	C38H74O13P2
pgp161_c	Phosphatidylglycerophosphate dihexadec-9-enoyl	C38H70O13P2
pgp180_c	Phosphatidylglycerophosphate dioctadecanoyl	C42H82O13P2
pgp181_c	Phosphatidylglycerophosphate dioctadec-11-enoyl	C42H78O13P2
pgsub-1_c	Peptidoglycan polymer (n-1 subunits)	C40H63N8O21R
pgsub_c	Peptidoglycan polymer (n subunits)	C80H125N16O42R
phe_L_c	L-Phenylalanine	C9H11NO2
phe_L_e	L-Phenylalanine	C9H11NO2
pheme_c	Heme	C34H30FeN4O4
pheme_e	Heme	C34H30FeN4O4
phetrna_c	L-Phenylalanyl-tRNA(Phe)	C9H10NOR
phom_c	O-Phospho-L-homoserine	C4H8NO6P
phoxdi_c	5-Phenyl-1,3-oxazinane-2,4-dione	C10H9NO3
phphbda_c	Pheophorbide a	C35H36N4O5
phpromc_c	2-Phenyl-1,3-propanediol monocarbamate	C10H13NO3
phpyr_c	Phenylpyruvate	C9H7O3
phthr_c	4-(Phosphonooxy)-threonine	C4H8NO7P
phyto_c	All-trans-Phytoene	C40H64
pi_c	Phosphate	HO4P
pi_e	Phosphate	HO4P
pmtcoa_c	Palmitoyl-CoA	C37H62N7O17P3S
pnto_R_c	PAN	C9H16NO5
pnto_R_e	PAN	C9H16NO5
poaac_c	Peroxyaminoacrylate	C3H5NO3
poldtetru_c	Phosphoenol-4-deoxy-3-tetrulosonate	C4H5O7P
ppa_c	Propionate	C3H5O2
ppa_e	Propionate	C3H5O2
ppal_c	Propanal	C3H6O
ppap_c	Propionyl phosphate	C3H5O5P
ppbng_c	Porphobilinogen	C10H13N2O4
ppcoa_c	Propionyl-CoA	C24H36N7O17P3S
ppgpp_c	Guanosine 3',5'-bis(diphosphate)	C10H12N5O17P4
pphn_c	Prephenate	C10H8O6
ppi_c	PPi	HO7P2
ppi_e	PPi	HO7P2
ppoh_c	Optal	C3H8O
ppoh_e	Optal	C3H8O
ppp9_c	Protoporphyrin	C34H32N4O4
pppg9_c	ProtoporphyrinogenIX	C34H38N4O4
pppi_c	Triphosphate	H2O10P3
pqqox_c	PQQ (Pyrroloquinoline-quinone) oxidized form	C14H3N2O8
pqqrd_c	PQQ (pyrroloquinoline-quinone) reduced form	C14H5N2O8
pram_c	5-Phosphoribosylamine	C5H11NO7P
pran_c	N-5-phosphoribosyl-anthranilate	C12H13NO9P
prbamp_c	Phosphoribosyl-AMP	C15H19N5O14P2
prbatp_c	Phosphoribosyl-ATP	C15H20N5O20P4
pre6a_c	Precorrin 6A	C44H47N4O16
pre6b_c	Precorrin 6B	C44H49N4O16
pre8_c	Precorrin 8	C45H53N4O14
prenoN_acid_c	Prenol-45n teichoic acid	C206H386N2O242P47
prenoN_ated_c	Prenol-45n teichoic acid-glucose substituted	C476H836N2O467P47
prfp_c	phosphoribosylformiminoaicar-phosphate	C15H21N5O15P2
prgnlone_c	Prgnlone c	C21H32O2
prgstrn_c	Prgstrn c	C21H30O2
prl45tcaala_c	Prenol-45n teichoic acid-alanine substituted	C341H611N47O287P47
prlp_c	phosphoribulosylformimino-AICAR-phosphate	C15H22N5O15P2
pro_D_c	D-Proline	C5H9NO2
pro_L_c	L-Proline	C5H9NO2
pro_L_e	L-Proline	C5H9NO2
protrna_c	L-Prolyl-tRNA(Pro)	C5H8NOR
prpp_c	PRPP	C5H9O14P3
ps120_c	phosphatidylserine didodecanoyl	C30H56NO10P
ps140_c	phosphatidylserine ditetradecanoyl	C34H64NO10P
ps141_c	phosphatidylserine ditetradec-7-enoyl	C34H60NO10P
ps160_c	phosphatidylserine dihexadecanoyl	C38H72NO10P
ps161_c	phosphatidylserine dihexadec-9-enoyl	C38H68NO10P
ps180_c	phosphatidylserine dioctadecanoyl	C42H80NO10P
ps181_c	phosphatidylserine dioctadec-11-enoyl	C42H76NO10P
psd5p_c	Pseudouridine 5'-phosphate	C9H11N2O9P
pser_L_c	phosphoserine	C3H6NO6P
psuri5p_c	Pseudouridine 5'-phosphate	C9H11N2O9P
psuri_c	Pseudouridine	C9H12N2O6
ptcys_c	N-Pantothenoylcysteine	C12H21N2O6S
ptdegly_c	Crosslinked peptideglycan	R
ptrc_c	Putrescine	C4H14N2
ptrc_e	Putrescine	C4H14N2
ptth_c	Pantetheine	C11H22N2O4S
puacgam_c	Poly-?-1,6-N-acetyl-D-glucosamine	C8N1O5H14R
pyam5p_c	Pyridoxamine phosphate	C8H12N2O5P
pydam_c	Pyridoxamine	C8H13N2O2
pydam_e	Pyridoxamine	C8H13N2O2
pydx5p_c	Pyridoxal phosphate	C8H8NO6P
pydx_c	Pyridoxal	C8H9NO3
pydx_e	Pyridoxal	C8H9NO3
pydxn_c	Pyridoxol	C8H11NO3
pydxn_e	Pyridoxol	C8H11NO3
pyphphbda_c	Pyropheophorbide a	C33H34N4O3
pyr_c	Pyruvate	C3H3O3
pyr_e	Pyruvate	C3H3O3
pyrln_c	1-Pyrroline	C4H7N
q8_c	Ubiquinone-8	C49H74O4
q8_e	Ubiquinone-8	C49H74O4
q8h2_c	Ubiquinol-8	C49H76O4
q_c	Q	C19H26O4
qh2_c	QH2	C19H28O4
quetrna_c	Quenosine34 tRNA	C12H16N5O3
quin_c	Quinate	C7H12O6
quln_c	Quinolinate	C7H3NO4
r1p_c	Ribose 1-phosphate	C5H9O8P
r2hglut_c	(R)-2-Hydroxyglutarate	C5H6O5
r3mmal_c	D-erythro-3-Methylmalate	C5H6O5
r5p_c	ribose-5-phosphate	C5H9O8P
raffin_c	Melitose	C18H32O16
raffin_e	Melitose	C18H32O16
rbflvrd_c	Reduced riboflavin	C17H22N4O6
rbl_L_c	L-Ribulose	C5H10O5
rbt5p_c	D-Ribitol 5-phosphate	C5H11O8P
rbt_c	Ribitol	C5H12O5
rdmbzi_c	alpha-Ribazole	C14H18N2O4
retinal_c	Retinal	C20H28O
retinol_c	Retinol	C20H30O
rhcys_c	S-Ribosylhomocysteine	C9H17NO6S
rib_D_c	D-Ribose	C5H10O5
rib_D_e	D-Ribose	C5H10O5
ribflvRD_c	Reduced riboflavin	C17H22N4O6
ribflv_c	Riboflavin	C17H19N4O6
ribflv_e	Riboflavin	C17H19N4O6
rml1p_c	L-Rhamnulose 1-phosphate	C6H11O8P
rml_c	L-Rhamnulose	C6H12O5
rmn_c	L-Rhamnose	C6H12O5
rmn_e	L-Rhamnose	C6H12O5
rnam_c	N-Ribosylnicotinamide	C11H15N2O5
ru5p_D_c	D-Ribulose5-phosphate	C5H9O8P
ru5p_L_c	L-ribulose-5-phosphate	C5H9O8P
s17bp_c	Sedoheptulose 1,7-bisphosphate	C7H12O13P2
s3hbcoa_c	(S)-3-Hydroxybutyryl-CoA	C25H38N7O18P3S
s7p_c	Sedoheptulose7-phosphate	C7H13O10P
s_c	Sulfur	S
salc6p_c	Salicin-6P	C13H17O10P
salcn_e	Salicin0	C13H18O7
sarcs_c	sarcs	C3H7NO2
sbt6p_c	Sorbitol 6-phosphate	C6H13O9P
sbt_D_c	Sorbitol	C6H14O6
sbt_D_e	Sorbitol	C6H14O6
sbzcoa_c	Succinylbenzoyl-CoA	C32H39N7O20P3S
scl_c	Sirohydrochlorin	C42H38N4O16
sdhlam_c	S-Succinyldihydrolipoamide	C12H20NO4S2
selcyst_c	Selenocystathionine	C7H14N2O4Se
selhcys_c	Selenohomocysteine	C4H9NO2Se
seln_c	Selenide	H2Se
selnp_c	Selenophosphate	H2O3PSe
ser_D_c	D-Serine	C3H7NO3
ser_D_e	D-Serine	C3H7NO3
ser_L_c	L-Serine	C3H7NO3
ser_L_e	L-Serine	C3H7NO3
sertrna_c	L-Seryl-tRNA(Ser)	C3H6NO2R
sgalside_hs_c	Sulfatide galactocerebroside (homo sapiens)	C24H45NO10SRCO
shcl_c	Sirohydrochlorin	C42H41N4O16
sheme_c	Siroheme	C42H36FeN4O16
sheme_e	Siroheme	C42H36FeN4O16
sinald_c	Sinapaldehyde	C11H12O4
sinapate_c	Sinapate	C11H11O5
skm5p_c	3-phosphoshikimate	C7H8O8P
skm_c	Shikimate	C7H9O5
sl26da_c	N-Succinyl-LL-2,6-diaminoheptanedioate	C11H16N2O7
sl2a6o_c	N-Succinyl-2-L-amino-6-oxoheptanedioate	C11H12NO8
so3_c	Sulfite	HO3S
so4_c	Sulfate	O4S
so4_e	Sulfate	O4S
sophofg_c	Sophoraflavanone G	C25H28O6
sphings_c	Sphingoid	C18H38NO2
spmd_c	Spermidine	C7H22N3
spmd_e	Spermidine	C7H22N3
sprm_c	Spermine	C10H30N4
srb1p_c	L-Sorbose 1P	C6H11O9P
srtn_e	Serotonin	C10H13N2O
stchs_c	Stachyose	C24H42O21
stchs_e	Stachyose	C24H42O21
stcoa_c	strcoa	C39H66N7O17P3S
stearluc24_c	Stearoyllipoteichoic acid (n-24), linked, glucose substituted	C267H480O255P24
stearnsu24_c	Stearoyllipoteichoic acid (n-24), linked, unsubstituted	C123H240O135P24
sttcaala_D_c	Stearoyllipoteichoic acid (n-24), linked, D-alanine substituted	C195H360N24O159P24
suc6p_c	6-Phosphosucrose	C12H21O14P
sucbz_c	Succinylbenzoate	C11H8O5
succ_c	Succinate	C4H4O4
succ_e	Succinate	C4H4O4
succoa_c	Succinyl-CoA	C25H35N7O19P3S
suchms_c	O-Succinyl-L-homoserine	C8H12NO6
sucr_c	Sucrose	C12H22O11
sucr_e	Sucrose	C12H22O11
sucsal_c	4-Oxobutanoate	C4H5O3
sulfac_e	Sulfoacetate	C2H2O5S
tag6p_D_c	D-Tagatose 6-phosphate	C6H11O9P
tag6p_L_c	L-Tagatose 6-phosphate	C6H12O9P
tagdp_D_c	D-Tagatose 1,6-biphosphate	C6H10O12P2
tagur_c	D-Tagaturonate	C6H9O7
tartr_L_c	Tartrate	C4H4O6
taur_c	Taurine	C2H7NO3S
taur_e	Taurine	C2H7NO3S
tcheth_c	Trichloroethanol	C2H3Cl3O
tchola_c	Taurocholate	C26H44NO7S
tchola_e	Taurocholate	C26H44NO7S
tdchola_c	Taurochenodeoxycholate	C26H44NO6S
tdchola_e	Taurochenodeoxycholate	C26H44NO6S
tdcoa_c	Myristoyl-CoA	C35H58N7O17P3S
tddec2eacp_c	Trans-Dodec-2-enoyl-[acyl-carrier protein]	C396H623O143N96P1S3
tdeacp_c	Tetradecanoyl-[acyl-carrier protein]	C14H26OX
tdec2eacp_c	Trans-Dec-2-enoyl-[acyl-carrier protein]	C21H37N2O8PRS
tdechola_c	Taurodeoxycholate	C26H44NO6S
tethchylcoa_c	3alpha,7alpha,12alpha,24-Tetrahydroxy-5beta-cholestanoyl-CoA	C48H77N7O21P3S
thbpt_c	Tetrahydrobiopterin	C9H15N5O3
thcholoylcoa_c	3alpha,7alpha,24-Trihydroxy-5beta-cholestanoyl-CoA	C48H77N7O20P3S
thdp_c	tetrahydrodipicolinate	C7H7NO4
thex2eacp_c	(2E)-Hexenoyl-[acp]	C17H29N2O8PRS
thf_c	Tetrahydrofolate	C19H21N7O6
thf_e	Tetrahydrofolate	C19H21N7O6
thfglu_c	THF-L-glutamate	C24H27N8O9
thglu_c	Tetrahydropteroyltri-L-glutamate	C24H32N8O12
thm_c	Thiamin	C12H17N4OS
thm_e	Thiamin	C12H17N4OS
thmmp_c	Thiamine phosphate	C12H16N4O4PS
thmpp_c	TPP	C12H17N4O7P2S
thr_L_c	L-Threonine	C4H9NO3
thr_L_e	L-Threonine	C4H9NO3
thrcad_c	L-Threonylcarbamoyladenylate	C15H21N6O11P
thrp_c	L-Threonine phosphate	C4H8NO6P
thrtrna_c	L-Threonyl-tRNA(Thr)	C4H8NO2R
thym_c	Thymine	C5H6N2O2
thymd_c	Thymidine	C10H14N2O5
thymd_e	Thymidine	C10H14N2O5
tma_c	Trimethylamine	C3H10N
tmrs2eacp_c	(2E)-Tetradecenoyl-[acp]	C25H45N2O8PRS
to2eacp_c	trans-Octodec-2-enoyl-ACP	C29H53N2O8PRS
toct2eacp_c	(2E)-Octenoyl-[acp]	C19H34N2O8PRS
toctd2eacp_c	(2E)-Octadecenoyl-[acp]	C29H54N2O8PRS
tpalm2eacp_c	(2E)-Hexadecenoyl-[acp]	C27H49N2O8PRS
trdox_c	trdox	C6H7NO2R2S2
trdrd_c	trdrd	C6H9NO2R2S2
tre6p_c	Trehalose 6-phosphate	C12H21O14P
tre_c	Trehalose	C12H22O11
tre_e	Trehalose	C12H22O11
trna_c	L-Glutamyl-tRNA-Glu	C15H19N6O6R
trp_L_c	L-Tryptophan	C11H12N2O2
trp_L_e	L-Tryptophan	C11H12N2O2
trptrna_c	L-Tryptophanyl-tRNA(Trp)	C11H11N2OR
trypta_e	Tryptamine	C10H13N2
tsul_c	H2S2O3	H2O3S2
tsul_e	H2S2O3	H2O3S2
ttc_ggdp_c	trans,trans,cis-Geranylgeranyl diphosphate	C20H34O7P2
ttdca_c	Myristic acid	C14H27O2
ttdca_e	Myristic acid	C14H27O2
ttdcea_c	tetradecenoate	C14H25O2
tym_e	Tyramine	C8H12NO
tyr_L_c	L-Tyrosine	C9H11NO3
tyr_L_e	L-Tyrosine	C9H11NO3
tyrtrna_c	L-Tyrosyl-tRNA(Tyr)	C9H10NO2R
u23ga_c	UDP-2,3-bis(3-hydroxytetradecanoyl)glucosamine	C43H75N3O20P2
u3hga_c	UDP-3-O-(beta-hydroxymyristoyl)-D-glucosamine	C29H50N3O18P2
u45imzc_c	5-Ureido-4-imidazole carboxylate	C5H5N4O3
uAgl_c	UDP-N-acetylmuramoyl-L-alanyl-D-glutamyl-L-lysine	C34H52N7O24P2
uGgla_c	UDPMurAc(oyl-L-Ala-D-gamma-Glu-L-Lys-D-Ala-D-Ala)	C40H62N9O26P2
uaGgla_c	MurAc(oyl-L-Ala-D-gamma-Glu-L-Lys-D-Ala-D-Ala)-diphospho- undecaprenol	C86H140N7O21P2
uaaAgla_c	Undecaprenyl-diphospho-N-acetylmuramoyl-(N-acetylglucosamine)-L-alanyl-D-glutamyl-L-lysyl-D-alanyl-D-alanine	C94H153N8O26P2
uaaAgtla_c	Undecaprenyl-diphospho-N-acetylmuramoyl-(N-acetylglucosamine)-L-alanyl-D-glutaminyl-L-lysyl-D-alanyl-D-alanine	C94H155N9O25P2
uaaGgla_c	Undecaprenyl-diphospho-N-acetylmuramoyl-(N-acetylglucosamine)-L-alanyl-gamma-D-glutamyl-L-lysyl-D-alanyl-D-alanine	C94H153N8O26P2
uaaGgtla_c	Undecaprenyl-diphospho-N-acetylmuramoyl-(N-acetylglucosamine)-L-alanyl-D-isoglutaminyl-L-lysyl-D-alanyl-D-alanine	C94H155N9O25P2
uaagmda_c	Undecaprenyl-diphospho-N-acetylmuramoyl--N-acetylglucosamine-L-ala-D-glu-meso-2-6-diaminopimeloyl-D-ala-D-ala	C95H152N8O28P2
uaagtmda_c	Undecaprenyl-diphospho-N-acetylmuramoyl-(N-acetylglucosamine)-L-alanyl-D-glutaminyl-meso-2,6-diaminopimeloyl-D-alanyl-D-alanine	C95H154N9O27P2
uaccg_c	UDP-N-acetylglucosamine enolpyruvate	C20H26N3O19P2
uacgam_c	UDP-N-acetylglucosamine	C17H25N3O17P2
uacmam_c	UDP-N-acetyl-D-mannosamine	C17H25N3O17P2
uagmda_c	Undecaprenyl-diphospho-N-acetylmuramoyl-L-alanyl-D-glutamyl-meso-2-6-diaminopimeloyl-D-alanyl-D-alanine	C87H139N7O23P2
uama_c	UDP-N-acetylmuramoyl-L-alanine	C23H33N4O20P2
uamag_c	UDP-N-acetylmuramoyl-L-alanyl-D-glutamate	C28H39N5O23P2
uamr_c	UDP-MurNAc	C20H28N3O19P2
udcp_c	Undecaprenol	C55H90O
udcpdp_c	Bactoprenyl diphosphate	C55H90O7P2
udcpp_c	Undecaprenylphosphate	C55H89O4P
udg_c	Ureidoglycine	C3H7N3O3
udpLa4n_c	Uridine 5''-diphospho-{beta}-4-deoxy-4-amino-L-arabinose	C14H22N3O15P2
udpLa4o_c	UDP-4-keto-pyranose	C14H18N2O16P2
udp_c	UDP	C9H12N2O12P2
udpacgal_c	UDP-N-acetyl-D-galactosamine	C17H25N3O17P2
udpacgalu_c	UDP-N-acetyl-D-galactosaminuronic acid	C17H22N3O18P2
udpadgluc_c	UDP-N-acetyl-D-glucosaminouronate	C17H22N3O18P2
udpg_c	UDP-glucose	C15H22N2O17P2
udpgal_c	UDP-galactose	C15H22N2O17P2
udpgalfur_c	UDP-D-galacto-1,4-furanose	C15H22N2O17P2
udpglcur_c	UDPglucuronate	C15H19N2O18P2
ugmd_c	UDP-N-acetylmuramoyl-L-alanyl-D-gamma-glutamyl-meso-2,6-diaminopimelate	C35H51N7O26P2
ugmda_c	UDP-N-acetylmuramoyl-L-alanyl-D-glutamyl-6-carboxy-L-lysyl-D-alanyl- D-alanine	C41H61N9O28P2
ump_c	UMP	C9H11N2O9P
unaga_c	Undecaprenyl diphospho N-acetyl-glucosamine	C63H103NO12P2
uppg3_c	UroporphyrinogenIII	C40H36N4O16
uppppu_c	UppppU	C18H22N4O23P4
ura_c	Uracil	C4H4N2O2
ura_e	Uracil	C4H4N2O2
uracp_c	Ureidoacrylate peracid	C4H6N2O4
urate_c	Urate	C5H4N4O3
urcan_c	Urocanate	C6H6N2O2
urdglyc_c	Ureidoglycolate	C3H5N2O4
urea_c	Urea	CH4N2O
urea_e	Urea	CH4N2O
uri_c	Uridine	C9H12N2O6
uri_e	Uridine	C9H12N2O6
utp_c	UTP	C9H12N2O15P3
val_L_c	L-Valine	C5H11NO2
val_L_e	L-Valine	C5H11NO2
valtrna_c	L-Valyl-tRNA(Val)	C5H10NOR
xan_c	Xanthine	C5H4N4O2
xan_e	Xanthine	C5H4N4O2
xmp_c	XMP	C10H11N4O9P
xol7ah2al_c	3alpha,7alpha-Dihydroxy-5beta-cholestan-26-al	C27H46O3
xol7ah3_c	5beta-Cholestane-3alpha,7alpha,26-triol	C27H48O3
xtp_c	XTP	C10H11N4O15P3
xtsn_c	Xanthosine	C10H12N4O6
xu1p_D_c	alpha-D-Xylose 1-phosphate	C5H10O8P
xu1p_L_c	L-Xylulose 1-phosphate	C5H9O8P
xu5p_D_c	D-Xylulose5-phosphate	C5H9O8P
xu5p_L_c	L-Xylulose 5-phosphate	C5H9O8P
xyl_D_c	Xylose	C5H10O5
xyl_D_e	Xylose	C5H10O5
xylt_c	Xylitol	C5H12O5
xylu_D_c	D-Lyxulose	C5H10O5
xylu_L_c	L-Lyxulose	C5H10O5
zn_c	Zn2+	Zn
zn_e	Zn2+	Zn
zymst_c	Zymosterol	C27H44O
zymstnl_c	5alpha-cholest-8-en-3beta-ol	C27H46O
