# Supplementary material for: Pangenome reconstruction of Lactobacillaceae metabolism predicts species-specific metabolic traits
Source: mSystems. 2024 Jun 26;9(7):e00156-24. doi: 10.1128/msystems.00156-24 (PMC11265412; doi:10.1128/msystems.00156-24)
Supplement: File S4 — Corefluxome. [file msystems.00156-24-s0004.xlsx]

## Sheet: Sheet1
Supplementary file 4. Corefluxome represents flux distribution across common (core) reactions of Lactobacillaceae. Columns represents GEMs + minimim or maximum tags which in turn stand for minimum and maximum fluxes predicted by FVA.
	Reactions	3HAD100	3HAD120	3HAD140	3HAD160	3HAD180	3HAD40	3HAD60	3HAD80	3HAOR	3OAR100	3OAR120	3OAR140	3OAR160	3OAR40	3OAR60	3OAR80	ACKr	ACPS1	ADPTA	AGPAT120	AGPAT140	AGPAT141	AGPAT160	AGPAT161	AGPAT180	AGPAT181	ALALAC	APAT	ARGTRS	ASAD	ASNTRS	ASPK	ASPTA	ASPTRS	BTMAT1	CHOLD	CHOLD2	CLPNS_LBR	CTPS2	CYSTRS	DAGGT_LBR	DALTAL	DAPDA	DAPE	DASYN120	DASYN140	DASYN141	DASYN160
GEMs
GCF_019038995.1_minimum		0.235557	0.235557	0.201906	0.134604	0.033651	0.235557	0.235557	0.235557	0.033651	0.235557	0.235557	0.201906	0.134604	0.235557	0.235557	0.235557	-75.442	0	0.16264	0.0168255	0.0168255	0.0168255	0.0168255	0.0168255	0.0168255	0.0168255	0.00320166	0.16264	0.481743	-38.465	0.904594	0.16264	-1000	0.904594	0.235557	-1000	-1000	0.0075417	0	0.111896	0.0657408	0.00163285	0.16264	0.16264	0.0168255	0.0168255	0.0168255	0.0168255
GCF_019038995.1_maximum		0.235557	0.235557	0.201906	0.134604	0.033651	0.235557	0.235557	0.235557	0.033651	0.235557	0.235557	0.201906	0.134604	0.235557	0.235557	0.235557	319.554	120.092	1.16264	0.0168255	0.0168255	0.0168255	0.0168255	0.0168255	0.0168255	0.0168255	0.00320166	1000	0.481743	-0.16264	0.904594	38.465	999.901	0.904594	0.235557	1000	1000	0.0075417	0.0750398	0.111896	0.0657408	0.00163285	1.16264	1.16264	0.0168255	0.0168255	0.0168255	0.0168255
GCF_009863815.1_minimum		0.235557	0.235557	0.201906	0.134604	0.033651	0.235557	0.235557	0.235557	0.033651	0.235557	0.235557	0.201906	0.134604	0.235557	0.235557	0.235557	-73.5338	0	0.16264	0.0168255	0.0168255	0.0168255	0.0168255	0.0168255	0.0168255	0.0168255	0.00320166	0.16264	0.481743	-37.5109	0.904594	0.16264	-1000	0.904594	0.235557	-1000	-1000	0.0075417	0	0.111896	0.0657408	0.00163285	0.16264	0.16264	0.0168255	0.0168255	0.0168255	0.0168255
GCF_009863815.1_maximum		0.235557	0.235557	0.201906	0.134604	0.033651	0.235557	0.235557	0.235557	0.033651	0.235557	0.235557	0.201906	0.134604	0.235557	0.235557	0.235557	311.832	100.491	1.16264	0.0168255	0.0168255	0.0168255	0.0168255	0.0168255	0.0168255	0.0168255	0.00320166	1000	0.481743	-0.16264	0.904594	37.5109	998.027	0.904594	0.235557	1000	1000	0.0075417	0.0750398	0.111896	0.0657408	0.00163285	1.16264	1.16264	0.0168255	0.0168255	0.0168255	0.0168255
GCF_017009595.1_minimum		0.173532	0.173532	0.148741	0.099161	0.0247902	0.173532	0.173532	0.173532	0.0247902	0.173532	0.173532	0.148741	0.099161	0.173532	0.173532	0.173532	-38.3149	0.0123951	0.856501	0.0123951	0.0123951	0.0123951	0.0123951	0.0123951	0.0123951	0.0123951	0.00235862	0.856501	0.354894	-0.856501	0.666402	0.856501	-0.282974	0.666402	0.173532	-1000	-1000	0.00555587	0	0.0824325	0.0484304	0.0012029	0.856501	0.856501	0.0123951	0.0123951	0.0123951	0.0123951
GCF_017009595.1_maximum		0.173532	0.173532	0.148741	0.099161	0.0247902	0.173532	0.173532	0.173532	0.0247902	0.173532	0.173532	0.148741	0.099161	0.173532	0.173532	0.173532	-18.0701	3.90813	0.856501	0.0123951	0.0123951	0.0123951	0.0123951	0.0123951	0.0123951	0.0123951	0.00235862	1000	0.354894	-0.856501	0.666402	0.856501	-0.282974	0.666402	0.173532	1000	1000	0.00555587	2.95306	0.0824325	0.0484304	0.0012029	0.856501	0.856501	0.0123951	0.0123951	0.0123951	0.0123951
GCF_009808415.1_minimum		0.203165	0.203165	0.174141	0.116094	0.0290235	0.203165	0.203165	0.203165	0.0290235	0.203165	0.203165	0.174141	0.116094	0.203165	0.203165	0.203165	-38.8318	0	0.00276139	0.0145118	0.0145118	0.0145118	0.0145118	0.0145118	0.0145118	0.0145118	0.00276139	0.00276139	0.415497	-0.00276139	0.7802	0.00276139	0.00276139	0.7802	0.203165	-1000	-1000	0.00650461	0	0.0965091	0.0567006	0.00140831	0.00276139	0.00276139	0.0145118	0.0145118	0.0145118	0.0145118
GCF_009808415.1_maximum		0.203165	0.203165	0.174141	0.116094	0.0290235	0.203165	0.203165	0.203165	0.0290235	0.203165	0.203165	0.174141	0.116094	0.203165	0.203165	0.203165	-26.8423	3.05223	0.00276139	0.0145118	0.0145118	0.0145118	0.0145118	0.0145118	0.0145118	0.0145118	0.00276139	1000	0.415497	-0.00276139	0.7802	0.00276139	0.00276139	0.7802	0.203165	1000	1000	0.00650461	0.0647208	0.0965091	0.0567006	0.00140831	0.00276139	0.00276139	0.0145118	0.0145118	0.0145118	0.0145118
GCF_000179935.1_minimum		0.235557	0.235557	0.201906	0.134604	0.033651	0.235557	0.235557	0.235557	0.033651	0.235557	0.235557	0.201906	0.134604	0.235557	0.235557	0.235557	-46.8637	0.0168255	0.16264	0.0168255	0.0168255	0.0168255	0.0168255	0.0168255	0.0168255	0.0168255	0.00320166	0.16264	0.481743	-1.04567	0.904594	0.16264	-16.9698	0.904594	0.235557	-1000	-1000	0.0075417	0	0.111896	0.0657408	0.00163285	0.16264	0.16264	0.0168255	0.0168255	0.0168255	0.0168255
GCF_000179935.1_maximum		0.235557	0.235557	0.201906	0.134604	0.033651	0.235557	0.235557	0.235557	0.033651	0.235557	0.235557	0.201906	0.134604	0.235557	0.235557	0.235557	-29.5015	1.76356	1.04567	0.0168255	0.0168255	0.0168255	0.0168255	0.0168255	0.0168255	0.0168255	0.00320166	1.04567	0.481743	-0.16264	0.904594	1.04567	0.027461	0.904594	0.235557	1000	1000	0.0075417	0.0750398	0.111896	0.0657408	0.00163285	1.04567	1.04567	0.0168255	0.0168255	0.0168255	0.0168255
GCF_001272315.2_minimum		0.235557	0.235557	0.201906	0.134604	0.033651	0.235557	0.235557	0.235557	0.033651	0.235557	0.235557	0.201906	0.134604	0.235557	0.235557	0.235557	-75.442	0	0.16264	0.0168255	0.0168255	0.0168255	0.0168255	0.0168255	0.0168255	0.0168255	0.00320166	0.16264	0.481743	-38.465	0.904594	0.16264	-1000	0.904594	0.235557	-1000	-1000	0.0075417	0	0.111896	0.0657408	0.00163285	0.16264	0.16264	0.0168255	0.0168255	0.0168255	0.0168255
GCF_001272315.2_maximum		0.235557	0.235557	0.201906	0.134604	0.033651	0.235557	0.235557	0.235557	0.033651	0.235557	0.235557	0.201906	0.134604	0.235557	0.235557	0.235557	319.554	120.092	1.16264	0.0168255	0.0168255	0.0168255	0.0168255	0.0168255	0.0168255	0.0168255	0.00320166	1000	0.481743	-0.16264	0.904594	38.465	999.901	0.904594	0.235557	1000	1000	0.0075417	0.0750398	0.111896	0.0657408	0.00163285	1.16264	1.16264	0.0168255	0.0168255	0.0168255	0.0168255
GCF_014905055.1_minimum		0.203165	0.203165	0.174141	0.116094	0.0290235	0.203165	0.203165	0.203165	0.0290235	0.203165	0.203165	0.174141	0.116094	0.203165	0.203165	0.203165	-39.0224	0	0.00276139	0.0145118	0.0145118	0.0145118	0.0145118	0.0145118	0.0145118	0.0145118	0.00276139	0.00276139	0.415497	-0.00276139	0.7802	0.00276139	0.00276139	0.7802	0.203165	-1000	-1000	0.00650461	0	0.0965091	0.0567006	0.00140831	0.00276139	0.00276139	0.0145118	0.0145118	0.0145118	0.0145118
GCF_014905055.1_maximum		0.203165	0.203165	0.174141	0.116094	0.0290235	0.203165	0.203165	0.203165	0.0290235	0.203165	0.203165	0.174141	0.116094	0.203165	0.203165	0.203165	315.819	102.899	0.00276139	0.0145118	0.0145118	0.0145118	0.0145118	0.0145118	0.0145118	0.0145118	0.00276139	1000	0.415497	-0.00276139	0.7802	0.00276139	0.00276139	0.7802	0.203165	1000	1000	0.00650461	171.509	0.0965091	0.0567006	0.00140831	0.00276139	0.00276139	0.0145118	0.0145118	0.0145118	0.0145118
GCF_900618215.1_minimum		0.203165	0.203165	0.174141	0.116094	0.0290235	0.203165	0.203165	0.203165	0.0290235	0.203165	0.203165	0.174141	0.116094	0.203165	0.203165	0.203165	-74.4233	0.0145118	0.00276139	0.0145118	0.0145118	0.0145118	0.0145118	0.0145118	0.0145118	0.0145118	0.00276139	0.00276139	0.415497	-37.7158	0.7802	0.00276139	-1000	0.7802	0.203165	-1000	-1000	0.00650461	0	0.0965091	0.0567006	0.00140831	0.00276139	0.00276139	0.0145118	0.0145118	0.0145118	0.0145118
GCF_900618215.1_maximum		0.203165	0.203165	0.174141	0.116094	0.0290235	0.203165	0.203165	0.203165	0.0290235	0.203165	0.203165	0.174141	0.116094	0.203165	0.203165	0.203165	323.276	121.271	0.00276139	0.0145118	0.0145118	0.0145118	0.0145118	0.0145118	0.0145118	0.0145118	0.00276139	1000	0.415497	-0.00276139	0.7802	37.7158	998.327	0.7802	0.203165	1000	1000	0.00650461	0.0647208	0.0965091	0.0567006	0.00140831	0.00276139	0.00276139	0.0145118	0.0145118	0.0145118	0.0145118
GCF_004766305.1_minimum		0.204499	0.204499	0.175285	0.116856	0.0292141	0.204499	0.204499	0.204499	0.0292141	0.204499	0.204499	0.175285	0.116856	0.204499	0.204499	0.204499	-36.4532	0	0.00934592	0.0146071	0.0146071	0.0146071	0.0146071	0.0146071	0.0146071	0.0146071	0.00277952	0.00934592	0.418225	-0.00934592	0.785323	0.00934592	-999.581	0.785323	0.204499	-1000	-1000	0.00654732	0	0.0971428	0.0570729	0.00141756	0.00934592	0.00934592	0.0146071	0.0146071	0.0146071	0.0146071
GCF_004766305.1_maximum		0.204499	0.204499	0.175285	0.116856	0.0292141	0.204499	0.204499	0.204499	0.0292141	0.204499	0.204499	0.175285	0.116856	0.204499	0.204499	0.204499	-20.9951	3.25404	0.00934592	0.0146071	0.0146071	0.0146071	0.0146071	0.0146071	0.0146071	0.0146071	0.00277952	1000	0.418225	-0.00934592	0.785323	0.00934592	1000	0.785323	0.204499	1000	1000	0.00654732	0.0651458	0.0971428	0.0570729	0.00141756	0.00934592	0.00934592	0.0146071	0.0146071	0.0146071	0.0146071
GCF_002848015.1_minimum		0.235557	0.235557	0.201906	0.134604	0.033651	0.235557	0.235557	0.235557	0.033651	0.235557	0.235557	0.201906	0.134604	0.235557	0.235557	0.235557	-3	0	0.16264	0.0168255	0.0168255	0.0168255	0.0168255	0.0168255	0.0168255	0.0168255	0.00320166	0.16264	0.481743	-3.37823	0.904594	0.16264	-28.9892	0.904594	0.235557	-1000	-1000	0.0075417	0	0.111896	0.0657408	0.00163285	0.16264	0.16264	0.0168255	0.0168255	0.0168255	0.0168255
GCF_002848015.1_maximum		1.76002	1.76002	1.34525	1.27795	1.04996	1.76002	1.76002	1.76002	0.033651	1.76002	1.76002	1.34525	1.27795	1.76002	1.76002	1.76002	4.47059	1.55247	1.16264	0.0168255	0.0168255	0.0168255	0.0168255	0.0168255	0.0168255	0.0168255	0.00320166	1000	0.481743	-0.16264	0.904594	3.37823	0.027461	0.904594	1.76002	1000	1000	0.0075417	2.34099	0.111896	0.0657408	0.00163285	1.16264	1.16264	0.0168255	0.0168255	0.0168255	0.0168255
GCF_019390095.1_minimum		0.235557	0.235557	0.201906	0.134604	0.033651	0.235557	0.235557	0.235557	0.033651	0.235557	0.235557	0.201906	0.134604	0.235557	0.235557	0.235557	-72.442	0	0.16264	0.0168255	0.0168255	0.0168255	0.0168255	0.0168255	0.0168255	0.0168255	0.00320166	0.16264	0.481743	-36.965	0.904594	0.16264	-1000	0.904594	0.235557	-1000	-1000	0.0075417	0	0.111896	0.0657408	0.00163285	0.16264	0.16264	0.0168255	0.0168255	0.0168255	0.0168255
GCF_019390095.1_maximum		0.235557	0.235557	0.201906	0.134604	0.033651	0.235557	0.235557	0.235557	0.033651	0.235557	0.235557	0.201906	0.134604	0.235557	0.235557	0.235557	315.554	118.536	1.16264	0.0168255	0.0168255	0.0168255	0.0168255	0.0168255	0.0168255	0.0168255	0.00320166	1000	0.481743	-0.16264	0.904594	36.965	997.901	0.904594	0.235557	1000	1000	0.0075417	0.0750398	0.111896	0.0657408	0.00163285	1.16264	1.16264	0.0168255	0.0168255	0.0168255	0.0168255
GCF_008016415.1_minimum		0.235557	0.235557	0.201906	0.134604	0.033651	0.235557	0.235557	0.235557	0.033651	0.235557	0.235557	0.201906	0.134604	0.235557	0.235557	0.235557	-75.442	0	0.16264	0.0168255	0.0168255	0.0168255	0.0168255	0.0168255	0.0168255	0.0168255	0.00320166	0.16264	0.481743	-38.465	0.904594	0.16264	-1000	0.904594	0.235557	-1000	-1000	0.0075417	0	0.111896	0.0657408	0.00163285	0.16264	0.16264	0.0168255	0.0168255	0.0168255	0.0168255
GCF_008016415.1_maximum		0.235557	0.235557	0.201906	0.134604	0.033651	0.235557	0.235557	0.235557	0.033651	0.235557	0.235557	0.201906	0.134604	0.235557	0.235557	0.235557	319.554	120.092	1.16264	0.0168255	0.0168255	0.0168255	0.0168255	0.0168255	0.0168255	0.0168255	0.00320166	1000	0.481743	-0.16264	0.904594	38.465	999.901	0.904594	0.235557	1000	1000	0.0075417	0.0750398	0.111896	0.0657408	0.00163285	1.16264	1.16264	0.0168255	0.0168255	0.0168255	0.0168255
GCF_001888745.1_minimum		0.235557	0.235557	0.201906	0.134604	0.033651	0.235557	0.235557	0.235557	0.033651	0.235557	0.235557	0.201906	0.134604	0.235557	0.235557	0.235557	-72.442	0	0.16264	0.0168255	0.0168255	0.0168255	0.0168255	0.0168255	0.0168255	0.0168255	0.00320166	0.16264	0.481743	-36.965	0.904594	0.16264	-1000	0.904594	0.235557	-1000	-1000	0.0075417	0	0.111896	0.0657408	0.00163285	0.16264	0.16264	0.0168255	0.0168255	0.0168255	0.0168255
GCF_001888745.1_maximum		0.235557	0.235557	0.201906	0.134604	0.033651	0.235557	0.235557	0.235557	0.033651	0.235557	0.235557	0.201906	0.134604	0.235557	0.235557	0.235557	315.554	118.536	1.16264	0.0168255	0.0168255	0.0168255	0.0168255	0.0168255	0.0168255	0.0168255	0.00320166	1000	0.481743	-0.16264	0.904594	36.965	997.901	0.904594	0.235557	1000	1000	0.0075417	0.0750398	0.111896	0.0657408	0.00163285	1.16264	1.16264	0.0168255	0.0168255	0.0168255	0.0168255
GCF_001981785.1_minimum		0.235557	0.235557	0.201906	0.134604	0.033651	0.235557	0.235557	0.235557	0.033651	0.235557	0.235557	0.201906	0.134604	0.235557	0.235557	0.235557	-72.442	0	0.16264	0.0168255	0.0168255	0.0168255	0.0168255	0.0168255	0.0168255	0.0168255	0.00320166	0.16264	0.481743	-36.965	0.904594	0.16264	-1000	0.904594	0.235557	-1000	-1000	0.0075417	0	0.111896	0.0657408	0.00163285	0.16264	0.16264	0.0168255	0.0168255	0.0168255	0.0168255
GCF_001981785.1_maximum		0.235557	0.235557	0.201906	0.134604	0.033651	0.235557	0.235557	0.235557	0.033651	0.235557	0.235557	0.201906	0.134604	0.235557	0.235557	0.235557	315.554	118.536	1.16264	0.0168255	0.0168255	0.0168255	0.0168255	0.0168255	0.0168255	0.0168255	0.00320166	1000	0.481743	-0.16264	0.904594	36.965	997.901	0.904594	0.235557	1000	1000	0.0075417	0.0750398	0.111896	0.0657408	0.00163285	1.16264	1.16264	0.0168255	0.0168255	0.0168255	0.0168255
GCF_001436385.1_minimum		0.235557	0.235557	0.201906	0.134604	0.033651	0.235557	0.235557	0.235557	0.033651	0.235557	0.235557	0.201906	0.134604	0.235557	0.235557	0.235557	-3	0	0.16264	0.0168255	0.0168255	0.0168255	0.0168255	0.0168255	0.0168255	0.0168255	0.00320166	0.16264	0.481743	-3.40753	0.904594	0.16264	-1000	0.904594	0.235557	-1000	-1000	0.0075417	0	0.111896	0.0657408	0.00163285	0.16264	0.16264	0.0168255	0.0168255	0.0168255	0.0168255
GCF_001436385.1_maximum		1.77467	1.77467	1.35624	1.28894	1.05972	1.77467	1.77467	1.77467	0.033651	1.77467	1.77467	1.35624	1.28894	1.77467	1.77467	1.77467	4.51454	2.06897	1.16264	0.0168255	0.0168255	0.0168255	0.0168255	0.0168255	0.0168255	0.0168255	0.00320166	1000	0.481743	-0.16264	0.904594	3.40753	1000	0.904594	1.77467	1000	1000	0.0075417	3.11574	0.111896	0.0657408	0.00163285	1.16264	1.16264	0.0168255	0.0168255	0.0168255	0.0168255
GCF_003307315.1_minimum		0.173532	0.173532	0.148741	0.099161	0.0247902	0.173532	0.173532	0.173532	0.0247902	0.173532	0.173532	0.148741	0.099161	0.173532	0.173532	0.173532	-38.0505	0.0123951	0.856501	0.0123951	0.0123951	0.0123951	0.0123951	0.0123951	0.0123951	0.0123951	0.00235862	0.856501	0.354894	-0.856501	0.666402	0.856501	-0.282974	0.666402	0.173532	-1000	-1000	0.00555587	0	0.0824325	0.0484304	0.0012029	0.856501	0.856501	0.0123951	0.0123951	0.0123951	0.0123951
GCF_003307315.1_maximum		0.173532	0.173532	0.148741	0.099161	0.0247902	0.173532	0.173532	0.173532	0.0247902	0.173532	0.173532	0.148741	0.099161	0.173532	0.173532	0.173532	-18.9542	3.78178	0.856501	0.0123951	0.0123951	0.0123951	0.0123951	0.0123951	0.0123951	0.0123951	0.00235862	0.856501	0.354894	-0.856501	0.666402	0.856501	-0.282974	0.666402	0.173532	1000	1000	0.00555587	0.0552808	0.0824325	0.0484304	0.0012029	0.856501	0.856501	0.0123951	0.0123951	0.0123951	0.0123951
GCF_009808815.1_minimum		0.235557	0.235557	0.201906	0.134604	0.033651	0.235557	0.235557	0.235557	0.033651	0.235557	0.235557	0.201906	0.134604	0.235557	0.235557	0.235557	-37.353	0	0.16264	0.0168255	0.0168255	0.0168255	0.0168255	0.0168255	0.0168255	0.0168255	0.00320166	0.16264	0.481743	-0.447762	0.904594	0.16264	-0.669255	0.904594	0.235557	-1000	-1000	0.0075417	0	0.111896	0.0657408	0.00163285	0.16264	0.16264	0.0168255	0.0168255	0.0168255	0.0168255
GCF_009808815.1_maximum		0.235557	0.235557	0.201906	0.134604	0.033651	0.235557	0.235557	0.235557	0.033651	0.235557	0.235557	0.201906	0.134604	0.235557	0.235557	0.235557	299.611	100.509	0.447762	0.0168255	0.0168255	0.0168255	0.0168255	0.0168255	0.0168255	0.0168255	0.00320166	1000	0.481743	-0.16264	0.904594	0.447762	-0.0990115	0.904594	0.235557	1000	1000	0.0075417	0.0750398	0.111896	0.0657408	0.00163285	0.447762	0.447762	0.0168255	0.0168255	0.0168255	0.0168255
GCF_009809595.1_minimum		0.235557	0.235557	0.201906	0.134604	0.033651	0.235557	0.235557	0.235557	0.033651	0.235557	0.235557	0.201906	0.134604	0.235557	0.235557	0.235557	-38.7071	0	0.16264	0.0168255	0.0168255	0.0168255	0.0168255	0.0168255	0.0168255	0.0168255	0.00320166	0.16264	0.481743	-1.06741	0.904594	0.16264	-1.90852	0.904594	0.235557	-1000	-1000	0.0075417	0	0.111896	0.0657408	0.00163285	0.16264	0.16264	0.0168255	0.0168255	0.0168255	0.0168255
GCF_009809595.1_maximum		0.235557	0.235557	0.201906	0.134604	0.033651	0.235557	0.235557	0.235557	0.033651	0.235557	0.235557	0.201906	0.134604	0.235557	0.235557	0.235557	298.838	100.654	1.06741	0.0168255	0.0168255	0.0168255	0.0168255	0.0168255	0.0168255	0.0168255	0.00320166	1000	0.481743	-0.16264	0.904594	1.06741	-0.0989759	0.904594	0.235557	1000	1000	0.0075417	0.0750398	0.111896	0.0657408	0.00163285	1.06741	1.06741	0.0168255	0.0168255	0.0168255	0.0168255
GCF_020183895.1_minimum		0.235557	0.235557	0.201906	0.134604	0.033651	0.235557	0.235557	0.235557	0.033651	0.235557	0.235557	0.201906	0.134604	0.235557	0.235557	0.235557	-35.8947	0	0.16264	0.0168255	0.0168255	0.0168255	0.0168255	0.0168255	0.0168255	0.0168255	0.00320166	0.16264	0.481743	-0.488255	0.904594	0.16264	-1000	0.904594	0.235557	-1000	-1000	0.0075417	0	0.111896	0.0657408	0.00163285	0.16264	0.16264	0.0168255	0.0168255	0.0168255	0.0168255
GCF_020183895.1_maximum		0.235557	0.235557	0.201906	0.134604	0.033651	0.235557	0.235557	0.235557	0.033651	0.235557	0.235557	0.201906	0.134604	0.235557	0.235557	0.235557	-31.1441	0.851096	0.488255	0.0168255	0.0168255	0.0168255	0.0168255	0.0168255	0.0168255	0.0168255	0.00320166	1000	0.481743	-0.16264	0.904594	0.488255	999.982	0.904594	0.235557	1000	1000	0.0075417	0.0750398	0.111896	0.0657408	0.00163285	0.488255	0.488255	0.0168255	0.0168255	0.0168255	0.0168255
GCF_002079925.1_minimum		0.235557	0.235557	0.201906	0.134604	0.033651	0.235557	0.235557	0.235557	0.033651	0.235557	0.235557	0.201906	0.134604	0.235557	0.235557	0.235557	-73.5338	0	0.16264	0.0168255	0.0168255	0.0168255	0.0168255	0.0168255	0.0168255	0.0168255	0.00320166	0.16264	0.481743	-2.61801	0.904594	0.16264	-1000	0.904594	0.235557	-1000	-1000	0.0075417	0	0.111896	0.0657408	0.00163285	0.16264	0.16264	0.0168255	0.0168255	0.0168255	0.0168255
GCF_002079925.1_maximum		0.235557	0.235557	0.201906	0.134604	0.033651	0.235557	0.235557	0.235557	0.033651	0.235557	0.235557	0.201906	0.134604	0.235557	0.235557	0.235557	-33.9701	1.48836	1.16264	0.0168255	0.0168255	0.0168255	0.0168255	0.0168255	0.0168255	0.0168255	0.00320166	1000	0.481743	-0.16264	0.904594	2.61801	998.027	0.904594	0.235557	1000	1000	0.0075417	0.0750398	0.111896	0.0657408	0.00163285	1.16264	1.16264	0.0168255	0.0168255	0.0168255	0.0168255
GCF_018993345.1_minimum		0.257385	0.257385	0.220615	0.147077	0.0367692	0.257385	0.257385	0.257385	0.0367692	0.257385	0.257385	0.220615	0.147077	0.257385	0.257385	0.257385	-74.0374	0	0.270375	0.0183846	0.0183846	0.0183846	0.0183846	0.0183846	0.0183846	0.0183846	0.00349834	0.270375	0.526384	-37.9243	0.988417	0.270375	-1000	0.988417	0.257385	-1000	-1000	0.00824054	0	0.122265	0.0718326	0.00178415	0.270375	0.270375	0.0183846	0.0183846	0.0183846	0.0183846
GCF_018993345.1_maximum		0.257385	0.257385	0.220615	0.147077	0.0367692	0.257385	0.257385	0.257385	0.0367692	0.257385	0.257385	0.220615	0.147077	0.257385	0.257385	0.257385	314.299	118.197	1.27038	0.0183846	0.0183846	0.0183846	0.0183846	0.0183846	0.0183846	0.0183846	0.00349834	1000	0.526384	-0.270375	0.988417	37.9243	1000	0.988417	0.257385	1000	1000	0.00824054	0.0819933	0.122265	0.0718326	0.00178415	1.27038	1.27038	0.0183846	0.0183846	0.0183846	0.0183846
GCF_020088885.1_minimum		0.128692	0.128692	0.110308	0.0735385	0.0183846	0.128692	0.128692	0.128692	0.0183846	0.128692	0.128692	0.110308	0.0735385	0.128692	0.128692	0.128692	-80.7518	0	0.00174917	0.00919231	0.00919231	0.00919231	0.00919231	0.00919231	0.00919231	0.00919231	0.00174917	0.00174917	0.263192	-3.87809	0.494208	0.00174917	-1000	0.494208	0.128692	-1000	-1000	0.00412027	0	0.0611326	0.0359163	0.000892077	0.00174917	0.00174917	0.00919231	0.00919231	0.00919231	0.00919231
GCF_020088885.1_maximum		0.128692	0.128692	0.110308	0.0735385	0.0183846	0.128692	0.128692	0.128692	0.0183846	0.128692	0.128692	0.110308	0.0735385	0.128692	0.128692	0.128692	-28.2808	9.89425	0.635188	0.00919231	0.00919231	0.00919231	0.00919231	0.00919231	0.00919231	0.00919231	0.00174917	1000	0.263192	-0.00174917	0.494208	3.87809	1000	0.494208	0.128692	1000	1000	0.00412027	16.4971	0.0611326	0.0359163	0.000892077	0.635188	0.635188	0.00919231	0.00919231	0.00919231	0.00919231
GCF_016466705.1_minimum		0.204499	0.204499	0.175285	0.116856	0.0292141	0.204499	0.204499	0.204499	0.0292141	0.204499	0.204499	0.175285	0.116856	0.204499	0.204499	0.204499	-36.1118	0	0.00934592	0.0146071	0.0146071	0.0146071	0.0146071	0.0146071	0.0146071	0.0146071	0.00277952	0.00934592	0.418225	-0.00934592	0.785323	0.00934592	-999.581	0.785323	0.204499	-1000	-1000	0.00654732	0	0.0971428	0.0570729	0.00141756	0.00934592	0.00934592	0.0146071	0.0146071	0.0146071	0.0146071
GCF_016466705.1_maximum		0.204499	0.204499	0.175285	0.116856	0.0292141	0.204499	0.204499	0.204499	0.0292141	0.204499	0.204499	0.175285	0.116856	0.204499	0.204499	0.204499	-21.8376	2.92585	0.00934592	0.0146071	0.0146071	0.0146071	0.0146071	0.0146071	0.0146071	0.0146071	0.00277952	1000	0.418225	-0.00934592	0.785323	0.00934592	1000	0.785323	0.204499	1000	1000	0.00654732	0.0651458	0.0971428	0.0570729	0.00141756	0.00934592	0.00934592	0.0146071	0.0146071	0.0146071	0.0146071
GCF_009759845.1_minimum		0.235557	0.235557	0.201906	0.134604	0.033651	0.235557	0.235557	0.235557	0.033651	0.235557	0.235557	0.201906	0.134604	0.235557	0.235557	0.235557	-72.442	0	0.16264	0.0168255	0.0168255	0.0168255	0.0168255	0.0168255	0.0168255	0.0168255	0.00320166	0.16264	0.481743	-36.965	0.904594	0.16264	-1000	0.904594	0.235557	-1000	-1000	0.0075417	0	0.111896	0.0657408	0.00163285	0.16264	0.16264	0.0168255	0.0168255	0.0168255	0.0168255
GCF_009759845.1_maximum		0.235557	0.235557	0.201906	0.134604	0.033651	0.235557	0.235557	0.235557	0.033651	0.235557	0.235557	0.201906	0.134604	0.235557	0.235557	0.235557	315.554	118.536	1.16264	0.0168255	0.0168255	0.0168255	0.0168255	0.0168255	0.0168255	0.0168255	0.00320166	1000	0.481743	-0.16264	0.904594	36.965	997.901	0.904594	0.235557	1000	1000	0.0075417	0.0750398	0.111896	0.0657408	0.00163285	1.16264	1.16264	0.0168255	0.0168255	0.0168255	0.0168255
GCF_002532245.1_minimum		0.203165	0.203165	0.174141	0.116094	0.0290235	0.203165	0.203165	0.203165	0.0290235	0.203165	0.203165	0.174141	0.116094	0.203165	0.203165	0.203165	-39.0224	0	0.00276139	0.0145118	0.0145118	0.0145118	0.0145118	0.0145118	0.0145118	0.0145118	0.00276139	0.00276139	0.415497	-0.00276139	0.7802	0.00276139	0.00276139	0.7802	0.203165	-1000	-1000	0.00650461	0	0.0965091	0.0567006	0.00140831	0.00276139	0.00276139	0.0145118	0.0145118	0.0145118	0.0145118
GCF_002532245.1_maximum		0.203165	0.203165	0.174141	0.116094	0.0290235	0.203165	0.203165	0.203165	0.0290235	0.203165	0.203165	0.174141	0.116094	0.203165	0.203165	0.203165	-24.3957	2.77845	0.00276139	0.0145118	0.0145118	0.0145118	0.0145118	0.0145118	0.0145118	0.0145118	0.00276139	1000	0.415497	-0.00276139	0.7802	0.00276139	0.00276139	0.7802	0.203165	1000	1000	0.00650461	4.64134	0.0965091	0.0567006	0.00140831	0.00276139	0.00276139	0.0145118	0.0145118	0.0145118	0.0145118
GCF_003053225.1_minimum		0.143595	0.143595	0.123082	0.0820545	0.0205136	0.143595	0.143595	0.143595	0.0205136	0.143595	0.143595	0.123082	0.0820545	0.143595	0.143595	0.143595	-3	0	0.00195173	0.0102568	0.0102568	0.0102568	0.0102568	0.0102568	0.0102568	0.0102568	0.00195173	0.00195173	0.29367	-13.5455	0.55144	0.00195173	-1000	0.55144	0.143595	-1000	-1000	0.00459741	0	0.0682119	0.0400756	0.000995383	0.00195173	0.00195173	0.0102568	0.0102568	0.0102568	0.0102568
GCF_003053225.1_maximum		4.29235	4.29235	3.17594	3.13491	2.71721	4.29235	4.29235	4.29235	0.0205136	4.29235	4.29235	3.17594	3.13491	4.29235	4.29235	4.29235	26.5333	8.96073	0.708745	0.0102568	0.0102568	0.0102568	0.0102568	0.0102568	0.0102568	0.0102568	0.00195173	1000	0.29367	-0.00195173	0.55144	13.5455	1000	0.55144	4.29235	1000	1000	0.00459741	13.4486	0.0682119	0.0400756	0.000995383	0.708745	0.708745	0.0102568	0.0102568	0.0102568	0.0102568
GCF_015613005.1_minimum		0.235557	0.235557	0.201906	0.134604	0.033651	0.235557	0.235557	0.235557	0.033651	0.235557	0.235557	0.201906	0.134604	0.235557	0.235557	0.235557	-37.9457	0	0.16264	0.0168255	0.0168255	0.0168255	0.0168255	0.0168255	0.0168255	0.0168255	0.00320166	0.16264	0.481743	-1.16264	0.904594	0.16264	-51.6447	0.904594	0.235557	-1000	-1000	0.0075417	0	0.111896	0.0657408	0.00163285	0.16264	0.16264	0.0168255	0.0168255	0.0168255	0.0168255
GCF_015613005.1_maximum		0.235557	0.235557	0.201906	0.134604	0.033651	0.235557	0.235557	0.235557	0.033651	0.235557	0.235557	0.201906	0.134604	0.235557	0.235557	0.235557	298.937	100.624	1.16264	0.0168255	0.0168255	0.0168255	0.0168255	0.0168255	0.0168255	0.0168255	0.00320166	1000	0.481743	-0.16264	0.904594	1.16264	-0.0989759	0.904594	0.235557	1000	1000	0.0075417	0.0750398	0.111896	0.0657408	0.00163285	1.16264	1.16264	0.0168255	0.0168255	0.0168255	0.0168255
GCF_002904305.1_minimum		0.235557	0.235557	0.201906	0.134604	0.033651	0.235557	0.235557	0.235557	0.033651	0.235557	0.235557	0.201906	0.134604	0.235557	0.235557	0.235557	-3	0	0.16264	0.0168255	0.0168255	0.0168255	0.0168255	0.0168255	0.0168255	0.0168255	0.00320166	0.16264	0.481743	-3.40753	0.904594	0.16264	-1000	0.904594	0.235557	-1000	-1000	0.0075417	0	0.111896	0.0657408	0.00163285	0.16264	0.16264	0.0168255	0.0168255	0.0168255	0.0168255
GCF_002904305.1_maximum		1.77467	1.77467	1.35624	1.28894	1.05972	1.77467	1.77467	1.77467	0.033651	1.77467	1.77467	1.35624	1.28894	1.77467	1.77467	1.77467	6.5982	2.06897	1.16264	0.0168255	0.0168255	0.0168255	0.0168255	0.0168255	0.0168255	0.0168255	0.00320166	1000	0.481743	-0.16264	0.904594	3.40753	1000	0.904594	1.77467	1000	1000	0.0075417	3.11574	0.111896	0.0657408	0.00163285	1.16264	1.16264	0.0168255	0.0168255	0.0168255	0.0168255
GCF_016466565.1_minimum		0.235557	0.235557	0.201906	0.134604	0.033651	0.235557	0.235557	0.235557	0.033651	0.235557	0.235557	0.201906	0.134604	0.235557	0.235557	0.235557	-35.5516	0	0.16264	0.0168255	0.0168255	0.0168255	0.0168255	0.0168255	0.0168255	0.0168255	0.00320166	0.16264	0.481743	-0.234162	0.904594	0.16264	-999.689	0.904594	0.235557	-1000	-1000	0.0075417	0	0.111896	0.0657408	0.00163285	0.16264	0.16264	0.0168255	0.0168255	0.0168255	0.0168255
GCF_016466565.1_maximum		0.235557	0.235557	0.201906	0.134604	0.033651	0.235557	0.235557	0.235557	0.033651	0.235557	0.235557	0.201906	0.134604	0.235557	0.235557	0.235557	-31.5408	0.614456	0.234162	0.0168255	0.0168255	0.0168255	0.0168255	0.0168255	0.0168255	0.0168255	0.00320166	1000	0.481743	-0.16264	0.904594	0.234162	1000	0.904594	0.235557	1000	1000	0.0075417	0.0750398	0.111896	0.0657408	0.00163285	0.234162	0.234162	0.0168255	0.0168255	0.0168255	0.0168255
GCF_014084065.1_minimum		0.235557	0.235557	0.201906	0.134604	0.033651	0.235557	0.235557	0.235557	0.033651	0.235557	0.235557	0.201906	0.134604	0.235557	0.235557	0.235557	-3	0	0.16264	0.0168255	0.0168255	0.0168255	0.0168255	0.0168255	0.0168255	0.0168255	0.00320166	0.16264	0.481743	-38.465	0.904594	0.16264	-1000	0.904594	0.235557	-1000	-1000	0.0075417	0	0.111896	0.0657408	0.00163285	0.16264	0.16264	0.0168255	0.0168255	0.0168255	0.0168255
GCF_014084065.1_maximum		0.235557	0.235557	0.201906	0.134604	0.033651	0.235557	0.235557	0.235557	0.033651	0.235557	0.235557	0.201906	0.134604	0.235557	0.235557	0.235557	369.409	124.153	1.16264	0.0168255	0.0168255	0.0168255	0.0168255	0.0168255	0.0168255	0.0168255	0.00320166	1000	0.481743	-0.16264	0.904594	38.465	999.901	0.904594	0.235557	1000	1000	0.0075417	0.0750398	0.111896	0.0657408	0.00163285	1.16264	1.16264	0.0168255	0.0168255	0.0168255	0.0168255
GCF_015613035.1_minimum		0.235557	0.235557	0.201906	0.134604	0.033651	0.235557	0.235557	0.235557	0.033651	0.235557	0.235557	0.201906	0.134604	0.235557	0.235557	0.235557	-39.1794	0	0.16264	0.0168255	0.0168255	0.0168255	0.0168255	0.0168255	0.0168255	0.0168255	0.00320166	0.16264	0.481743	-1.06741	0.904594	0.16264	-1.90852	0.904594	0.235557	-1000	-1000	0.0075417	0	0.111896	0.0657408	0.00163285	0.16264	0.16264	0.0168255	0.0168255	0.0168255	0.0168255
GCF_015613035.1_maximum		0.235557	0.235557	0.201906	0.134604	0.033651	0.235557	0.235557	0.235557	0.033651	0.235557	0.235557	0.201906	0.134604	0.235557	0.235557	0.235557	298.838	100.748	1.06741	0.0168255	0.0168255	0.0168255	0.0168255	0.0168255	0.0168255	0.0168255	0.00320166	1000	0.481743	-0.16264	0.904594	1.06741	-0.0989759	0.904594	0.235557	1000	1000	0.0075417	0.0750398	0.111896	0.0657408	0.00163285	1.06741	1.06741	0.0168255	0.0168255	0.0168255	0.0168255
GCF_014058685.1_minimum		0.169546	0.169546	0.145326	0.0968837	0.0242209	0.169546	0.169546	0.169546	0.0242209	0.169546	0.169546	0.145326	0.0968837	0.169546	0.169546	0.169546	-38.9056	0.0121105	0.836831	0.0121105	0.0121105	0.0121105	0.0121105	0.0121105	0.0121105	0.0121105	0.00230446	0.836831	0.346743	-0.836831	0.651098	0.836831	-0.230544	0.651098	0.169546	-1000	-1000	0.00542827	0	0.0805394	0.0473181	0.00117527	0.836831	0.836831	0.0121105	0.0121105	0.0121105	0.0121105
GCF_014058685.1_maximum		0.169546	0.169546	0.145326	0.0968837	0.0242209	0.169546	0.169546	0.169546	0.0242209	0.169546	0.169546	0.145326	0.0968837	0.169546	0.169546	0.169546	-17.8582	4.22106	0.836831	0.0121105	0.0121105	0.0121105	0.0121105	0.0121105	0.0121105	0.0121105	0.00230446	0.836831	0.346743	-0.836831	0.651098	0.836831	-0.230544	0.651098	0.169546	1000	1000	0.00542827	0.0540113	0.0805394	0.0473181	0.00117527	0.836831	0.836831	0.0121105	0.0121105	0.0121105	0.0121105
GCF_902374335.1_minimum		0.169714	0.169714	0.145469	0.0969793	0.0242448	0.169714	0.169714	0.169714	0.0242448	0.169714	0.169714	0.145469	0.0969793	0.169714	0.169714	0.169714	-37.8266	0	0.837657	0.0121224	0.0121224	0.0121224	0.0121224	0.0121224	0.0121224	0.0121224	0.00230673	0.837657	0.347085	-0.837657	0.65174	0.837657	-2.14165	0.65174	0.169714	-1000	-1000	0.00543363	0	0.0806189	0.0473648	0.00117643	0.837657	0.837657	0.0121224	0.0121224	0.0121224	0.0121224
GCF_902374335.1_maximum		0.169714	0.169714	0.145469	0.0969793	0.0242448	0.169714	0.169714	0.169714	0.0242448	0.169714	0.169714	0.145469	0.0969793	0.169714	0.169714	0.169714	323.696	120.248	0.837657	0.0121224	0.0121224	0.0121224	0.0121224	0.0121224	0.0121224	0.0121224	0.00230673	1000	0.347085	-0.837657	0.65174	0.837657	-2.14165	0.65174	0.169714	1000	1000	0.00543363	25.5768	0.0806189	0.0473648	0.00117643	0.837657	0.837657	0.0121224	0.0121224	0.0121224	0.0121224
GCF_009809235.1_minimum		0.203165	0.203165	0.174141	0.116094	0.0290235	0.203165	0.203165	0.203165	0.0290235	0.203165	0.203165	0.174141	0.116094	0.203165	0.203165	0.203165	-38.8318	0	0.00276139	0.0145118	0.0145118	0.0145118	0.0145118	0.0145118	0.0145118	0.0145118	0.00276139	0.00276139	0.415497	-0.00276139	0.7802	0.00276139	0.00276139	0.7802	0.203165	-1000	-1000	0.00650461	0	0.0965091	0.0567006	0.00140831	0.00276139	0.00276139	0.0145118	0.0145118	0.0145118	0.0145118
GCF_009809235.1_maximum		0.203165	0.203165	0.174141	0.116094	0.0290235	0.203165	0.203165	0.203165	0.0290235	0.203165	0.203165	0.174141	0.116094	0.203165	0.203165	0.203165	-22.9328	2.927	0.00276139	0.0145118	0.0145118	0.0145118	0.0145118	0.0145118	0.0145118	0.0145118	0.00276139	1000	0.415497	-0.00276139	0.7802	0.00276139	0.00276139	0.7802	0.203165	1000	1000	0.00650461	0.0647208	0.0965091	0.0567006	0.00140831	0.00276139	0.00276139	0.0145118	0.0145118	0.0145118	0.0145118
GCF_018993725.1_minimum		0.257385	0.257385	0.220615	0.147077	0.0367692	0.257385	0.257385	0.257385	0.0367692	0.257385	0.257385	0.220615	0.147077	0.257385	0.257385	0.257385	-71.0374	0	0.270375	0.0183846	0.0183846	0.0183846	0.0183846	0.0183846	0.0183846	0.0183846	0.00349834	0.270375	0.526384	-36.4243	0.988417	0.270375	-1000	0.988417	0.257385	-1000	-1000	0.00824054	0	0.122265	0.0718326	0.00178415	0.270375	0.270375	0.0183846	0.0183846	0.0183846	0.0183846
GCF_018993725.1_maximum		0.257385	0.257385	0.220615	0.147077	0.0367692	0.257385	0.257385	0.257385	0.0367692	0.257385	0.257385	0.220615	0.147077	0.257385	0.257385	0.257385	310.299	116.642	1.27038	0.0183846	0.0183846	0.0183846	0.0183846	0.0183846	0.0183846	0.0183846	0.00349834	1000	0.526384	-0.270375	0.988417	36.4243	1000	0.988417	0.257385	1000	1000	0.00824054	0.0819933	0.122265	0.0718326	0.00178415	1.27038	1.27038	0.0183846	0.0183846	0.0183846	0.0183846
GCF_018991855.1_minimum		0.235557	0.235557	0.201906	0.134604	0.033651	0.235557	0.235557	0.235557	0.033651	0.235557	0.235557	0.201906	0.134604	0.235557	0.235557	0.235557	-75.442	0	0.16264	0.0168255	0.0168255	0.0168255	0.0168255	0.0168255	0.0168255	0.0168255	0.00320166	0.16264	0.481743	-38.465	0.904594	0.16264	-1000	0.904594	0.235557	-1000	-1000	0.0075417	0	0.111896	0.0657408	0.00163285	0.16264	0.16264	0.0168255	0.0168255	0.0168255	0.0168255
GCF_018991855.1_maximum		0.235557	0.235557	0.201906	0.134604	0.033651	0.235557	0.235557	0.235557	0.033651	0.235557	0.235557	0.201906	0.134604	0.235557	0.235557	0.235557	319.554	120.092	1.16264	0.0168255	0.0168255	0.0168255	0.0168255	0.0168255	0.0168255	0.0168255	0.00320166	1000	0.481743	-0.16264	0.904594	38.465	999.901	0.904594	0.235557	1000	1000	0.0075417	0.0750398	0.111896	0.0657408	0.00163285	1.16264	1.16264	0.0168255	0.0168255	0.0168255	0.0168255
GCF_004301975.1_minimum		0.235557	0.235557	0.201906	0.134604	0.033651	0.235557	0.235557	0.235557	0.033651	0.235557	0.235557	0.201906	0.134604	0.235557	0.235557	0.235557	-72.442	0	0.16264	0.0168255	0.0168255	0.0168255	0.0168255	0.0168255	0.0168255	0.0168255	0.00320166	0.16264	0.481743	-36.965	0.904594	0.16264	-1000	0.904594	0.235557	-1000	-1000	0.0075417	0	0.111896	0.0657408	0.00163285	0.16264	0.16264	0.0168255	0.0168255	0.0168255	0.0168255
GCF_004301975.1_maximum		0.235557	0.235557	0.201906	0.134604	0.033651	0.235557	0.235557	0.235557	0.033651	0.235557	0.235557	0.201906	0.134604	0.235557	0.235557	0.235557	315.554	118.536	1.16264	0.0168255	0.0168255	0.0168255	0.0168255	0.0168255	0.0168255	0.0168255	0.00320166	1000	0.481743	-0.16264	0.904594	36.965	997.901	0.904594	0.235557	1000	1000	0.0075417	0.0750398	0.111896	0.0657408	0.00163285	1.16264	1.16264	0.0168255	0.0168255	0.0168255	0.0168255
GCF_009809215.1_minimum		0.203165	0.203165	0.174141	0.116094	0.0290235	0.203165	0.203165	0.203165	0.0290235	0.203165	0.203165	0.174141	0.116094	0.203165	0.203165	0.203165	-40.4255	0	0.00276139	0.0145118	0.0145118	0.0145118	0.0145118	0.0145118	0.0145118	0.0145118	0.00276139	0.00276139	0.415497	-0.00276139	0.7802	0.00276139	-4.18781	0.7802	0.203165	-1000	-1000	0.00650461	0	0.0965091	0.0567006	0.00140831	0.00276139	0.00276139	0.0145118	0.0145118	0.0145118	0.0145118
GCF_009809215.1_maximum		0.203165	0.203165	0.174141	0.116094	0.0290235	0.203165	0.203165	0.203165	0.0290235	0.203165	0.203165	0.174141	0.116094	0.203165	0.203165	0.203165	-22.3649	3.10875	0.00276139	0.0145118	0.0145118	0.0145118	0.0145118	0.0145118	0.0145118	0.0145118	0.00276139	1000	0.415497	-0.00276139	0.7802	0.00276139	0.436226	0.7802	0.203165	1000	1000	0.00650461	0.0647208	0.0965091	0.0567006	0.00140831	0.00276139	0.00276139	0.0145118	0.0145118	0.0145118	0.0145118
GCF_001633665.1_minimum		0.235557	0.235557	0.201906	0.134604	0.033651	0.235557	0.235557	0.235557	0.033651	0.235557	0.235557	0.201906	0.134604	0.235557	0.235557	0.235557	-72.442	0	0.16264	0.0168255	0.0168255	0.0168255	0.0168255	0.0168255	0.0168255	0.0168255	0.00320166	0.16264	0.481743	-36.965	0.904594	0.16264	-1000	0.904594	0.235557	-1000	-1000	0.0075417	0	0.111896	0.0657408	0.00163285	0.16264	0.16264	0.0168255	0.0168255	0.0168255	0.0168255
GCF_001633665.1_maximum		0.235557	0.235557	0.201906	0.134604	0.033651	0.235557	0.235557	0.235557	0.033651	0.235557	0.235557	0.201906	0.134604	0.235557	0.235557	0.235557	315.554	118.536	1.16264	0.0168255	0.0168255	0.0168255	0.0168255	0.0168255	0.0168255	0.0168255	0.00320166	1000	0.481743	-0.16264	0.904594	36.965	997.901	0.904594	0.235557	1000	1000	0.0075417	0.0750398	0.111896	0.0657408	0.00163285	1.16264	1.16264	0.0168255	0.0168255	0.0168255	0.0168255
GCF_004078565.1_minimum		0.235557	0.235557	0.201906	0.134604	0.033651	0.235557	0.235557	0.235557	0.033651	0.235557	0.235557	0.201906	0.134604	0.235557	0.235557	0.235557	-3	0	0.16264	0.0168255	0.0168255	0.0168255	0.0168255	0.0168255	0.0168255	0.0168255	0.00320166	0.16264	0.481743	-2.57419	0.904594	0.16264	-1000	0.904594	0.235557	-1000	-1000	0.0075417	0	0.111896	0.0657408	0.00163285	0.16264	0.16264	0.0168255	0.0168255	0.0168255	0.0168255
GCF_004078565.1_maximum		1.358	1.358	1.04374	0.976437	0.781947	1.358	1.358	1.358	0.033651	1.358	1.358	1.04374	0.976437	1.358	1.358	1.358	2.84788	1.51342	1.16264	0.0168255	0.0168255	0.0168255	0.0168255	0.0168255	0.0168255	0.0168255	0.00320166	1000	0.481743	-0.16264	0.904594	2.57419	1000	0.904594	1.358	1000	1000	0.0075417	2.28241	0.111896	0.0657408	0.00163285	1.16264	1.16264	0.0168255	0.0168255	0.0168255	0.0168255
GCF_001656895.1_minimum		0.235557	0.235557	0.201906	0.134604	0.033651	0.235557	0.235557	0.235557	0.033651	0.235557	0.235557	0.201906	0.134604	0.235557	0.235557	0.235557	-3	0	0.16264	0.0168255	0.0168255	0.0168255	0.0168255	0.0168255	0.0168255	0.0168255	0.00320166	0.16264	0.481743	-3.40753	0.904594	0.16264	-1000	0.904594	0.235557	-1000	-1000	0.0075417	0	0.111896	0.0657408	0.00163285	0.16264	0.16264	0.0168255	0.0168255	0.0168255	0.0168255
GCF_001656895.1_maximum		1.77467	1.77467	1.35624	1.28894	1.05972	1.77467	1.77467	1.77467	0.033651	1.77467	1.77467	1.35624	1.28894	1.77467	1.77467	1.77467	4.51454	2.06897	1.16264	0.0168255	0.0168255	0.0168255	0.0168255	0.0168255	0.0168255	0.0168255	0.00320166	1000	0.481743	-0.16264	0.904594	3.40753	1000	0.904594	1.77467	1000	1000	0.0075417	3.11574	0.111896	0.0657408	0.00163285	1.16264	1.16264	0.0168255	0.0168255	0.0168255	0.0168255
GCF_003712785.1_minimum		0.235557	0.235557	0.201906	0.134604	0.033651	0.235557	0.235557	0.235557	0.033651	0.235557	0.235557	0.201906	0.134604	0.235557	0.235557	0.235557	-3	0	0.16264	0.0168255	0.0168255	0.0168255	0.0168255	0.0168255	0.0168255	0.0168255	0.00320166	0.16264	0.481743	-3.40753	0.904594	0.16264	-1000	0.904594	0.235557	-1000	-1000	0.0075417	0	0.111896	0.0657408	0.00163285	0.16264	0.16264	0.0168255	0.0168255	0.0168255	0.0168255
GCF_003712785.1_maximum		1.77467	1.77467	1.35624	1.28894	1.05972	1.77467	1.77467	1.77467	0.033651	1.77467	1.77467	1.35624	1.28894	1.77467	1.77467	1.77467	6.5982	2.06897	1.16264	0.0168255	0.0168255	0.0168255	0.0168255	0.0168255	0.0168255	0.0168255	0.00320166	1000	0.481743	-0.16264	0.904594	3.40753	1000	0.904594	1.77467	1000	1000	0.0075417	3.11574	0.111896	0.0657408	0.00163285	1.16264	1.16264	0.0168255	0.0168255	0.0168255	0.0168255
GCF_000761685.1_minimum		0.128692	0.128692	0.110308	0.0735385	0.0183846	0.128692	0.128692	0.128692	0.0183846	0.128692	0.128692	0.110308	0.0735385	0.128692	0.128692	0.128692	-7.11997	0	0.00174917	0.00919231	0.00919231	0.00919231	0.00919231	0.00919231	0.00919231	0.00919231	0.00174917	0.00174917	0.263192	-0.635188	0.494208	0.00174917	-3.22427	0.494208	0.128692	-1000	-1000	0.00412027	0	0.0611326	0.0359163	0.000892077	0.00174917	0.00174917	0.00919231	0.00919231	0.00919231	0.00919231
GCF_000761685.1_maximum		0.128692	0.128692	0.110308	0.0735385	0.0183846	0.128692	0.128692	0.128692	0.0183846	0.128692	0.128692	0.110308	0.0735385	0.128692	0.128692	0.128692	648.607	194.466	0.635188	0.00919231	0.00919231	0.00919231	0.00919231	0.00919231	0.00919231	0.00919231	0.00174917	1000	0.263192	-0.00174917	0.494208	0.635188	1.00945	0.494208	0.128692	1000	1000	0.00412027	324.116	0.0611326	0.0359163	0.000892077	0.635188	0.635188	0.00919231	0.00919231	0.00919231	0.00919231
GCF_900518875.1_minimum		0.128692	0.128692	0.110308	0.0735385	0.0183846	0.128692	0.128692	0.128692	0.0183846	0.128692	0.128692	0.110308	0.0735385	0.128692	0.128692	0.128692	-7.11997	0	0.00174917	0.00919231	0.00919231	0.00919231	0.00919231	0.00919231	0.00919231	0.00919231	0.00174917	0.00174917	0.263192	-0.635188	0.494208	0.00174917	-3.22427	0.494208	0.128692	-1000	-1000	0.00412027	0	0.0611326	0.0359163	0.000892077	0.00174917	0.00174917	0.00919231	0.00919231	0.00919231	0.00919231
GCF_900518875.1_maximum		0.128692	0.128692	0.110308	0.0735385	0.0183846	0.128692	0.128692	0.128692	0.0183846	0.128692	0.128692	0.110308	0.0735385	0.128692	0.128692	0.128692	648.588	194.46	0.635188	0.00919231	0.00919231	0.00919231	0.00919231	0.00919231	0.00919231	0.00919231	0.00174917	1000	0.263192	-0.00174917	0.494208	0.635188	1.00945	0.494208	0.128692	1000	1000	0.00412027	324.107	0.0611326	0.0359163	0.000892077	0.635188	0.635188	0.00919231	0.00919231	0.00919231	0.00919231
GCF_020540185.1_minimum		0.203165	0.203165	0.174141	0.116094	0.0290235	0.203165	0.203165	0.203165	0.0290235	0.203165	0.203165	0.174141	0.116094	0.203165	0.203165	0.203165	-46.9231	0	0.00276139	0.0145118	0.0145118	0.0145118	0.0145118	0.0145118	0.0145118	0.0145118	0.00276139	0.00276139	0.415497	-0.00276139	0.7802	0.00276139	0.00276139	0.7802	0.203165	-1000	-1000	0.00650461	0	0.0965091	0.0567006	0.00140831	0.00276139	0.00276139	0.0145118	0.0145118	0.0145118	0.0145118
GCF_020540185.1_maximum		0.203165	0.203165	0.174141	0.116094	0.0290235	0.203165	0.203165	0.203165	0.0290235	0.203165	0.203165	0.174141	0.116094	0.203165	0.203165	0.203165	-24.2595	3.08567	0.00276139	0.0145118	0.0145118	0.0145118	0.0145118	0.0145118	0.0145118	0.0145118	0.00276139	1000	0.415497	-0.00276139	0.7802	0.00276139	0.00276139	0.7802	0.203165	1000	1000	0.00650461	0.0647208	0.0965091	0.0567006	0.00140831	0.00276139	0.00276139	0.0145118	0.0145118	0.0145118	0.0145118
GCF_000185405.1_minimum		0.235557	0.235557	0.201906	0.134604	0.033651	0.235557	0.235557	0.235557	0.033651	0.235557	0.235557	0.201906	0.134604	0.235557	0.235557	0.235557	-38.5381	0.0168255	1.16264	0.0168255	0.0168255	0.0168255	0.0168255	0.0168255	0.0168255	0.0168255	0.00320166	1.16264	0.481743	-1.16264	0.904594	1.16264	-1.74042	0.904594	0.235557	-1000	-1000	0.0075417	0	0.111896	0.0657408	0.00163285	1.16264	1.16264	0.0168255	0.0168255	0.0168255	0.0168255
GCF_000185405.1_maximum		0.235557	0.235557	0.201906	0.134604	0.033651	0.235557	0.235557	0.235557	0.033651	0.235557	0.235557	0.201906	0.134604	0.235557	0.235557	0.235557	2.99454	100.213	1.16264	0.0168255	0.0168255	0.0168255	0.0168255	0.0168255	0.0168255	0.0168255	0.00320166	1.16264	0.481743	-1.16264	0.904594	1.16264	-1.09898	0.904594	0.235557	1000	1000	0.0075417	0.0750398	0.111896	0.0657408	0.00163285	1.16264	1.16264	0.0168255	0.0168255	0.0168255	0.0168255
GCF_002218695.1_minimum		0.173532	0.173532	0.148741	0.099161	0.0247902	0.173532	0.173532	0.173532	0.0247902	0.173532	0.173532	0.148741	0.099161	0.173532	0.173532	0.173532	-38.3039	0.0123951	0.856501	0.0123951	0.0123951	0.0123951	0.0123951	0.0123951	0.0123951	0.0123951	0.00235862	0.856501	0.354894	-0.856501	0.666402	0.856501	-0.282974	0.666402	0.173532	-1000	-1000	0.00555587	0	0.0824325	0.0484304	0.0012029	0.856501	0.856501	0.0123951	0.0123951	0.0123951	0.0123951
GCF_002218695.1_maximum		0.173532	0.173532	0.148741	0.099161	0.0247902	0.173532	0.173532	0.173532	0.0247902	0.173532	0.173532	0.148741	0.099161	0.173532	0.173532	0.173532	319.88	103.917	0.856501	0.0123951	0.0123951	0.0123951	0.0123951	0.0123951	0.0123951	0.0123951	0.00235862	1000	0.354894	-0.856501	0.666402	0.856501	-0.282974	0.666402	0.173532	1000	1000	0.00555587	0.0552808	0.0824325	0.0484304	0.0012029	0.856501	0.856501	0.0123951	0.0123951	0.0123951	0.0123951
GCF_002868755.1_minimum		0.235557	0.235557	0.201906	0.134604	0.033651	0.235557	0.235557	0.235557	0.033651	0.235557	0.235557	0.201906	0.134604	0.235557	0.235557	0.235557	-72.442	0	0.16264	0.0168255	0.0168255	0.0168255	0.0168255	0.0168255	0.0168255	0.0168255	0.00320166	0.16264	0.481743	-36.965	0.904594	0.16264	-1000	0.904594	0.235557	-1000	-1000	0.0075417	0	0.111896	0.0657408	0.00163285	0.16264	0.16264	0.0168255	0.0168255	0.0168255	0.0168255
GCF_002868755.1_maximum		0.235557	0.235557	0.201906	0.134604	0.033651	0.235557	0.235557	0.235557	0.033651	0.235557	0.235557	0.201906	0.134604	0.235557	0.235557	0.235557	315.554	118.536	1.16264	0.0168255	0.0168255	0.0168255	0.0168255	0.0168255	0.0168255	0.0168255	0.00320166	1000	0.481743	-0.16264	0.904594	36.965	997.901	0.904594	0.235557	1000	1000	0.0075417	0.0750398	0.111896	0.0657408	0.00163285	1.16264	1.16264	0.0168255	0.0168255	0.0168255	0.0168255
GCF_900215765.1_minimum		0.203165	0.203165	0.174141	0.116094	0.0290235	0.203165	0.203165	0.203165	0.0290235	0.203165	0.203165	0.174141	0.116094	0.203165	0.203165	0.203165	-78.7659	0	0.00276139	0.0145118	0.0145118	0.0145118	0.0145118	0.0145118	0.0145118	0.0145118	0.00276139	0.00276139	0.415497	-0.00276139	0.7802	0.00276139	0.00276139	0.7802	0.203165	-1000	-1000	0.00650461	0	0.0965091	0.0567006	0.00140831	0.00276139	0.00276139	0.0145118	0.0145118	0.0145118	0.0145118
GCF_900215765.1_maximum		0.203165	0.203165	0.174141	0.116094	0.0290235	0.203165	0.203165	0.203165	0.0290235	0.203165	0.203165	0.174141	0.116094	0.203165	0.203165	0.203165	-20.881	4.67096	0.00276139	0.0145118	0.0145118	0.0145118	0.0145118	0.0145118	0.0145118	0.0145118	0.00276139	1000	0.415497	-0.00276139	0.7802	0.00276139	0.00276139	0.7802	0.203165	1000	1000	0.00650461	0.0647208	0.0965091	0.0567006	0.00140831	0.00276139	0.00276139	0.0145118	0.0145118	0.0145118	0.0145118
GCF_020844635.1_minimum		0.235557	0.235557	0.201906	0.134604	0.033651	0.235557	0.235557	0.235557	0.033651	0.235557	0.235557	0.201906	0.134604	0.235557	0.235557	0.235557	-38.8226	0	0.16264	0.0168255	0.0168255	0.0168255	0.0168255	0.0168255	0.0168255	0.0168255	0.00320166	0.16264	0.481743	-0.488255	0.904594	0.16264	-1000	0.904594	0.235557	-1000	-1000	0.0075417	0	0.111896	0.0657408	0.00163285	0.16264	0.16264	0.0168255	0.0168255	0.0168255	0.0168255
GCF_020844635.1_maximum		0.235557	0.235557	0.201906	0.134604	0.033651	0.235557	0.235557	0.235557	0.033651	0.235557	0.235557	0.201906	0.134604	0.235557	0.235557	0.235557	-31.1235	1.46388	0.488255	0.0168255	0.0168255	0.0168255	0.0168255	0.0168255	0.0168255	0.0168255	0.00320166	1000	0.481743	-0.16264	0.904594	0.488255	1000	0.904594	0.235557	1000	1000	0.0075417	0.0750398	0.111896	0.0657408	0.00163285	0.488255	0.488255	0.0168255	0.0168255	0.0168255	0.0168255
GCF_000011045.1_minimum		0.235557	0.235557	0.201906	0.134604	0.033651	0.235557	0.235557	0.235557	0.033651	0.235557	0.235557	0.201906	0.134604	0.235557	0.235557	0.235557	-3	0	0.16264	0.0168255	0.0168255	0.0168255	0.0168255	0.0168255	0.0168255	0.0168255	0.00320166	0.16264	0.481743	-3.40753	0.904594	0.16264	-1000	0.904594	0.235557	-1000	-1000	0.0075417	0	0.111896	0.0657408	0.00163285	0.16264	0.16264	0.0168255	0.0168255	0.0168255	0.0168255
GCF_000011045.1_maximum		1.77467	1.77467	1.35624	1.28894	1.05972	1.77467	1.77467	1.77467	0.033651	1.77467	1.77467	1.35624	1.28894	1.77467	1.77467	1.77467	4.51454	1.56468	1.16264	0.0168255	0.0168255	0.0168255	0.0168255	0.0168255	0.0168255	0.0168255	0.00320166	1000	0.481743	-0.16264	0.904594	3.40753	1000	0.904594	1.77467	1000	1000	0.0075417	2.3593	0.111896	0.0657408	0.00163285	1.16264	1.16264	0.0168255	0.0168255	0.0168255	0.0168255
GCF_020784295.1_minimum		0.235557	0.235557	0.201906	0.134604	0.033651	0.235557	0.235557	0.235557	0.033651	0.235557	0.235557	0.201906	0.134604	0.235557	0.235557	0.235557	-74.7689	0	0.16264	0.0168255	0.0168255	0.0168255	0.0168255	0.0168255	0.0168255	0.0168255	0.00320166	0.16264	0.481743	-0.260602	0.904594	0.16264	-1000	0.904594	0.235557	-1000	-1000	0.0075417	0	0.111896	0.0657408	0.00163285	0.16264	0.16264	0.0168255	0.0168255	0.0168255	0.0168255
GCF_020784295.1_maximum		9.16868	9.16868	6.80465	6.73735	5.76434	9.16868	9.16868	9.16868	0.033651	9.16868	9.16868	6.80465	6.73735	9.16868	9.16868	9.16868	315.065	103.205	0.211621	0.0168255	0.0168255	0.0168255	0.0168255	0.0168255	0.0168255	0.0168255	0.00320166	1000	0.481743	-0.16264	0.904594	0.260602	999.901	0.904594	9.16868	1000	1000	0.0075417	0.0750398	0.111896	0.0657408	0.00163285	0.211621	0.211621	0.0168255	0.0168255	0.0168255	0.0168255
GCF_001981705.1_minimum		0.203165	0.203165	0.174141	0.116094	0.0290235	0.203165	0.203165	0.203165	0.0290235	0.203165	0.203165	0.174141	0.116094	0.203165	0.203165	0.203165	-76.7954	0	0.00276139	0.0145118	0.0145118	0.0145118	0.0145118	0.0145118	0.0145118	0.0145118	0.00276139	0.00276139	0.415497	-0.00276139	0.7802	0.00276139	-1.78283	0.7802	0.203165	-1000	-1000	0.00650461	0	0.0965091	0.0567006	0.00140831	0.00276139	0.00276139	0.0145118	0.0145118	0.0145118	0.0145118
GCF_001981705.1_maximum		0.203165	0.203165	0.174141	0.116094	0.0290235	0.203165	0.203165	0.203165	0.0290235	0.203165	0.203165	0.174141	0.116094	0.203165	0.203165	0.203165	-20.6643	4.66944	0.00276139	0.0145118	0.0145118	0.0145118	0.0145118	0.0145118	0.0145118	0.0145118	0.00276139	1000	0.415497	-0.00276139	0.7802	0.00276139	0.436226	0.7802	0.203165	1000	1000	0.00650461	0.0647208	0.0965091	0.0567006	0.00140831	0.00276139	0.00276139	0.0145118	0.0145118	0.0145118	0.0145118
GCF_001982195.1_minimum		0.235557	0.235557	0.201906	0.134604	0.033651	0.235557	0.235557	0.235557	0.033651	0.235557	0.235557	0.201906	0.134604	0.235557	0.235557	0.235557	-3	0	0.16264	0.0168255	0.0168255	0.0168255	0.0168255	0.0168255	0.0168255	0.0168255	0.00320166	0.16264	0.481743	-36.965	0.904594	0.16264	-1000	0.904594	0.235557	-1000	-1000	0.0075417	0	0.111896	0.0657408	0.00163285	0.16264	0.16264	0.0168255	0.0168255	0.0168255	0.0168255
GCF_001982195.1_maximum		0.235557	0.235557	0.201906	0.134604	0.033651	0.235557	0.235557	0.235557	0.033651	0.235557	0.235557	0.201906	0.134604	0.235557	0.235557	0.235557	365.409	122.82	1.16264	0.0168255	0.0168255	0.0168255	0.0168255	0.0168255	0.0168255	0.0168255	0.00320166	1000	0.481743	-0.16264	0.904594	36.965	997.901	0.904594	0.235557	1000	1000	0.0075417	0.0750398	0.111896	0.0657408	0.00163285	1.16264	1.16264	0.0168255	0.0168255	0.0168255	0.0168255
GCF_002109425.1_minimum		0.235557	0.235557	0.201906	0.134604	0.033651	0.235557	0.235557	0.235557	0.033651	0.235557	0.235557	0.201906	0.134604	0.235557	0.235557	0.235557	-72.442	0	0.16264	0.0168255	0.0168255	0.0168255	0.0168255	0.0168255	0.0168255	0.0168255	0.00320166	0.16264	0.481743	-36.965	0.904594	0.16264	-1000	0.904594	0.235557	-1000	-1000	0.0075417	0	0.111896	0.0657408	0.00163285	0.16264	0.16264	0.0168255	0.0168255	0.0168255	0.0168255
GCF_002109425.1_maximum		0.235557	0.235557	0.201906	0.134604	0.033651	0.235557	0.235557	0.235557	0.033651	0.235557	0.235557	0.201906	0.134604	0.235557	0.235557	0.235557	315.554	118.536	1.16264	0.0168255	0.0168255	0.0168255	0.0168255	0.0168255	0.0168255	0.0168255	0.00320166	1000	0.481743	-0.16264	0.904594	36.965	997.901	0.904594	0.235557	1000	1000	0.0075417	0.0750398	0.111896	0.0657408	0.00163285	1.16264	1.16264	0.0168255	0.0168255	0.0168255	0.0168255
GCF_004302625.1_minimum		0.235557	0.235557	0.201906	0.134604	0.033651	0.235557	0.235557	0.235557	0.033651	0.235557	0.235557	0.201906	0.134604	0.235557	0.235557	0.235557	-72.442	0	0.16264	0.0168255	0.0168255	0.0168255	0.0168255	0.0168255	0.0168255	0.0168255	0.00320166	0.16264	0.481743	-36.965	0.904594	0.16264	-1000	0.904594	0.235557	-1000	-1000	0.0075417	0	0.111896	0.0657408	0.00163285	0.16264	0.16264	0.0168255	0.0168255	0.0168255	0.0168255
GCF_004302625.1_maximum		0.235557	0.235557	0.201906	0.134604	0.033651	0.235557	0.235557	0.235557	0.033651	0.235557	0.235557	0.201906	0.134604	0.235557	0.235557	0.235557	315.554	118.536	1.16264	0.0168255	0.0168255	0.0168255	0.0168255	0.0168255	0.0168255	0.0168255	0.00320166	1000	0.481743	-0.16264	0.904594	36.965	997.901	0.904594	0.235557	1000	1000	0.0075417	0.0750398	0.111896	0.0657408	0.00163285	1.16264	1.16264	0.0168255	0.0168255	0.0168255	0.0168255
GCF_004301595.1_minimum		0.235557	0.235557	0.201906	0.134604	0.033651	0.235557	0.235557	0.235557	0.033651	0.235557	0.235557	0.201906	0.134604	0.235557	0.235557	0.235557	-72.442	0	0.16264	0.0168255	0.0168255	0.0168255	0.0168255	0.0168255	0.0168255	0.0168255	0.00320166	0.16264	0.481743	-36.965	0.904594	0.16264	-1000	0.904594	0.235557	-1000	-1000	0.0075417	0	0.111896	0.0657408	0.00163285	0.16264	0.16264	0.0168255	0.0168255	0.0168255	0.0168255
GCF_004301595.1_maximum		0.235557	0.235557	0.201906	0.134604	0.033651	0.235557	0.235557	0.235557	0.033651	0.235557	0.235557	0.201906	0.134604	0.235557	0.235557	0.235557	315.554	118.536	1.16264	0.0168255	0.0168255	0.0168255	0.0168255	0.0168255	0.0168255	0.0168255	0.00320166	1000	0.481743	-0.16264	0.904594	36.965	997.901	0.904594	0.235557	1000	1000	0.0075417	0.0750398	0.111896	0.0657408	0.00163285	1.16264	1.16264	0.0168255	0.0168255	0.0168255	0.0168255
GCF_018138205.1_minimum		0.235557	0.235557	0.201906	0.134604	0.033651	0.235557	0.235557	0.235557	0.033651	0.235557	0.235557	0.201906	0.134604	0.235557	0.235557	0.235557	-72.442	0	0.16264	0.0168255	0.0168255	0.0168255	0.0168255	0.0168255	0.0168255	0.0168255	0.00320166	0.16264	0.481743	-36.965	0.904594	0.16264	-1000	0.904594	0.235557	-1000	-1000	0.0075417	0	0.111896	0.0657408	0.00163285	0.16264	0.16264	0.0168255	0.0168255	0.0168255	0.0168255
GCF_018138205.1_maximum		0.235557	0.235557	0.201906	0.134604	0.033651	0.235557	0.235557	0.235557	0.033651	0.235557	0.235557	0.201906	0.134604	0.235557	0.235557	0.235557	315.554	118.536	1.16264	0.0168255	0.0168255	0.0168255	0.0168255	0.0168255	0.0168255	0.0168255	0.00320166	1000	0.481743	-0.16264	0.904594	36.965	997.901	0.904594	0.235557	1000	1000	0.0075417	0.0750398	0.111896	0.0657408	0.00163285	1.16264	1.16264	0.0168255	0.0168255	0.0168255	0.0168255
GCF_003999275.1_minimum		0.235557	0.235557	0.201906	0.134604	0.033651	0.235557	0.235557	0.235557	0.033651	0.235557	0.235557	0.201906	0.134604	0.235557	0.235557	0.235557	-72.442	0	0.16264	0.0168255	0.0168255	0.0168255	0.0168255	0.0168255	0.0168255	0.0168255	0.00320166	0.16264	0.481743	-36.965	0.904594	0.16264	-1000	0.904594	0.235557	-1000	-1000	0.0075417	0	0.111896	0.0657408	0.00163285	0.16264	0.16264	0.0168255	0.0168255	0.0168255	0.0168255
GCF_003999275.1_maximum		0.235557	0.235557	0.201906	0.134604	0.033651	0.235557	0.235557	0.235557	0.033651	0.235557	0.235557	0.201906	0.134604	0.235557	0.235557	0.235557	315.554	118.536	1.16264	0.0168255	0.0168255	0.0168255	0.0168255	0.0168255	0.0168255	0.0168255	0.00320166	1000	0.481743	-0.16264	0.904594	36.965	997.901	0.904594	0.235557	1000	1000	0.0075417	0.0750398	0.111896	0.0657408	0.00163285	1.16264	1.16264	0.0168255	0.0168255	0.0168255	0.0168255
GCF_018138265.1_minimum		0.235557	0.235557	0.201906	0.134604	0.033651	0.235557	0.235557	0.235557	0.033651	0.235557	0.235557	0.201906	0.134604	0.235557	0.235557	0.235557	-72.442	0	0.16264	0.0168255	0.0168255	0.0168255	0.0168255	0.0168255	0.0168255	0.0168255	0.00320166	0.16264	0.481743	-36.965	0.904594	0.16264	-1000	0.904594	0.235557	-1000	-1000	0.0075417	0	0.111896	0.0657408	0.00163285	0.16264	0.16264	0.0168255	0.0168255	0.0168255	0.0168255
GCF_018138265.1_maximum		0.235557	0.235557	0.201906	0.134604	0.033651	0.235557	0.235557	0.235557	0.033651	0.235557	0.235557	0.201906	0.134604	0.235557	0.235557	0.235557	315.554	118.536	1.16264	0.0168255	0.0168255	0.0168255	0.0168255	0.0168255	0.0168255	0.0168255	0.00320166	1000	0.481743	-0.16264	0.904594	36.965	997.901	0.904594	0.235557	1000	1000	0.0075417	0.0750398	0.111896	0.0657408	0.00163285	1.16264	1.16264	0.0168255	0.0168255	0.0168255	0.0168255
GCF_001437115.1_minimum		0.203165	0.203165	0.174141	0.116094	0.0290235	0.203165	0.203165	0.203165	0.0290235	0.203165	0.203165	0.174141	0.116094	0.203165	0.203165	0.203165	-38.3876	0	0.00276139	0.0145118	0.0145118	0.0145118	0.0145118	0.0145118	0.0145118	0.0145118	0.00276139	0.00276139	0.415497	-0.00276139	0.7802	0.00276139	0.00276139	0.7802	0.203165	-1000	-1000	0.00650461	0	0.0965091	0.0567006	0.00140831	0.00276139	0.00276139	0.0145118	0.0145118	0.0145118	0.0145118
GCF_001437115.1_maximum		0.203165	0.203165	0.174141	0.116094	0.0290235	0.203165	0.203165	0.203165	0.0290235	0.203165	0.203165	0.174141	0.116094	0.203165	0.203165	0.203165	-22.5817	3.0654	0.00276139	0.0145118	0.0145118	0.0145118	0.0145118	0.0145118	0.0145118	0.0145118	0.00276139	1000	0.415497	-0.00276139	0.7802	0.00276139	0.00276139	0.7802	0.203165	1000	1000	0.00650461	0.0647208	0.0965091	0.0567006	0.00140831	0.00276139	0.00276139	0.0145118	0.0145118	0.0145118	0.0145118
GCF_016126975.1_minimum		0.221096	0.221096	0.189511	0.126341	0.0315852	0.221096	0.221096	0.221096	0.0315852	0.221096	0.221096	0.189511	0.126341	0.221096	0.221096	0.221096	-37.9981	0	0.091267	0.0157926	0.0157926	0.0157926	0.0157926	0.0157926	0.0157926	0.0157926	0.00300512	0.091267	0.45217	-0.091267	0.849062	0.091267	0.091267	0.849062	0.221096	-1000	-1000	0.00707872	0	0.105027	0.0617051	0.00153261	0.091267	0.091267	0.0157926	0.0157926	0.0157926	0.0157926
GCF_016126975.1_maximum		0.221096	0.221096	0.189511	0.126341	0.0315852	0.221096	0.221096	0.221096	0.0315852	0.221096	0.221096	0.189511	0.126341	0.221096	0.221096	0.221096	302.547	101.581	0.091267	0.0157926	0.0157926	0.0157926	0.0157926	0.0157926	0.0157926	0.0157926	0.00300512	1000	0.45217	-0.091267	0.849062	0.091267	0.091267	0.849062	0.221096	1000	1000	0.00707872	0.0704332	0.105027	0.0617051	0.00153261	0.091267	0.091267	0.0157926	0.0157926	0.0157926	0.0157926
GCF_001981825.1_minimum		0.203165	0.203165	0.174141	0.116094	0.0290235	0.203165	0.203165	0.203165	0.0290235	0.203165	0.203165	0.174141	0.116094	0.203165	0.203165	0.203165	-75.5454	0	0.00276139	0.0145118	0.0145118	0.0145118	0.0145118	0.0145118	0.0145118	0.0145118	0.00276139	0.00276139	0.415497	-0.00276139	0.7802	0.00276139	-1.78283	0.7802	0.203165	-1000	-1000	0.00650461	0	0.0965091	0.0567006	0.00140831	0.00276139	0.00276139	0.0145118	0.0145118	0.0145118	0.0145118
GCF_001981825.1_maximum		0.203165	0.203165	0.174141	0.116094	0.0290235	0.203165	0.203165	0.203165	0.0290235	0.203165	0.203165	0.174141	0.116094	0.203165	0.203165	0.203165	-22.1643	4.24444	0.00276139	0.0145118	0.0145118	0.0145118	0.0145118	0.0145118	0.0145118	0.0145118	0.00276139	1000	0.415497	-0.00276139	0.7802	0.00276139	0.436226	0.7802	0.203165	1000	1000	0.00650461	0.0647208	0.0965091	0.0567006	0.00140831	0.00276139	0.00276139	0.0145118	0.0145118	0.0145118	0.0145118
GCF_001895185.1_minimum		0.235557	0.235557	0.201906	0.134604	0.033651	0.235557	0.235557	0.235557	0.033651	0.235557	0.235557	0.201906	0.134604	0.235557	0.235557	0.235557	-3	0	0.16264	0.0168255	0.0168255	0.0168255	0.0168255	0.0168255	0.0168255	0.0168255	0.00320166	0.16264	0.481743	-3.40753	0.904594	0.16264	-1000	0.904594	0.235557	-1000	-1000	0.0075417	0	0.111896	0.0657408	0.00163285	0.16264	0.16264	0.0168255	0.0168255	0.0168255	0.0168255
GCF_001895185.1_maximum		1.77467	1.77467	1.35624	1.28894	1.05972	1.77467	1.77467	1.77467	0.033651	1.77467	1.77467	1.35624	1.28894	1.77467	1.77467	1.77467	6.5982	2.06897	1.16264	0.0168255	0.0168255	0.0168255	0.0168255	0.0168255	0.0168255	0.0168255	0.00320166	1000	0.481743	-0.16264	0.904594	3.40753	1000	0.904594	1.77467	1000	1000	0.0075417	3.11574	0.111896	0.0657408	0.00163285	1.16264	1.16264	0.0168255	0.0168255	0.0168255	0.0168255
GCF_002221655.1_minimum		0.235557	0.235557	0.201906	0.134604	0.033651	0.235557	0.235557	0.235557	0.033651	0.235557	0.235557	0.201906	0.134604	0.235557	0.235557	0.235557	-75.192	0.0168255	0.16264	0.0168255	0.0168255	0.0168255	0.0168255	0.0168255	0.0168255	0.0168255	0.00320166	0.16264	0.481743	-0.447781	0.904594	0.16264	-1000	0.904594	0.235557	-1000	-1000	0.0075417	0	0.111896	0.0657408	0.00163285	0.16264	0.16264	0.0168255	0.0168255	0.0168255	0.0168255
GCF_002221655.1_maximum		9.21846	9.21846	6.84144	6.77414	5.79627	9.21846	9.21846	9.21846	0.033651	9.21846	9.21846	6.84144	6.77414	9.21846	9.21846	9.21846	315.701	103.188	0.447781	0.0168255	0.0168255	0.0168255	0.0168255	0.0168255	0.0168255	0.0168255	0.00320166	1000	0.481743	-0.16264	0.904594	0.447781	999.901	0.904594	9.21846	1000	1000	0.0075417	0.210355	0.111896	0.0657408	0.00163285	0.447781	0.447781	0.0168255	0.0168255	0.0168255	0.0168255
GCF_001982115.1_minimum		0.235557	0.235557	0.201906	0.134604	0.033651	0.235557	0.235557	0.235557	0.033651	0.235557	0.235557	0.201906	0.134604	0.235557	0.235557	0.235557	-72.442	0	0.16264	0.0168255	0.0168255	0.0168255	0.0168255	0.0168255	0.0168255	0.0168255	0.00320166	0.16264	0.481743	-36.965	0.904594	0.16264	-1000	0.904594	0.235557	-1000	-1000	0.0075417	0	0.111896	0.0657408	0.00163285	0.16264	0.16264	0.0168255	0.0168255	0.0168255	0.0168255
GCF_001982115.1_maximum		0.235557	0.235557	0.201906	0.134604	0.033651	0.235557	0.235557	0.235557	0.033651	0.235557	0.235557	0.201906	0.134604	0.235557	0.235557	0.235557	315.554	118.536	1.16264	0.0168255	0.0168255	0.0168255	0.0168255	0.0168255	0.0168255	0.0168255	0.00320166	1000	0.481743	-0.16264	0.904594	36.965	997.901	0.904594	0.235557	1000	1000	0.0075417	0.0750398	0.111896	0.0657408	0.00163285	1.16264	1.16264	0.0168255	0.0168255	0.0168255	0.0168255
GCF_000143745.1_minimum		0.235557	0.235557	0.201906	0.134604	0.033651	0.235557	0.235557	0.235557	0.033651	0.235557	0.235557	0.201906	0.134604	0.235557	0.235557	0.235557	-72.442	0	0.16264	0.0168255	0.0168255	0.0168255	0.0168255	0.0168255	0.0168255	0.0168255	0.00320166	0.16264	0.481743	-36.965	0.904594	0.16264	-1000	0.904594	0.235557	-1000	-1000	0.0075417	0	0.111896	0.0657408	0.00163285	0.16264	0.16264	0.0168255	0.0168255	0.0168255	0.0168255
GCF_000143745.1_maximum		0.235557	0.235557	0.201906	0.134604	0.033651	0.235557	0.235557	0.235557	0.033651	0.235557	0.235557	0.201906	0.134604	0.235557	0.235557	0.235557	315.554	118.536	1.16264	0.0168255	0.0168255	0.0168255	0.0168255	0.0168255	0.0168255	0.0168255	0.00320166	1000	0.481743	-0.16264	0.904594	36.965	997.901	0.904594	0.235557	1000	1000	0.0075417	0.0750398	0.111896	0.0657408	0.00163285	1.16264	1.16264	0.0168255	0.0168255	0.0168255	0.0168255
GCF_020553615.1_minimum		0.235557	0.235557	0.201906	0.134604	0.033651	0.235557	0.235557	0.235557	0.033651	0.235557	0.235557	0.201906	0.134604	0.235557	0.235557	0.235557	-38.0307	0	0.16264	0.0168255	0.0168255	0.0168255	0.0168255	0.0168255	0.0168255	0.0168255	0.00320166	0.16264	0.481743	-0.488255	0.904594	0.16264	-1000	0.904594	0.235557	-1000	-1000	0.0075417	0	0.111896	0.0657408	0.00163285	0.16264	0.16264	0.0168255	0.0168255	0.0168255	0.0168255
GCF_020553615.1_maximum		0.235557	0.235557	0.201906	0.134604	0.033651	0.235557	0.235557	0.235557	0.033651	0.235557	0.235557	0.201906	0.134604	0.235557	0.235557	0.235557	-31.6335	1.43658	0.488255	0.0168255	0.0168255	0.0168255	0.0168255	0.0168255	0.0168255	0.0168255	0.00320166	1000	0.481743	-0.16264	0.904594	0.488255	999.982	0.904594	0.235557	1000	1000	0.0075417	0.0750398	0.111896	0.0657408	0.00163285	0.488255	0.488255	0.0168255	0.0168255	0.0168255	0.0168255
GCF_002218805.1_minimum		0.228865	0.228865	0.19617	0.13078	0.0326949	0.228865	0.228865	0.228865	0.0326949	0.228865	0.228865	0.19617	0.13078	0.228865	0.228865	0.228865	-37.9646	0.0163475	1.12961	0.0163475	0.0163475	0.0163475	0.0163475	0.0163475	0.0163475	0.0163475	0.0031107	1.12961	0.468056	-1.12961	0.878893	1.12961	-1.01093	0.878893	0.228865	-1000	-1000	0.00732743	0	0.108717	0.063873	0.00158646	1.12961	1.12961	0.0163475	0.0163475	0.0163475	0.0163475
GCF_002218805.1_maximum		0.228865	0.228865	0.19617	0.13078	0.0326949	0.228865	0.228865	0.228865	0.0326949	0.228865	0.228865	0.19617	0.13078	0.228865	0.228865	0.228865	307.323	100.221	1.12961	0.0163475	0.0163475	0.0163475	0.0163475	0.0163475	0.0163475	0.0163475	0.0031107	1000	0.468056	-1.12961	0.878893	1.12961	-1.01093	0.878893	0.228865	1000	1000	0.00732743	0.0729078	0.108717	0.063873	0.00158646	1.12961	1.12961	0.0163475	0.0163475	0.0163475	0.0163475
GCF_009863835.1_minimum		0.235557	0.235557	0.201906	0.134604	0.033651	0.235557	0.235557	0.235557	0.033651	0.235557	0.235557	0.201906	0.134604	0.235557	0.235557	0.235557	-76.5338	0	0.16264	0.0168255	0.0168255	0.0168255	0.0168255	0.0168255	0.0168255	0.0168255	0.00320166	0.16264	0.481743	-3.45511	0.904594	0.16264	-1000	0.904594	0.235557	-1000	-1000	0.0075417	0	0.111896	0.0657408	0.00163285	0.16264	0.16264	0.0168255	0.0168255	0.0168255	0.0168255
GCF_009863835.1_maximum		0.235557	0.235557	0.201906	0.134604	0.033651	0.235557	0.235557	0.235557	0.033651	0.235557	0.235557	0.201906	0.134604	0.235557	0.235557	0.235557	-31.2331	1.99063	1.16264	0.0168255	0.0168255	0.0168255	0.0168255	0.0168255	0.0168255	0.0168255	0.00320166	1000	0.481743	-0.16264	0.904594	3.45511	1000	0.904594	0.235557	1000	1000	0.0075417	0.0750398	0.111896	0.0657408	0.00163285	1.16264	1.16264	0.0168255	0.0168255	0.0168255	0.0168255
GCF_003199005.1_minimum		0.235557	0.235557	0.201906	0.134604	0.033651	0.235557	0.235557	0.235557	0.033651	0.235557	0.235557	0.201906	0.134604	0.235557	0.235557	0.235557	-3	0	0.16264	0.0168255	0.0168255	0.0168255	0.0168255	0.0168255	0.0168255	0.0168255	0.00320166	0.16264	0.481743	-3.40753	0.904594	0.16264	-1000	0.904594	0.235557	-1000	-1000	0.0075417	0	0.111896	0.0657408	0.00163285	0.16264	0.16264	0.0168255	0.0168255	0.0168255	0.0168255
GCF_003199005.1_maximum		1.77467	1.77467	1.35624	1.28894	1.05972	1.77467	1.77467	1.77467	0.033651	1.77467	1.77467	1.35624	1.28894	1.77467	1.77467	1.77467	4.51454	2.06897	1.16264	0.0168255	0.0168255	0.0168255	0.0168255	0.0168255	0.0168255	0.0168255	0.00320166	1000	0.481743	-0.16264	0.904594	3.40753	1000	0.904594	1.77467	1000	1000	0.0075417	3.11574	0.111896	0.0657408	0.00163285	1.16264	1.16264	0.0168255	0.0168255	0.0168255	0.0168255
GCF_019456005.1_minimum		0.128692	0.128692	0.110308	0.0735385	0.0183846	0.128692	0.128692	0.128692	0.0183846	0.128692	0.128692	0.110308	0.0735385	0.128692	0.128692	0.128692	-39.3729	0.00919231	0.635188	0.00919231	0.00919231	0.00919231	0.00919231	0.00919231	0.00919231	0.00919231	0.00174917	0.635188	0.263192	-2.17112	0.494208	0.635188	-1.229	0.494208	0.128692	-1000	-1000	0.00412027	0	0.0611326	0.0359163	0.000892077	0.635188	0.635188	0.00919231	0.00919231	0.00919231	0.00919231
GCF_019456005.1_maximum		0.128692	0.128692	0.110308	0.0735385	0.0183846	0.128692	0.128692	0.128692	0.0183846	0.128692	0.128692	0.110308	0.0735385	0.128692	0.128692	0.128692	-4.33382	6.88462	0.635188	0.00919231	0.00919231	0.00919231	0.00919231	0.00919231	0.00919231	0.00919231	0.00174917	1000	0.263192	-0.635188	0.494208	2.17112	0.30693	0.494208	0.128692	1000	1000	0.00412027	0.0409967	0.0611326	0.0359163	0.000892077	0.635188	0.635188	0.00919231	0.00919231	0.00919231	0.00919231
GCF_020992235.1_minimum		0.201658	0.201658	0.17285	0.115233	0.0288083	0.201658	0.201658	0.201658	0.0288083	0.201658	0.201658	0.17285	0.115233	0.201658	0.201658	0.201658	-3	0	0.00274091	0.0144041	0.0144041	0.0144041	0.0144041	0.0144041	0.0144041	0.0144041	0.00274091	0.00274091	0.412416	-7.14818	0.774414	0.00274091	-1000	0.774414	0.201658	-1000	-1000	0.00645637	0	0.0957933	0.0562801	0.00139786	0.00274091	0.00274091	0.0144041	0.0144041	0.0144041	0.0144041
GCF_020992235.1_maximum		3.24107	3.24107	2.40939	2.35178	2.00442	3.24107	3.24107	3.24107	0.0288083	3.24107	3.24107	2.40939	2.35178	3.24107	3.24107	3.24107	13.648	4.66775	0.995325	0.0144041	0.0144041	0.0144041	0.0144041	0.0144041	0.0144041	0.0144041	0.00274091	1000	0.412416	-0.00274091	0.774414	7.14818	1000	0.774414	3.24107	1000	1000	0.00645637	7.01213	0.0957933	0.0562801	0.00139786	0.995325	0.995325	0.0144041	0.0144041	0.0144041	0.0144041
GCF_020088925.1_minimum		0.128692	0.128692	0.110308	0.0735385	0.0183846	0.128692	0.128692	0.128692	0.0183846	0.128692	0.128692	0.110308	0.0735385	0.128692	0.128692	0.128692	-80.8969	0	0.00174917	0.00919231	0.00919231	0.00919231	0.00919231	0.00919231	0.00919231	0.00919231	0.00174917	0.00174917	0.263192	-3.62004	0.494208	0.00174917	-1000	0.494208	0.128692	-1000	-1000	0.00412027	0	0.0611326	0.0359163	0.000892077	0.00174917	0.00174917	0.00919231	0.00919231	0.00919231	0.00919231
GCF_020088925.1_maximum		0.128692	0.128692	0.110308	0.0735385	0.0183846	0.128692	0.128692	0.128692	0.0183846	0.128692	0.128692	0.110308	0.0735385	0.128692	0.128692	0.128692	-28.2808	9.89425	0.635188	0.00919231	0.00919231	0.00919231	0.00919231	0.00919231	0.00919231	0.00919231	0.00174917	1000	0.263192	-0.00174917	0.494208	3.62004	1000	0.494208	0.128692	1000	1000	0.00412027	16.4971	0.0611326	0.0359163	0.000892077	0.635188	0.635188	0.00919231	0.00919231	0.00919231	0.00919231
GCF_009807195.1_minimum		0.235557	0.235557	0.201906	0.134604	0.033651	0.235557	0.235557	0.235557	0.033651	0.235557	0.235557	0.201906	0.134604	0.235557	0.235557	0.235557	-72.442	0	0.16264	0.0168255	0.0168255	0.0168255	0.0168255	0.0168255	0.0168255	0.0168255	0.00320166	0.16264	0.481743	-36.965	0.904594	0.16264	-1000	0.904594	0.235557	-1000	-1000	0.0075417	0	0.111896	0.0657408	0.00163285	0.16264	0.16264	0.0168255	0.0168255	0.0168255	0.0168255
GCF_009807195.1_maximum		0.235557	0.235557	0.201906	0.134604	0.033651	0.235557	0.235557	0.235557	0.033651	0.235557	0.235557	0.201906	0.134604	0.235557	0.235557	0.235557	315.554	118.536	1.16264	0.0168255	0.0168255	0.0168255	0.0168255	0.0168255	0.0168255	0.0168255	0.00320166	1000	0.481743	-0.16264	0.904594	36.965	997.901	0.904594	0.235557	1000	1000	0.0075417	0.0750398	0.111896	0.0657408	0.00163285	1.16264	1.16264	0.0168255	0.0168255	0.0168255	0.0168255
GCF_017565825.1_minimum		0.173532	0.173532	0.148741	0.099161	0.0247902	0.173532	0.173532	0.173532	0.0247902	0.173532	0.173532	0.148741	0.099161	0.173532	0.173532	0.173532	-38.0505	0.0123951	0.856501	0.0123951	0.0123951	0.0123951	0.0123951	0.0123951	0.0123951	0.0123951	0.00235862	0.856501	0.354894	-0.856501	0.666402	0.856501	-0.282974	0.666402	0.173532	-1000	-1000	0.00555587	0	0.0824325	0.0484304	0.0012029	0.856501	0.856501	0.0123951	0.0123951	0.0123951	0.0123951
GCF_017565825.1_maximum		0.173532	0.173532	0.148741	0.099161	0.0247902	0.173532	0.173532	0.173532	0.0247902	0.173532	0.173532	0.148741	0.099161	0.173532	0.173532	0.173532	-18.5427	3.78178	0.856501	0.0123951	0.0123951	0.0123951	0.0123951	0.0123951	0.0123951	0.0123951	0.00235862	0.856501	0.354894	-0.856501	0.666402	0.856501	-0.282974	0.666402	0.173532	1000	1000	0.00555587	0.0552808	0.0824325	0.0484304	0.0012029	0.856501	0.856501	0.0123951	0.0123951	0.0123951	0.0123951
GCF_021134535.1_minimum		0.169714	0.169714	0.145469	0.0969793	0.0242448	0.169714	0.169714	0.169714	0.0242448	0.169714	0.169714	0.145469	0.0969793	0.169714	0.169714	0.169714	-37.557	0	0.837657	0.0121224	0.0121224	0.0121224	0.0121224	0.0121224	0.0121224	0.0121224	0.00230673	0.837657	0.347085	-0.837657	0.65174	0.837657	-2.14165	0.65174	0.169714	-1000	-1000	0.00543363	0	0.0806189	0.0473648	0.00117643	0.837657	0.837657	0.0121224	0.0121224	0.0121224	0.0121224
GCF_021134535.1_maximum		0.169714	0.169714	0.145469	0.0969793	0.0242448	0.169714	0.169714	0.169714	0.0242448	0.169714	0.169714	0.145469	0.0969793	0.169714	0.169714	0.169714	323.561	120.129	0.837657	0.0121224	0.0121224	0.0121224	0.0121224	0.0121224	0.0121224	0.0121224	0.00230673	1000	0.347085	-0.837657	0.65174	0.837657	-2.14165	0.65174	0.169714	1000	1000	0.00543363	25.5768	0.0806189	0.0473648	0.00117643	0.837657	0.837657	0.0121224	0.0121224	0.0121224	0.0121224
GCF_010092385.1_minimum		0.203165	0.203165	0.174141	0.116094	0.0290235	0.203165	0.203165	0.203165	0.0290235	0.203165	0.203165	0.174141	0.116094	0.203165	0.203165	0.203165	-38.8284	0	0.00276139	0.0145118	0.0145118	0.0145118	0.0145118	0.0145118	0.0145118	0.0145118	0.00276139	0.00276139	0.415497	-0.00276139	0.7802	0.00276139	0.00276139	0.7802	0.203165	-1000	-1000	0.00650461	0	0.0965091	0.0567006	0.00140831	0.00276139	0.00276139	0.0145118	0.0145118	0.0145118	0.0145118
GCF_010092385.1_maximum		0.203165	0.203165	0.174141	0.116094	0.0290235	0.203165	0.203165	0.203165	0.0290235	0.203165	0.203165	0.174141	0.116094	0.203165	0.203165	0.203165	-26.8428	3.0514	0.00276139	0.0145118	0.0145118	0.0145118	0.0145118	0.0145118	0.0145118	0.0145118	0.00276139	1000	0.415497	-0.00276139	0.7802	0.00276139	0.00276139	0.7802	0.203165	1000	1000	0.00650461	0.0647208	0.0965091	0.0567006	0.00140831	0.00276139	0.00276139	0.0145118	0.0145118	0.0145118	0.0145118
GCF_002027415.1_minimum		0.131375	0.131375	0.112607	0.0750712	0.0187678	0.131375	0.131375	0.131375	0.0187678	0.131375	0.131375	0.112607	0.0750712	0.131375	0.131375	0.131375	-3	0	0.00178563	0.0093839	0.0093839	0.0093839	0.0093839	0.0093839	0.0093839	0.0093839	0.00178563	0.00178563	0.268677	-0.00178563	0.504509	0.00178563	-999.011	0.504509	0.131375	-1000	-1000	0.00420615	0	0.0624067	0.0366649	0.000910671	0.00178563	0.00178563	0.0093839	0.0093839	0.0093839	0.0093839
GCF_002027415.1_maximum		0.131375	0.131375	0.112607	0.0750712	0.0187678	0.131375	0.131375	0.131375	0.0187678	0.131375	0.131375	0.112607	0.0750712	0.131375	0.131375	0.131375	2.02084	0.0093839	0.00178563	0.0093839	0.0093839	0.0093839	0.0093839	0.0093839	0.0093839	0.0093839	0.00178563	1000	0.268677	-0.00178563	0.504509	0.00178563	999.424	0.504509	0.131375	1000	1000	0.00420615	2.1867e-14	0.0624067	0.0366649	0.000910671	0.00178563	0.00178563	0.0093839	0.0093839	0.0093839	0.0093839
GCF_000159395.1_minimum		0.235557	0.235557	0.201906	0.134604	0.033651	0.235557	0.235557	0.235557	0.033651	0.235557	0.235557	0.201906	0.134604	0.235557	0.235557	0.235557	-73.5338	0	0.16264	0.0168255	0.0168255	0.0168255	0.0168255	0.0168255	0.0168255	0.0168255	0.00320166	0.16264	0.481743	-2.62178	0.904594	0.16264	-4.5107	0.904594	0.235557	-1000	-1000	0.0075417	0	0.111896	0.0657408	0.00163285	0.16264	0.16264	0.0168255	0.0168255	0.0168255	0.0168255
GCF_000159395.1_maximum		0.235557	0.235557	0.201906	0.134604	0.033651	0.235557	0.235557	0.235557	0.033651	0.235557	0.235557	0.201906	0.134604	0.235557	0.235557	0.235557	-33.9625	1.49063	1.16264	0.0168255	0.0168255	0.0168255	0.0168255	0.0168255	0.0168255	0.0168255	0.00320166	1000	0.481743	-0.16264	0.904594	2.62178	-1.97254	0.904594	0.235557	1000	1000	0.0075417	0.0750398	0.111896	0.0657408	0.00163285	1.16264	1.16264	0.0168255	0.0168255	0.0168255	0.0168255
GCF_001433855.1_minimum		0.203165	0.203165	0.174141	0.116094	0.0290235	0.203165	0.203165	0.203165	0.0290235	0.203165	0.203165	0.174141	0.116094	0.203165	0.203165	0.203165	-39.0224	0	0.00276139	0.0145118	0.0145118	0.0145118	0.0145118	0.0145118	0.0145118	0.0145118	0.00276139	0.00276139	0.415497	-0.00276139	0.7802	0.00276139	0.00276139	0.7802	0.203165	-1000	-1000	0.00650461	0	0.0965091	0.0567006	0.00140831	0.00276139	0.00276139	0.0145118	0.0145118	0.0145118	0.0145118
GCF_001433855.1_maximum		0.203165	0.203165	0.174141	0.116094	0.0290235	0.203165	0.203165	0.203165	0.0290235	0.203165	0.203165	0.174141	0.116094	0.203165	0.203165	0.203165	315.819	102.899	0.00276139	0.0145118	0.0145118	0.0145118	0.0145118	0.0145118	0.0145118	0.0145118	0.00276139	1000	0.415497	-0.00276139	0.7802	0.00276139	0.00276139	0.7802	0.203165	1000	1000	0.00650461	171.509	0.0965091	0.0567006	0.00140831	0.00276139	0.00276139	0.0145118	0.0145118	0.0145118	0.0145118
GCF_020785475.1_minimum		0.235557	0.235557	0.201906	0.134604	0.033651	0.235557	0.235557	0.235557	0.033651	0.235557	0.235557	0.201906	0.134604	0.235557	0.235557	0.235557	-75.192	0	0.16264	0.0168255	0.0168255	0.0168255	0.0168255	0.0168255	0.0168255	0.0168255	0.00320166	0.16264	0.481743	-0.447781	0.904594	0.16264	-1000	0.904594	0.235557	-1000	-1000	0.0075417	0	0.111896	0.0657408	0.00163285	0.16264	0.16264	0.0168255	0.0168255	0.0168255	0.0168255
GCF_020785475.1_maximum		9.21846	9.21846	6.84144	6.77414	5.79627	9.21846	9.21846	9.21846	0.033651	9.21846	9.21846	6.84144	6.77414	9.21846	9.21846	9.21846	315.841	103.229	0.447781	0.0168255	0.0168255	0.0168255	0.0168255	0.0168255	0.0168255	0.0168255	0.00320166	1000	0.481743	-0.16264	0.904594	0.447781	999.901	0.904594	9.21846	1000	1000	0.0075417	0.0750398	0.111896	0.0657408	0.00163285	0.447781	0.447781	0.0168255	0.0168255	0.0168255	0.0168255
GCF_002079505.1_minimum		0.235557	0.235557	0.201906	0.134604	0.033651	0.235557	0.235557	0.235557	0.033651	0.235557	0.235557	0.201906	0.134604	0.235557	0.235557	0.235557	-73.5338	0	0.16264	0.0168255	0.0168255	0.0168255	0.0168255	0.0168255	0.0168255	0.0168255	0.00320166	0.16264	0.481743	-37.5109	0.904594	0.16264	-1000	0.904594	0.235557	-1000	-1000	0.0075417	0	0.111896	0.0657408	0.00163285	0.16264	0.16264	0.0168255	0.0168255	0.0168255	0.0168255
GCF_002079505.1_maximum		0.235557	0.235557	0.201906	0.134604	0.033651	0.235557	0.235557	0.235557	0.033651	0.235557	0.235557	0.201906	0.134604	0.235557	0.235557	0.235557	311.696	100.45	1.16264	0.0168255	0.0168255	0.0168255	0.0168255	0.0168255	0.0168255	0.0168255	0.00320166	1000	0.481743	-0.16264	0.904594	37.5109	998.027	0.904594	0.235557	1000	1000	0.0075417	111.735	0.111896	0.0657408	0.00163285	1.16264	1.16264	0.0168255	0.0168255	0.0168255	0.0168255
GCF_001754025.1_minimum		0.235557	0.235557	0.201906	0.134604	0.033651	0.235557	0.235557	0.235557	0.033651	0.235557	0.235557	0.201906	0.134604	0.235557	0.235557	0.235557	-3	0	0.16264	0.0168255	0.0168255	0.0168255	0.0168255	0.0168255	0.0168255	0.0168255	0.00320166	0.16264	0.481743	-36.965	0.904594	0.16264	-1000	0.904594	0.235557	-1000	-1000	0.0075417	0	0.111896	0.0657408	0.00163285	0.16264	0.16264	0.0168255	0.0168255	0.0168255	0.0168255
GCF_001754025.1_maximum		0.235557	0.235557	0.201906	0.134604	0.033651	0.235557	0.235557	0.235557	0.033651	0.235557	0.235557	0.201906	0.134604	0.235557	0.235557	0.235557	365.409	122.82	1.16264	0.0168255	0.0168255	0.0168255	0.0168255	0.0168255	0.0168255	0.0168255	0.00320166	1000	0.481743	-0.16264	0.904594	36.965	997.901	0.904594	0.235557	1000	1000	0.0075417	0.0750398	0.111896	0.0657408	0.00163285	1.16264	1.16264	0.0168255	0.0168255	0.0168255	0.0168255
GCF_020784595.1_minimum		0.235557	0.235557	0.201906	0.134604	0.033651	0.235557	0.235557	0.235557	0.033651	0.235557	0.235557	0.201906	0.134604	0.235557	0.235557	0.235557	-75.192	0	0.16264	0.0168255	0.0168255	0.0168255	0.0168255	0.0168255	0.0168255	0.0168255	0.00320166	0.16264	0.481743	-0.447781	0.904594	0.16264	-1000	0.904594	0.235557	-1000	-1000	0.0075417	0	0.111896	0.0657408	0.00163285	0.16264	0.16264	0.0168255	0.0168255	0.0168255	0.0168255
GCF_020784595.1_maximum		9.21846	9.21846	6.84144	6.77414	5.79627	9.21846	9.21846	9.21846	0.033651	9.21846	9.21846	6.84144	6.77414	9.21846	9.21846	9.21846	315.689	103.219	0.447781	0.0168255	0.0168255	0.0168255	0.0168255	0.0168255	0.0168255	0.0168255	0.00320166	1000	0.481743	-0.16264	0.904594	0.447781	999.901	0.904594	9.21846	1000	1000	0.0075417	0.0750398	0.111896	0.0657408	0.00163285	0.447781	0.447781	0.0168255	0.0168255	0.0168255	0.0168255
GCF_008868555.1_minimum		0.200025	0.200025	0.17145	0.1143	0.028575	0.200025	0.200025	0.200025	0.028575	0.200025	0.200025	0.17145	0.1143	0.200025	0.200025	0.200025	-38.7449	0.0142875	0.987263	0.0142875	0.0142875	0.0142875	0.0142875	0.0142875	0.0142875	0.0142875	0.00271871	0.987263	0.409075	-0.987263	0.768142	0.987263	-0.631515	0.768142	0.200025	-1000	-1000	0.00640408	0	0.0950175	0.0558242	0.00138654	0.987263	0.987263	0.0142875	0.0142875	0.0142875	0.0142875
GCF_008868555.1_maximum		0.200025	0.200025	0.17145	0.1143	0.028575	0.200025	0.200025	0.200025	0.028575	0.200025	0.200025	0.17145	0.1143	0.200025	0.200025	0.200025	-27.2673	2.22016	0.987263	0.0142875	0.0142875	0.0142875	0.0142875	0.0142875	0.0142875	0.0142875	0.00271871	0.987263	0.409075	-0.987263	0.768142	0.987263	-0.631515	0.768142	0.200025	1000	1000	0.00640408	2.28588	0.0950175	0.0558242	0.00138654	0.987263	0.987263	0.0142875	0.0142875	0.0142875	0.0142875
GCF_016921135.1_minimum		0.221096	0.221096	0.189511	0.126341	0.0315852	0.221096	0.221096	0.221096	0.0315852	0.221096	0.221096	0.189511	0.126341	0.221096	0.221096	0.221096	-38.4379	0	0.091267	0.0157926	0.0157926	0.0157926	0.0157926	0.0157926	0.0157926	0.0157926	0.00300512	0.091267	0.45217	-0.091267	0.849062	0.091267	0.091267	0.849062	0.221096	-1000	-1000	0.00707872	0	0.105027	0.0617051	0.00153261	0.091267	0.091267	0.0157926	0.0157926	0.0157926	0.0157926
GCF_016921135.1_maximum		0.221096	0.221096	0.189511	0.126341	0.0315852	0.221096	0.221096	0.221096	0.0315852	0.221096	0.221096	0.189511	0.126341	0.221096	0.221096	0.221096	302.217	101.669	0.091267	0.0157926	0.0157926	0.0157926	0.0157926	0.0157926	0.0157926	0.0157926	0.00300512	1000	0.45217	-0.091267	0.849062	0.091267	0.091267	0.849062	0.221096	1000	1000	0.00707872	0.0704332	0.105027	0.0617051	0.00153261	0.091267	0.091267	0.0157926	0.0157926	0.0157926	0.0157926
GCF_003955865.1_minimum		0.235557	0.235557	0.201906	0.134604	0.033651	0.235557	0.235557	0.235557	0.033651	0.235557	0.235557	0.201906	0.134604	0.235557	0.235557	0.235557	-38.6648	0	0.16264	0.0168255	0.0168255	0.0168255	0.0168255	0.0168255	0.0168255	0.0168255	0.00320166	0.16264	0.481743	-0.732923	0.904594	0.16264	-0.669258	0.904594	0.235557	-1000	-1000	0.0075417	0	0.111896	0.0657408	0.00163285	0.16264	0.16264	0.0168255	0.0168255	0.0168255	0.0168255
GCF_003955865.1_maximum		0.235557	0.235557	0.201906	0.134604	0.033651	0.235557	0.235557	0.235557	0.033651	0.235557	0.235557	0.201906	0.134604	0.235557	0.235557	0.235557	-35.9432	0.387975	0.447781	0.0168255	0.0168255	0.0168255	0.0168255	0.0168255	0.0168255	0.0168255	0.00320166	1000	0.481743	-0.16264	0.904594	0.732923	-0.0989759	0.904594	0.235557	1000	1000	0.0075417	0.0750398	0.111896	0.0657408	0.00163285	0.447781	0.447781	0.0168255	0.0168255	0.0168255	0.0168255
GCF_001307325.1_minimum		0.235557	0.235557	0.201906	0.134604	0.033651	0.235557	0.235557	0.235557	0.033651	0.235557	0.235557	0.201906	0.134604	0.235557	0.235557	0.235557	-72.442	0	0.16264	0.0168255	0.0168255	0.0168255	0.0168255	0.0168255	0.0168255	0.0168255	0.00320166	0.16264	0.481743	-36.965	0.904594	0.16264	-1000	0.904594	0.235557	-1000	-1000	0.0075417	0	0.111896	0.0657408	0.00163285	0.16264	0.16264	0.0168255	0.0168255	0.0168255	0.0168255
GCF_001307325.1_maximum		0.235557	0.235557	0.201906	0.134604	0.033651	0.235557	0.235557	0.235557	0.033651	0.235557	0.235557	0.201906	0.134604	0.235557	0.235557	0.235557	315.554	118.536	1.16264	0.0168255	0.0168255	0.0168255	0.0168255	0.0168255	0.0168255	0.0168255	0.00320166	1000	0.481743	-0.16264	0.904594	36.965	997.901	0.904594	0.235557	1000	1000	0.0075417	0.0750398	0.111896	0.0657408	0.00163285	1.16264	1.16264	0.0168255	0.0168255	0.0168255	0.0168255
GCF_009808925.1_minimum		0.203165	0.203165	0.174141	0.116094	0.0290235	0.203165	0.203165	0.203165	0.0290235	0.203165	0.203165	0.174141	0.116094	0.203165	0.203165	0.203165	-46.8872	0	0.00276139	0.0145118	0.0145118	0.0145118	0.0145118	0.0145118	0.0145118	0.0145118	0.00276139	0.00276139	0.415497	-0.00276139	0.7802	0.00276139	0.00276139	0.7802	0.203165	-1000	-1000	0.00650461	0	0.0965091	0.0567006	0.00140831	0.00276139	0.00276139	0.0145118	0.0145118	0.0145118	0.0145118
GCF_009808925.1_maximum		0.203165	0.203165	0.174141	0.116094	0.0290235	0.203165	0.203165	0.203165	0.0290235	0.203165	0.203165	0.174141	0.116094	0.203165	0.203165	0.203165	-24.7465	3.05158	0.00276139	0.0145118	0.0145118	0.0145118	0.0145118	0.0145118	0.0145118	0.0145118	0.00276139	1000	0.415497	-0.00276139	0.7802	0.00276139	0.00276139	0.7802	0.203165	1000	1000	0.00650461	0.0647208	0.0965091	0.0567006	0.00140831	0.00276139	0.00276139	0.0145118	0.0145118	0.0145118	0.0145118
GCF_009809365.1_minimum		0.203165	0.203165	0.174141	0.116094	0.0290235	0.203165	0.203165	0.203165	0.0290235	0.203165	0.203165	0.174141	0.116094	0.203165	0.203165	0.203165	-38.7283	0	0.00276139	0.0145118	0.0145118	0.0145118	0.0145118	0.0145118	0.0145118	0.0145118	0.00276139	0.00276139	0.415497	-0.00276139	0.7802	0.00276139	0.00276139	0.7802	0.203165	-1000	-1000	0.00650461	0	0.0965091	0.0567006	0.00140831	0.00276139	0.00276139	0.0145118	0.0145118	0.0145118	0.0145118
GCF_009809365.1_maximum		0.203165	0.203165	0.174141	0.116094	0.0290235	0.203165	0.203165	0.203165	0.0290235	0.203165	0.203165	0.174141	0.116094	0.203165	0.203165	0.203165	-27.83	2.73043	0.00276139	0.0145118	0.0145118	0.0145118	0.0145118	0.0145118	0.0145118	0.0145118	0.00276139	1000	0.415497	-0.00276139	0.7802	0.00276139	0.00276139	0.7802	0.203165	1000	1000	0.00650461	0.0647208	0.0965091	0.0567006	0.00140831	0.00276139	0.00276139	0.0145118	0.0145118	0.0145118	0.0145118
GCF_001888325.1_minimum		0.235557	0.235557	0.201906	0.134604	0.033651	0.235557	0.235557	0.235557	0.033651	0.235557	0.235557	0.201906	0.134604	0.235557	0.235557	0.235557	-3	0	0.16264	0.0168255	0.0168255	0.0168255	0.0168255	0.0168255	0.0168255	0.0168255	0.00320166	0.16264	0.481743	-38.465	0.904594	0.16264	-1000	0.904594	0.235557	-1000	-1000	0.0075417	0	0.111896	0.0657408	0.00163285	0.16264	0.16264	0.0168255	0.0168255	0.0168255	0.0168255
GCF_001888325.1_maximum		0.235557	0.235557	0.201906	0.134604	0.033651	0.235557	0.235557	0.235557	0.033651	0.235557	0.235557	0.201906	0.134604	0.235557	0.235557	0.235557	369.409	124.153	1.16264	0.0168255	0.0168255	0.0168255	0.0168255	0.0168255	0.0168255	0.0168255	0.00320166	1000	0.481743	-0.16264	0.904594	38.465	999.901	0.904594	0.235557	1000	1000	0.0075417	0.0750398	0.111896	0.0657408	0.00163285	1.16264	1.16264	0.0168255	0.0168255	0.0168255	0.0168255
GCF_003062005.1_minimum		0.173532	0.173532	0.148741	0.099161	0.0247902	0.173532	0.173532	0.173532	0.0247902	0.173532	0.173532	0.148741	0.099161	0.173532	0.173532	0.173532	-38.3149	0.0123951	0.856501	0.0123951	0.0123951	0.0123951	0.0123951	0.0123951	0.0123951	0.0123951	0.00235862	0.856501	0.354894	-0.856501	0.666402	0.856501	-0.282974	0.666402	0.173532	-1000	-1000	0.00555587	0	0.0824325	0.0484304	0.0012029	0.856501	0.856501	0.0123951	0.0123951	0.0123951	0.0123951
GCF_003062005.1_maximum		0.173532	0.173532	0.148741	0.099161	0.0247902	0.173532	0.173532	0.173532	0.0247902	0.173532	0.173532	0.148741	0.099161	0.173532	0.173532	0.173532	-17.9206	3.93804	0.856501	0.0123951	0.0123951	0.0123951	0.0123951	0.0123951	0.0123951	0.0123951	0.00235862	1000	0.354894	-0.856501	0.666402	0.856501	-0.282974	0.666402	0.173532	1000	1000	0.00555587	0.0552808	0.0824325	0.0484304	0.0012029	0.856501	0.856501	0.0123951	0.0123951	0.0123951	0.0123951
GCF_015377585.1_minimum		0.235557	0.235557	0.201906	0.134604	0.033651	0.235557	0.235557	0.235557	0.033651	0.235557	0.235557	0.201906	0.134604	0.235557	0.235557	0.235557	-3	0	0.16264	0.0168255	0.0168255	0.0168255	0.0168255	0.0168255	0.0168255	0.0168255	0.00320166	0.16264	0.481743	-3.40753	0.904594	0.16264	-1000	0.904594	0.235557	-1000	-1000	0.0075417	0	0.111896	0.0657408	0.00163285	0.16264	0.16264	0.0168255	0.0168255	0.0168255	0.0168255
GCF_015377585.1_maximum		1.77467	1.77467	1.35624	1.28894	1.05972	1.77467	1.77467	1.77467	0.033651	1.77467	1.77467	1.35624	1.28894	1.77467	1.77467	1.77467	6.5982	2.06897	1.16264	0.0168255	0.0168255	0.0168255	0.0168255	0.0168255	0.0168255	0.0168255	0.00320166	1000	0.481743	-0.16264	0.904594	3.40753	1000	0.904594	1.77467	1000	1000	0.0075417	3.11574	0.111896	0.0657408	0.00163285	1.16264	1.16264	0.0168255	0.0168255	0.0168255	0.0168255
GCF_002095845.1_minimum		0.257385	0.257385	0.220615	0.147077	0.0367692	0.257385	0.257385	0.257385	0.0367692	0.257385	0.257385	0.220615	0.147077	0.257385	0.257385	0.257385	-50.3011	0	0.270375	0.0183846	0.0183846	0.0183846	0.0183846	0.0183846	0.0183846	0.0183846	0.00349834	0.270375	0.526384	-25.7448	0.988417	0.270375	-1000	0.988417	0.257385	-1000	-1000	0.00824054	0	0.122265	0.0718326	0.00178415	0.270375	0.270375	0.0183846	0.0183846	0.0183846	0.0183846
GCF_002095845.1_maximum		0.257385	0.257385	0.220615	0.147077	0.0367692	0.257385	0.257385	0.257385	0.0367692	0.257385	0.257385	0.220615	0.147077	0.257385	0.257385	0.257385	311.737	99.3562	1.27038	0.0183846	0.0183846	0.0183846	0.0183846	0.0183846	0.0183846	0.0183846	0.00349834	1000	0.526384	-0.270375	0.988417	25.7448	-0.247987	0.988417	0.257385	1000	1000	0.00824054	0.229848	0.122265	0.0718326	0.00178415	1.27038	1.27038	0.0183846	0.0183846	0.0183846	0.0183846
GCF_902385835.1_minimum		0.235557	0.235557	0.201906	0.134604	0.033651	0.235557	0.235557	0.235557	0.033651	0.235557	0.235557	0.201906	0.134604	0.235557	0.235557	0.235557	-73.5338	0	0.16264	0.0168255	0.0168255	0.0168255	0.0168255	0.0168255	0.0168255	0.0168255	0.00320166	0.16264	0.481743	-37.5109	0.904594	0.16264	-1000	0.904594	0.235557	-1000	-1000	0.0075417	0	0.111896	0.0657408	0.00163285	0.16264	0.16264	0.0168255	0.0168255	0.0168255	0.0168255
GCF_902385835.1_maximum		0.235557	0.235557	0.201906	0.134604	0.033651	0.235557	0.235557	0.235557	0.033651	0.235557	0.235557	0.201906	0.134604	0.235557	0.235557	0.235557	311.832	100.491	1.16264	0.0168255	0.0168255	0.0168255	0.0168255	0.0168255	0.0168255	0.0168255	0.00320166	1000	0.481743	-0.16264	0.904594	37.5109	998.027	0.904594	0.235557	1000	1000	0.0075417	0.0750398	0.111896	0.0657408	0.00163285	1.16264	1.16264	0.0168255	0.0168255	0.0168255	0.0168255
GCF_001435315.1_minimum		0.257385	0.257385	0.220615	0.147077	0.0367692	0.257385	0.257385	0.257385	0.0367692	0.257385	0.257385	0.220615	0.147077	0.257385	0.257385	0.257385	-50.3011	0	0.270375	0.0183846	0.0183846	0.0183846	0.0183846	0.0183846	0.0183846	0.0183846	0.00349834	0.270375	0.526384	-25.7448	0.988417	0.270375	-1000	0.988417	0.257385	-1000	-1000	0.00824054	0	0.122265	0.0718326	0.00178415	0.270375	0.270375	0.0183846	0.0183846	0.0183846	0.0183846
GCF_001435315.1_maximum		0.257385	0.257385	0.220615	0.147077	0.0367692	0.257385	0.257385	0.257385	0.0367692	0.257385	0.257385	0.220615	0.147077	0.257385	0.257385	0.257385	311.737	99.3562	1.27038	0.0183846	0.0183846	0.0183846	0.0183846	0.0183846	0.0183846	0.0183846	0.00349834	1000	0.526384	-0.270375	0.988417	25.7448	-0.247987	0.988417	0.257385	1000	1000	0.00824054	0.229848	0.122265	0.0718326	0.00178415	1.27038	1.27038	0.0183846	0.0183846	0.0183846	0.0183846
GCF_018991345.1_minimum		0.257385	0.257385	0.220615	0.147077	0.0367692	0.257385	0.257385	0.257385	0.0367692	0.257385	0.257385	0.220615	0.147077	0.257385	0.257385	0.257385	-74.0374	0	0.270375	0.0183846	0.0183846	0.0183846	0.0183846	0.0183846	0.0183846	0.0183846	0.00349834	0.270375	0.526384	-37.9243	0.988417	0.270375	-1000	0.988417	0.257385	-1000	-1000	0.00824054	0	0.122265	0.0718326	0.00178415	0.270375	0.270375	0.0183846	0.0183846	0.0183846	0.0183846
GCF_018991345.1_maximum		0.257385	0.257385	0.220615	0.147077	0.0367692	0.257385	0.257385	0.257385	0.0367692	0.257385	0.257385	0.220615	0.147077	0.257385	0.257385	0.257385	314.299	118.197	1.27038	0.0183846	0.0183846	0.0183846	0.0183846	0.0183846	0.0183846	0.0183846	0.00349834	1000	0.526384	-0.270375	0.988417	37.9243	1000	0.988417	0.257385	1000	1000	0.00824054	0.0819933	0.122265	0.0718326	0.00178415	1.27038	1.27038	0.0183846	0.0183846	0.0183846	0.0183846
GCF_002948215.1_minimum		0.235557	0.235557	0.201906	0.134604	0.033651	0.235557	0.235557	0.235557	0.033651	0.235557	0.235557	0.201906	0.134604	0.235557	0.235557	0.235557	-72.442	0	0.16264	0.0168255	0.0168255	0.0168255	0.0168255	0.0168255	0.0168255	0.0168255	0.00320166	0.16264	0.481743	-36.965	0.904594	0.16264	-1000	0.904594	0.235557	-1000	-1000	0.0075417	0	0.111896	0.0657408	0.00163285	0.16264	0.16264	0.0168255	0.0168255	0.0168255	0.0168255
GCF_002948215.1_maximum		0.235557	0.235557	0.201906	0.134604	0.033651	0.235557	0.235557	0.235557	0.033651	0.235557	0.235557	0.201906	0.134604	0.235557	0.235557	0.235557	315.554	118.536	1.16264	0.0168255	0.0168255	0.0168255	0.0168255	0.0168255	0.0168255	0.0168255	0.00320166	1000	0.481743	-0.16264	0.904594	36.965	997.901	0.904594	0.235557	1000	1000	0.0075417	0.0750398	0.111896	0.0657408	0.00163285	1.16264	1.16264	0.0168255	0.0168255	0.0168255	0.0168255
GCF_020552215.1_minimum		0.235557	0.235557	0.201906	0.134604	0.033651	0.235557	0.235557	0.235557	0.033651	0.235557	0.235557	0.201906	0.134604	0.235557	0.235557	0.235557	-75.442	0	0.16264	0.0168255	0.0168255	0.0168255	0.0168255	0.0168255	0.0168255	0.0168255	0.00320166	0.16264	0.481743	-38.465	0.904594	0.16264	-1000	0.904594	0.235557	-1000	-1000	0.0075417	0	0.111896	0.0657408	0.00163285	0.16264	0.16264	0.0168255	0.0168255	0.0168255	0.0168255
GCF_020552215.1_maximum		0.235557	0.235557	0.201906	0.134604	0.033651	0.235557	0.235557	0.235557	0.033651	0.235557	0.235557	0.201906	0.134604	0.235557	0.235557	0.235557	319.554	120.092	1.16264	0.0168255	0.0168255	0.0168255	0.0168255	0.0168255	0.0168255	0.0168255	0.00320166	1000	0.481743	-0.16264	0.904594	38.465	999.901	0.904594	0.235557	1000	1000	0.0075417	0.0750398	0.111896	0.0657408	0.00163285	1.16264	1.16264	0.0168255	0.0168255	0.0168255	0.0168255
GCF_003061925.1_minimum		0.173532	0.173532	0.148741	0.099161	0.0247902	0.173532	0.173532	0.173532	0.0247902	0.173532	0.173532	0.148741	0.099161	0.173532	0.173532	0.173532	-38.3149	0.0123951	0.856501	0.0123951	0.0123951	0.0123951	0.0123951	0.0123951	0.0123951	0.0123951	0.00235862	0.856501	0.354894	-0.856501	0.666402	0.856501	-0.282974	0.666402	0.173532	-1000	-1000	0.00555587	0	0.0824325	0.0484304	0.0012029	0.856501	0.856501	0.0123951	0.0123951	0.0123951	0.0123951
GCF_003061925.1_maximum		0.173532	0.173532	0.148741	0.099161	0.0247902	0.173532	0.173532	0.173532	0.0247902	0.173532	0.173532	0.148741	0.099161	0.173532	0.173532	0.173532	-17.9206	3.93804	0.856501	0.0123951	0.0123951	0.0123951	0.0123951	0.0123951	0.0123951	0.0123951	0.00235862	1000	0.354894	-0.856501	0.666402	0.856501	-0.282974	0.666402	0.173532	1000	1000	0.00555587	0.0552808	0.0824325	0.0484304	0.0012029	0.856501	0.856501	0.0123951	0.0123951	0.0123951	0.0123951
GCF_016466595.1_minimum		0.204499	0.204499	0.175285	0.116856	0.0292141	0.204499	0.204499	0.204499	0.0292141	0.204499	0.204499	0.175285	0.116856	0.204499	0.204499	0.204499	-36.4096	0	0.00934592	0.0146071	0.0146071	0.0146071	0.0146071	0.0146071	0.0146071	0.0146071	0.00277952	0.00934592	0.418225	-0.00934592	0.785323	0.00934592	-999.581	0.785323	0.204499	-1000	-1000	0.00654732	0	0.0971428	0.0570729	0.00141756	0.00934592	0.00934592	0.0146071	0.0146071	0.0146071	0.0146071
GCF_016466595.1_maximum		0.204499	0.204499	0.175285	0.116856	0.0292141	0.204499	0.204499	0.204499	0.0292141	0.204499	0.204499	0.175285	0.116856	0.204499	0.204499	0.204499	-21.8204	2.99516	0.00934592	0.0146071	0.0146071	0.0146071	0.0146071	0.0146071	0.0146071	0.0146071	0.00277952	1000	0.418225	-0.00934592	0.785323	0.00934592	1000	0.785323	0.204499	1000	1000	0.00654732	0.0651458	0.0971428	0.0570729	0.00141756	0.00934592	0.00934592	0.0146071	0.0146071	0.0146071	0.0146071
GCF_006382065.1_minimum		0.203165	0.203165	0.174141	0.116094	0.0290235	0.203165	0.203165	0.203165	0.0290235	0.203165	0.203165	0.174141	0.116094	0.203165	0.203165	0.203165	-39.0224	0	0.00276139	0.0145118	0.0145118	0.0145118	0.0145118	0.0145118	0.0145118	0.0145118	0.00276139	0.00276139	0.415497	-0.00276139	0.7802	0.00276139	0.00276139	0.7802	0.203165	-1000	-1000	0.00650461	0	0.0965091	0.0567006	0.00140831	0.00276139	0.00276139	0.0145118	0.0145118	0.0145118	0.0145118
GCF_006382065.1_maximum		0.203165	0.203165	0.174141	0.116094	0.0290235	0.203165	0.203165	0.203165	0.0290235	0.203165	0.203165	0.174141	0.116094	0.203165	0.203165	0.203165	-24.3957	2.77845	0.00276139	0.0145118	0.0145118	0.0145118	0.0145118	0.0145118	0.0145118	0.0145118	0.00276139	1000	0.415497	-0.00276139	0.7802	0.00276139	0.00276139	0.7802	0.203165	1000	1000	0.00650461	4.64134	0.0965091	0.0567006	0.00140831	0.00276139	0.00276139	0.0145118	0.0145118	0.0145118	0.0145118
GCF_001368775.1_minimum		0.235557	0.235557	0.201906	0.134604	0.033651	0.235557	0.235557	0.235557	0.033651	0.235557	0.235557	0.201906	0.134604	0.235557	0.235557	0.235557	-3	0	0.16264	0.0168255	0.0168255	0.0168255	0.0168255	0.0168255	0.0168255	0.0168255	0.00320166	0.16264	0.481743	-36.965	0.904594	0.16264	-1000	0.904594	0.235557	-1000	-1000	0.0075417	0	0.111896	0.0657408	0.00163285	0.16264	0.16264	0.0168255	0.0168255	0.0168255	0.0168255
GCF_001368775.1_maximum		0.235557	0.235557	0.201906	0.134604	0.033651	0.235557	0.235557	0.235557	0.033651	0.235557	0.235557	0.201906	0.134604	0.235557	0.235557	0.235557	365.409	122.82	1.16264	0.0168255	0.0168255	0.0168255	0.0168255	0.0168255	0.0168255	0.0168255	0.00320166	1000	0.481743	-0.16264	0.904594	36.965	997.901	0.904594	0.235557	1000	1000	0.0075417	0.0750398	0.111896	0.0657408	0.00163285	1.16264	1.16264	0.0168255	0.0168255	0.0168255	0.0168255
GCF_000191165.1_minimum		0.157859	0.157859	0.135307	0.090205	0.0225512	0.157859	0.157859	0.157859	0.0225512	0.157859	0.157859	0.135307	0.090205	0.157859	0.157859	0.157859	-38.3163	0	0.0021456	0.0112756	0.0112756	0.0112756	0.0112756	0.0112756	0.0112756	0.0112756	0.0021456	0.0021456	0.322841	-0.0021456	0.606214	0.0021456	-1.21505	0.606214	0.157859	-1000	-1000	0.00505407	0	0.0749874	0.0440563	0.00109425	0.0021456	0.0021456	0.0112756	0.0112756	0.0112756	0.0112756
GCF_000191165.1_maximum		0.157859	0.157859	0.135307	0.090205	0.0225512	0.157859	0.157859	0.157859	0.0225512	0.157859	0.157859	0.135307	0.090205	0.157859	0.157859	0.157859	321.241	104.096	0.0021456	0.0112756	0.0112756	0.0112756	0.0112756	0.0112756	0.0112756	0.0112756	0.0021456	1000	0.322841	-0.0021456	0.606214	0.0021456	-1.21505	0.606214	0.157859	1000	1000	0.00505407	25.6019	0.0749874	0.0440563	0.00109425	0.0021456	0.0021456	0.0112756	0.0112756	0.0112756	0.0112756
GCF_002406795.1_minimum		0.235557	0.235557	0.201906	0.134604	0.033651	0.235557	0.235557	0.235557	0.033651	0.235557	0.235557	0.201906	0.134604	0.235557	0.235557	0.235557	-3	0	0.16264	0.0168255	0.0168255	0.0168255	0.0168255	0.0168255	0.0168255	0.0168255	0.00320166	0.16264	0.481743	-3.40753	0.904594	0.16264	-1000	0.904594	0.235557	-1000	-1000	0.0075417	0	0.111896	0.0657408	0.00163285	0.16264	0.16264	0.0168255	0.0168255	0.0168255	0.0168255
GCF_002406795.1_maximum		1.77467	1.77467	1.35624	1.28894	1.05972	1.77467	1.77467	1.77467	0.033651	1.77467	1.77467	1.35624	1.28894	1.77467	1.77467	1.77467	4.51454	2.06897	1.16264	0.0168255	0.0168255	0.0168255	0.0168255	0.0168255	0.0168255	0.0168255	0.00320166	1000	0.481743	-0.16264	0.904594	3.40753	1000	0.904594	1.77467	1000	1000	0.0075417	3.11574	0.111896	0.0657408	0.00163285	1.16264	1.16264	0.0168255	0.0168255	0.0168255	0.0168255
GCF_004766425.1_minimum		0.204499	0.204499	0.175285	0.116856	0.0292141	0.204499	0.204499	0.204499	0.0292141	0.204499	0.204499	0.175285	0.116856	0.204499	0.204499	0.204499	-38.5529	0	0.00934592	0.0146071	0.0146071	0.0146071	0.0146071	0.0146071	0.0146071	0.0146071	0.00277952	0.00934592	0.418225	-0.00934592	0.785323	0.00934592	-999.581	0.785323	0.204499	-1000	-1000	0.00654732	0	0.0971428	0.0570729	0.00141756	0.00934592	0.00934592	0.0146071	0.0146071	0.0146071	0.0146071
GCF_004766425.1_maximum		0.204499	0.204499	0.175285	0.116856	0.0292141	0.204499	0.204499	0.204499	0.0292141	0.204499	0.204499	0.175285	0.116856	0.204499	0.204499	0.204499	-20.4639	3.50587	0.00934592	0.0146071	0.0146071	0.0146071	0.0146071	0.0146071	0.0146071	0.0146071	0.00277952	1000	0.418225	-0.00934592	0.785323	0.00934592	1000	0.785323	0.204499	1000	1000	0.00654732	0.0651458	0.0971428	0.0570729	0.00141756	0.00934592	0.00934592	0.0146071	0.0146071	0.0146071	0.0146071
GCF_014061105.1_minimum		0.235557	0.235557	0.201906	0.134604	0.033651	0.235557	0.235557	0.235557	0.033651	0.235557	0.235557	0.201906	0.134604	0.235557	0.235557	0.235557	-35.5516	0	0.16264	0.0168255	0.0168255	0.0168255	0.0168255	0.0168255	0.0168255	0.0168255	0.00320166	0.16264	0.481743	-0.488252	0.904594	0.16264	-1000	0.904594	0.235557	-1000	-1000	0.0075417	0	0.111896	0.0657408	0.00163285	0.16264	0.16264	0.0168255	0.0168255	0.0168255	0.0168255
GCF_014061105.1_maximum		0.235557	0.235557	0.201906	0.134604	0.033651	0.235557	0.235557	0.235557	0.033651	0.235557	0.235557	0.201906	0.134604	0.235557	0.235557	0.235557	-31.165	0.77103	0.488252	0.0168255	0.0168255	0.0168255	0.0168255	0.0168255	0.0168255	0.0168255	0.00320166	1000	0.481743	-0.16264	0.904594	0.488252	999.982	0.904594	0.235557	1000	1000	0.0075417	0.0750398	0.111896	0.0657408	0.00163285	0.488252	0.488252	0.0168255	0.0168255	0.0168255	0.0168255
GCF_002092705.1_minimum		0.255178	0.255178	0.218724	0.145816	0.0364539	0.255178	0.255178	0.255178	0.0364539	0.255178	0.255178	0.218724	0.145816	0.255178	0.255178	0.255178	-73.6192	0	0.259481	0.018227	0.018227	0.018227	0.018227	0.018227	0.018227	0.018227	0.00346834	0.259481	0.52187	-0.259481	0.979941	0.259481	-1000	0.979941	0.255178	-1000	-1000	0.00816988	0	0.121217	0.0712166	0.00176886	0.259481	0.259481	0.018227	0.018227	0.018227	0.018227
GCF_002092705.1_maximum		0.255178	0.255178	0.218724	0.145816	0.0364539	0.255178	0.255178	0.255178	0.0364539	0.255178	0.255178	0.218724	0.145816	0.255178	0.255178	0.255178	-73.6192	1.09512e-13	0.259481	0.018227	0.018227	0.018227	0.018227	0.018227	0.018227	0.018227	0.00346834	1000	0.52187	-0.259481	0.979941	0.259481	999.78	0.979941	0.255178	1000	1000	0.00816988	-2.32356e-12	0.121217	0.0712166	0.00176886	0.259481	0.259481	0.018227	0.018227	0.018227	0.018227
GCF_003627355.1_minimum		0.235557	0.235557	0.201906	0.134604	0.033651	0.235557	0.235557	0.235557	0.033651	0.235557	0.235557	0.201906	0.134604	0.235557	0.235557	0.235557	-75.442	0	0.16264	0.0168255	0.0168255	0.0168255	0.0168255	0.0168255	0.0168255	0.0168255	0.00320166	0.16264	0.481743	-38.465	0.904594	0.16264	-1000	0.904594	0.235557	-1000	-1000	0.0075417	0	0.111896	0.0657408	0.00163285	0.16264	0.16264	0.0168255	0.0168255	0.0168255	0.0168255
GCF_003627355.1_maximum		0.235557	0.235557	0.201906	0.134604	0.033651	0.235557	0.235557	0.235557	0.033651	0.235557	0.235557	0.201906	0.134604	0.235557	0.235557	0.235557	316.221	118.98	1.16264	0.0168255	0.0168255	0.0168255	0.0168255	0.0168255	0.0168255	0.0168255	0.00320166	1000	0.481743	-0.16264	0.904594	38.465	999.901	0.904594	0.235557	1000	1000	0.0075417	0.0750398	0.111896	0.0657408	0.00163285	1.16264	1.16264	0.0168255	0.0168255	0.0168255	0.0168255
GCF_000286235.1_minimum		0.128692	0.128692	0.110308	0.0735385	0.0183846	0.128692	0.128692	0.128692	0.0183846	0.128692	0.128692	0.110308	0.0735385	0.128692	0.128692	0.128692	-7.87872	0	0.00174917	0.00919231	0.00919231	0.00919231	0.00919231	0.00919231	0.00919231	0.00919231	0.00174917	0.00174917	0.263192	-0.635188	0.494208	0.00174917	-3.22427	0.494208	0.128692	-1000	-1000	0.00412027	0	0.0611326	0.0359163	0.000892077	0.00174917	0.00174917	0.00919231	0.00919231	0.00919231	0.00919231
GCF_000286235.1_maximum		0.128692	0.128692	0.110308	0.0735385	0.0183846	0.128692	0.128692	0.128692	0.0183846	0.128692	0.128692	0.110308	0.0735385	0.128692	0.128692	0.128692	648.892	194.586	0.635188	0.00919231	0.00919231	0.00919231	0.00919231	0.00919231	0.00919231	0.00919231	0.00174917	1000	0.263192	-0.00174917	0.494208	0.635188	1.00945	0.494208	0.128692	1000	1000	0.00412027	324.316	0.0611326	0.0359163	0.000892077	0.635188	0.635188	0.00919231	0.00919231	0.00919231	0.00919231
GCF_009733615.2_minimum		0.235557	0.235557	0.201906	0.134604	0.033651	0.235557	0.235557	0.235557	0.033651	0.235557	0.235557	0.201906	0.134604	0.235557	0.235557	0.235557	-75.192	0	0.16264	0.0168255	0.0168255	0.0168255	0.0168255	0.0168255	0.0168255	0.0168255	0.00320166	0.16264	0.481743	-0.447781	0.904594	0.16264	-1000	0.904594	0.235557	-1000	-1000	0.0075417	0	0.111896	0.0657408	0.00163285	0.16264	0.16264	0.0168255	0.0168255	0.0168255	0.0168255
GCF_009733615.2_maximum		9.21846	9.21846	6.84144	6.77414	5.79627	9.21846	9.21846	9.21846	0.033651	9.21846	9.21846	6.84144	6.77414	9.21846	9.21846	9.21846	315.841	103.229	0.447781	0.0168255	0.0168255	0.0168255	0.0168255	0.0168255	0.0168255	0.0168255	0.00320166	1000	0.481743	-0.16264	0.904594	0.447781	999.901	0.904594	9.21846	1000	1000	0.0075417	0.0750398	0.111896	0.0657408	0.00163285	0.447781	0.447781	0.0168255	0.0168255	0.0168255	0.0168255
GCF_001660025.1_minimum		0.235557	0.235557	0.201906	0.134604	0.033651	0.235557	0.235557	0.235557	0.033651	0.235557	0.235557	0.201906	0.134604	0.235557	0.235557	0.235557	-75.442	0	0.16264	0.0168255	0.0168255	0.0168255	0.0168255	0.0168255	0.0168255	0.0168255	0.00320166	0.16264	0.481743	-38.465	0.904594	0.16264	-1000	0.904594	0.235557	-1000	-1000	0.0075417	0	0.111896	0.0657408	0.00163285	0.16264	0.16264	0.0168255	0.0168255	0.0168255	0.0168255
GCF_001660025.1_maximum		0.235557	0.235557	0.201906	0.134604	0.033651	0.235557	0.235557	0.235557	0.033651	0.235557	0.235557	0.201906	0.134604	0.235557	0.235557	0.235557	319.554	120.092	1.16264	0.0168255	0.0168255	0.0168255	0.0168255	0.0168255	0.0168255	0.0168255	0.00320166	1000	0.481743	-0.16264	0.904594	38.465	999.901	0.904594	0.235557	1000	1000	0.0075417	0.0750398	0.111896	0.0657408	0.00163285	1.16264	1.16264	0.0168255	0.0168255	0.0168255	0.0168255
GCF_016894405.1_minimum		0.235557	0.235557	0.201906	0.134604	0.033651	0.235557	0.235557	0.235557	0.033651	0.235557	0.235557	0.201906	0.134604	0.235557	0.235557	0.235557	-72.442	0	0.16264	0.0168255	0.0168255	0.0168255	0.0168255	0.0168255	0.0168255	0.0168255	0.00320166	0.16264	0.481743	-36.965	0.904594	0.16264	-1000	0.904594	0.235557	-1000	-1000	0.0075417	0	0.111896	0.0657408	0.00163285	0.16264	0.16264	0.0168255	0.0168255	0.0168255	0.0168255
GCF_016894405.1_maximum		0.235557	0.235557	0.201906	0.134604	0.033651	0.235557	0.235557	0.235557	0.033651	0.235557	0.235557	0.201906	0.134604	0.235557	0.235557	0.235557	315.554	118.536	1.16264	0.0168255	0.0168255	0.0168255	0.0168255	0.0168255	0.0168255	0.0168255	0.00320166	1000	0.481743	-0.16264	0.904594	36.965	997.901	0.904594	0.235557	1000	1000	0.0075417	0.0750398	0.111896	0.0657408	0.00163285	1.16264	1.16264	0.0168255	0.0168255	0.0168255	0.0168255
GCF_000833415.1_minimum		0.203165	0.203165	0.174141	0.116094	0.0290235	0.203165	0.203165	0.203165	0.0290235	0.203165	0.203165	0.174141	0.116094	0.203165	0.203165	0.203165	-39.0224	0	0.00276139	0.0145118	0.0145118	0.0145118	0.0145118	0.0145118	0.0145118	0.0145118	0.00276139	0.00276139	0.415497	-0.00276139	0.7802	0.00276139	0.00276139	0.7802	0.203165	-1000	-1000	0.00650461	0	0.0965091	0.0567006	0.00140831	0.00276139	0.00276139	0.0145118	0.0145118	0.0145118	0.0145118
GCF_000833415.1_maximum		0.203165	0.203165	0.174141	0.116094	0.0290235	0.203165	0.203165	0.203165	0.0290235	0.203165	0.203165	0.174141	0.116094	0.203165	0.203165	0.203165	315.819	102.899	0.00276139	0.0145118	0.0145118	0.0145118	0.0145118	0.0145118	0.0145118	0.0145118	0.00276139	1000	0.415497	-0.00276139	0.7802	0.00276139	0.00276139	0.7802	0.203165	1000	1000	0.00650461	171.509	0.0965091	0.0567006	0.00140831	0.00276139	0.00276139	0.0145118	0.0145118	0.0145118	0.0145118
GCF_004301915.1_minimum		0.235557	0.235557	0.201906	0.134604	0.033651	0.235557	0.235557	0.235557	0.033651	0.235557	0.235557	0.201906	0.134604	0.235557	0.235557	0.235557	-72.442	0	0.16264	0.0168255	0.0168255	0.0168255	0.0168255	0.0168255	0.0168255	0.0168255	0.00320166	0.16264	0.481743	-36.965	0.904594	0.16264	-1000	0.904594	0.235557	-1000	-1000	0.0075417	0	0.111896	0.0657408	0.00163285	0.16264	0.16264	0.0168255	0.0168255	0.0168255	0.0168255
GCF_004301915.1_maximum		0.235557	0.235557	0.201906	0.134604	0.033651	0.235557	0.235557	0.235557	0.033651	0.235557	0.235557	0.201906	0.134604	0.235557	0.235557	0.235557	315.554	118.536	1.16264	0.0168255	0.0168255	0.0168255	0.0168255	0.0168255	0.0168255	0.0168255	0.00320166	1000	0.481743	-0.16264	0.904594	36.965	997.901	0.904594	0.235557	1000	1000	0.0075417	0.0750398	0.111896	0.0657408	0.00163285	1.16264	1.16264	0.0168255	0.0168255	0.0168255	0.0168255
GCF_001922325.1_minimum		0.203165	0.203165	0.174141	0.116094	0.0290235	0.203165	0.203165	0.203165	0.0290235	0.203165	0.203165	0.174141	0.116094	0.203165	0.203165	0.203165	-38.8318	0	0.00276139	0.0145118	0.0145118	0.0145118	0.0145118	0.0145118	0.0145118	0.0145118	0.00276139	0.00276139	0.415497	-0.00276139	0.7802	0.00276139	0.00276139	0.7802	0.203165	-1000	-1000	0.00650461	0	0.0965091	0.0567006	0.00140831	0.00276139	0.00276139	0.0145118	0.0145118	0.0145118	0.0145118
GCF_001922325.1_maximum		0.203165	0.203165	0.174141	0.116094	0.0290235	0.203165	0.203165	0.203165	0.0290235	0.203165	0.203165	0.174141	0.116094	0.203165	0.203165	0.203165	-22.0703	3.0995	0.00276139	0.0145118	0.0145118	0.0145118	0.0145118	0.0145118	0.0145118	0.0145118	0.00276139	1000	0.415497	-0.00276139	0.7802	0.00276139	0.00276139	0.7802	0.203165	1000	1000	0.00650461	0.0647208	0.0965091	0.0567006	0.00140831	0.00276139	0.00276139	0.0145118	0.0145118	0.0145118	0.0145118
GCF_013425645.1_minimum		0.235557	0.235557	0.201906	0.134604	0.033651	0.235557	0.235557	0.235557	0.033651	0.235557	0.235557	0.201906	0.134604	0.235557	0.235557	0.235557	-3	0	0.16264	0.0168255	0.0168255	0.0168255	0.0168255	0.0168255	0.0168255	0.0168255	0.00320166	0.16264	0.481743	-3.40753	0.904594	0.16264	-1000	0.904594	0.235557	-1000	-1000	0.0075417	0	0.111896	0.0657408	0.00163285	0.16264	0.16264	0.0168255	0.0168255	0.0168255	0.0168255
GCF_013425645.1_maximum		1.77467	1.77467	1.35624	1.28894	1.05972	1.77467	1.77467	1.77467	0.033651	1.77467	1.77467	1.35624	1.28894	1.77467	1.77467	1.77467	4.51454	2.06897	1.16264	0.0168255	0.0168255	0.0168255	0.0168255	0.0168255	0.0168255	0.0168255	0.00320166	1000	0.481743	-0.16264	0.904594	3.40753	1000	0.904594	1.77467	1000	1000	0.0075417	3.11574	0.111896	0.0657408	0.00163285	1.16264	1.16264	0.0168255	0.0168255	0.0168255	0.0168255
GCF_000469745.1_minimum		0.173532	0.173532	0.148741	0.099161	0.0247902	0.173532	0.173532	0.173532	0.0247902	0.173532	0.173532	0.148741	0.099161	0.173532	0.173532	0.173532	-38.3149	0.0123951	0.856501	0.0123951	0.0123951	0.0123951	0.0123951	0.0123951	0.0123951	0.0123951	0.00235862	0.856501	0.354894	-0.856501	0.666402	0.856501	-0.282974	0.666402	0.173532	-1000	-1000	0.00555587	0	0.0824325	0.0484304	0.0012029	0.856501	0.856501	0.0123951	0.0123951	0.0123951	0.0123951
GCF_000469745.1_maximum		0.173532	0.173532	0.148741	0.099161	0.0247902	0.173532	0.173532	0.173532	0.0247902	0.173532	0.173532	0.148741	0.099161	0.173532	0.173532	0.173532	-17.9206	3.93804	0.856501	0.0123951	0.0123951	0.0123951	0.0123951	0.0123951	0.0123951	0.0123951	0.00235862	1000	0.354894	-0.856501	0.666402	0.856501	-0.282974	0.666402	0.173532	1000	1000	0.00555587	0.0552808	0.0824325	0.0484304	0.0012029	0.856501	0.856501	0.0123951	0.0123951	0.0123951	0.0123951
GCF_004301245.1_minimum		0.235557	0.235557	0.201906	0.134604	0.033651	0.235557	0.235557	0.235557	0.033651	0.235557	0.235557	0.201906	0.134604	0.235557	0.235557	0.235557	-72.442	0	0.16264	0.0168255	0.0168255	0.0168255	0.0168255	0.0168255	0.0168255	0.0168255	0.00320166	0.16264	0.481743	-36.965	0.904594	0.16264	-1000	0.904594	0.235557	-1000	-1000	0.0075417	0	0.111896	0.0657408	0.00163285	0.16264	0.16264	0.0168255	0.0168255	0.0168255	0.0168255
GCF_004301245.1_maximum		0.235557	0.235557	0.201906	0.134604	0.033651	0.235557	0.235557	0.235557	0.033651	0.235557	0.235557	0.201906	0.134604	0.235557	0.235557	0.235557	315.554	118.536	1.16264	0.0168255	0.0168255	0.0168255	0.0168255	0.0168255	0.0168255	0.0168255	0.00320166	1000	0.481743	-0.16264	0.904594	36.965	997.901	0.904594	0.235557	1000	1000	0.0075417	0.0750398	0.111896	0.0657408	0.00163285	1.16264	1.16264	0.0168255	0.0168255	0.0168255	0.0168255
GCF_013307305.1_minimum		0.235557	0.235557	0.201906	0.134604	0.033651	0.235557	0.235557	0.235557	0.033651	0.235557	0.235557	0.201906	0.134604	0.235557	0.235557	0.235557	-3	0	0.16264	0.0168255	0.0168255	0.0168255	0.0168255	0.0168255	0.0168255	0.0168255	0.00320166	0.16264	0.481743	-36.965	0.904594	0.16264	-1000	0.904594	0.235557	-1000	-1000	0.0075417	0	0.111896	0.0657408	0.00163285	0.16264	0.16264	0.0168255	0.0168255	0.0168255	0.0168255
GCF_013307305.1_maximum		0.235557	0.235557	0.201906	0.134604	0.033651	0.235557	0.235557	0.235557	0.033651	0.235557	0.235557	0.201906	0.134604	0.235557	0.235557	0.235557	365.409	122.82	1.16264	0.0168255	0.0168255	0.0168255	0.0168255	0.0168255	0.0168255	0.0168255	0.00320166	1000	0.481743	-0.16264	0.904594	36.965	997.901	0.904594	0.235557	1000	1000	0.0075417	0.0750398	0.111896	0.0657408	0.00163285	1.16264	1.16264	0.0168255	0.0168255	0.0168255	0.0168255
GCF_003284505.1_minimum		0.204499	0.204499	0.175285	0.116856	0.0292141	0.204499	0.204499	0.204499	0.0292141	0.204499	0.204499	0.175285	0.116856	0.204499	0.204499	0.204499	-36.1118	0	0.00934592	0.0146071	0.0146071	0.0146071	0.0146071	0.0146071	0.0146071	0.0146071	0.00277952	0.00934592	0.418225	-0.00934592	0.785323	0.00934592	-999.581	0.785323	0.204499	-1000	-1000	0.00654732	0	0.0971428	0.0570729	0.00141756	0.00934592	0.00934592	0.0146071	0.0146071	0.0146071	0.0146071
GCF_003284505.1_maximum		0.204499	0.204499	0.175285	0.116856	0.0292141	0.204499	0.204499	0.204499	0.0292141	0.204499	0.204499	0.175285	0.116856	0.204499	0.204499	0.204499	-21.8376	2.92585	0.00934592	0.0146071	0.0146071	0.0146071	0.0146071	0.0146071	0.0146071	0.0146071	0.00277952	1000	0.418225	-0.00934592	0.785323	0.00934592	1000	0.785323	0.204499	1000	1000	0.00654732	0.0651458	0.0971428	0.0570729	0.00141756	0.00934592	0.00934592	0.0146071	0.0146071	0.0146071	0.0146071
GCF_003712625.1_minimum		0.235557	0.235557	0.201906	0.134604	0.033651	0.235557	0.235557	0.235557	0.033651	0.235557	0.235557	0.201906	0.134604	0.235557	0.235557	0.235557	-3	0	0.16264	0.0168255	0.0168255	0.0168255	0.0168255	0.0168255	0.0168255	0.0168255	0.00320166	0.16264	0.481743	-2.57989	0.904594	0.16264	-1000	0.904594	0.235557	-1000	-1000	0.0075417	0	0.111896	0.0657408	0.00163285	0.16264	0.16264	0.0168255	0.0168255	0.0168255	0.0168255
GCF_003712625.1_maximum		1.36085	1.36085	1.04587	0.978572	0.783845	1.36085	1.36085	1.36085	0.033651	1.36085	1.36085	1.04587	0.978572	1.36085	1.36085	1.36085	4.80448	1.51721	1.16264	0.0168255	0.0168255	0.0168255	0.0168255	0.0168255	0.0168255	0.0168255	0.00320166	1000	0.481743	-0.16264	0.904594	2.57989	1000	0.904594	1.36085	1000	1000	0.0075417	2.2881	0.111896	0.0657408	0.00163285	1.16264	1.16264	0.0168255	0.0168255	0.0168255	0.0168255
GCF_009863535.1_minimum		0.235557	0.235557	0.201906	0.134604	0.033651	0.235557	0.235557	0.235557	0.033651	0.235557	0.235557	0.201906	0.134604	0.235557	0.235557	0.235557	-76.0729	0	0.16264	0.0168255	0.0168255	0.0168255	0.0168255	0.0168255	0.0168255	0.0168255	0.00320166	0.16264	0.481743	-3.33602	0.904594	0.16264	-1000	0.904594	0.235557	-1000	-1000	0.0075417	0	0.111896	0.0657408	0.00163285	0.16264	0.16264	0.0168255	0.0168255	0.0168255	0.0168255
GCF_009863535.1_maximum		0.235557	0.235557	0.201906	0.134604	0.033651	0.235557	0.235557	0.235557	0.033651	0.235557	0.235557	0.201906	0.134604	0.235557	0.235557	0.235557	-32.9611	1.82762	1.16264	0.0168255	0.0168255	0.0168255	0.0168255	0.0168255	0.0168255	0.0168255	0.00320166	1000	0.481743	-0.16264	0.904594	3.33602	1000	0.904594	0.235557	1000	1000	0.0075417	0.0750398	0.111896	0.0657408	0.00163285	1.16264	1.16264	0.0168255	0.0168255	0.0168255	0.0168255
GCF_003712835.1_minimum		0.235557	0.235557	0.201906	0.134604	0.033651	0.235557	0.235557	0.235557	0.033651	0.235557	0.235557	0.201906	0.134604	0.235557	0.235557	0.235557	-3	0	0.16264	0.0168255	0.0168255	0.0168255	0.0168255	0.0168255	0.0168255	0.0168255	0.00320166	0.16264	0.481743	-2.57989	0.904594	0.16264	-1000	0.904594	0.235557	-1000	-1000	0.0075417	0	0.111896	0.0657408	0.00163285	0.16264	0.16264	0.0168255	0.0168255	0.0168255	0.0168255
GCF_003712835.1_maximum		1.36085	1.36085	1.04587	0.978572	0.783845	1.36085	1.36085	1.36085	0.033651	1.36085	1.36085	1.04587	0.978572	1.36085	1.36085	1.36085	4.80448	1.51721	1.16264	0.0168255	0.0168255	0.0168255	0.0168255	0.0168255	0.0168255	0.0168255	0.00320166	1000	0.481743	-0.16264	0.904594	2.57989	1000	0.904594	1.36085	1000	1000	0.0075417	2.2881	0.111896	0.0657408	0.00163285	1.16264	1.16264	0.0168255	0.0168255	0.0168255	0.0168255
GCF_009809805.1_minimum		0.203165	0.203165	0.174141	0.116094	0.0290235	0.203165	0.203165	0.203165	0.0290235	0.203165	0.203165	0.174141	0.116094	0.203165	0.203165	0.203165	-39.0527	0	0.00276139	0.0145118	0.0145118	0.0145118	0.0145118	0.0145118	0.0145118	0.0145118	0.00276139	0.00276139	0.415497	-0.00276139	0.7802	0.00276139	0.00276139	0.7802	0.203165	-1000	-1000	0.00650461	0	0.0965091	0.0567006	0.00140831	0.00276139	0.00276139	0.0145118	0.0145118	0.0145118	0.0145118
GCF_009809805.1_maximum		0.203165	0.203165	0.174141	0.116094	0.0290235	0.203165	0.203165	0.203165	0.0290235	0.203165	0.203165	0.174141	0.116094	0.203165	0.203165	0.203165	306.383	103.086	0.00276139	0.0145118	0.0145118	0.0145118	0.0145118	0.0145118	0.0145118	0.0145118	0.00276139	1000	0.415497	-0.00276139	0.7802	0.00276139	0.00276139	0.7802	0.203165	1000	1000	0.00650461	0.0647208	0.0965091	0.0567006	0.00140831	0.00276139	0.00276139	0.0145118	0.0145118	0.0145118	0.0145118
GCF_001656815.1_minimum		0.235557	0.235557	0.201906	0.134604	0.033651	0.235557	0.235557	0.235557	0.033651	0.235557	0.235557	0.201906	0.134604	0.235557	0.235557	0.235557	-3	0	0.16264	0.0168255	0.0168255	0.0168255	0.0168255	0.0168255	0.0168255	0.0168255	0.00320166	0.16264	0.481743	-3.40753	0.904594	0.16264	-1000	0.904594	0.235557	-1000	-1000	0.0075417	0	0.111896	0.0657408	0.00163285	0.16264	0.16264	0.0168255	0.0168255	0.0168255	0.0168255
GCF_001656815.1_maximum		1.77467	1.77467	1.35624	1.28894	1.05972	1.77467	1.77467	1.77467	0.033651	1.77467	1.77467	1.35624	1.28894	1.77467	1.77467	1.77467	4.51454	1.56468	1.16264	0.0168255	0.0168255	0.0168255	0.0168255	0.0168255	0.0168255	0.0168255	0.00320166	1000	0.481743	-0.16264	0.904594	3.40753	1000	0.904594	1.77467	1000	1000	0.0075417	2.3593	0.111896	0.0657408	0.00163285	1.16264	1.16264	0.0168255	0.0168255	0.0168255	0.0168255
GCF_019266025.1_minimum		0.257385	0.257385	0.220615	0.147077	0.0367692	0.257385	0.257385	0.257385	0.0367692	0.257385	0.257385	0.220615	0.147077	0.257385	0.257385	0.257385	-50.3011	0	0.270375	0.0183846	0.0183846	0.0183846	0.0183846	0.0183846	0.0183846	0.0183846	0.00349834	0.270375	0.526384	-25.7448	0.988417	0.270375	-1000	0.988417	0.257385	-1000	-1000	0.00824054	0	0.122265	0.0718326	0.00178415	0.270375	0.270375	0.0183846	0.0183846	0.0183846	0.0183846
GCF_019266025.1_maximum		0.257385	0.257385	0.220615	0.147077	0.0367692	0.257385	0.257385	0.257385	0.0367692	0.257385	0.257385	0.220615	0.147077	0.257385	0.257385	0.257385	311.737	99.3562	1.27038	0.0183846	0.0183846	0.0183846	0.0183846	0.0183846	0.0183846	0.0183846	0.00349834	1000	0.526384	-0.270375	0.988417	25.7448	-0.247987	0.988417	0.257385	1000	1000	0.00824054	0.229848	0.122265	0.0718326	0.00178415	1.27038	1.27038	0.0183846	0.0183846	0.0183846	0.0183846
GCF_001687155.1_minimum		0.257385	0.257385	0.220615	0.147077	0.0367692	0.257385	0.257385	0.257385	0.0367692	0.257385	0.257385	0.220615	0.147077	0.257385	0.257385	0.257385	-50.3011	0	0.270375	0.0183846	0.0183846	0.0183846	0.0183846	0.0183846	0.0183846	0.0183846	0.00349834	0.270375	0.526384	-25.7448	0.988417	0.270375	-1000	0.988417	0.257385	-1000	-1000	0.00824054	0	0.122265	0.0718326	0.00178415	0.270375	0.270375	0.0183846	0.0183846	0.0183846	0.0183846
GCF_001687155.1_maximum		0.257385	0.257385	0.220615	0.147077	0.0367692	0.257385	0.257385	0.257385	0.0367692	0.257385	0.257385	0.220615	0.147077	0.257385	0.257385	0.257385	311.737	99.3562	1.27038	0.0183846	0.0183846	0.0183846	0.0183846	0.0183846	0.0183846	0.0183846	0.00349834	1000	0.526384	-0.270375	0.988417	25.7448	-0.247987	0.988417	0.257385	1000	1000	0.00824054	0.229848	0.122265	0.0718326	0.00178415	1.27038	1.27038	0.0183846	0.0183846	0.0183846	0.0183846
GCF_001888965.1_minimum		0.156407	0.156407	0.134064	0.0893757	0.0223439	0.156407	0.156407	0.156407	0.0223439	0.156407	0.156407	0.134064	0.0893757	0.156407	0.156407	0.156407	-38.3342	0	0.771981	0.011172	0.011172	0.011172	0.011172	0.011172	0.011172	0.011172	0.00212587	0.771981	0.319873	-0.771981	0.600641	0.771981	-1.97374	0.600641	0.156407	-1000	-1000	0.00500761	0	0.074298	0.0436512	0.00108419	0.771981	0.771981	0.011172	0.011172	0.011172	0.011172
GCF_001888965.1_maximum		0.156407	0.156407	0.134064	0.0893757	0.0223439	0.156407	0.156407	0.156407	0.0223439	0.156407	0.156407	0.134064	0.0893757	0.156407	0.156407	0.156407	326.619	121.393	0.771981	0.011172	0.011172	0.011172	0.011172	0.011172	0.011172	0.011172	0.00212587	1000	0.319873	-0.771981	0.600641	0.771981	-1.97374	0.600641	0.156407	1000	1000	0.00500761	16.046	0.074298	0.0436512	0.00108419	0.771981	0.771981	0.011172	0.011172	0.011172	0.011172
GCF_020532005.1_minimum		0.257385	0.257385	0.220615	0.147077	0.0367692	0.257385	0.257385	0.257385	0.0367692	0.257385	0.257385	0.220615	0.147077	0.257385	0.257385	0.257385	-75.2874	0	0.270375	0.0183846	0.0183846	0.0183846	0.0183846	0.0183846	0.0183846	0.0183846	0.00349834	0.270375	0.526384	-39.0493	0.988417	0.270375	-1000	0.988417	0.257385	-1000	-1000	0.00824054	0	0.122265	0.0718326	0.00178415	0.270375	0.270375	0.0183846	0.0183846	0.0183846	0.0183846
GCF_020532005.1_maximum		0.257385	0.257385	0.220615	0.147077	0.0367692	0.257385	0.257385	0.257385	0.0367692	0.257385	0.257385	0.220615	0.147077	0.257385	0.257385	0.257385	315.181	118.642	1.27038	0.0183846	0.0183846	0.0183846	0.0183846	0.0183846	0.0183846	0.0183846	0.00349834	1000	0.526384	-0.270375	0.988417	39.0493	1000	0.988417	0.257385	1000	1000	0.00824054	0.0819933	0.122265	0.0718326	0.00178415	1.27038	1.27038	0.0183846	0.0183846	0.0183846	0.0183846
GCF_004302195.1_minimum		0.235557	0.235557	0.201906	0.134604	0.033651	0.235557	0.235557	0.235557	0.033651	0.235557	0.235557	0.201906	0.134604	0.235557	0.235557	0.235557	-72.442	0	0.16264	0.0168255	0.0168255	0.0168255	0.0168255	0.0168255	0.0168255	0.0168255	0.00320166	0.16264	0.481743	-36.965	0.904594	0.16264	-1000	0.904594	0.235557	-1000	-1000	0.0075417	0	0.111896	0.0657408	0.00163285	0.16264	0.16264	0.0168255	0.0168255	0.0168255	0.0168255
GCF_004302195.1_maximum		0.235557	0.235557	0.201906	0.134604	0.033651	0.235557	0.235557	0.235557	0.033651	0.235557	0.235557	0.201906	0.134604	0.235557	0.235557	0.235557	315.554	118.536	1.16264	0.0168255	0.0168255	0.0168255	0.0168255	0.0168255	0.0168255	0.0168255	0.00320166	1000	0.481743	-0.16264	0.904594	36.965	997.901	0.904594	0.235557	1000	1000	0.0075417	0.0750398	0.111896	0.0657408	0.00163285	1.16264	1.16264	0.0168255	0.0168255	0.0168255	0.0168255
GCF_016466515.1_minimum		0.235557	0.235557	0.201906	0.134604	0.033651	0.235557	0.235557	0.235557	0.033651	0.235557	0.235557	0.201906	0.134604	0.235557	0.235557	0.235557	-35.5516	0	0.16264	0.0168255	0.0168255	0.0168255	0.0168255	0.0168255	0.0168255	0.0168255	0.00320166	0.16264	0.481743	-0.234166	0.904594	0.16264	-999.689	0.904594	0.235557	-1000	-1000	0.0075417	0	0.111896	0.0657408	0.00163285	0.16264	0.16264	0.0168255	0.0168255	0.0168255	0.0168255
GCF_016466515.1_maximum		0.235557	0.235557	0.201906	0.134604	0.033651	0.235557	0.235557	0.235557	0.033651	0.235557	0.235557	0.201906	0.134604	0.235557	0.235557	0.235557	-31.5407	0.614474	0.234166	0.0168255	0.0168255	0.0168255	0.0168255	0.0168255	0.0168255	0.0168255	0.00320166	1000	0.481743	-0.16264	0.904594	0.234166	1000	0.904594	0.235557	1000	1000	0.0075417	0.0750398	0.111896	0.0657408	0.00163285	0.234166	0.234166	0.0168255	0.0168255	0.0168255	0.0168255
GCF_002406715.1_minimum		0.235557	0.235557	0.201906	0.134604	0.033651	0.235557	0.235557	0.235557	0.033651	0.235557	0.235557	0.201906	0.134604	0.235557	0.235557	0.235557	-3	0	0.16264	0.0168255	0.0168255	0.0168255	0.0168255	0.0168255	0.0168255	0.0168255	0.00320166	0.16264	0.481743	-3.40753	0.904594	0.16264	-1000	0.904594	0.235557	-1000	-1000	0.0075417	0	0.111896	0.0657408	0.00163285	0.16264	0.16264	0.0168255	0.0168255	0.0168255	0.0168255
GCF_002406715.1_maximum		1.77467	1.77467	1.35624	1.28894	1.05972	1.77467	1.77467	1.77467	0.033651	1.77467	1.77467	1.35624	1.28894	1.77467	1.77467	1.77467	4.51454	2.06897	1.16264	0.0168255	0.0168255	0.0168255	0.0168255	0.0168255	0.0168255	0.0168255	0.00320166	1000	0.481743	-0.16264	0.904594	3.40753	1000	0.904594	1.77467	1000	1000	0.0075417	3.11574	0.111896	0.0657408	0.00163285	1.16264	1.16264	0.0168255	0.0168255	0.0168255	0.0168255
GCF_003346175.1_minimum		0.235557	0.235557	0.201906	0.134604	0.033651	0.235557	0.235557	0.235557	0.033651	0.235557	0.235557	0.201906	0.134604	0.235557	0.235557	0.235557	-72.442	0	0.16264	0.0168255	0.0168255	0.0168255	0.0168255	0.0168255	0.0168255	0.0168255	0.00320166	0.16264	0.481743	-36.965	0.904594	0.16264	-1000	0.904594	0.235557	-1000	-1000	0.0075417	0	0.111896	0.0657408	0.00163285	0.16264	0.16264	0.0168255	0.0168255	0.0168255	0.0168255
GCF_003346175.1_maximum		0.235557	0.235557	0.201906	0.134604	0.033651	0.235557	0.235557	0.235557	0.033651	0.235557	0.235557	0.201906	0.134604	0.235557	0.235557	0.235557	315.554	118.536	1.16264	0.0168255	0.0168255	0.0168255	0.0168255	0.0168255	0.0168255	0.0168255	0.00320166	1000	0.481743	-0.16264	0.904594	36.965	997.901	0.904594	0.235557	1000	1000	0.0075417	0.0750398	0.111896	0.0657408	0.00163285	1.16264	1.16264	0.0168255	0.0168255	0.0168255	0.0168255
GCF_002750615.1_minimum		0.203165	0.203165	0.174141	0.116094	0.0290235	0.203165	0.203165	0.203165	0.0290235	0.203165	0.203165	0.174141	0.116094	0.203165	0.203165	0.203165	-76.5107	0	0.00276139	0.0145118	0.0145118	0.0145118	0.0145118	0.0145118	0.0145118	0.0145118	0.00276139	0.00276139	0.415497	-0.00276139	0.7802	0.00276139	0.00276139	0.7802	0.203165	-1000	-1000	0.00650461	0	0.0965091	0.0567006	0.00140831	0.00276139	0.00276139	0.0145118	0.0145118	0.0145118	0.0145118
GCF_002750615.1_maximum		0.203165	0.203165	0.174141	0.116094	0.0290235	0.203165	0.203165	0.203165	0.0290235	0.203165	0.203165	0.174141	0.116094	0.203165	0.203165	0.203165	-20.8811	4.62609	0.00276139	0.0145118	0.0145118	0.0145118	0.0145118	0.0145118	0.0145118	0.0145118	0.00276139	1000	0.415497	-0.00276139	0.7802	0.00276139	0.00276139	0.7802	0.203165	1000	1000	0.00650461	0.0647208	0.0965091	0.0567006	0.00140831	0.00276139	0.00276139	0.0145118	0.0145118	0.0145118	0.0145118
GCF_000168255.1_minimum		0.235557	0.235557	0.201906	0.134604	0.033651	0.235557	0.235557	0.235557	0.033651	0.235557	0.235557	0.201906	0.134604	0.235557	0.235557	0.235557	-75.192	0.0168255	0.16264	0.0168255	0.0168255	0.0168255	0.0168255	0.0168255	0.0168255	0.0168255	0.00320166	0.16264	0.481743	-0.447781	0.904594	0.16264	-1000	0.904594	0.235557	-1000	-1000	0.0075417	0	0.111896	0.0657408	0.00163285	0.16264	0.16264	0.0168255	0.0168255	0.0168255	0.0168255
GCF_000168255.1_maximum		3.29462	3.29462	2.41709	2.34979	2.13989	3.29462	3.29462	3.29462	0.033651	3.29462	3.29462	2.41709	2.34979	3.29462	3.29462	3.29462	-24.6457	3.22884	0.447781	0.0168255	0.0168255	0.0168255	0.0168255	0.0168255	0.0168255	0.0168255	0.00320166	1000	0.481743	-0.16264	0.904594	0.447781	999.901	0.904594	3.29462	1000	1000	0.0075417	0.0750398	0.111896	0.0657408	0.00163285	0.447781	0.447781	0.0168255	0.0168255	0.0168255	0.0168255
GCF_012272935.1_minimum		0.235557	0.235557	0.201906	0.134604	0.033651	0.235557	0.235557	0.235557	0.033651	0.235557	0.235557	0.201906	0.134604	0.235557	0.235557	0.235557	-3	0	0.16264	0.0168255	0.0168255	0.0168255	0.0168255	0.0168255	0.0168255	0.0168255	0.00320166	0.16264	0.481743	-36.965	0.904594	0.16264	-1000	0.904594	0.235557	-1000	-1000	0.0075417	0	0.111896	0.0657408	0.00163285	0.16264	0.16264	0.0168255	0.0168255	0.0168255	0.0168255
GCF_012272935.1_maximum		0.235557	0.235557	0.201906	0.134604	0.033651	0.235557	0.235557	0.235557	0.033651	0.235557	0.235557	0.201906	0.134604	0.235557	0.235557	0.235557	365.409	122.82	1.16264	0.0168255	0.0168255	0.0168255	0.0168255	0.0168255	0.0168255	0.0168255	0.00320166	1000	0.481743	-0.16264	0.904594	36.965	997.901	0.904594	0.235557	1000	1000	0.0075417	0.0750398	0.111896	0.0657408	0.00163285	1.16264	1.16264	0.0168255	0.0168255	0.0168255	0.0168255
GCF_001633405.1_minimum		0.235557	0.235557	0.201906	0.134604	0.033651	0.235557	0.235557	0.235557	0.033651	0.235557	0.235557	0.201906	0.134604	0.235557	0.235557	0.235557	-72.442	0	0.16264	0.0168255	0.0168255	0.0168255	0.0168255	0.0168255	0.0168255	0.0168255	0.00320166	0.16264	0.481743	-36.965	0.904594	0.16264	-1000	0.904594	0.235557	-1000	-1000	0.0075417	0	0.111896	0.0657408	0.00163285	0.16264	0.16264	0.0168255	0.0168255	0.0168255	0.0168255
GCF_001633405.1_maximum		0.235557	0.235557	0.201906	0.134604	0.033651	0.235557	0.235557	0.235557	0.033651	0.235557	0.235557	0.201906	0.134604	0.235557	0.235557	0.235557	315.554	118.536	1.16264	0.0168255	0.0168255	0.0168255	0.0168255	0.0168255	0.0168255	0.0168255	0.00320166	1000	0.481743	-0.16264	0.904594	36.965	997.901	0.904594	0.235557	1000	1000	0.0075417	0.0750398	0.111896	0.0657408	0.00163285	1.16264	1.16264	0.0168255	0.0168255	0.0168255	0.0168255
GCF_004302315.1_minimum		0.235557	0.235557	0.201906	0.134604	0.033651	0.235557	0.235557	0.235557	0.033651	0.235557	0.235557	0.201906	0.134604	0.235557	0.235557	0.235557	-72.442	0	0.16264	0.0168255	0.0168255	0.0168255	0.0168255	0.0168255	0.0168255	0.0168255	0.00320166	0.16264	0.481743	-36.965	0.904594	0.16264	-1000	0.904594	0.235557	-1000	-1000	0.0075417	0	0.111896	0.0657408	0.00163285	0.16264	0.16264	0.0168255	0.0168255	0.0168255	0.0168255
GCF_004302315.1_maximum		0.235557	0.235557	0.201906	0.134604	0.033651	0.235557	0.235557	0.235557	0.033651	0.235557	0.235557	0.201906	0.134604	0.235557	0.235557	0.235557	315.554	118.536	1.16264	0.0168255	0.0168255	0.0168255	0.0168255	0.0168255	0.0168255	0.0168255	0.00320166	1000	0.481743	-0.16264	0.904594	36.965	997.901	0.904594	0.235557	1000	1000	0.0075417	0.0750398	0.111896	0.0657408	0.00163285	1.16264	1.16264	0.0168255	0.0168255	0.0168255	0.0168255
GCF_009679345.1_minimum		0.235557	0.235557	0.201906	0.134604	0.033651	0.235557	0.235557	0.235557	0.033651	0.235557	0.235557	0.201906	0.134604	0.235557	0.235557	0.235557	-3	0	0.16264	0.0168255	0.0168255	0.0168255	0.0168255	0.0168255	0.0168255	0.0168255	0.00320166	0.16264	0.481743	-3.40753	0.904594	0.16264	-1000	0.904594	0.235557	-1000	-1000	0.0075417	0	0.111896	0.0657408	0.00163285	0.16264	0.16264	0.0168255	0.0168255	0.0168255	0.0168255
GCF_009679345.1_maximum		1.77467	1.77467	1.35624	1.28894	1.05972	1.77467	1.77467	1.77467	0.033651	1.77467	1.77467	1.35624	1.28894	1.77467	1.77467	1.77467	4.51454	1.56468	1.16264	0.0168255	0.0168255	0.0168255	0.0168255	0.0168255	0.0168255	0.0168255	0.00320166	1000	0.481743	-0.16264	0.904594	3.40753	1000	0.904594	1.77467	1000	1000	0.0075417	2.3593	0.111896	0.0657408	0.00163285	1.16264	1.16264	0.0168255	0.0168255	0.0168255	0.0168255
GCF_000159495.1_minimum		0.235557	0.235557	0.201906	0.134604	0.033651	0.235557	0.235557	0.235557	0.033651	0.235557	0.235557	0.201906	0.134604	0.235557	0.235557	0.235557	-3	0	0.16264	0.0168255	0.0168255	0.0168255	0.0168255	0.0168255	0.0168255	0.0168255	0.00320166	0.16264	0.481743	-3.40753	0.904594	0.16264	-1000	0.904594	0.235557	-1000	-1000	0.0075417	0	0.111896	0.0657408	0.00163285	0.16264	0.16264	0.0168255	0.0168255	0.0168255	0.0168255
GCF_000159495.1_maximum		1.77467	1.77467	1.35624	1.28894	1.05972	1.77467	1.77467	1.77467	0.033651	1.77467	1.77467	1.35624	1.28894	1.77467	1.77467	1.77467	4.51454	2.06897	1.16264	0.0168255	0.0168255	0.0168255	0.0168255	0.0168255	0.0168255	0.0168255	0.00320166	1000	0.481743	-0.16264	0.904594	3.40753	1000	0.904594	1.77467	1000	1000	0.0075417	3.11574	0.111896	0.0657408	0.00163285	1.16264	1.16264	0.0168255	0.0168255	0.0168255	0.0168255
GCF_020540525.1_minimum		0.235557	0.235557	0.201906	0.134604	0.033651	0.235557	0.235557	0.235557	0.033651	0.235557	0.235557	0.201906	0.134604	0.235557	0.235557	0.235557	-37.8995	0	0.16264	0.0168255	0.0168255	0.0168255	0.0168255	0.0168255	0.0168255	0.0168255	0.00320166	0.16264	0.481743	-0.488255	0.904594	0.16264	-1000	0.904594	0.235557	-1000	-1000	0.0075417	0	0.111896	0.0657408	0.00163285	0.16264	0.16264	0.0168255	0.0168255	0.0168255	0.0168255
GCF_020540525.1_maximum		0.235557	0.235557	0.201906	0.134604	0.033651	0.235557	0.235557	0.235557	0.033651	0.235557	0.235557	0.201906	0.134604	0.235557	0.235557	0.235557	-31.6335	1.43658	0.488255	0.0168255	0.0168255	0.0168255	0.0168255	0.0168255	0.0168255	0.0168255	0.00320166	1000	0.481743	-0.16264	0.904594	0.488255	999.982	0.904594	0.235557	1000	1000	0.0075417	0.0750398	0.111896	0.0657408	0.00163285	0.488255	0.488255	0.0168255	0.0168255	0.0168255	0.0168255
GCF_019443925.1_minimum		0.235557	0.235557	0.201906	0.134604	0.033651	0.235557	0.235557	0.235557	0.033651	0.235557	0.235557	0.201906	0.134604	0.235557	0.235557	0.235557	-33.8947	0	1.16264	0.0168255	0.0168255	0.0168255	0.0168255	0.0168255	0.0168255	0.0168255	0.00320166	1.16264	0.481743	-1.16264	0.904594	1.16264	-48.3256	0.904594	0.235557	-1000	-1000	0.0075417	0	0.111896	0.0657408	0.00163285	1.16264	1.16264	0.0168255	0.0168255	0.0168255	0.0168255
GCF_019443925.1_maximum		0.235557	0.235557	0.201906	0.134604	0.033651	0.235557	0.235557	0.235557	0.033651	0.235557	0.235557	0.201906	0.134604	0.235557	0.235557	0.235557	299.893	96.5669	1.16264	0.0168255	0.0168255	0.0168255	0.0168255	0.0168255	0.0168255	0.0168255	0.00320166	1000	0.481743	-1.16264	0.904594	1.16264	-3.09898	0.904594	0.235557	1000	1000	0.0075417	0.0750398	0.111896	0.0657408	0.00163285	1.16264	1.16264	0.0168255	0.0168255	0.0168255	0.0168255
GCF_000227195.1_minimum		0.235557	0.235557	0.201906	0.134604	0.033651	0.235557	0.235557	0.235557	0.033651	0.235557	0.235557	0.201906	0.134604	0.235557	0.235557	0.235557	-46.8977	0.0168255	1.16264	0.0168255	0.0168255	0.0168255	0.0168255	0.0168255	0.0168255	0.0168255	0.00320166	1.16264	0.481743	-1.16264	0.904594	1.16264	-16.7245	0.904594	0.235557	-1000	-1000	0.0075417	0	0.111896	0.0657408	0.00163285	1.16264	1.16264	0.0168255	0.0168255	0.0168255	0.0168255
GCF_000227195.1_maximum		0.235557	0.235557	0.201906	0.134604	0.033651	0.235557	0.235557	0.235557	0.033651	0.235557	0.235557	0.201906	0.134604	0.235557	0.235557	0.235557	-30.6381	1.70833	1.16264	0.0168255	0.0168255	0.0168255	0.0168255	0.0168255	0.0168255	0.0168255	0.00320166	1.16264	0.481743	-1.16264	0.904594	1.16264	-0.972539	0.904594	0.235557	1000	1000	0.0075417	0.0750398	0.111896	0.0657408	0.00163285	1.16264	1.16264	0.0168255	0.0168255	0.0168255	0.0168255
GCF_018884205.1_minimum		0.235557	0.235557	0.201906	0.134604	0.033651	0.235557	0.235557	0.235557	0.033651	0.235557	0.235557	0.201906	0.134604	0.235557	0.235557	0.235557	-46.7886	0	0.16264	0.0168255	0.0168255	0.0168255	0.0168255	0.0168255	0.0168255	0.0168255	0.00320166	0.16264	0.481743	-0.732923	0.904594	0.16264	-1000	0.904594	0.235557	-1000	-1000	0.0075417	0	0.111896	0.0657408	0.00163285	0.16264	0.16264	0.0168255	0.0168255	0.0168255	0.0168255
GCF_018884205.1_maximum		0.235557	0.235557	0.201906	0.134604	0.033651	0.235557	0.235557	0.235557	0.033651	0.235557	0.235557	0.201906	0.134604	0.235557	0.235557	0.235557	319.606	118.312	0.447781	0.0168255	0.0168255	0.0168255	0.0168255	0.0168255	0.0168255	0.0168255	0.00320166	1000	0.481743	-0.16264	0.904594	0.732923	999.901	0.904594	0.235557	1000	1000	0.0075417	0.0750398	0.111896	0.0657408	0.00163285	0.447781	0.447781	0.0168255	0.0168255	0.0168255	0.0168255
GCF_001618905.1_minimum		0.235557	0.235557	0.201906	0.134604	0.033651	0.235557	0.235557	0.235557	0.033651	0.235557	0.235557	0.201906	0.134604	0.235557	0.235557	0.235557	-75.192	0	0.16264	0.0168255	0.0168255	0.0168255	0.0168255	0.0168255	0.0168255	0.0168255	0.00320166	0.16264	0.481743	-0.447781	0.904594	0.16264	-1000	0.904594	0.235557	-1000	-1000	0.0075417	0	0.111896	0.0657408	0.00163285	0.16264	0.16264	0.0168255	0.0168255	0.0168255	0.0168255
GCF_001618905.1_maximum		9.21846	9.21846	6.84144	6.77414	5.79627	9.21846	9.21846	9.21846	0.033651	9.21846	9.21846	6.84144	6.77414	9.21846	9.21846	9.21846	315.689	103.219	0.447781	0.0168255	0.0168255	0.0168255	0.0168255	0.0168255	0.0168255	0.0168255	0.00320166	1000	0.481743	-0.16264	0.904594	0.447781	999.901	0.904594	9.21846	1000	1000	0.0075417	0.0750398	0.111896	0.0657408	0.00163285	0.447781	0.447781	0.0168255	0.0168255	0.0168255	0.0168255
GCF_009679495.1_minimum		0.235557	0.235557	0.201906	0.134604	0.033651	0.235557	0.235557	0.235557	0.033651	0.235557	0.235557	0.201906	0.134604	0.235557	0.235557	0.235557	-3	0	0.16264	0.0168255	0.0168255	0.0168255	0.0168255	0.0168255	0.0168255	0.0168255	0.00320166	0.16264	0.481743	-2.57989	0.904594	0.16264	-1000	0.904594	0.235557	-1000	-1000	0.0075417	0	0.111896	0.0657408	0.00163285	0.16264	0.16264	0.0168255	0.0168255	0.0168255	0.0168255
GCF_009679495.1_maximum		1.36085	1.36085	1.04587	0.978572	0.783845	1.36085	1.36085	1.36085	0.033651	1.36085	1.36085	1.04587	0.978572	1.36085	1.36085	1.36085	4.80448	1.51721	1.16264	0.0168255	0.0168255	0.0168255	0.0168255	0.0168255	0.0168255	0.0168255	0.00320166	1000	0.481743	-0.16264	0.904594	2.57989	1000	0.904594	1.36085	1000	1000	0.0075417	2.2881	0.111896	0.0657408	0.00163285	1.16264	1.16264	0.0168255	0.0168255	0.0168255	0.0168255
GCF_019655875.1_minimum		0.235557	0.235557	0.201906	0.134604	0.033651	0.235557	0.235557	0.235557	0.033651	0.235557	0.235557	0.201906	0.134604	0.235557	0.235557	0.235557	-72.442	0	0.16264	0.0168255	0.0168255	0.0168255	0.0168255	0.0168255	0.0168255	0.0168255	0.00320166	0.16264	0.481743	-36.965	0.904594	0.16264	-1000	0.904594	0.235557	-1000	-1000	0.0075417	0	0.111896	0.0657408	0.00163285	0.16264	0.16264	0.0168255	0.0168255	0.0168255	0.0168255
GCF_019655875.1_maximum		0.235557	0.235557	0.201906	0.134604	0.033651	0.235557	0.235557	0.235557	0.033651	0.235557	0.235557	0.201906	0.134604	0.235557	0.235557	0.235557	315.554	118.536	1.16264	0.0168255	0.0168255	0.0168255	0.0168255	0.0168255	0.0168255	0.0168255	0.00320166	1000	0.481743	-0.16264	0.904594	36.965	997.901	0.904594	0.235557	1000	1000	0.0075417	0.0750398	0.111896	0.0657408	0.00163285	1.16264	1.16264	0.0168255	0.0168255	0.0168255	0.0168255
GCF_004730965.1_minimum		0.235557	0.235557	0.201906	0.134604	0.033651	0.235557	0.235557	0.235557	0.033651	0.235557	0.235557	0.201906	0.134604	0.235557	0.235557	0.235557	-3	0	0.16264	0.0168255	0.0168255	0.0168255	0.0168255	0.0168255	0.0168255	0.0168255	0.00320166	0.16264	0.481743	-36.965	0.904594	0.16264	-1000	0.904594	0.235557	-1000	-1000	0.0075417	0	0.111896	0.0657408	0.00163285	0.16264	0.16264	0.0168255	0.0168255	0.0168255	0.0168255
GCF_004730965.1_maximum		0.235557	0.235557	0.201906	0.134604	0.033651	0.235557	0.235557	0.235557	0.033651	0.235557	0.235557	0.201906	0.134604	0.235557	0.235557	0.235557	365.409	122.82	1.16264	0.0168255	0.0168255	0.0168255	0.0168255	0.0168255	0.0168255	0.0168255	0.00320166	1000	0.481743	-0.16264	0.904594	36.965	997.901	0.904594	0.235557	1000	1000	0.0075417	0.0750398	0.111896	0.0657408	0.00163285	1.16264	1.16264	0.0168255	0.0168255	0.0168255	0.0168255
GCF_017638885.1_minimum		0.173532	0.173532	0.148741	0.099161	0.0247902	0.173532	0.173532	0.173532	0.0247902	0.173532	0.173532	0.148741	0.099161	0.173532	0.173532	0.173532	-38.0505	0.0123951	0.856501	0.0123951	0.0123951	0.0123951	0.0123951	0.0123951	0.0123951	0.0123951	0.00235862	0.856501	0.354894	-0.856501	0.666402	0.856501	-0.282974	0.666402	0.173532	-1000	-1000	0.00555587	0	0.0824325	0.0484304	0.0012029	0.856501	0.856501	0.0123951	0.0123951	0.0123951	0.0123951
GCF_017638885.1_maximum		0.173532	0.173532	0.148741	0.099161	0.0247902	0.173532	0.173532	0.173532	0.0247902	0.173532	0.173532	0.148741	0.099161	0.173532	0.173532	0.173532	-18.5427	3.78178	0.856501	0.0123951	0.0123951	0.0123951	0.0123951	0.0123951	0.0123951	0.0123951	0.00235862	0.856501	0.354894	-0.856501	0.666402	0.856501	-0.282974	0.666402	0.173532	1000	1000	0.00555587	0.0552808	0.0824325	0.0484304	0.0012029	0.856501	0.856501	0.0123951	0.0123951	0.0123951	0.0123951
GCF_001633545.1_minimum		0.235557	0.235557	0.201906	0.134604	0.033651	0.235557	0.235557	0.235557	0.033651	0.235557	0.235557	0.201906	0.134604	0.235557	0.235557	0.235557	-3	0	0.16264	0.0168255	0.0168255	0.0168255	0.0168255	0.0168255	0.0168255	0.0168255	0.00320166	0.16264	0.481743	-36.965	0.904594	0.16264	-1000	0.904594	0.235557	-1000	-1000	0.0075417	0	0.111896	0.0657408	0.00163285	0.16264	0.16264	0.0168255	0.0168255	0.0168255	0.0168255
GCF_001633545.1_maximum		0.235557	0.235557	0.201906	0.134604	0.033651	0.235557	0.235557	0.235557	0.033651	0.235557	0.235557	0.201906	0.134604	0.235557	0.235557	0.235557	365.409	122.82	1.16264	0.0168255	0.0168255	0.0168255	0.0168255	0.0168255	0.0168255	0.0168255	0.00320166	1000	0.481743	-0.16264	0.904594	36.965	997.901	0.904594	0.235557	1000	1000	0.0075417	0.0750398	0.111896	0.0657408	0.00163285	1.16264	1.16264	0.0168255	0.0168255	0.0168255	0.0168255
GCF_900452355.1_minimum		0.173532	0.173532	0.148741	0.099161	0.0247902	0.173532	0.173532	0.173532	0.0247902	0.173532	0.173532	0.148741	0.099161	0.173532	0.173532	0.173532	-38.0505	0.0123951	0.856501	0.0123951	0.0123951	0.0123951	0.0123951	0.0123951	0.0123951	0.0123951	0.00235862	0.856501	0.354894	-0.856501	0.666402	0.856501	-0.282974	0.666402	0.173532	-1000	-1000	0.00555587	0	0.0824325	0.0484304	0.0012029	0.856501	0.856501	0.0123951	0.0123951	0.0123951	0.0123951
GCF_900452355.1_maximum		0.173532	0.173532	0.148741	0.099161	0.0247902	0.173532	0.173532	0.173532	0.0247902	0.173532	0.173532	0.148741	0.099161	0.173532	0.173532	0.173532	-18.5427	3.78178	0.856501	0.0123951	0.0123951	0.0123951	0.0123951	0.0123951	0.0123951	0.0123951	0.00235862	0.856501	0.354894	-0.856501	0.666402	0.856501	-0.282974	0.666402	0.173532	1000	1000	0.00555587	0.0552808	0.0824325	0.0484304	0.0012029	0.856501	0.856501	0.0123951	0.0123951	0.0123951	0.0123951
GCF_900290085.1_minimum		0.235557	0.235557	0.201906	0.134604	0.033651	0.235557	0.235557	0.235557	0.033651	0.235557	0.235557	0.201906	0.134604	0.235557	0.235557	0.235557	-3	0	0.16264	0.0168255	0.0168255	0.0168255	0.0168255	0.0168255	0.0168255	0.0168255	0.00320166	0.16264	0.481743	-36.965	0.904594	0.16264	-1000	0.904594	0.235557	-1000	-1000	0.0075417	0	0.111896	0.0657408	0.00163285	0.16264	0.16264	0.0168255	0.0168255	0.0168255	0.0168255
GCF_900290085.1_maximum		0.235557	0.235557	0.201906	0.134604	0.033651	0.235557	0.235557	0.235557	0.033651	0.235557	0.235557	0.201906	0.134604	0.235557	0.235557	0.235557	365.409	122.82	1.16264	0.0168255	0.0168255	0.0168255	0.0168255	0.0168255	0.0168255	0.0168255	0.00320166	1000	0.481743	-0.16264	0.904594	36.965	997.901	0.904594	0.235557	1000	1000	0.0075417	0.0750398	0.111896	0.0657408	0.00163285	1.16264	1.16264	0.0168255	0.0168255	0.0168255	0.0168255
GCF_000409875.1_minimum		0.201658	0.201658	0.17285	0.115233	0.0288083	0.201658	0.201658	0.201658	0.0288083	0.201658	0.201658	0.17285	0.115233	0.201658	0.201658	0.201658	-3	0	0.00274091	0.0144041	0.0144041	0.0144041	0.0144041	0.0144041	0.0144041	0.0144041	0.00274091	0.00274091	0.412416	-7.14331	0.774414	0.00274091	-1000	0.774414	0.201658	-1000	-1000	0.00645637	0	0.0957933	0.0562801	0.00139786	0.00274091	0.00274091	0.0144041	0.0144041	0.0144041	0.0144041
GCF_000409875.1_maximum		3.24107	3.24107	2.40939	2.35178	2.00442	3.24107	3.24107	3.24107	0.0288083	3.24107	3.24107	2.40939	2.35178	3.24107	3.24107	3.24107	12.0219	4.6645	0.995325	0.0144041	0.0144041	0.0144041	0.0144041	0.0144041	0.0144041	0.0144041	0.00274091	1000	0.412416	-0.00274091	0.774414	7.14331	1000	0.774414	3.24107	1000	1000	0.00645637	7.00726	0.0957933	0.0562801	0.00139786	0.995325	0.995325	0.0144041	0.0144041	0.0144041	0.0144041
GCF_011009755.1_minimum		0.235557	0.235557	0.201906	0.134604	0.033651	0.235557	0.235557	0.235557	0.033651	0.235557	0.235557	0.201906	0.134604	0.235557	0.235557	0.235557	-72.442	0	0.16264	0.0168255	0.0168255	0.0168255	0.0168255	0.0168255	0.0168255	0.0168255	0.00320166	0.16264	0.481743	-36.965	0.904594	0.16264	-1000	0.904594	0.235557	-1000	-1000	0.0075417	0	0.111896	0.0657408	0.00163285	0.16264	0.16264	0.0168255	0.0168255	0.0168255	0.0168255
GCF_011009755.1_maximum		0.235557	0.235557	0.201906	0.134604	0.033651	0.235557	0.235557	0.235557	0.033651	0.235557	0.235557	0.201906	0.134604	0.235557	0.235557	0.235557	315.554	118.536	1.16264	0.0168255	0.0168255	0.0168255	0.0168255	0.0168255	0.0168255	0.0168255	0.00320166	1000	0.481743	-0.16264	0.904594	36.965	997.901	0.904594	0.235557	1000	1000	0.0075417	0.0750398	0.111896	0.0657408	0.00163285	1.16264	1.16264	0.0168255	0.0168255	0.0168255	0.0168255
GCF_002576835.1_minimum		0.235557	0.235557	0.201906	0.134604	0.033651	0.235557	0.235557	0.235557	0.033651	0.235557	0.235557	0.201906	0.134604	0.235557	0.235557	0.235557	-75.442	0	0.16264	0.0168255	0.0168255	0.0168255	0.0168255	0.0168255	0.0168255	0.0168255	0.00320166	0.16264	0.481743	-38.465	0.904594	0.16264	-1000	0.904594	0.235557	-1000	-1000	0.0075417	0	0.111896	0.0657408	0.00163285	0.16264	0.16264	0.0168255	0.0168255	0.0168255	0.0168255
GCF_002576835.1_maximum		0.235557	0.235557	0.201906	0.134604	0.033651	0.235557	0.235557	0.235557	0.033651	0.235557	0.235557	0.201906	0.134604	0.235557	0.235557	0.235557	319.554	120.092	1.16264	0.0168255	0.0168255	0.0168255	0.0168255	0.0168255	0.0168255	0.0168255	0.00320166	1000	0.481743	-0.16264	0.904594	38.465	999.901	0.904594	0.235557	1000	1000	0.0075417	0.0750398	0.111896	0.0657408	0.00163285	1.16264	1.16264	0.0168255	0.0168255	0.0168255	0.0168255
GCF_004301765.1_minimum		0.235557	0.235557	0.201906	0.134604	0.033651	0.235557	0.235557	0.235557	0.033651	0.235557	0.235557	0.201906	0.134604	0.235557	0.235557	0.235557	-72.442	0	0.16264	0.0168255	0.0168255	0.0168255	0.0168255	0.0168255	0.0168255	0.0168255	0.00320166	0.16264	0.481743	-36.965	0.904594	0.16264	-1000	0.904594	0.235557	-1000	-1000	0.0075417	0	0.111896	0.0657408	0.00163285	0.16264	0.16264	0.0168255	0.0168255	0.0168255	0.0168255
GCF_004301765.1_maximum		0.235557	0.235557	0.201906	0.134604	0.033651	0.235557	0.235557	0.235557	0.033651	0.235557	0.235557	0.201906	0.134604	0.235557	0.235557	0.235557	315.554	118.536	1.16264	0.0168255	0.0168255	0.0168255	0.0168255	0.0168255	0.0168255	0.0168255	0.00320166	1000	0.481743	-0.16264	0.904594	36.965	997.901	0.904594	0.235557	1000	1000	0.0075417	0.0750398	0.111896	0.0657408	0.00163285	1.16264	1.16264	0.0168255	0.0168255	0.0168255	0.0168255
GCF_003709415.1_minimum		0.235557	0.235557	0.201906	0.134604	0.033651	0.235557	0.235557	0.235557	0.033651	0.235557	0.235557	0.201906	0.134604	0.235557	0.235557	0.235557	-72.442	0	0.16264	0.0168255	0.0168255	0.0168255	0.0168255	0.0168255	0.0168255	0.0168255	0.00320166	0.16264	0.481743	-36.965	0.904594	0.16264	-1000	0.904594	0.235557	-1000	-1000	0.0075417	0	0.111896	0.0657408	0.00163285	0.16264	0.16264	0.0168255	0.0168255	0.0168255	0.0168255
GCF_003709415.1_maximum		0.235557	0.235557	0.201906	0.134604	0.033651	0.235557	0.235557	0.235557	0.033651	0.235557	0.235557	0.201906	0.134604	0.235557	0.235557	0.235557	315.554	118.536	1.16264	0.0168255	0.0168255	0.0168255	0.0168255	0.0168255	0.0168255	0.0168255	0.00320166	1000	0.481743	-0.16264	0.904594	36.965	997.901	0.904594	0.235557	1000	1000	0.0075417	0.0750398	0.111896	0.0657408	0.00163285	1.16264	1.16264	0.0168255	0.0168255	0.0168255	0.0168255
GCF_001888465.1_minimum		0.235557	0.235557	0.201906	0.134604	0.033651	0.235557	0.235557	0.235557	0.033651	0.235557	0.235557	0.201906	0.134604	0.235557	0.235557	0.235557	-72.442	0	0.16264	0.0168255	0.0168255	0.0168255	0.0168255	0.0168255	0.0168255	0.0168255	0.00320166	0.16264	0.481743	-36.965	0.904594	0.16264	-1000	0.904594	0.235557	-1000	-1000	0.0075417	0	0.111896	0.0657408	0.00163285	0.16264	0.16264	0.0168255	0.0168255	0.0168255	0.0168255
GCF_001888465.1_maximum		0.235557	0.235557	0.201906	0.134604	0.033651	0.235557	0.235557	0.235557	0.033651	0.235557	0.235557	0.201906	0.134604	0.235557	0.235557	0.235557	315.554	118.536	1.16264	0.0168255	0.0168255	0.0168255	0.0168255	0.0168255	0.0168255	0.0168255	0.00320166	1000	0.481743	-0.16264	0.904594	36.965	997.901	0.904594	0.235557	1000	1000	0.0075417	0.0750398	0.111896	0.0657408	0.00163285	1.16264	1.16264	0.0168255	0.0168255	0.0168255	0.0168255
GCF_020532035.1_minimum		0.203165	0.203165	0.174141	0.116094	0.0290235	0.203165	0.203165	0.203165	0.0290235	0.203165	0.203165	0.174141	0.116094	0.203165	0.203165	0.203165	-39.0224	0	0.00276139	0.0145118	0.0145118	0.0145118	0.0145118	0.0145118	0.0145118	0.0145118	0.00276139	0.00276139	0.415497	-0.00276139	0.7802	0.00276139	0.00276139	0.7802	0.203165	-1000	-1000	0.00650461	0	0.0965091	0.0567006	0.00140831	0.00276139	0.00276139	0.0145118	0.0145118	0.0145118	0.0145118
GCF_020532035.1_maximum		0.203165	0.203165	0.174141	0.116094	0.0290235	0.203165	0.203165	0.203165	0.0290235	0.203165	0.203165	0.174141	0.116094	0.203165	0.203165	0.203165	315.514	102.778	0.00276139	0.0145118	0.0145118	0.0145118	0.0145118	0.0145118	0.0145118	0.0145118	0.00276139	1000	0.415497	-0.00276139	0.7802	0.00276139	0.00276139	0.7802	0.203165	1000	1000	0.00650461	171.308	0.0965091	0.0567006	0.00140831	0.00276139	0.00276139	0.0145118	0.0145118	0.0145118	0.0145118
GCF_021133685.1_minimum		0.157859	0.157859	0.135307	0.090205	0.0225512	0.157859	0.157859	0.157859	0.0225512	0.157859	0.157859	0.135307	0.090205	0.157859	0.157859	0.157859	-38.3163	0	0.0021456	0.0112756	0.0112756	0.0112756	0.0112756	0.0112756	0.0112756	0.0112756	0.0021456	0.0021456	0.322841	-0.0021456	0.606214	0.0021456	-1.21505	0.606214	0.157859	-1000	-1000	0.00505407	0	0.0749874	0.0440563	0.00109425	0.0021456	0.0021456	0.0112756	0.0112756	0.0112756	0.0112756
GCF_021133685.1_maximum		0.157859	0.157859	0.135307	0.090205	0.0225512	0.157859	0.157859	0.157859	0.0225512	0.157859	0.157859	0.135307	0.090205	0.157859	0.157859	0.157859	321.241	104.096	0.0021456	0.0112756	0.0112756	0.0112756	0.0112756	0.0112756	0.0112756	0.0112756	0.0021456	1000	0.322841	-0.0021456	0.606214	0.0021456	-1.21505	0.606214	0.157859	1000	1000	0.00505407	7.56631	0.0749874	0.0440563	0.00109425	0.0021456	0.0021456	0.0112756	0.0112756	0.0112756	0.0112756
GCF_016466085.1_minimum		0.235557	0.235557	0.201906	0.134604	0.033651	0.235557	0.235557	0.235557	0.033651	0.235557	0.235557	0.201906	0.134604	0.235557	0.235557	0.235557	-35.5516	0	0.16264	0.0168255	0.0168255	0.0168255	0.0168255	0.0168255	0.0168255	0.0168255	0.00320166	0.16264	0.481743	-0.252091	0.904594	0.16264	-999.725	0.904594	0.235557	-1000	-1000	0.0075417	0	0.111896	0.0657408	0.00163285	0.16264	0.16264	0.0168255	0.0168255	0.0168255	0.0168255
GCF_016466085.1_maximum		0.235557	0.235557	0.201906	0.134604	0.033651	0.235557	0.235557	0.235557	0.033651	0.235557	0.235557	0.201906	0.134604	0.235557	0.235557	0.235557	-32.2435	0.461825	0.252091	0.0168255	0.0168255	0.0168255	0.0168255	0.0168255	0.0168255	0.0168255	0.00320166	1000	0.481743	-0.16264	0.904594	0.252091	1000	0.904594	0.235557	1000	1000	0.0075417	0.0750398	0.111896	0.0657408	0.00163285	0.252091	0.252091	0.0168255	0.0168255	0.0168255	0.0168255
GCF_003702665.1_minimum		0.257385	0.257385	0.220615	0.147077	0.0367692	0.257385	0.257385	0.257385	0.0367692	0.257385	0.257385	0.220615	0.147077	0.257385	0.257385	0.257385	-74.7874	0	0.270375	0.0183846	0.0183846	0.0183846	0.0183846	0.0183846	0.0183846	0.0183846	0.00349834	0.270375	0.526384	-38.7993	0.988417	0.270375	-1000	0.988417	0.257385	-1000	-1000	0.00824054	0	0.122265	0.0718326	0.00178415	0.270375	0.270375	0.0183846	0.0183846	0.0183846	0.0183846
GCF_003702665.1_maximum		0.257385	0.257385	0.220615	0.147077	0.0367692	0.257385	0.257385	0.257385	0.0367692	0.257385	0.257385	0.220615	0.147077	0.257385	0.257385	0.257385	312.293	117.864	1.27038	0.0183846	0.0183846	0.0183846	0.0183846	0.0183846	0.0183846	0.0183846	0.00349834	1000	0.526384	-0.270375	0.988417	38.7993	1000	0.988417	0.257385	1000	1000	0.00824054	0.0819933	0.122265	0.0718326	0.00178415	1.27038	1.27038	0.0183846	0.0183846	0.0183846	0.0183846
GCF_001715615.1_minimum		0.235557	0.235557	0.201906	0.134604	0.033651	0.235557	0.235557	0.235557	0.033651	0.235557	0.235557	0.201906	0.134604	0.235557	0.235557	0.235557	-72.442	0	0.16264	0.0168255	0.0168255	0.0168255	0.0168255	0.0168255	0.0168255	0.0168255	0.00320166	0.16264	0.481743	-36.965	0.904594	0.16264	-1000	0.904594	0.235557	-1000	-1000	0.0075417	0	0.111896	0.0657408	0.00163285	0.16264	0.16264	0.0168255	0.0168255	0.0168255	0.0168255
GCF_001715615.1_maximum		0.235557	0.235557	0.201906	0.134604	0.033651	0.235557	0.235557	0.235557	0.033651	0.235557	0.235557	0.201906	0.134604	0.235557	0.235557	0.235557	315.554	118.536	1.16264	0.0168255	0.0168255	0.0168255	0.0168255	0.0168255	0.0168255	0.0168255	0.00320166	1000	0.481743	-0.16264	0.904594	36.965	997.901	0.904594	0.235557	1000	1000	0.0075417	0.0750398	0.111896	0.0657408	0.00163285	1.16264	1.16264	0.0168255	0.0168255	0.0168255	0.0168255
GCF_003712965.1_minimum		0.143595	0.143595	0.123082	0.0820545	0.0205136	0.143595	0.143595	0.143595	0.0205136	0.143595	0.143595	0.123082	0.0820545	0.143595	0.143595	0.143595	-3	0	0.00195173	0.0102568	0.0102568	0.0102568	0.0102568	0.0102568	0.0102568	0.0102568	0.00195173	0.00195173	0.29367	-13.5455	0.55144	0.00195173	-1000	0.55144	0.143595	-1000	-1000	0.00459741	0	0.0682119	0.0400756	0.000995383	0.00195173	0.00195173	0.0102568	0.0102568	0.0102568	0.0102568
GCF_003712965.1_maximum		4.29235	4.29235	3.17594	3.13491	2.71721	4.29235	4.29235	4.29235	0.0205136	4.29235	4.29235	3.17594	3.13491	4.29235	4.29235	4.29235	26.5333	8.96073	0.708745	0.0102568	0.0102568	0.0102568	0.0102568	0.0102568	0.0102568	0.0102568	0.00195173	1000	0.29367	-0.00195173	0.55144	13.5455	1000	0.55144	4.29235	1000	1000	0.00459741	13.4486	0.0682119	0.0400756	0.000995383	0.708745	0.708745	0.0102568	0.0102568	0.0102568	0.0102568
GCF_900636965.1_minimum		0.235557	0.235557	0.201906	0.134604	0.033651	0.235557	0.235557	0.235557	0.033651	0.235557	0.235557	0.201906	0.134604	0.235557	0.235557	0.235557	-3	0	0.16264	0.0168255	0.0168255	0.0168255	0.0168255	0.0168255	0.0168255	0.0168255	0.00320166	0.16264	0.481743	-3.40753	0.904594	0.16264	-1000	0.904594	0.235557	-1000	-1000	0.0075417	0	0.111896	0.0657408	0.00163285	0.16264	0.16264	0.0168255	0.0168255	0.0168255	0.0168255
GCF_900636965.1_maximum		1.77467	1.77467	1.35624	1.28894	1.05972	1.77467	1.77467	1.77467	0.033651	1.77467	1.77467	1.35624	1.28894	1.77467	1.77467	1.77467	4.51454	2.06897	1.16264	0.0168255	0.0168255	0.0168255	0.0168255	0.0168255	0.0168255	0.0168255	0.00320166	1000	0.481743	-0.16264	0.904594	3.40753	1000	0.904594	1.77467	1000	1000	0.0075417	3.11574	0.111896	0.0657408	0.00163285	1.16264	1.16264	0.0168255	0.0168255	0.0168255	0.0168255
GCF_020089265.1_minimum		0.128692	0.128692	0.110308	0.0735385	0.0183846	0.128692	0.128692	0.128692	0.0183846	0.128692	0.128692	0.110308	0.0735385	0.128692	0.128692	0.128692	-80.6635	0	0.00174917	0.00919231	0.00919231	0.00919231	0.00919231	0.00919231	0.00919231	0.00919231	0.00174917	0.00174917	0.263192	-3.62004	0.494208	0.00174917	-1000	0.494208	0.128692	-1000	-1000	0.00412027	0	0.0611326	0.0359163	0.000892077	0.00174917	0.00174917	0.00919231	0.00919231	0.00919231	0.00919231
GCF_020089265.1_maximum		0.128692	0.128692	0.110308	0.0735385	0.0183846	0.128692	0.128692	0.128692	0.0183846	0.128692	0.128692	0.110308	0.0735385	0.128692	0.128692	0.128692	-28.2808	9.89425	0.635188	0.00919231	0.00919231	0.00919231	0.00919231	0.00919231	0.00919231	0.00919231	0.00174917	1000	0.263192	-0.00174917	0.494208	3.62004	1000	0.494208	0.128692	1000	1000	0.00412027	16.4971	0.0611326	0.0359163	0.000892077	0.635188	0.635188	0.00919231	0.00919231	0.00919231	0.00919231
GCF_002095815.1_minimum		0.257385	0.257385	0.220615	0.147077	0.0367692	0.257385	0.257385	0.257385	0.0367692	0.257385	0.257385	0.220615	0.147077	0.257385	0.257385	0.257385	-50.3011	0	0.270375	0.0183846	0.0183846	0.0183846	0.0183846	0.0183846	0.0183846	0.0183846	0.00349834	0.270375	0.526384	-25.7448	0.988417	0.270375	-1000	0.988417	0.257385	-1000	-1000	0.00824054	0	0.122265	0.0718326	0.00178415	0.270375	0.270375	0.0183846	0.0183846	0.0183846	0.0183846
GCF_002095815.1_maximum		0.257385	0.257385	0.220615	0.147077	0.0367692	0.257385	0.257385	0.257385	0.0367692	0.257385	0.257385	0.220615	0.147077	0.257385	0.257385	0.257385	312.726	99.6527	1.27038	0.0183846	0.0183846	0.0183846	0.0183846	0.0183846	0.0183846	0.0183846	0.00349834	1000	0.526384	-0.270375	0.988417	25.7448	-0.247987	0.988417	0.257385	1000	1000	0.00824054	0.229848	0.122265	0.0718326	0.00178415	1.27038	1.27038	0.0183846	0.0183846	0.0183846	0.0183846
GCF_014841035.1_minimum		0.173532	0.173532	0.148741	0.099161	0.0247902	0.173532	0.173532	0.173532	0.0247902	0.173532	0.173532	0.148741	0.099161	0.173532	0.173532	0.173532	-38.3039	0.0123951	0.856501	0.0123951	0.0123951	0.0123951	0.0123951	0.0123951	0.0123951	0.0123951	0.00235862	0.856501	0.354894	-0.856501	0.666402	0.856501	-0.282974	0.666402	0.173532	-1000	-1000	0.00555587	0	0.0824325	0.0484304	0.0012029	0.856501	0.856501	0.0123951	0.0123951	0.0123951	0.0123951
GCF_014841035.1_maximum		0.173532	0.173532	0.148741	0.099161	0.0247902	0.173532	0.173532	0.173532	0.0247902	0.173532	0.173532	0.148741	0.099161	0.173532	0.173532	0.173532	-18.3369	3.91697	0.856501	0.0123951	0.0123951	0.0123951	0.0123951	0.0123951	0.0123951	0.0123951	0.00235862	0.856501	0.354894	-0.856501	0.666402	0.856501	-0.282974	0.666402	0.173532	1000	1000	0.00555587	0.0552808	0.0824325	0.0484304	0.0012029	0.856501	0.856501	0.0123951	0.0123951	0.0123951	0.0123951
GCF_019459585.1_minimum		0.173532	0.173532	0.148741	0.099161	0.0247902	0.173532	0.173532	0.173532	0.0247902	0.173532	0.173532	0.148741	0.099161	0.173532	0.173532	0.173532	-38.0505	0.0123951	0.856501	0.0123951	0.0123951	0.0123951	0.0123951	0.0123951	0.0123951	0.0123951	0.00235862	0.856501	0.354894	-0.856501	0.666402	0.856501	-0.282974	0.666402	0.173532	-1000	-1000	0.00555587	0	0.0824325	0.0484304	0.0012029	0.856501	0.856501	0.0123951	0.0123951	0.0123951	0.0123951
GCF_019459585.1_maximum		0.173532	0.173532	0.148741	0.099161	0.0247902	0.173532	0.173532	0.173532	0.0247902	0.173532	0.173532	0.148741	0.099161	0.173532	0.173532	0.173532	-18.9542	3.78178	0.856501	0.0123951	0.0123951	0.0123951	0.0123951	0.0123951	0.0123951	0.0123951	0.00235862	0.856501	0.354894	-0.856501	0.666402	0.856501	-0.282974	0.666402	0.173532	1000	1000	0.00555587	0.0552808	0.0824325	0.0484304	0.0012029	0.856501	0.856501	0.0123951	0.0123951	0.0123951	0.0123951
GCF_020150035.1_minimum		0.203165	0.203165	0.174141	0.116094	0.0290235	0.203165	0.203165	0.203165	0.0290235	0.203165	0.203165	0.174141	0.116094	0.203165	0.203165	0.203165	-38.0632	0	0.00276139	0.0145118	0.0145118	0.0145118	0.0145118	0.0145118	0.0145118	0.0145118	0.00276139	0.00276139	0.415497	-0.00276139	0.7802	0.00276139	-2.13026	0.7802	0.203165	-1000	-1000	0.00650461	0	0.0965091	0.0567006	0.00140831	0.00276139	0.00276139	0.0145118	0.0145118	0.0145118	0.0145118
GCF_020150035.1_maximum		0.203165	0.203165	0.174141	0.116094	0.0290235	0.203165	0.203165	0.203165	0.0290235	0.203165	0.203165	0.174141	0.116094	0.203165	0.203165	0.203165	-23.7673	2.82828	0.00276139	0.0145118	0.0145118	0.0145118	0.0145118	0.0145118	0.0145118	0.0145118	0.00276139	1000	0.415497	-0.00276139	0.7802	0.00276139	0.436226	0.7802	0.203165	1000	1000	0.00650461	0.0647208	0.0965091	0.0567006	0.00140831	0.00276139	0.00276139	0.0145118	0.0145118	0.0145118	0.0145118
GCF_014654865.1_minimum		0.235557	0.235557	0.201906	0.134604	0.033651	0.235557	0.235557	0.235557	0.033651	0.235557	0.235557	0.201906	0.134604	0.235557	0.235557	0.235557	-38.0279	0.0168255	1.16264	0.0168255	0.0168255	0.0168255	0.0168255	0.0168255	0.0168255	0.0168255	0.00320166	1.16264	0.481743	-1.48433	0.904594	1.16264	-1.42067	0.904594	0.235557	-1000	-1000	0.0075417	0	0.111896	0.0657408	0.00163285	1.16264	1.16264	0.0168255	0.0168255	0.0168255	0.0168255
GCF_014654865.1_maximum		0.235557	0.235557	0.201906	0.134604	0.033651	0.235557	0.235557	0.235557	0.033651	0.235557	0.235557	0.201906	0.134604	0.235557	0.235557	0.235557	311.73	116.184	1.16264	0.0168255	0.0168255	0.0168255	0.0168255	0.0168255	0.0168255	0.0168255	0.00320166	1000	0.481743	-1.16264	0.904594	1.48433	-1.09898	0.904594	0.235557	1000	1000	0.0075417	0.0750398	0.111896	0.0657408	0.00163285	1.16264	1.16264	0.0168255	0.0168255	0.0168255	0.0168255
GCF_009295775.1_minimum		0.235557	0.235557	0.201906	0.134604	0.033651	0.235557	0.235557	0.235557	0.033651	0.235557	0.235557	0.201906	0.134604	0.235557	0.235557	0.235557	-72.442	0	0.16264	0.0168255	0.0168255	0.0168255	0.0168255	0.0168255	0.0168255	0.0168255	0.00320166	0.16264	0.481743	-36.965	0.904594	0.16264	-1000	0.904594	0.235557	-1000	-1000	0.0075417	0	0.111896	0.0657408	0.00163285	0.16264	0.16264	0.0168255	0.0168255	0.0168255	0.0168255
GCF_009295775.1_maximum		0.235557	0.235557	0.201906	0.134604	0.033651	0.235557	0.235557	0.235557	0.033651	0.235557	0.235557	0.201906	0.134604	0.235557	0.235557	0.235557	315.554	118.536	1.16264	0.0168255	0.0168255	0.0168255	0.0168255	0.0168255	0.0168255	0.0168255	0.00320166	1000	0.481743	-0.16264	0.904594	36.965	997.901	0.904594	0.235557	1000	1000	0.0075417	0.0750398	0.111896	0.0657408	0.00163285	1.16264	1.16264	0.0168255	0.0168255	0.0168255	0.0168255
GCF_002863445.1_minimum		0.173532	0.173532	0.148741	0.099161	0.0247902	0.173532	0.173532	0.173532	0.0247902	0.173532	0.173532	0.148741	0.099161	0.173532	0.173532	0.173532	-38.0505	0.0123951	0.856501	0.0123951	0.0123951	0.0123951	0.0123951	0.0123951	0.0123951	0.0123951	0.00235862	0.856501	0.354894	-0.856501	0.666402	0.856501	-0.282974	0.666402	0.173532	-1000	-1000	0.00555587	0	0.0824325	0.0484304	0.0012029	0.856501	0.856501	0.0123951	0.0123951	0.0123951	0.0123951
GCF_002863445.1_maximum		0.173532	0.173532	0.148741	0.099161	0.0247902	0.173532	0.173532	0.173532	0.0247902	0.173532	0.173532	0.148741	0.099161	0.173532	0.173532	0.173532	-17.8081	3.91697	0.856501	0.0123951	0.0123951	0.0123951	0.0123951	0.0123951	0.0123951	0.0123951	0.00235862	0.856501	0.354894	-0.856501	0.666402	0.856501	-0.282974	0.666402	0.173532	1000	1000	0.00555587	0.0552808	0.0824325	0.0484304	0.0012029	0.856501	0.856501	0.0123951	0.0123951	0.0123951	0.0123951
GCF_003571925.1_minimum		0.235557	0.235557	0.201906	0.134604	0.033651	0.235557	0.235557	0.235557	0.033651	0.235557	0.235557	0.201906	0.134604	0.235557	0.235557	0.235557	-3	0	0.16264	0.0168255	0.0168255	0.0168255	0.0168255	0.0168255	0.0168255	0.0168255	0.00320166	0.16264	0.481743	-3.40753	0.904594	0.16264	-1000	0.904594	0.235557	-1000	-1000	0.0075417	0	0.111896	0.0657408	0.00163285	0.16264	0.16264	0.0168255	0.0168255	0.0168255	0.0168255
GCF_003571925.1_maximum		1.77467	1.77467	1.35624	1.28894	1.05972	1.77467	1.77467	1.77467	0.033651	1.77467	1.77467	1.35624	1.28894	1.77467	1.77467	1.77467	4.51454	2.06897	1.16264	0.0168255	0.0168255	0.0168255	0.0168255	0.0168255	0.0168255	0.0168255	0.00320166	1000	0.481743	-0.16264	0.904594	3.40753	1000	0.904594	1.77467	1000	1000	0.0075417	3.11574	0.111896	0.0657408	0.00163285	1.16264	1.16264	0.0168255	0.0168255	0.0168255	0.0168255
GCF_009649095.1_minimum		0.235557	0.235557	0.201906	0.134604	0.033651	0.235557	0.235557	0.235557	0.033651	0.235557	0.235557	0.201906	0.134604	0.235557	0.235557	0.235557	-75.192	0	0.16264	0.0168255	0.0168255	0.0168255	0.0168255	0.0168255	0.0168255	0.0168255	0.00320166	0.16264	0.481743	-0.732923	0.904594	0.16264	-1000	0.904594	0.235557	-1000	-1000	0.0075417	0	0.111896	0.0657408	0.00163285	0.16264	0.16264	0.0168255	0.0168255	0.0168255	0.0168255
GCF_009649095.1_maximum		9.21846	9.21846	6.84144	6.77414	5.79627	9.21846	9.21846	9.21846	0.033651	9.21846	9.21846	6.84144	6.77414	9.21846	9.21846	9.21846	315.841	103.229	0.447781	0.0168255	0.0168255	0.0168255	0.0168255	0.0168255	0.0168255	0.0168255	0.00320166	1000	0.481743	-0.16264	0.904594	0.732923	999.901	0.904594	9.21846	1000	1000	0.0075417	0.0750398	0.111896	0.0657408	0.00163285	0.447781	0.447781	0.0168255	0.0168255	0.0168255	0.0168255
GCF_002895245.1_minimum		0.235557	0.235557	0.201906	0.134604	0.033651	0.235557	0.235557	0.235557	0.033651	0.235557	0.235557	0.201906	0.134604	0.235557	0.235557	0.235557	-3	0	0.16264	0.0168255	0.0168255	0.0168255	0.0168255	0.0168255	0.0168255	0.0168255	0.00320166	0.16264	0.481743	-36.965	0.904594	0.16264	-1000	0.904594	0.235557	-1000	-1000	0.0075417	0	0.111896	0.0657408	0.00163285	0.16264	0.16264	0.0168255	0.0168255	0.0168255	0.0168255
GCF_002895245.1_maximum		0.235557	0.235557	0.201906	0.134604	0.033651	0.235557	0.235557	0.235557	0.033651	0.235557	0.235557	0.201906	0.134604	0.235557	0.235557	0.235557	365.409	122.82	1.16264	0.0168255	0.0168255	0.0168255	0.0168255	0.0168255	0.0168255	0.0168255	0.00320166	1000	0.481743	-0.16264	0.904594	36.965	997.901	0.904594	0.235557	1000	1000	0.0075417	0.0750398	0.111896	0.0657408	0.00163285	1.16264	1.16264	0.0168255	0.0168255	0.0168255	0.0168255
GCF_001756565.1_minimum		0.235557	0.235557	0.201906	0.134604	0.033651	0.235557	0.235557	0.235557	0.033651	0.235557	0.235557	0.201906	0.134604	0.235557	0.235557	0.235557	-3	0	0.16264	0.0168255	0.0168255	0.0168255	0.0168255	0.0168255	0.0168255	0.0168255	0.00320166	0.16264	0.481743	-3.40753	0.904594	0.16264	-1000	0.904594	0.235557	-1000	-1000	0.0075417	0	0.111896	0.0657408	0.00163285	0.16264	0.16264	0.0168255	0.0168255	0.0168255	0.0168255
GCF_001756565.1_maximum		1.77467	1.77467	1.35624	1.28894	1.05972	1.77467	1.77467	1.77467	0.033651	1.77467	1.77467	1.35624	1.28894	1.77467	1.77467	1.77467	4.51454	1.56468	1.16264	0.0168255	0.0168255	0.0168255	0.0168255	0.0168255	0.0168255	0.0168255	0.00320166	1000	0.481743	-0.16264	0.904594	3.40753	1000	0.904594	1.77467	1000	1000	0.0075417	2.3593	0.111896	0.0657408	0.00163285	1.16264	1.16264	0.0168255	0.0168255	0.0168255	0.0168255
GCF_000149065.1_minimum		0.235557	0.235557	0.201906	0.134604	0.033651	0.235557	0.235557	0.235557	0.033651	0.235557	0.235557	0.201906	0.134604	0.235557	0.235557	0.235557	-46.8977	0.0168255	1.16264	0.0168255	0.0168255	0.0168255	0.0168255	0.0168255	0.0168255	0.0168255	0.00320166	1.16264	0.481743	-1.16264	0.904594	1.16264	-16.7295	0.904594	0.235557	-1000	-1000	0.0075417	0	0.111896	0.0657408	0.00163285	1.16264	1.16264	0.0168255	0.0168255	0.0168255	0.0168255
GCF_000149065.1_maximum		0.235557	0.235557	0.201906	0.134604	0.033651	0.235557	0.235557	0.235557	0.033651	0.235557	0.235557	0.201906	0.134604	0.235557	0.235557	0.235557	-30.6343	1.70833	1.16264	0.0168255	0.0168255	0.0168255	0.0168255	0.0168255	0.0168255	0.0168255	0.00320166	1.16264	0.481743	-1.16264	0.904594	1.16264	-0.972539	0.904594	0.235557	1000	1000	0.0075417	0.0750398	0.111896	0.0657408	0.00163285	1.16264	1.16264	0.0168255	0.0168255	0.0168255	0.0168255
GCF_004010015.1_minimum		0.169546	0.169546	0.145326	0.0968837	0.0242209	0.169546	0.169546	0.169546	0.0242209	0.169546	0.169546	0.145326	0.0968837	0.169546	0.169546	0.169546	-38.9056	0.0121105	0.836831	0.0121105	0.0121105	0.0121105	0.0121105	0.0121105	0.0121105	0.0121105	0.00230446	0.836831	0.346743	-0.836831	0.651098	0.836831	-0.230544	0.651098	0.169546	-1000	-1000	0.00542827	0	0.0805394	0.0473181	0.00117527	0.836831	0.836831	0.0121105	0.0121105	0.0121105	0.0121105
GCF_004010015.1_maximum		0.169546	0.169546	0.145326	0.0968837	0.0242209	0.169546	0.169546	0.169546	0.0242209	0.169546	0.169546	0.145326	0.0968837	0.169546	0.169546	0.169546	-17.8582	4.22106	0.836831	0.0121105	0.0121105	0.0121105	0.0121105	0.0121105	0.0121105	0.0121105	0.00230446	0.836831	0.346743	-0.836831	0.651098	0.836831	-0.230544	0.651098	0.169546	1000	1000	0.00542827	0.0540113	0.0805394	0.0473181	0.00117527	0.836831	0.836831	0.0121105	0.0121105	0.0121105	0.0121105
GCF_000146325.1_minimum		0.203165	0.203165	0.174141	0.116094	0.0290235	0.203165	0.203165	0.203165	0.0290235	0.203165	0.203165	0.174141	0.116094	0.203165	0.203165	0.203165	-46.8872	0	0.00276139	0.0145118	0.0145118	0.0145118	0.0145118	0.0145118	0.0145118	0.0145118	0.00276139	0.00276139	0.415497	-0.00276139	0.7802	0.00276139	0.00276139	0.7802	0.203165	-1000	-1000	0.00650461	0	0.0965091	0.0567006	0.00140831	0.00276139	0.00276139	0.0145118	0.0145118	0.0145118	0.0145118
GCF_000146325.1_maximum		0.203165	0.203165	0.174141	0.116094	0.0290235	0.203165	0.203165	0.203165	0.0290235	0.203165	0.203165	0.174141	0.116094	0.203165	0.203165	0.203165	-24.7465	3.05158	0.00276139	0.0145118	0.0145118	0.0145118	0.0145118	0.0145118	0.0145118	0.0145118	0.00276139	1000	0.415497	-0.00276139	0.7802	0.00276139	0.00276139	0.7802	0.203165	1000	1000	0.00650461	0.0647208	0.0965091	0.0567006	0.00140831	0.00276139	0.00276139	0.0145118	0.0145118	0.0145118	0.0145118
GCF_003061565.1_minimum		0.235557	0.235557	0.201906	0.134604	0.033651	0.235557	0.235557	0.235557	0.033651	0.235557	0.235557	0.201906	0.134604	0.235557	0.235557	0.235557	-3	0	0.16264	0.0168255	0.0168255	0.0168255	0.0168255	0.0168255	0.0168255	0.0168255	0.00320166	0.16264	0.481743	-3.40753	0.904594	0.16264	-1000	0.904594	0.235557	-1000	-1000	0.0075417	0	0.111896	0.0657408	0.00163285	0.16264	0.16264	0.0168255	0.0168255	0.0168255	0.0168255
GCF_003061565.1_maximum		1.77467	1.77467	1.35624	1.28894	1.05972	1.77467	1.77467	1.77467	0.033651	1.77467	1.77467	1.35624	1.28894	1.77467	1.77467	1.77467	4.51454	2.06897	1.16264	0.0168255	0.0168255	0.0168255	0.0168255	0.0168255	0.0168255	0.0168255	0.00320166	1000	0.481743	-0.16264	0.904594	3.40753	1000	0.904594	1.77467	1000	1000	0.0075417	3.11574	0.111896	0.0657408	0.00163285	1.16264	1.16264	0.0168255	0.0168255	0.0168255	0.0168255
GCF_001809975.1_minimum		0.235557	0.235557	0.201906	0.134604	0.033651	0.235557	0.235557	0.235557	0.033651	0.235557	0.235557	0.201906	0.134604	0.235557	0.235557	0.235557	-3	0	0.16264	0.0168255	0.0168255	0.0168255	0.0168255	0.0168255	0.0168255	0.0168255	0.00320166	0.16264	0.481743	-3.40753	0.904594	0.16264	-29.0442	0.904594	0.235557	-1000	-1000	0.0075417	0	0.111896	0.0657408	0.00163285	0.16264	0.16264	0.0168255	0.0168255	0.0168255	0.0168255
GCF_001809975.1_maximum		1.77467	1.77467	1.35624	1.28894	1.05972	1.77467	1.77467	1.77467	0.033651	1.77467	1.77467	1.35624	1.28894	1.77467	1.77467	1.77467	4.51454	1.56468	1.16264	0.0168255	0.0168255	0.0168255	0.0168255	0.0168255	0.0168255	0.0168255	0.00320166	1000	0.481743	-0.16264	0.904594	3.40753	0.027461	0.904594	1.77467	1000	1000	0.0075417	2.3593	0.111896	0.0657408	0.00163285	1.16264	1.16264	0.0168255	0.0168255	0.0168255	0.0168255
GCF_003712665.1_minimum		0.143595	0.143595	0.123082	0.0820545	0.0205136	0.143595	0.143595	0.143595	0.0205136	0.143595	0.143595	0.123082	0.0820545	0.143595	0.143595	0.143595	-3	0	0.00195173	0.0102568	0.0102568	0.0102568	0.0102568	0.0102568	0.0102568	0.0102568	0.00195173	0.00195173	0.29367	-13.5455	0.55144	0.00195173	-1000	0.55144	0.143595	-1000	-1000	0.00459741	0	0.0682119	0.0400756	0.000995383	0.00195173	0.00195173	0.0102568	0.0102568	0.0102568	0.0102568
GCF_003712665.1_maximum		4.29235	4.29235	3.17594	3.13491	2.71721	4.29235	4.29235	4.29235	0.0205136	4.29235	4.29235	3.17594	3.13491	4.29235	4.29235	4.29235	26.5333	8.96073	0.708745	0.0102568	0.0102568	0.0102568	0.0102568	0.0102568	0.0102568	0.0102568	0.00195173	1000	0.29367	-0.00195173	0.55144	13.5455	1000	0.55144	4.29235	1000	1000	0.00459741	13.4486	0.0682119	0.0400756	0.000995383	0.708745	0.708745	0.0102568	0.0102568	0.0102568	0.0102568
GCF_020042225.1_minimum		0.177669	0.177669	0.152288	0.101525	0.0253813	0.177669	0.177669	0.177669	0.0253813	0.177669	0.177669	0.152288	0.101525	0.177669	0.177669	0.177669	-39.2079	0.0126906	0.876921	0.0126906	0.0126906	0.0126906	0.0126906	0.0126906	0.0126906	0.0126906	0.00241485	0.876921	0.363355	-0.876921	0.68229	0.876921	-0.242038	0.68229	0.177669	-1000	-1000	0.00568832	0	0.0843978	0.049585	0.00123158	0.876921	0.876921	0.0126906	0.0126906	0.0126906	0.0126906
GCF_020042225.1_maximum		0.177669	0.177669	0.152288	0.101525	0.0253813	0.177669	0.177669	0.177669	0.0253813	0.177669	0.177669	0.152288	0.101525	0.177669	0.177669	0.177669	320.562	104.328	0.876921	0.0126906	0.0126906	0.0126906	0.0126906	0.0126906	0.0126906	0.0126906	0.00241485	1000	0.363355	-0.876921	0.68229	0.876921	-0.242038	0.68229	0.177669	1000	1000	0.00568832	0.0565988	0.0843978	0.049585	0.00123158	0.876921	0.876921	0.0126906	0.0126906	0.0126906	0.0126906
GCF_003061585.1_minimum		0.235557	0.235557	0.201906	0.134604	0.033651	0.235557	0.235557	0.235557	0.033651	0.235557	0.235557	0.201906	0.134604	0.235557	0.235557	0.235557	-73.5338	0	0.16264	0.0168255	0.0168255	0.0168255	0.0168255	0.0168255	0.0168255	0.0168255	0.00320166	0.16264	0.481743	-2.62178	0.904594	0.16264	-4.5107	0.904594	0.235557	-1000	-1000	0.0075417	0	0.111896	0.0657408	0.00163285	0.16264	0.16264	0.0168255	0.0168255	0.0168255	0.0168255
GCF_003061585.1_maximum		0.235557	0.235557	0.201906	0.134604	0.033651	0.235557	0.235557	0.235557	0.033651	0.235557	0.235557	0.201906	0.134604	0.235557	0.235557	0.235557	-33.9625	1.49063	1.16264	0.0168255	0.0168255	0.0168255	0.0168255	0.0168255	0.0168255	0.0168255	0.00320166	1000	0.481743	-0.16264	0.904594	2.62178	-1.97254	0.904594	0.235557	1000	1000	0.0075417	0.0750398	0.111896	0.0657408	0.00163285	1.16264	1.16264	0.0168255	0.0168255	0.0168255	0.0168255
GCF_002115575.1_minimum		0.235557	0.235557	0.201906	0.134604	0.033651	0.235557	0.235557	0.235557	0.033651	0.235557	0.235557	0.201906	0.134604	0.235557	0.235557	0.235557	-37.8995	0	0.16264	0.0168255	0.0168255	0.0168255	0.0168255	0.0168255	0.0168255	0.0168255	0.00320166	0.16264	0.481743	-0.488252	0.904594	0.16264	-1000	0.904594	0.235557	-1000	-1000	0.0075417	0	0.111896	0.0657408	0.00163285	0.16264	0.16264	0.0168255	0.0168255	0.0168255	0.0168255
GCF_002115575.1_maximum		0.235557	0.235557	0.201906	0.134604	0.033651	0.235557	0.235557	0.235557	0.033651	0.235557	0.235557	0.201906	0.134604	0.235557	0.235557	0.235557	-32.3002	1.23657	0.488252	0.0168255	0.0168255	0.0168255	0.0168255	0.0168255	0.0168255	0.0168255	0.00320166	1000	0.481743	-0.16264	0.904594	0.488252	999.982	0.904594	0.235557	1000	1000	0.0075417	0.0750398	0.111896	0.0657408	0.00163285	0.488252	0.488252	0.0168255	0.0168255	0.0168255	0.0168255
GCF_020844065.1_minimum		0.235557	0.235557	0.201906	0.134604	0.033651	0.235557	0.235557	0.235557	0.033651	0.235557	0.235557	0.201906	0.134604	0.235557	0.235557	0.235557	-3	0	0.16264	0.0168255	0.0168255	0.0168255	0.0168255	0.0168255	0.0168255	0.0168255	0.00320166	0.16264	0.481743	-3.40753	0.904594	0.16264	-1000	0.904594	0.235557	-1000	-1000	0.0075417	0	0.111896	0.0657408	0.00163285	0.16264	0.16264	0.0168255	0.0168255	0.0168255	0.0168255
GCF_020844065.1_maximum		1.77467	1.77467	1.35624	1.28894	1.05972	1.77467	1.77467	1.77467	0.033651	1.77467	1.77467	1.35624	1.28894	1.77467	1.77467	1.77467	4.51454	2.06897	1.16264	0.0168255	0.0168255	0.0168255	0.0168255	0.0168255	0.0168255	0.0168255	0.00320166	1000	0.481743	-0.16264	0.904594	3.40753	1000	0.904594	1.77467	1000	1000	0.0075417	3.11574	0.111896	0.0657408	0.00163285	1.16264	1.16264	0.0168255	0.0168255	0.0168255	0.0168255
GCF_006364975.1_minimum		0.235557	0.235557	0.201906	0.134604	0.033651	0.235557	0.235557	0.235557	0.033651	0.235557	0.235557	0.201906	0.134604	0.235557	0.235557	0.235557	-72.442	0	0.16264	0.0168255	0.0168255	0.0168255	0.0168255	0.0168255	0.0168255	0.0168255	0.00320166	0.16264	0.481743	-36.965	0.904594	0.16264	-1000	0.904594	0.235557	-1000	-1000	0.0075417	0	0.111896	0.0657408	0.00163285	0.16264	0.16264	0.0168255	0.0168255	0.0168255	0.0168255
GCF_006364975.1_maximum		0.235557	0.235557	0.201906	0.134604	0.033651	0.235557	0.235557	0.235557	0.033651	0.235557	0.235557	0.201906	0.134604	0.235557	0.235557	0.235557	315.554	118.536	1.16264	0.0168255	0.0168255	0.0168255	0.0168255	0.0168255	0.0168255	0.0168255	0.00320166	1000	0.481743	-0.16264	0.904594	36.965	997.901	0.904594	0.235557	1000	1000	0.0075417	0.0750398	0.111896	0.0657408	0.00163285	1.16264	1.16264	0.0168255	0.0168255	0.0168255	0.0168255
GCF_009807975.1_minimum		0.203165	0.203165	0.174141	0.116094	0.0290235	0.203165	0.203165	0.203165	0.0290235	0.203165	0.203165	0.174141	0.116094	0.203165	0.203165	0.203165	-38.0599	0	0.00276139	0.0145118	0.0145118	0.0145118	0.0145118	0.0145118	0.0145118	0.0145118	0.00276139	0.00276139	0.415497	-0.00276139	0.7802	0.00276139	0.00276139	0.7802	0.203165	-1000	-1000	0.00650461	0	0.0965091	0.0567006	0.00140831	0.00276139	0.00276139	0.0145118	0.0145118	0.0145118	0.0145118
GCF_009807975.1_maximum		0.203165	0.203165	0.174141	0.116094	0.0290235	0.203165	0.203165	0.203165	0.0290235	0.203165	0.203165	0.174141	0.116094	0.203165	0.203165	0.203165	-27.83	2.698	0.00276139	0.0145118	0.0145118	0.0145118	0.0145118	0.0145118	0.0145118	0.0145118	0.00276139	1000	0.415497	-0.00276139	0.7802	0.00276139	0.00276139	0.7802	0.203165	1000	1000	0.00650461	0.0647208	0.0965091	0.0567006	0.00140831	0.00276139	0.00276139	0.0145118	0.0145118	0.0145118	0.0145118
GCF_020552185.1_minimum		0.235557	0.235557	0.201906	0.134604	0.033651	0.235557	0.235557	0.235557	0.033651	0.235557	0.235557	0.201906	0.134604	0.235557	0.235557	0.235557	-75.442	0	0.16264	0.0168255	0.0168255	0.0168255	0.0168255	0.0168255	0.0168255	0.0168255	0.00320166	0.16264	0.481743	-38.465	0.904594	0.16264	-1000	0.904594	0.235557	-1000	-1000	0.0075417	0	0.111896	0.0657408	0.00163285	0.16264	0.16264	0.0168255	0.0168255	0.0168255	0.0168255
GCF_020552185.1_maximum		0.235557	0.235557	0.201906	0.134604	0.033651	0.235557	0.235557	0.235557	0.033651	0.235557	0.235557	0.201906	0.134604	0.235557	0.235557	0.235557	319.554	120.092	1.16264	0.0168255	0.0168255	0.0168255	0.0168255	0.0168255	0.0168255	0.0168255	0.00320166	1000	0.481743	-0.16264	0.904594	38.465	999.901	0.904594	0.235557	1000	1000	0.0075417	0.0750398	0.111896	0.0657408	0.00163285	1.16264	1.16264	0.0168255	0.0168255	0.0168255	0.0168255
GCF_003971565.1_minimum		0.235557	0.235557	0.201906	0.134604	0.033651	0.235557	0.235557	0.235557	0.033651	0.235557	0.235557	0.201906	0.134604	0.235557	0.235557	0.235557	-38.0279	0.0168255	1.16264	0.0168255	0.0168255	0.0168255	0.0168255	0.0168255	0.0168255	0.0168255	0.00320166	1.16264	0.481743	-1.48433	0.904594	1.16264	-1.42067	0.904594	0.235557	-1000	-1000	0.0075417	0	0.111896	0.0657408	0.00163285	1.16264	1.16264	0.0168255	0.0168255	0.0168255	0.0168255
GCF_003971565.1_maximum		0.235557	0.235557	0.201906	0.134604	0.033651	0.235557	0.235557	0.235557	0.033651	0.235557	0.235557	0.201906	0.134604	0.235557	0.235557	0.235557	305.746	99.7045	1.16264	0.0168255	0.0168255	0.0168255	0.0168255	0.0168255	0.0168255	0.0168255	0.00320166	1000	0.481743	-1.16264	0.904594	1.48433	-1.09898	0.904594	0.235557	1000	1000	0.0075417	0.0750398	0.111896	0.0657408	0.00163285	1.16264	1.16264	0.0168255	0.0168255	0.0168255	0.0168255
GCF_013385165.1_minimum		0.221096	0.221096	0.189511	0.126341	0.0315852	0.221096	0.221096	0.221096	0.0315852	0.221096	0.221096	0.189511	0.126341	0.221096	0.221096	0.221096	-37.9981	0	0.091267	0.0157926	0.0157926	0.0157926	0.0157926	0.0157926	0.0157926	0.0157926	0.00300512	0.091267	0.45217	-0.091267	0.849062	0.091267	0.091267	0.849062	0.221096	-1000	-1000	0.00707872	0	0.105027	0.0617051	0.00153261	0.091267	0.091267	0.0157926	0.0157926	0.0157926	0.0157926
GCF_013385165.1_maximum		0.221096	0.221096	0.189511	0.126341	0.0315852	0.221096	0.221096	0.221096	0.0315852	0.221096	0.221096	0.189511	0.126341	0.221096	0.221096	0.221096	302.547	101.581	0.091267	0.0157926	0.0157926	0.0157926	0.0157926	0.0157926	0.0157926	0.0157926	0.00300512	1000	0.45217	-0.091267	0.849062	0.091267	0.091267	0.849062	0.221096	1000	1000	0.00707872	0.0704332	0.105027	0.0617051	0.00153261	0.091267	0.091267	0.0157926	0.0157926	0.0157926	0.0157926
GCF_009678965.1_minimum		0.235557	0.235557	0.201906	0.134604	0.033651	0.235557	0.235557	0.235557	0.033651	0.235557	0.235557	0.201906	0.134604	0.235557	0.235557	0.235557	-71.6993	0	0.16264	0.0168255	0.0168255	0.0168255	0.0168255	0.0168255	0.0168255	0.0168255	0.00320166	0.16264	0.481743	-36.5936	0.904594	0.16264	-1000	0.904594	0.235557	-1000	-1000	0.0075417	0	0.111896	0.0657408	0.00163285	0.16264	0.16264	0.0168255	0.0168255	0.0168255	0.0168255
GCF_009678965.1_maximum		0.235557	0.235557	0.201906	0.134604	0.033651	0.235557	0.235557	0.235557	0.033651	0.235557	0.235557	0.201906	0.134604	0.235557	0.235557	0.235557	306.393	100.734	1.16264	0.0168255	0.0168255	0.0168255	0.0168255	0.0168255	0.0168255	0.0168255	0.00320166	1000	0.481743	-0.16264	0.904594	36.5936	0.027461	0.904594	0.235557	1000	1000	0.0075417	0.0750398	0.111896	0.0657408	0.00163285	1.16264	1.16264	0.0168255	0.0168255	0.0168255	0.0168255
GCF_000182835.1_minimum		0.169714	0.169714	0.145469	0.0969793	0.0242448	0.169714	0.169714	0.169714	0.0242448	0.169714	0.169714	0.145469	0.0969793	0.169714	0.169714	0.169714	-37.8266	0	0.837657	0.0121224	0.0121224	0.0121224	0.0121224	0.0121224	0.0121224	0.0121224	0.00230673	0.837657	0.347085	-0.837657	0.65174	0.837657	-2.14165	0.65174	0.169714	-1000	-1000	0.00543363	0	0.0806189	0.0473648	0.00117643	0.837657	0.837657	0.0121224	0.0121224	0.0121224	0.0121224
GCF_000182835.1_maximum		0.169714	0.169714	0.145469	0.0969793	0.0242448	0.169714	0.169714	0.169714	0.0242448	0.169714	0.169714	0.145469	0.0969793	0.169714	0.169714	0.169714	323.696	120.248	0.837657	0.0121224	0.0121224	0.0121224	0.0121224	0.0121224	0.0121224	0.0121224	0.00230673	1000	0.347085	-0.837657	0.65174	0.837657	-2.14165	0.65174	0.169714	1000	1000	0.00543363	25.5768	0.0806189	0.0473648	0.00117643	0.837657	0.837657	0.0121224	0.0121224	0.0121224	0.0121224
GCF_004301865.1_minimum		0.235557	0.235557	0.201906	0.134604	0.033651	0.235557	0.235557	0.235557	0.033651	0.235557	0.235557	0.201906	0.134604	0.235557	0.235557	0.235557	-72.442	0	0.16264	0.0168255	0.0168255	0.0168255	0.0168255	0.0168255	0.0168255	0.0168255	0.00320166	0.16264	0.481743	-36.965	0.904594	0.16264	-1000	0.904594	0.235557	-1000	-1000	0.0075417	0	0.111896	0.0657408	0.00163285	0.16264	0.16264	0.0168255	0.0168255	0.0168255	0.0168255
GCF_004301865.1_maximum		0.235557	0.235557	0.201906	0.134604	0.033651	0.235557	0.235557	0.235557	0.033651	0.235557	0.235557	0.201906	0.134604	0.235557	0.235557	0.235557	315.554	118.536	1.16264	0.0168255	0.0168255	0.0168255	0.0168255	0.0168255	0.0168255	0.0168255	0.00320166	1000	0.481743	-0.16264	0.904594	36.965	997.901	0.904594	0.235557	1000	1000	0.0075417	0.0750398	0.111896	0.0657408	0.00163285	1.16264	1.16264	0.0168255	0.0168255	0.0168255	0.0168255
GCF_002218775.1_minimum		0.173532	0.173532	0.148741	0.099161	0.0247902	0.173532	0.173532	0.173532	0.0247902	0.173532	0.173532	0.148741	0.099161	0.173532	0.173532	0.173532	-38.226	0.0123951	0.856501	0.0123951	0.0123951	0.0123951	0.0123951	0.0123951	0.0123951	0.0123951	0.00235862	0.856501	0.354894	-0.856501	0.666402	0.856501	-0.282974	0.666402	0.173532	-1000	-1000	0.00555587	0	0.0824325	0.0484304	0.0012029	0.856501	0.856501	0.0123951	0.0123951	0.0123951	0.0123951
GCF_002218775.1_maximum		0.173532	0.173532	0.148741	0.099161	0.0247902	0.173532	0.173532	0.173532	0.0247902	0.173532	0.173532	0.148741	0.099161	0.173532	0.173532	0.173532	319.195	103.772	0.856501	0.0123951	0.0123951	0.0123951	0.0123951	0.0123951	0.0123951	0.0123951	0.00235862	1000	0.354894	-0.856501	0.666402	0.856501	-0.282974	0.666402	0.173532	1000	1000	0.00555587	0.0552808	0.0824325	0.0484304	0.0012029	0.856501	0.856501	0.0123951	0.0123951	0.0123951	0.0123951
GCF_020540205.1_minimum		0.203165	0.203165	0.174141	0.116094	0.0290235	0.203165	0.203165	0.203165	0.0290235	0.203165	0.203165	0.174141	0.116094	0.203165	0.203165	0.203165	-46.9231	0	0.00276139	0.0145118	0.0145118	0.0145118	0.0145118	0.0145118	0.0145118	0.0145118	0.00276139	0.00276139	0.415497	-0.00276139	0.7802	0.00276139	0.00276139	0.7802	0.203165	-1000	-1000	0.00650461	0	0.0965091	0.0567006	0.00140831	0.00276139	0.00276139	0.0145118	0.0145118	0.0145118	0.0145118
GCF_020540205.1_maximum		0.203165	0.203165	0.174141	0.116094	0.0290235	0.203165	0.203165	0.203165	0.0290235	0.203165	0.203165	0.174141	0.116094	0.203165	0.203165	0.203165	-24.2595	3.08567	0.00276139	0.0145118	0.0145118	0.0145118	0.0145118	0.0145118	0.0145118	0.0145118	0.00276139	1000	0.415497	-0.00276139	0.7802	0.00276139	0.00276139	0.7802	0.203165	1000	1000	0.00650461	0.0647208	0.0965091	0.0567006	0.00140831	0.00276139	0.00276139	0.0145118	0.0145118	0.0145118	0.0145118
GCF_004301255.1_minimum		0.235557	0.235557	0.201906	0.134604	0.033651	0.235557	0.235557	0.235557	0.033651	0.235557	0.235557	0.201906	0.134604	0.235557	0.235557	0.235557	-72.442	0	0.16264	0.0168255	0.0168255	0.0168255	0.0168255	0.0168255	0.0168255	0.0168255	0.00320166	0.16264	0.481743	-36.965	0.904594	0.16264	-1000	0.904594	0.235557	-1000	-1000	0.0075417	0	0.111896	0.0657408	0.00163285	0.16264	0.16264	0.0168255	0.0168255	0.0168255	0.0168255
GCF_004301255.1_maximum		0.235557	0.235557	0.201906	0.134604	0.033651	0.235557	0.235557	0.235557	0.033651	0.235557	0.235557	0.201906	0.134604	0.235557	0.235557	0.235557	315.554	118.536	1.16264	0.0168255	0.0168255	0.0168255	0.0168255	0.0168255	0.0168255	0.0168255	0.00320166	1000	0.481743	-0.16264	0.904594	36.965	997.901	0.904594	0.235557	1000	1000	0.0075417	0.0750398	0.111896	0.0657408	0.00163285	1.16264	1.16264	0.0168255	0.0168255	0.0168255	0.0168255
GCF_008691995.1_minimum		0.235557	0.235557	0.201906	0.134604	0.033651	0.235557	0.235557	0.235557	0.033651	0.235557	0.235557	0.201906	0.134604	0.235557	0.235557	0.235557	-35.7931	0	0.16264	0.0168255	0.0168255	0.0168255	0.0168255	0.0168255	0.0168255	0.0168255	0.00320166	0.16264	0.481743	-0.488252	0.904594	0.16264	-1000	0.904594	0.235557	-1000	-1000	0.0075417	0	0.111896	0.0657408	0.00163285	0.16264	0.16264	0.0168255	0.0168255	0.0168255	0.0168255
GCF_008691995.1_maximum		0.235557	0.235557	0.201906	0.134604	0.033651	0.235557	0.235557	0.235557	0.033651	0.235557	0.235557	0.201906	0.134604	0.235557	0.235557	0.235557	-31.0552	0.861585	0.488252	0.0168255	0.0168255	0.0168255	0.0168255	0.0168255	0.0168255	0.0168255	0.00320166	1000	0.481743	-0.16264	0.904594	0.488252	999.982	0.904594	0.235557	1000	1000	0.0075417	0.0750398	0.111896	0.0657408	0.00163285	0.488252	0.488252	0.0168255	0.0168255	0.0168255	0.0168255
GCF_001874125.1_minimum		0.235557	0.235557	0.201906	0.134604	0.033651	0.235557	0.235557	0.235557	0.033651	0.235557	0.235557	0.201906	0.134604	0.235557	0.235557	0.235557	-72.442	0	0.16264	0.0168255	0.0168255	0.0168255	0.0168255	0.0168255	0.0168255	0.0168255	0.00320166	0.16264	0.481743	-36.965	0.904594	0.16264	-1000	0.904594	0.235557	-1000	-1000	0.0075417	0	0.111896	0.0657408	0.00163285	0.16264	0.16264	0.0168255	0.0168255	0.0168255	0.0168255
GCF_001874125.1_maximum		0.235557	0.235557	0.201906	0.134604	0.033651	0.235557	0.235557	0.235557	0.033651	0.235557	0.235557	0.201906	0.134604	0.235557	0.235557	0.235557	315.554	118.536	1.16264	0.0168255	0.0168255	0.0168255	0.0168255	0.0168255	0.0168255	0.0168255	0.00320166	1000	0.481743	-0.16264	0.904594	36.965	997.901	0.904594	0.235557	1000	1000	0.0075417	0.0750398	0.111896	0.0657408	0.00163285	1.16264	1.16264	0.0168255	0.0168255	0.0168255	0.0168255
GCF_006982025.1_minimum		0.217122	0.217122	0.186104	0.124069	0.0310174	0.217122	0.217122	0.217122	0.0310174	0.217122	0.217122	0.186104	0.124069	0.217122	0.217122	0.217122	-37.9305	0.0155087	1.07165	0.0155087	0.0155087	0.0155087	0.0155087	0.0155087	0.0155087	0.0155087	0.00295109	1.07165	0.44404	-1.07165	0.833797	1.07165	-0.856439	0.833797	0.217122	-1000	-1000	0.00695146	0	0.103139	0.0605957	0.00150506	1.07165	1.07165	0.0155087	0.0155087	0.0155087	0.0155087
GCF_006982025.1_maximum		0.217122	0.217122	0.186104	0.124069	0.0310174	0.217122	0.217122	0.217122	0.0310174	0.217122	0.217122	0.186104	0.124069	0.217122	0.217122	0.217122	-33.3753	0.925856	1.07165	0.0155087	0.0155087	0.0155087	0.0155087	0.0155087	0.0155087	0.0155087	0.00295109	1.07165	0.44404	-1.07165	0.833797	1.07165	-0.856439	0.833797	0.217122	1000	1000	0.00695146	0.0691669	0.103139	0.0605957	0.00150506	1.07165	1.07165	0.0155087	0.0155087	0.0155087	0.0155087
GCF_020540035.1_minimum		0.203165	0.203165	0.174141	0.116094	0.0290235	0.203165	0.203165	0.203165	0.0290235	0.203165	0.203165	0.174141	0.116094	0.203165	0.203165	0.203165	-46.9231	0	0.00276139	0.0145118	0.0145118	0.0145118	0.0145118	0.0145118	0.0145118	0.0145118	0.00276139	0.00276139	0.415497	-0.00276139	0.7802	0.00276139	0.00276139	0.7802	0.203165	-1000	-1000	0.00650461	0	0.0965091	0.0567006	0.00140831	0.00276139	0.00276139	0.0145118	0.0145118	0.0145118	0.0145118
GCF_020540035.1_maximum		0.203165	0.203165	0.174141	0.116094	0.0290235	0.203165	0.203165	0.203165	0.0290235	0.203165	0.203165	0.174141	0.116094	0.203165	0.203165	0.203165	-24.2595	3.08567	0.00276139	0.0145118	0.0145118	0.0145118	0.0145118	0.0145118	0.0145118	0.0145118	0.00276139	1000	0.415497	-0.00276139	0.7802	0.00276139	0.00276139	0.7802	0.203165	1000	1000	0.00650461	0.0647208	0.0965091	0.0567006	0.00140831	0.00276139	0.00276139	0.0145118	0.0145118	0.0145118	0.0145118
GCF_001888925.1_minimum		0.169714	0.169714	0.145469	0.0969793	0.0242448	0.169714	0.169714	0.169714	0.0242448	0.169714	0.169714	0.145469	0.0969793	0.169714	0.169714	0.169714	-37.8266	0	0.837657	0.0121224	0.0121224	0.0121224	0.0121224	0.0121224	0.0121224	0.0121224	0.00230673	0.837657	0.347085	-0.837657	0.65174	0.837657	-2.14165	0.65174	0.169714	-1000	-1000	0.00543363	0	0.0806189	0.0473648	0.00117643	0.837657	0.837657	0.0121224	0.0121224	0.0121224	0.0121224
GCF_001888925.1_maximum		0.169714	0.169714	0.145469	0.0969793	0.0242448	0.169714	0.169714	0.169714	0.0242448	0.169714	0.169714	0.145469	0.0969793	0.169714	0.169714	0.169714	317.499	102.84	0.837657	0.0121224	0.0121224	0.0121224	0.0121224	0.0121224	0.0121224	0.0121224	0.00230673	1000	0.347085	-0.837657	0.65174	0.837657	-2.14165	0.65174	0.169714	1000	1000	0.00543363	8.17746	0.0806189	0.0473648	0.00117643	0.837657	0.837657	0.0121224	0.0121224	0.0121224	0.0121224
GCF_016466375.1_minimum		0.204499	0.204499	0.175285	0.116856	0.0292141	0.204499	0.204499	0.204499	0.0292141	0.204499	0.204499	0.175285	0.116856	0.204499	0.204499	0.204499	-36.4096	0	0.00934592	0.0146071	0.0146071	0.0146071	0.0146071	0.0146071	0.0146071	0.0146071	0.00277952	0.00934592	0.418225	-0.00934592	0.785323	0.00934592	-999.581	0.785323	0.204499	-1000	-1000	0.00654732	0	0.0971428	0.0570729	0.00141756	0.00934592	0.00934592	0.0146071	0.0146071	0.0146071	0.0146071
GCF_016466375.1_maximum		0.204499	0.204499	0.175285	0.116856	0.0292141	0.204499	0.204499	0.204499	0.0292141	0.204499	0.204499	0.175285	0.116856	0.204499	0.204499	0.204499	-21.8196	2.99535	0.00934592	0.0146071	0.0146071	0.0146071	0.0146071	0.0146071	0.0146071	0.0146071	0.00277952	1000	0.418225	-0.00934592	0.785323	0.00934592	1000	0.785323	0.204499	1000	1000	0.00654732	0.0651458	0.0971428	0.0570729	0.00141756	0.00934592	0.00934592	0.0146071	0.0146071	0.0146071	0.0146071
GCF_018917085.1_minimum		0.235557	0.235557	0.201906	0.134604	0.033651	0.235557	0.235557	0.235557	0.033651	0.235557	0.235557	0.201906	0.134604	0.235557	0.235557	0.235557	-72.442	0	0.16264	0.0168255	0.0168255	0.0168255	0.0168255	0.0168255	0.0168255	0.0168255	0.00320166	0.16264	0.481743	-36.965	0.904594	0.16264	-1000	0.904594	0.235557	-1000	-1000	0.0075417	0	0.111896	0.0657408	0.00163285	0.16264	0.16264	0.0168255	0.0168255	0.0168255	0.0168255
GCF_018917085.1_maximum		0.235557	0.235557	0.201906	0.134604	0.033651	0.235557	0.235557	0.235557	0.033651	0.235557	0.235557	0.201906	0.134604	0.235557	0.235557	0.235557	315.554	118.536	1.16264	0.0168255	0.0168255	0.0168255	0.0168255	0.0168255	0.0168255	0.0168255	0.00320166	1000	0.481743	-0.16264	0.904594	36.965	997.901	0.904594	0.235557	1000	1000	0.0075417	0.0750398	0.111896	0.0657408	0.00163285	1.16264	1.16264	0.0168255	0.0168255	0.0168255	0.0168255
GCF_007637635.1_minimum		0.143595	0.143595	0.123082	0.0820545	0.0205136	0.143595	0.143595	0.143595	0.0205136	0.143595	0.143595	0.123082	0.0820545	0.143595	0.143595	0.143595	-3	0	0.00195173	0.0102568	0.0102568	0.0102568	0.0102568	0.0102568	0.0102568	0.0102568	0.00195173	0.00195173	0.29367	-13.542	0.55144	0.00195173	-1000	0.55144	0.143595	-1000	-1000	0.00459741	0	0.0682119	0.0400756	0.000995383	0.00195173	0.00195173	0.0102568	0.0102568	0.0102568	0.0102568
GCF_007637635.1_maximum		4.29235	4.29235	3.17594	3.13491	2.71721	4.29235	4.29235	4.29235	0.0205136	4.29235	4.29235	3.17594	3.13491	4.29235	4.29235	4.29235	26.5125	8.95842	0.708745	0.0102568	0.0102568	0.0102568	0.0102568	0.0102568	0.0102568	0.0102568	0.00195173	1000	0.29367	-0.00195173	0.55144	13.542	1000	0.55144	4.29235	1000	1000	0.00459741	13.4451	0.0682119	0.0400756	0.000995383	0.708745	0.708745	0.0102568	0.0102568	0.0102568	0.0102568
GCF_006770485.1_minimum		0.235557	0.235557	0.201906	0.134604	0.033651	0.235557	0.235557	0.235557	0.033651	0.235557	0.235557	0.201906	0.134604	0.235557	0.235557	0.235557	-3	0	0.16264	0.0168255	0.0168255	0.0168255	0.0168255	0.0168255	0.0168255	0.0168255	0.00320166	0.16264	0.481743	-36.965	0.904594	0.16264	-1000	0.904594	0.235557	-1000	-1000	0.0075417	0	0.111896	0.0657408	0.00163285	0.16264	0.16264	0.0168255	0.0168255	0.0168255	0.0168255
GCF_006770485.1_maximum		0.235557	0.235557	0.201906	0.134604	0.033651	0.235557	0.235557	0.235557	0.033651	0.235557	0.235557	0.201906	0.134604	0.235557	0.235557	0.235557	365.409	122.82	1.16264	0.0168255	0.0168255	0.0168255	0.0168255	0.0168255	0.0168255	0.0168255	0.00320166	1000	0.481743	-0.16264	0.904594	36.965	997.901	0.904594	0.235557	1000	1000	0.0075417	0.0750398	0.111896	0.0657408	0.00163285	1.16264	1.16264	0.0168255	0.0168255	0.0168255	0.0168255
GCF_018728605.1_minimum		0.173532	0.173532	0.148741	0.099161	0.0247902	0.173532	0.173532	0.173532	0.0247902	0.173532	0.173532	0.148741	0.099161	0.173532	0.173532	0.173532	-38.0505	0.0123951	0.856501	0.0123951	0.0123951	0.0123951	0.0123951	0.0123951	0.0123951	0.0123951	0.00235862	0.856501	0.354894	-0.856501	0.666402	0.856501	-0.282974	0.666402	0.173532	-1000	-1000	0.00555587	0	0.0824325	0.0484304	0.0012029	0.856501	0.856501	0.0123951	0.0123951	0.0123951	0.0123951
GCF_018728605.1_maximum		0.173532	0.173532	0.148741	0.099161	0.0247902	0.173532	0.173532	0.173532	0.0247902	0.173532	0.173532	0.148741	0.099161	0.173532	0.173532	0.173532	-18.9542	3.78178	0.856501	0.0123951	0.0123951	0.0123951	0.0123951	0.0123951	0.0123951	0.0123951	0.00235862	0.856501	0.354894	-0.856501	0.666402	0.856501	-0.282974	0.666402	0.173532	1000	1000	0.00555587	0.0552808	0.0824325	0.0484304	0.0012029	0.856501	0.856501	0.0123951	0.0123951	0.0123951	0.0123951
GCF_004099675.1_minimum		0.203165	0.203165	0.174141	0.116094	0.0290235	0.203165	0.203165	0.203165	0.0290235	0.203165	0.203165	0.174141	0.116094	0.203165	0.203165	0.203165	-38.3843	0	0.00276139	0.0145118	0.0145118	0.0145118	0.0145118	0.0145118	0.0145118	0.0145118	0.00276139	0.00276139	0.415497	-0.00276139	0.7802	0.00276139	0.00276139	0.7802	0.203165	-1000	-1000	0.00650461	0	0.0965091	0.0567006	0.00140831	0.00276139	0.00276139	0.0145118	0.0145118	0.0145118	0.0145118
GCF_004099675.1_maximum		0.203165	0.203165	0.174141	0.116094	0.0290235	0.203165	0.203165	0.203165	0.0290235	0.203165	0.203165	0.174141	0.116094	0.203165	0.203165	0.203165	-22.7429	3.05401	0.00276139	0.0145118	0.0145118	0.0145118	0.0145118	0.0145118	0.0145118	0.0145118	0.00276139	1000	0.415497	-0.00276139	0.7802	0.00276139	0.00276139	0.7802	0.203165	1000	1000	0.00650461	0.0647208	0.0965091	0.0567006	0.00140831	0.00276139	0.00276139	0.0145118	0.0145118	0.0145118	0.0145118
GCF_020514055.1_minimum		0.203165	0.203165	0.174141	0.116094	0.0290235	0.203165	0.203165	0.203165	0.0290235	0.203165	0.203165	0.174141	0.116094	0.203165	0.203165	0.203165	-76.5107	0	0.00276139	0.0145118	0.0145118	0.0145118	0.0145118	0.0145118	0.0145118	0.0145118	0.00276139	0.00276139	0.415497	-0.00276139	0.7802	0.00276139	0.00276139	0.7802	0.203165	-1000	-1000	0.00650461	0	0.0965091	0.0567006	0.00140831	0.00276139	0.00276139	0.0145118	0.0145118	0.0145118	0.0145118
GCF_020514055.1_maximum		0.203165	0.203165	0.174141	0.116094	0.0290235	0.203165	0.203165	0.203165	0.0290235	0.203165	0.203165	0.174141	0.116094	0.203165	0.203165	0.203165	-20.881	4.6261	0.00276139	0.0145118	0.0145118	0.0145118	0.0145118	0.0145118	0.0145118	0.0145118	0.00276139	1000	0.415497	-0.00276139	0.7802	0.00276139	0.00276139	0.7802	0.203165	1000	1000	0.00650461	0.0647208	0.0965091	0.0567006	0.00140831	0.00276139	0.00276139	0.0145118	0.0145118	0.0145118	0.0145118
GCF_000784395.1_minimum		0.235557	0.235557	0.201906	0.134604	0.033651	0.235557	0.235557	0.235557	0.033651	0.235557	0.235557	0.201906	0.134604	0.235557	0.235557	0.235557	-3	0	0.16264	0.0168255	0.0168255	0.0168255	0.0168255	0.0168255	0.0168255	0.0168255	0.00320166	0.16264	0.481743	-3.40753	0.904594	0.16264	-29.0442	0.904594	0.235557	-1000	-1000	0.0075417	0	0.111896	0.0657408	0.00163285	0.16264	0.16264	0.0168255	0.0168255	0.0168255	0.0168255
GCF_000784395.1_maximum		1.77467	1.77467	1.35624	1.28894	1.05972	1.77467	1.77467	1.77467	0.033651	1.77467	1.77467	1.35624	1.28894	1.77467	1.77467	1.77467	4.51454	1.56468	1.16264	0.0168255	0.0168255	0.0168255	0.0168255	0.0168255	0.0168255	0.0168255	0.00320166	1000	0.481743	-0.16264	0.904594	3.40753	0.027461	0.904594	1.77467	1000	1000	0.0075417	2.3593	0.111896	0.0657408	0.00163285	1.16264	1.16264	0.0168255	0.0168255	0.0168255	0.0168255
GCF_002079585.1_minimum		0.235557	0.235557	0.201906	0.134604	0.033651	0.235557	0.235557	0.235557	0.033651	0.235557	0.235557	0.201906	0.134604	0.235557	0.235557	0.235557	-76.5338	0	0.16264	0.0168255	0.0168255	0.0168255	0.0168255	0.0168255	0.0168255	0.0168255	0.00320166	0.16264	0.481743	-3.45511	0.904594	0.16264	-1000	0.904594	0.235557	-1000	-1000	0.0075417	0	0.111896	0.0657408	0.00163285	0.16264	0.16264	0.0168255	0.0168255	0.0168255	0.0168255
GCF_002079585.1_maximum		0.235557	0.235557	0.201906	0.134604	0.033651	0.235557	0.235557	0.235557	0.033651	0.235557	0.235557	0.201906	0.134604	0.235557	0.235557	0.235557	-31.2331	1.99063	1.16264	0.0168255	0.0168255	0.0168255	0.0168255	0.0168255	0.0168255	0.0168255	0.00320166	1000	0.481743	-0.16264	0.904594	3.45511	1000	0.904594	0.235557	1000	1000	0.0075417	0.0750398	0.111896	0.0657408	0.00163285	1.16264	1.16264	0.0168255	0.0168255	0.0168255	0.0168255
GCF_012955485.1_minimum		0.235557	0.235557	0.201906	0.134604	0.033651	0.235557	0.235557	0.235557	0.033651	0.235557	0.235557	0.201906	0.134604	0.235557	0.235557	0.235557	-3	0	0.16264	0.0168255	0.0168255	0.0168255	0.0168255	0.0168255	0.0168255	0.0168255	0.00320166	0.16264	0.481743	-3.41322	0.904594	0.16264	-1000	0.904594	0.235557	-1000	-1000	0.0075417	0	0.111896	0.0657408	0.00163285	0.16264	0.16264	0.0168255	0.0168255	0.0168255	0.0168255
GCF_012955485.1_maximum		1.77751	1.77751	1.35837	1.29107	1.06162	1.77751	1.77751	1.77751	0.033651	1.77751	1.77751	1.35837	1.29107	1.77751	1.77751	1.77751	6.63237	2.07277	1.16264	0.0168255	0.0168255	0.0168255	0.0168255	0.0168255	0.0168255	0.0168255	0.00320166	1000	0.481743	-0.16264	0.904594	3.41322	1000	0.904594	1.77751	1000	1000	0.0075417	3.12143	0.111896	0.0657408	0.00163285	1.16264	1.16264	0.0168255	0.0168255	0.0168255	0.0168255
GCF_000192165.1_minimum		0.235557	0.235557	0.201906	0.134604	0.033651	0.235557	0.235557	0.235557	0.033651	0.235557	0.235557	0.201906	0.134604	0.235557	0.235557	0.235557	-48.089	0	1.16264	0.0168255	0.0168255	0.0168255	0.0168255	0.0168255	0.0168255	0.0168255	0.00320166	1.16264	0.481743	-35.7617	0.904594	1.16264	-49.9979	0.904594	0.235557	-1000	-1000	0.0075417	0	0.111896	0.0657408	0.00163285	1.16264	1.16264	0.0168255	0.0168255	0.0168255	0.0168255
GCF_000192165.1_maximum		0.235557	0.235557	0.201906	0.134604	0.033651	0.235557	0.235557	0.235557	0.033651	0.235557	0.235557	0.201906	0.134604	0.235557	0.235557	0.235557	308.32	115.074	1.16264	0.0168255	0.0168255	0.0168255	0.0168255	0.0168255	0.0168255	0.0168255	0.00320166	1000	0.481743	-1.16264	0.904594	35.7617	-2.97254	0.904594	0.235557	1000	1000	0.0075417	25.4643	0.111896	0.0657408	0.00163285	1.16264	1.16264	0.0168255	0.0168255	0.0168255	0.0168255
GCF_001982205.1_minimum		0.235557	0.235557	0.201906	0.134604	0.033651	0.235557	0.235557	0.235557	0.033651	0.235557	0.235557	0.201906	0.134604	0.235557	0.235557	0.235557	-72.442	0	0.16264	0.0168255	0.0168255	0.0168255	0.0168255	0.0168255	0.0168255	0.0168255	0.00320166	0.16264	0.481743	-36.965	0.904594	0.16264	-1000	0.904594	0.235557	-1000	-1000	0.0075417	0	0.111896	0.0657408	0.00163285	0.16264	0.16264	0.0168255	0.0168255	0.0168255	0.0168255
GCF_001982205.1_maximum		0.235557	0.235557	0.201906	0.134604	0.033651	0.235557	0.235557	0.235557	0.033651	0.235557	0.235557	0.201906	0.134604	0.235557	0.235557	0.235557	315.554	118.536	1.16264	0.0168255	0.0168255	0.0168255	0.0168255	0.0168255	0.0168255	0.0168255	0.00320166	1000	0.481743	-0.16264	0.904594	36.965	997.901	0.904594	0.235557	1000	1000	0.0075417	0.0750398	0.111896	0.0657408	0.00163285	1.16264	1.16264	0.0168255	0.0168255	0.0168255	0.0168255
GCF_018286435.1_minimum		0.201658	0.201658	0.17285	0.115233	0.0288083	0.201658	0.201658	0.201658	0.0288083	0.201658	0.201658	0.17285	0.115233	0.201658	0.201658	0.201658	-3	0	0.00274091	0.0144041	0.0144041	0.0144041	0.0144041	0.0144041	0.0144041	0.0144041	0.00274091	0.00274091	0.412416	-7.14331	0.774414	0.00274091	-1000	0.774414	0.201658	-1000	-1000	0.00645637	0	0.0957933	0.0562801	0.00139786	0.00274091	0.00274091	0.0144041	0.0144041	0.0144041	0.0144041
GCF_018286435.1_maximum		3.24107	3.24107	2.40939	2.35178	2.00442	3.24107	3.24107	3.24107	0.0288083	3.24107	3.24107	2.40939	2.35178	3.24107	3.24107	3.24107	12.0219	4.6645	0.995325	0.0144041	0.0144041	0.0144041	0.0144041	0.0144041	0.0144041	0.0144041	0.00274091	1000	0.412416	-0.00274091	0.774414	7.14331	1000	0.774414	3.24107	1000	1000	0.00645637	7.00726	0.0957933	0.0562801	0.00139786	0.995325	0.995325	0.0144041	0.0144041	0.0144041	0.0144041
GCF_018993525.1_minimum		0.257385	0.257385	0.220615	0.147077	0.0367692	0.257385	0.257385	0.257385	0.0367692	0.257385	0.257385	0.220615	0.147077	0.257385	0.257385	0.257385	-75.2874	0	0.270375	0.0183846	0.0183846	0.0183846	0.0183846	0.0183846	0.0183846	0.0183846	0.00349834	0.270375	0.526384	-39.0493	0.988417	0.270375	-1000	0.988417	0.257385	-1000	-1000	0.00824054	0	0.122265	0.0718326	0.00178415	0.270375	0.270375	0.0183846	0.0183846	0.0183846	0.0183846
GCF_018993525.1_maximum		0.257385	0.257385	0.220615	0.147077	0.0367692	0.257385	0.257385	0.257385	0.0367692	0.257385	0.257385	0.220615	0.147077	0.257385	0.257385	0.257385	315.181	118.644	1.27038	0.0183846	0.0183846	0.0183846	0.0183846	0.0183846	0.0183846	0.0183846	0.00349834	1000	0.526384	-0.270375	0.988417	39.0493	1000	0.988417	0.257385	1000	1000	0.00824054	0.0819933	0.122265	0.0718326	0.00178415	1.27038	1.27038	0.0183846	0.0183846	0.0183846	0.0183846
GCF_003061985.1_minimum		0.159645	0.159645	0.136838	0.0912254	0.0228064	0.159645	0.159645	0.159645	0.0228064	0.159645	0.159645	0.136838	0.0912254	0.159645	0.159645	0.159645	-38.8339	0.0114032	0.787958	0.0114032	0.0114032	0.0114032	0.0114032	0.0114032	0.0114032	0.0114032	0.00216987	0.787958	0.326493	-0.787958	0.613072	0.787958	-0.100275	0.613072	0.159645	-1000	-1000	0.00511125	0	0.0758357	0.0445547	0.00110663	0.787958	0.787958	0.0114032	0.0114032	0.0114032	0.0114032
GCF_003061985.1_maximum		0.159645	0.159645	0.136838	0.0912254	0.0228064	0.159645	0.159645	0.159645	0.0228064	0.159645	0.159645	0.136838	0.0912254	0.159645	0.159645	0.159645	-13.4009	4.96414	0.787958	0.0114032	0.0114032	0.0114032	0.0114032	0.0114032	0.0114032	0.0114032	0.00216987	1000	0.326493	-0.787958	0.613072	0.787958	-0.100275	0.613072	0.159645	1000	1000	0.00511125	0.0508569	0.0758357	0.0445547	0.00110663	0.787958	0.787958	0.0114032	0.0114032	0.0114032	0.0114032
GCF_020844665.1_minimum		0.235557	0.235557	0.201906	0.134604	0.033651	0.235557	0.235557	0.235557	0.033651	0.235557	0.235557	0.201906	0.134604	0.235557	0.235557	0.235557	-72.442	0	0.16264	0.0168255	0.0168255	0.0168255	0.0168255	0.0168255	0.0168255	0.0168255	0.00320166	0.16264	0.481743	-36.965	0.904594	0.16264	-1000	0.904594	0.235557	-1000	-1000	0.0075417	0	0.111896	0.0657408	0.00163285	0.16264	0.16264	0.0168255	0.0168255	0.0168255	0.0168255
GCF_020844665.1_maximum		0.235557	0.235557	0.201906	0.134604	0.033651	0.235557	0.235557	0.235557	0.033651	0.235557	0.235557	0.201906	0.134604	0.235557	0.235557	0.235557	315.554	118.536	1.16264	0.0168255	0.0168255	0.0168255	0.0168255	0.0168255	0.0168255	0.0168255	0.00320166	1000	0.481743	-0.16264	0.904594	36.965	997.901	0.904594	0.235557	1000	1000	0.0075417	0.0750398	0.111896	0.0657408	0.00163285	1.16264	1.16264	0.0168255	0.0168255	0.0168255	0.0168255
GCF_009809275.1_minimum		0.203165	0.203165	0.174141	0.116094	0.0290235	0.203165	0.203165	0.203165	0.0290235	0.203165	0.203165	0.174141	0.116094	0.203165	0.203165	0.203165	-38.3843	0	0.00276139	0.0145118	0.0145118	0.0145118	0.0145118	0.0145118	0.0145118	0.0145118	0.00276139	0.00276139	0.415497	-0.00276139	0.7802	0.00276139	0.00276139	0.7802	0.203165	-1000	-1000	0.00650461	0	0.0965091	0.0567006	0.00140831	0.00276139	0.00276139	0.0145118	0.0145118	0.0145118	0.0145118
GCF_009809275.1_maximum		0.203165	0.203165	0.174141	0.116094	0.0290235	0.203165	0.203165	0.203165	0.0290235	0.203165	0.203165	0.174141	0.116094	0.203165	0.203165	0.203165	-26.5015	3.08566	0.00276139	0.0145118	0.0145118	0.0145118	0.0145118	0.0145118	0.0145118	0.0145118	0.00276139	1000	0.415497	-0.00276139	0.7802	0.00276139	0.00276139	0.7802	0.203165	1000	1000	0.00650461	0.0647208	0.0965091	0.0567006	0.00140831	0.00276139	0.00276139	0.0145118	0.0145118	0.0145118	0.0145118
GCF_003325395.1_minimum		0.235557	0.235557	0.201906	0.134604	0.033651	0.235557	0.235557	0.235557	0.033651	0.235557	0.235557	0.201906	0.134604	0.235557	0.235557	0.235557	-72.442	0	0.16264	0.0168255	0.0168255	0.0168255	0.0168255	0.0168255	0.0168255	0.0168255	0.00320166	0.16264	0.481743	-36.965	0.904594	0.16264	-1000	0.904594	0.235557	-1000	-1000	0.0075417	0	0.111896	0.0657408	0.00163285	0.16264	0.16264	0.0168255	0.0168255	0.0168255	0.0168255
GCF_003325395.1_maximum		0.235557	0.235557	0.201906	0.134604	0.033651	0.235557	0.235557	0.235557	0.033651	0.235557	0.235557	0.201906	0.134604	0.235557	0.235557	0.235557	315.554	118.536	1.16264	0.0168255	0.0168255	0.0168255	0.0168255	0.0168255	0.0168255	0.0168255	0.00320166	1000	0.481743	-0.16264	0.904594	36.965	997.901	0.904594	0.235557	1000	1000	0.0075417	0.0750398	0.111896	0.0657408	0.00163285	1.16264	1.16264	0.0168255	0.0168255	0.0168255	0.0168255
GCF_002027405.1_minimum		0.235557	0.235557	0.201906	0.134604	0.033651	0.235557	0.235557	0.235557	0.033651	0.235557	0.235557	0.201906	0.134604	0.235557	0.235557	0.235557	-3	0	0.16264	0.0168255	0.0168255	0.0168255	0.0168255	0.0168255	0.0168255	0.0168255	0.00320166	0.16264	0.481743	-2.57419	0.904594	0.16264	-1000	0.904594	0.235557	-1000	-1000	0.0075417	0	0.111896	0.0657408	0.00163285	0.16264	0.16264	0.0168255	0.0168255	0.0168255	0.0168255
GCF_002027405.1_maximum		1.358	1.358	1.04374	0.976437	0.781947	1.358	1.358	1.358	0.033651	1.358	1.358	1.04374	0.976437	1.358	1.358	1.358	2.84788	1.00913	1.16264	0.0168255	0.0168255	0.0168255	0.0168255	0.0168255	0.0168255	0.0168255	0.00320166	1000	0.481743	-0.16264	0.904594	2.57419	1000	0.904594	1.358	1000	1000	0.0075417	1.52597	0.111896	0.0657408	0.00163285	1.16264	1.16264	0.0168255	0.0168255	0.0168255	0.0168255
GCF_013425545.1_minimum		0.235557	0.235557	0.201906	0.134604	0.033651	0.235557	0.235557	0.235557	0.033651	0.235557	0.235557	0.201906	0.134604	0.235557	0.235557	0.235557	-3	0	0.16264	0.0168255	0.0168255	0.0168255	0.0168255	0.0168255	0.0168255	0.0168255	0.00320166	0.16264	0.481743	-3.40753	0.904594	0.16264	-1000	0.904594	0.235557	-1000	-1000	0.0075417	0	0.111896	0.0657408	0.00163285	0.16264	0.16264	0.0168255	0.0168255	0.0168255	0.0168255
GCF_013425545.1_maximum		1.77467	1.77467	1.35624	1.28894	1.05972	1.77467	1.77467	1.77467	0.033651	1.77467	1.77467	1.35624	1.28894	1.77467	1.77467	1.77467	4.51454	2.06897	1.16264	0.0168255	0.0168255	0.0168255	0.0168255	0.0168255	0.0168255	0.0168255	0.00320166	1000	0.481743	-0.16264	0.904594	3.40753	1000	0.904594	1.77467	1000	1000	0.0075417	3.11574	0.111896	0.0657408	0.00163285	1.16264	1.16264	0.0168255	0.0168255	0.0168255	0.0168255
GCF_001633435.1_minimum		0.235557	0.235557	0.201906	0.134604	0.033651	0.235557	0.235557	0.235557	0.033651	0.235557	0.235557	0.201906	0.134604	0.235557	0.235557	0.235557	-72.442	0	0.16264	0.0168255	0.0168255	0.0168255	0.0168255	0.0168255	0.0168255	0.0168255	0.00320166	0.16264	0.481743	-36.965	0.904594	0.16264	-1000	0.904594	0.235557	-1000	-1000	0.0075417	0	0.111896	0.0657408	0.00163285	0.16264	0.16264	0.0168255	0.0168255	0.0168255	0.0168255
GCF_001633435.1_maximum		0.235557	0.235557	0.201906	0.134604	0.033651	0.235557	0.235557	0.235557	0.033651	0.235557	0.235557	0.201906	0.134604	0.235557	0.235557	0.235557	315.554	118.536	1.16264	0.0168255	0.0168255	0.0168255	0.0168255	0.0168255	0.0168255	0.0168255	0.00320166	1000	0.481743	-0.16264	0.904594	36.965	997.901	0.904594	0.235557	1000	1000	0.0075417	0.0750398	0.111896	0.0657408	0.00163285	1.16264	1.16264	0.0168255	0.0168255	0.0168255	0.0168255
GCF_003611015.1_minimum		0.235557	0.235557	0.201906	0.134604	0.033651	0.235557	0.235557	0.235557	0.033651	0.235557	0.235557	0.201906	0.134604	0.235557	0.235557	0.235557	-3	0	0.16264	0.0168255	0.0168255	0.0168255	0.0168255	0.0168255	0.0168255	0.0168255	0.00320166	0.16264	0.481743	-38.465	0.904594	0.16264	-1000	0.904594	0.235557	-1000	-1000	0.0075417	0	0.111896	0.0657408	0.00163285	0.16264	0.16264	0.0168255	0.0168255	0.0168255	0.0168255
GCF_003611015.1_maximum		0.235557	0.235557	0.201906	0.134604	0.033651	0.235557	0.235557	0.235557	0.033651	0.235557	0.235557	0.201906	0.134604	0.235557	0.235557	0.235557	369.409	124.153	1.16264	0.0168255	0.0168255	0.0168255	0.0168255	0.0168255	0.0168255	0.0168255	0.00320166	1000	0.481743	-0.16264	0.904594	38.465	999.901	0.904594	0.235557	1000	1000	0.0075417	0.0750398	0.111896	0.0657408	0.00163285	1.16264	1.16264	0.0168255	0.0168255	0.0168255	0.0168255
GCF_020088845.1_minimum		0.128692	0.128692	0.110308	0.0735385	0.0183846	0.128692	0.128692	0.128692	0.0183846	0.128692	0.128692	0.110308	0.0735385	0.128692	0.128692	0.128692	-80.6635	0	0.00174917	0.00919231	0.00919231	0.00919231	0.00919231	0.00919231	0.00919231	0.00919231	0.00174917	0.00174917	0.263192	-3.62004	0.494208	0.00174917	-1000	0.494208	0.128692	-1000	-1000	0.00412027	0	0.0611326	0.0359163	0.000892077	0.00174917	0.00174917	0.00919231	0.00919231	0.00919231	0.00919231
GCF_020088845.1_maximum		0.128692	0.128692	0.110308	0.0735385	0.0183846	0.128692	0.128692	0.128692	0.0183846	0.128692	0.128692	0.110308	0.0735385	0.128692	0.128692	0.128692	-28.2808	9.89425	0.635188	0.00919231	0.00919231	0.00919231	0.00919231	0.00919231	0.00919231	0.00919231	0.00174917	1000	0.263192	-0.00174917	0.494208	3.62004	1000	0.494208	0.128692	1000	1000	0.00412027	16.4971	0.0611326	0.0359163	0.000892077	0.635188	0.635188	0.00919231	0.00919231	0.00919231	0.00919231
GCF_016742795.1_minimum		0.235557	0.235557	0.201906	0.134604	0.033651	0.235557	0.235557	0.235557	0.033651	0.235557	0.235557	0.201906	0.134604	0.235557	0.235557	0.235557	-73.5338	0	0.16264	0.0168255	0.0168255	0.0168255	0.0168255	0.0168255	0.0168255	0.0168255	0.00320166	0.16264	0.481743	-37.5109	0.904594	0.16264	-1000	0.904594	0.235557	-1000	-1000	0.0075417	0	0.111896	0.0657408	0.00163285	0.16264	0.16264	0.0168255	0.0168255	0.0168255	0.0168255
GCF_016742795.1_maximum		0.235557	0.235557	0.201906	0.134604	0.033651	0.235557	0.235557	0.235557	0.033651	0.235557	0.235557	0.201906	0.134604	0.235557	0.235557	0.235557	311.829	100.488	1.16264	0.0168255	0.0168255	0.0168255	0.0168255	0.0168255	0.0168255	0.0168255	0.00320166	1000	0.481743	-0.16264	0.904594	37.5109	998.027	0.904594	0.235557	1000	1000	0.0075417	0.0750398	0.111896	0.0657408	0.00163285	1.16264	1.16264	0.0168255	0.0168255	0.0168255	0.0168255
GCF_004302495.1_minimum		0.235557	0.235557	0.201906	0.134604	0.033651	0.235557	0.235557	0.235557	0.033651	0.235557	0.235557	0.201906	0.134604	0.235557	0.235557	0.235557	-72.442	0	0.16264	0.0168255	0.0168255	0.0168255	0.0168255	0.0168255	0.0168255	0.0168255	0.00320166	0.16264	0.481743	-36.965	0.904594	0.16264	-1000	0.904594	0.235557	-1000	-1000	0.0075417	0	0.111896	0.0657408	0.00163285	0.16264	0.16264	0.0168255	0.0168255	0.0168255	0.0168255
GCF_004302495.1_maximum		0.235557	0.235557	0.201906	0.134604	0.033651	0.235557	0.235557	0.235557	0.033651	0.235557	0.235557	0.201906	0.134604	0.235557	0.235557	0.235557	315.554	118.536	1.16264	0.0168255	0.0168255	0.0168255	0.0168255	0.0168255	0.0168255	0.0168255	0.00320166	1000	0.481743	-0.16264	0.904594	36.965	997.901	0.904594	0.235557	1000	1000	0.0075417	0.0750398	0.111896	0.0657408	0.00163285	1.16264	1.16264	0.0168255	0.0168255	0.0168255	0.0168255
GCF_004302645.1_minimum		0.235557	0.235557	0.201906	0.134604	0.033651	0.235557	0.235557	0.235557	0.033651	0.235557	0.235557	0.201906	0.134604	0.235557	0.235557	0.235557	-72.442	0	0.16264	0.0168255	0.0168255	0.0168255	0.0168255	0.0168255	0.0168255	0.0168255	0.00320166	0.16264	0.481743	-36.965	0.904594	0.16264	-1000	0.904594	0.235557	-1000	-1000	0.0075417	0	0.111896	0.0657408	0.00163285	0.16264	0.16264	0.0168255	0.0168255	0.0168255	0.0168255
GCF_004302645.1_maximum		0.235557	0.235557	0.201906	0.134604	0.033651	0.235557	0.235557	0.235557	0.033651	0.235557	0.235557	0.201906	0.134604	0.235557	0.235557	0.235557	315.554	118.536	1.16264	0.0168255	0.0168255	0.0168255	0.0168255	0.0168255	0.0168255	0.0168255	0.00320166	1000	0.481743	-0.16264	0.904594	36.965	997.901	0.904594	0.235557	1000	1000	0.0075417	0.0750398	0.111896	0.0657408	0.00163285	1.16264	1.16264	0.0168255	0.0168255	0.0168255	0.0168255
GCF_016466645.1_minimum		0.202675	0.202675	0.173721	0.115814	0.0289536	0.202675	0.202675	0.202675	0.0289536	0.202675	0.202675	0.173721	0.115814	0.202675	0.202675	0.202675	-36.4374	0	0.00275473	0.0144768	0.0144768	0.0144768	0.0144768	0.0144768	0.0144768	0.0144768	0.00275473	0.00275473	0.414495	-0.00275473	0.778319	0.00275473	-999.56	0.778319	0.202675	-1000	-1000	0.00648893	0	0.0962764	0.0565639	0.00140491	0.00275473	0.00275473	0.0144768	0.0144768	0.0144768	0.0144768
GCF_016466645.1_maximum		0.202675	0.202675	0.173721	0.115814	0.0289536	0.202675	0.202675	0.202675	0.0289536	0.202675	0.202675	0.173721	0.115814	0.202675	0.202675	0.202675	-21.2864	3.12188	0.00275473	0.0144768	0.0144768	0.0144768	0.0144768	0.0144768	0.0144768	0.0144768	0.00275473	1000	0.414495	-0.00275473	0.778319	0.00275473	1000	0.778319	0.202675	1000	1000	0.00648893	0.0645648	0.0962764	0.0565639	0.00140491	0.00275473	0.00275473	0.0144768	0.0144768	0.0144768	0.0144768
GCF_003641185.1_minimum		0.257385	0.257385	0.220615	0.147077	0.0367692	0.257385	0.257385	0.257385	0.0367692	0.257385	0.257385	0.220615	0.147077	0.257385	0.257385	0.257385	-74.0374	0	0.270375	0.0183846	0.0183846	0.0183846	0.0183846	0.0183846	0.0183846	0.0183846	0.00349834	0.270375	0.526384	-37.9243	0.988417	0.270375	-1000	0.988417	0.257385	-1000	-1000	0.00824054	0	0.122265	0.0718326	0.00178415	0.270375	0.270375	0.0183846	0.0183846	0.0183846	0.0183846
GCF_003641185.1_maximum		0.257385	0.257385	0.220615	0.147077	0.0367692	0.257385	0.257385	0.257385	0.0367692	0.257385	0.257385	0.220615	0.147077	0.257385	0.257385	0.257385	314.299	118.2	1.27038	0.0183846	0.0183846	0.0183846	0.0183846	0.0183846	0.0183846	0.0183846	0.00349834	1000	0.526384	-0.270375	0.988417	37.9243	1000	0.988417	0.257385	1000	1000	0.00824054	0.0819933	0.122265	0.0718326	0.00178415	1.27038	1.27038	0.0183846	0.0183846	0.0183846	0.0183846
GCF_902374135.1_minimum		0.257385	0.257385	0.220615	0.147077	0.0367692	0.257385	0.257385	0.257385	0.0367692	0.257385	0.257385	0.220615	0.147077	0.257385	0.257385	0.257385	-75.3152	0	0.270375	0.0183846	0.0183846	0.0183846	0.0183846	0.0183846	0.0183846	0.0183846	0.00349834	0.270375	0.526384	-0.547856	0.988417	0.270375	-1000	0.988417	0.257385	-1000	-1000	0.00824054	0	0.122265	0.0718326	0.00178415	0.270375	0.270375	0.0183846	0.0183846	0.0183846	0.0183846
GCF_902374135.1_maximum		0.257385	0.257385	0.220615	0.147077	0.0367692	0.257385	0.257385	0.257385	0.0367692	0.257385	0.257385	0.220615	0.147077	0.257385	0.257385	0.257385	-73.2613	0.32693	0.467036	0.0183846	0.0183846	0.0183846	0.0183846	0.0183846	0.0183846	0.0183846	0.00349834	1000	0.526384	-0.270375	0.988417	0.547856	1000	0.988417	0.257385	1000	1000	0.00824054	0.320148	0.122265	0.0718326	0.00178415	0.467036	0.467036	0.0183846	0.0183846	0.0183846	0.0183846
GCF_009863785.1_minimum		0.235557	0.235557	0.201906	0.134604	0.033651	0.235557	0.235557	0.235557	0.033651	0.235557	0.235557	0.201906	0.134604	0.235557	0.235557	0.235557	-73.5338	0	0.16264	0.0168255	0.0168255	0.0168255	0.0168255	0.0168255	0.0168255	0.0168255	0.00320166	0.16264	0.481743	-37.5109	0.904594	0.16264	-51.9319	0.904594	0.235557	-1000	-1000	0.0075417	0	0.111896	0.0657408	0.00163285	0.16264	0.16264	0.0168255	0.0168255	0.0168255	0.0168255
GCF_009863785.1_maximum		0.235557	0.235557	0.201906	0.134604	0.033651	0.235557	0.235557	0.235557	0.033651	0.235557	0.235557	0.201906	0.134604	0.235557	0.235557	0.235557	311.832	100.491	1.16264	0.0168255	0.0168255	0.0168255	0.0168255	0.0168255	0.0168255	0.0168255	0.00320166	1000	0.481743	-0.16264	0.904594	37.5109	-1.97254	0.904594	0.235557	1000	1000	0.0075417	0.0750398	0.111896	0.0657408	0.00163285	1.16264	1.16264	0.0168255	0.0168255	0.0168255	0.0168255
GCF_001888425.1_minimum		0.235557	0.235557	0.201906	0.134604	0.033651	0.235557	0.235557	0.235557	0.033651	0.235557	0.235557	0.201906	0.134604	0.235557	0.235557	0.235557	-3	0	0.16264	0.0168255	0.0168255	0.0168255	0.0168255	0.0168255	0.0168255	0.0168255	0.00320166	0.16264	0.481743	-38.465	0.904594	0.16264	-1000	0.904594	0.235557	-1000	-1000	0.0075417	0	0.111896	0.0657408	0.00163285	0.16264	0.16264	0.0168255	0.0168255	0.0168255	0.0168255
GCF_001888425.1_maximum		0.235557	0.235557	0.201906	0.134604	0.033651	0.235557	0.235557	0.235557	0.033651	0.235557	0.235557	0.201906	0.134604	0.235557	0.235557	0.235557	369.409	124.153	1.16264	0.0168255	0.0168255	0.0168255	0.0168255	0.0168255	0.0168255	0.0168255	0.00320166	1000	0.481743	-0.16264	0.904594	38.465	999.901	0.904594	0.235557	1000	1000	0.0075417	0.0750398	0.111896	0.0657408	0.00163285	1.16264	1.16264	0.0168255	0.0168255	0.0168255	0.0168255
GCF_017068315.1_minimum		0.235557	0.235557	0.201906	0.134604	0.033651	0.235557	0.235557	0.235557	0.033651	0.235557	0.235557	0.201906	0.134604	0.235557	0.235557	0.235557	-47.4793	0	0.16264	0.0168255	0.0168255	0.0168255	0.0168255	0.0168255	0.0168255	0.0168255	0.00320166	0.16264	0.481743	-2.48433	0.904594	0.16264	-1000	0.904594	0.235557	-1000	-1000	0.0075417	0	0.111896	0.0657408	0.00163285	0.16264	0.16264	0.0168255	0.0168255	0.0168255	0.0168255
GCF_017068315.1_maximum		0.235557	0.235557	0.201906	0.134604	0.033651	0.235557	0.235557	0.235557	0.033651	0.235557	0.235557	0.201906	0.134604	0.235557	0.235557	0.235557	320.193	118.423	1.16264	0.0168255	0.0168255	0.0168255	0.0168255	0.0168255	0.0168255	0.0168255	0.00320166	1000	0.481743	-0.16264	0.904594	2.48433	999.901	0.904594	0.235557	1000	1000	0.0075417	0.0750398	0.111896	0.0657408	0.00163285	1.16264	1.16264	0.0168255	0.0168255	0.0168255	0.0168255
GCF_020089135.1_minimum		0.128692	0.128692	0.110308	0.0735385	0.0183846	0.128692	0.128692	0.128692	0.0183846	0.128692	0.128692	0.110308	0.0735385	0.128692	0.128692	0.128692	-80.6635	0	0.00174917	0.00919231	0.00919231	0.00919231	0.00919231	0.00919231	0.00919231	0.00919231	0.00174917	0.00174917	0.263192	-3.62004	0.494208	0.00174917	-1000	0.494208	0.128692	-1000	-1000	0.00412027	0	0.0611326	0.0359163	0.000892077	0.00174917	0.00174917	0.00919231	0.00919231	0.00919231	0.00919231
GCF_020089135.1_maximum		0.128692	0.128692	0.110308	0.0735385	0.0183846	0.128692	0.128692	0.128692	0.0183846	0.128692	0.128692	0.110308	0.0735385	0.128692	0.128692	0.128692	-28.2808	9.89425	0.635188	0.00919231	0.00919231	0.00919231	0.00919231	0.00919231	0.00919231	0.00919231	0.00174917	1000	0.263192	-0.00174917	0.494208	3.62004	1000	0.494208	0.128692	1000	1000	0.00412027	16.4971	0.0611326	0.0359163	0.000892077	0.635188	0.635188	0.00919231	0.00919231	0.00919231	0.00919231
GCF_910574795.1_minimum		0.235557	0.235557	0.201906	0.134604	0.033651	0.235557	0.235557	0.235557	0.033651	0.235557	0.235557	0.201906	0.134604	0.235557	0.235557	0.235557	-75.192	0	0.16264	0.0168255	0.0168255	0.0168255	0.0168255	0.0168255	0.0168255	0.0168255	0.00320166	0.16264	0.481743	-0.447781	0.904594	0.16264	-1000	0.904594	0.235557	-1000	-1000	0.0075417	0	0.111896	0.0657408	0.00163285	0.16264	0.16264	0.0168255	0.0168255	0.0168255	0.0168255
GCF_910574795.1_maximum		3.29622	3.29622	2.41825	2.35095	2.141	3.29622	3.29622	3.29622	0.033651	3.29622	3.29622	2.41825	2.35095	3.29622	3.29622	3.29622	-24.6373	3.22884	0.447781	0.0168255	0.0168255	0.0168255	0.0168255	0.0168255	0.0168255	0.0168255	0.00320166	1000	0.481743	-0.16264	0.904594	0.447781	999.901	0.904594	3.29622	1000	1000	0.0075417	0.0750398	0.111896	0.0657408	0.00163285	0.447781	0.447781	0.0168255	0.0168255	0.0168255	0.0168255
GCF_000160515.1_minimum		0.201658	0.201658	0.17285	0.115233	0.0288083	0.201658	0.201658	0.201658	0.0288083	0.201658	0.201658	0.17285	0.115233	0.201658	0.201658	0.201658	-51.124	0.0144041	0.995325	0.0144041	0.0144041	0.0144041	0.0144041	0.0144041	0.0144041	0.0144041	0.00274091	0.995325	0.412416	-39.2907	0.774414	0.995325	-52.346	0.774414	0.201658	-1000	-1000	0.00645637	0	0.0957933	0.0562801	0.00139786	0.995325	0.995325	0.0144041	0.0144041	0.0144041	0.0144041
GCF_000160515.1_maximum		0.201658	0.201658	0.17285	0.115233	0.0288083	0.201658	0.201658	0.201658	0.0288083	0.201658	0.201658	0.17285	0.115233	0.201658	0.201658	0.201658	315.782	103.041	0.995325	0.0144041	0.0144041	0.0144041	0.0144041	0.0144041	0.0144041	0.0144041	0.00274091	1000	0.412416	-0.995325	0.774414	39.2907	-0.544761	0.774414	0.201658	1000	1000	0.00645637	0.0642408	0.0957933	0.0562801	0.00139786	0.995325	0.995325	0.0144041	0.0144041	0.0144041	0.0144041
GCF_014840995.1_minimum		0.235557	0.235557	0.201906	0.134604	0.033651	0.235557	0.235557	0.235557	0.033651	0.235557	0.235557	0.201906	0.134604	0.235557	0.235557	0.235557	-75.442	0	0.16264	0.0168255	0.0168255	0.0168255	0.0168255	0.0168255	0.0168255	0.0168255	0.00320166	0.16264	0.481743	-38.465	0.904594	0.16264	-1000	0.904594	0.235557	-1000	-1000	0.0075417	0	0.111896	0.0657408	0.00163285	0.16264	0.16264	0.0168255	0.0168255	0.0168255	0.0168255
GCF_014840995.1_maximum		0.235557	0.235557	0.201906	0.134604	0.033651	0.235557	0.235557	0.235557	0.033651	0.235557	0.235557	0.201906	0.134604	0.235557	0.235557	0.235557	319.554	120.092	1.16264	0.0168255	0.0168255	0.0168255	0.0168255	0.0168255	0.0168255	0.0168255	0.00320166	1000	0.481743	-0.16264	0.904594	38.465	999.901	0.904594	0.235557	1000	1000	0.0075417	0.0750398	0.111896	0.0657408	0.00163285	1.16264	1.16264	0.0168255	0.0168255	0.0168255	0.0168255
GCF_009808145.1_minimum		0.203165	0.203165	0.174141	0.116094	0.0290235	0.203165	0.203165	0.203165	0.0290235	0.203165	0.203165	0.174141	0.116094	0.203165	0.203165	0.203165	-46.8894	0	0.00276139	0.0145118	0.0145118	0.0145118	0.0145118	0.0145118	0.0145118	0.0145118	0.00276139	0.00276139	0.415497	-0.00276139	0.7802	0.00276139	0.00276139	0.7802	0.203165	-1000	-1000	0.00650461	0	0.0965091	0.0567006	0.00140831	0.00276139	0.00276139	0.0145118	0.0145118	0.0145118	0.0145118
GCF_009808145.1_maximum		0.203165	0.203165	0.174141	0.116094	0.0290235	0.203165	0.203165	0.203165	0.0290235	0.203165	0.203165	0.174141	0.116094	0.203165	0.203165	0.203165	-23.8789	2.80596	0.00276139	0.0145118	0.0145118	0.0145118	0.0145118	0.0145118	0.0145118	0.0145118	0.00276139	1000	0.415497	-0.00276139	0.7802	0.00276139	0.00276139	0.7802	0.203165	1000	1000	0.00650461	0.0647208	0.0965091	0.0567006	0.00140831	0.00276139	0.00276139	0.0145118	0.0145118	0.0145118	0.0145118
GCF_015556985.1_minimum		0.203165	0.203165	0.174141	0.116094	0.0290235	0.203165	0.203165	0.203165	0.0290235	0.203165	0.203165	0.174141	0.116094	0.203165	0.203165	0.203165	-38.8318	0	0.00276139	0.0145118	0.0145118	0.0145118	0.0145118	0.0145118	0.0145118	0.0145118	0.00276139	0.00276139	0.415497	-0.00276139	0.7802	0.00276139	0.00276139	0.7802	0.203165	-1000	-1000	0.00650461	0	0.0965091	0.0567006	0.00140831	0.00276139	0.00276139	0.0145118	0.0145118	0.0145118	0.0145118
GCF_015556985.1_maximum		0.203165	0.203165	0.174141	0.116094	0.0290235	0.203165	0.203165	0.203165	0.0290235	0.203165	0.203165	0.174141	0.116094	0.203165	0.203165	0.203165	-26.8424	3.05222	0.00276139	0.0145118	0.0145118	0.0145118	0.0145118	0.0145118	0.0145118	0.0145118	0.00276139	1000	0.415497	-0.00276139	0.7802	0.00276139	0.00276139	0.7802	0.203165	1000	1000	0.00650461	0.0647208	0.0965091	0.0567006	0.00140831	0.00276139	0.00276139	0.0145118	0.0145118	0.0145118	0.0145118
GCF_002993485.1_minimum		0.257385	0.257385	0.220615	0.147077	0.0367692	0.257385	0.257385	0.257385	0.0367692	0.257385	0.257385	0.220615	0.147077	0.257385	0.257385	0.257385	-72.2874	0	0.270375	0.0183846	0.0183846	0.0183846	0.0183846	0.0183846	0.0183846	0.0183846	0.00349834	0.270375	0.526384	-37.5493	0.988417	0.270375	-1000	0.988417	0.257385	-1000	-1000	0.00824054	0	0.122265	0.0718326	0.00178415	0.270375	0.270375	0.0183846	0.0183846	0.0183846	0.0183846
GCF_002993485.1_maximum		0.257385	0.257385	0.220615	0.147077	0.0367692	0.257385	0.257385	0.257385	0.0367692	0.257385	0.257385	0.220615	0.147077	0.257385	0.257385	0.257385	311.181	117.089	1.27038	0.0183846	0.0183846	0.0183846	0.0183846	0.0183846	0.0183846	0.0183846	0.00349834	1000	0.526384	-0.270375	0.988417	37.5493	1000	0.988417	0.257385	1000	1000	0.00824054	0.0819933	0.122265	0.0718326	0.00178415	1.27038	1.27038	0.0183846	0.0183846	0.0183846	0.0183846
GCF_000762165.1_minimum		0.128692	0.128692	0.110308	0.0735385	0.0183846	0.128692	0.128692	0.128692	0.0183846	0.128692	0.128692	0.110308	0.0735385	0.128692	0.128692	0.128692	-7.87872	0	0.00174917	0.00919231	0.00919231	0.00919231	0.00919231	0.00919231	0.00919231	0.00919231	0.00174917	0.00174917	0.263192	-0.635188	0.494208	0.00174917	-3.22427	0.494208	0.128692	-1000	-1000	0.00412027	0	0.0611326	0.0359163	0.000892077	0.00174917	0.00174917	0.00919231	0.00919231	0.00919231	0.00919231
GCF_000762165.1_maximum		0.128692	0.128692	0.110308	0.0735385	0.0183846	0.128692	0.128692	0.128692	0.0183846	0.128692	0.128692	0.110308	0.0735385	0.128692	0.128692	0.128692	648.91	194.591	0.635188	0.00919231	0.00919231	0.00919231	0.00919231	0.00919231	0.00919231	0.00919231	0.00174917	1000	0.263192	-0.00174917	0.494208	0.635188	1.00945	0.494208	0.128692	1000	1000	0.00412027	324.326	0.0611326	0.0359163	0.000892077	0.635188	0.635188	0.00919231	0.00919231	0.00919231	0.00919231
GCF_002024845.1_minimum		0.235557	0.235557	0.201906	0.134604	0.033651	0.235557	0.235557	0.235557	0.033651	0.235557	0.235557	0.201906	0.134604	0.235557	0.235557	0.235557	-72.442	0	0.16264	0.0168255	0.0168255	0.0168255	0.0168255	0.0168255	0.0168255	0.0168255	0.00320166	0.16264	0.481743	-36.965	0.904594	0.16264	-1000	0.904594	0.235557	-1000	-1000	0.0075417	0	0.111896	0.0657408	0.00163285	0.16264	0.16264	0.0168255	0.0168255	0.0168255	0.0168255
GCF_002024845.1_maximum		0.235557	0.235557	0.201906	0.134604	0.033651	0.235557	0.235557	0.235557	0.033651	0.235557	0.235557	0.201906	0.134604	0.235557	0.235557	0.235557	315.554	118.536	1.16264	0.0168255	0.0168255	0.0168255	0.0168255	0.0168255	0.0168255	0.0168255	0.00320166	1000	0.481743	-0.16264	0.904594	36.965	997.901	0.904594	0.235557	1000	1000	0.0075417	0.0750398	0.111896	0.0657408	0.00163285	1.16264	1.16264	0.0168255	0.0168255	0.0168255	0.0168255
GCF_009429065.1_minimum		0.235557	0.235557	0.201906	0.134604	0.033651	0.235557	0.235557	0.235557	0.033651	0.235557	0.235557	0.201906	0.134604	0.235557	0.235557	0.235557	-3	0	0.16264	0.0168255	0.0168255	0.0168255	0.0168255	0.0168255	0.0168255	0.0168255	0.00320166	0.16264	0.481743	-3.41322	0.904594	0.16264	-1000	0.904594	0.235557	-1000	-1000	0.0075417	0	0.111896	0.0657408	0.00163285	0.16264	0.16264	0.0168255	0.0168255	0.0168255	0.0168255
GCF_009429065.1_maximum		1.77751	1.77751	1.35837	1.29107	1.06162	1.77751	1.77751	1.77751	0.033651	1.77751	1.77751	1.35837	1.29107	1.77751	1.77751	1.77751	6.63237	2.07277	1.16264	0.0168255	0.0168255	0.0168255	0.0168255	0.0168255	0.0168255	0.0168255	0.00320166	1000	0.481743	-0.16264	0.904594	3.41322	1000	0.904594	1.77751	1000	1000	0.0075417	3.12143	0.111896	0.0657408	0.00163285	1.16264	1.16264	0.0168255	0.0168255	0.0168255	0.0168255
GCF_015613155.1_minimum		0.235557	0.235557	0.201906	0.134604	0.033651	0.235557	0.235557	0.235557	0.033651	0.235557	0.235557	0.201906	0.134604	0.235557	0.235557	0.235557	-37.8149	0	0.16264	0.0168255	0.0168255	0.0168255	0.0168255	0.0168255	0.0168255	0.0168255	0.00320166	0.16264	0.481743	-0.44778	0.904594	0.16264	-0.669255	0.904594	0.235557	-1000	-1000	0.0075417	0	0.111896	0.0657408	0.00163285	0.16264	0.16264	0.0168255	0.0168255	0.0168255	0.0168255
GCF_015613155.1_maximum		0.235557	0.235557	0.201906	0.134604	0.033651	0.235557	0.235557	0.235557	0.033651	0.235557	0.235557	0.201906	0.134604	0.235557	0.235557	0.235557	298.937	100.598	0.44778	0.0168255	0.0168255	0.0168255	0.0168255	0.0168255	0.0168255	0.0168255	0.00320166	1000	0.481743	-0.16264	0.904594	0.44778	-0.0989759	0.904594	0.235557	1000	1000	0.0075417	0.0750398	0.111896	0.0657408	0.00163285	0.44778	0.44778	0.0168255	0.0168255	0.0168255	0.0168255
GCF_007785995.1_minimum		0.173532	0.173532	0.148741	0.099161	0.0247902	0.173532	0.173532	0.173532	0.0247902	0.173532	0.173532	0.148741	0.099161	0.173532	0.173532	0.173532	-38.0505	0.0123951	0.856501	0.0123951	0.0123951	0.0123951	0.0123951	0.0123951	0.0123951	0.0123951	0.00235862	0.856501	0.354894	-0.856501	0.666402	0.856501	-0.282974	0.666402	0.173532	-1000	-1000	0.00555587	0	0.0824325	0.0484304	0.0012029	0.856501	0.856501	0.0123951	0.0123951	0.0123951	0.0123951
GCF_007785995.1_maximum		0.173532	0.173532	0.148741	0.099161	0.0247902	0.173532	0.173532	0.173532	0.0247902	0.173532	0.173532	0.148741	0.099161	0.173532	0.173532	0.173532	-17.9576	3.88706	0.856501	0.0123951	0.0123951	0.0123951	0.0123951	0.0123951	0.0123951	0.0123951	0.00235862	0.856501	0.354894	-0.856501	0.666402	0.856501	-0.282974	0.666402	0.173532	1000	1000	0.00555587	2.94278	0.0824325	0.0484304	0.0012029	0.856501	0.856501	0.0123951	0.0123951	0.0123951	0.0123951
GCF_003573615.1_minimum		0.235557	0.235557	0.201906	0.134604	0.033651	0.235557	0.235557	0.235557	0.033651	0.235557	0.235557	0.201906	0.134604	0.235557	0.235557	0.235557	-3	0	0.16264	0.0168255	0.0168255	0.0168255	0.0168255	0.0168255	0.0168255	0.0168255	0.00320166	0.16264	0.481743	-3.40753	0.904594	0.16264	-1000	0.904594	0.235557	-1000	-1000	0.0075417	0	0.111896	0.0657408	0.00163285	0.16264	0.16264	0.0168255	0.0168255	0.0168255	0.0168255
GCF_003573615.1_maximum		1.77467	1.77467	1.35624	1.28894	1.05972	1.77467	1.77467	1.77467	0.033651	1.77467	1.77467	1.35624	1.28894	1.77467	1.77467	1.77467	4.51454	2.06897	1.16264	0.0168255	0.0168255	0.0168255	0.0168255	0.0168255	0.0168255	0.0168255	0.00320166	1000	0.481743	-0.16264	0.904594	3.40753	1000	0.904594	1.77467	1000	1000	0.0075417	3.11574	0.111896	0.0657408	0.00163285	1.16264	1.16264	0.0168255	0.0168255	0.0168255	0.0168255
GCF_000179955.1_minimum		0.235557	0.235557	0.201906	0.134604	0.033651	0.235557	0.235557	0.235557	0.033651	0.235557	0.235557	0.201906	0.134604	0.235557	0.235557	0.235557	-39.6282	0.0168255	0.16264	0.0168255	0.0168255	0.0168255	0.0168255	0.0168255	0.0168255	0.0168255	0.00320166	0.16264	0.481743	-1.16264	0.904594	0.16264	-2.42067	0.904594	0.235557	-1000	-1000	0.0075417	0	0.111896	0.0657408	0.00163285	0.16264	0.16264	0.0168255	0.0168255	0.0168255	0.0168255
GCF_000179955.1_maximum		0.235557	0.235557	0.201906	0.134604	0.033651	0.235557	0.235557	0.235557	0.033651	0.235557	0.235557	0.201906	0.134604	0.235557	0.235557	0.235557	-30.0287	1.72945	1.16264	0.0168255	0.0168255	0.0168255	0.0168255	0.0168255	0.0168255	0.0168255	0.00320166	1.16264	0.481743	-0.16264	0.904594	1.16264	0.027461	0.904594	0.235557	1000	1000	0.0075417	0.0750398	0.111896	0.0657408	0.00163285	1.16264	1.16264	0.0168255	0.0168255	0.0168255	0.0168255
GCF_009808325.1_minimum		0.203165	0.203165	0.174141	0.116094	0.0290235	0.203165	0.203165	0.203165	0.0290235	0.203165	0.203165	0.174141	0.116094	0.203165	0.203165	0.203165	-39.0527	0	0.00276139	0.0145118	0.0145118	0.0145118	0.0145118	0.0145118	0.0145118	0.0145118	0.00276139	0.00276139	0.415497	-0.00276139	0.7802	0.00276139	0.00276139	0.7802	0.203165	-1000	-1000	0.00650461	0	0.0965091	0.0567006	0.00140831	0.00276139	0.00276139	0.0145118	0.0145118	0.0145118	0.0145118
GCF_009808325.1_maximum		0.203165	0.203165	0.174141	0.116094	0.0290235	0.203165	0.203165	0.203165	0.0290235	0.203165	0.203165	0.174141	0.116094	0.203165	0.203165	0.203165	306.384	103.086	0.00276139	0.0145118	0.0145118	0.0145118	0.0145118	0.0145118	0.0145118	0.0145118	0.00276139	1000	0.415497	-0.00276139	0.7802	0.00276139	0.00276139	0.7802	0.203165	1000	1000	0.00650461	0.0647208	0.0965091	0.0567006	0.00140831	0.00276139	0.00276139	0.0145118	0.0145118	0.0145118	0.0145118
GCF_900290125.1_minimum		0.235557	0.235557	0.201906	0.134604	0.033651	0.235557	0.235557	0.235557	0.033651	0.235557	0.235557	0.201906	0.134604	0.235557	0.235557	0.235557	-3	0	0.16264	0.0168255	0.0168255	0.0168255	0.0168255	0.0168255	0.0168255	0.0168255	0.00320166	0.16264	0.481743	-36.965	0.904594	0.16264	-1000	0.904594	0.235557	-1000	-1000	0.0075417	0	0.111896	0.0657408	0.00163285	0.16264	0.16264	0.0168255	0.0168255	0.0168255	0.0168255
GCF_900290125.1_maximum		0.235557	0.235557	0.201906	0.134604	0.033651	0.235557	0.235557	0.235557	0.033651	0.235557	0.235557	0.201906	0.134604	0.235557	0.235557	0.235557	365.409	122.82	1.16264	0.0168255	0.0168255	0.0168255	0.0168255	0.0168255	0.0168255	0.0168255	0.00320166	1000	0.481743	-0.16264	0.904594	36.965	997.901	0.904594	0.235557	1000	1000	0.0075417	0.0750398	0.111896	0.0657408	0.00163285	1.16264	1.16264	0.0168255	0.0168255	0.0168255	0.0168255
GCF_020916405.1_minimum		0.235557	0.235557	0.201906	0.134604	0.033651	0.235557	0.235557	0.235557	0.033651	0.235557	0.235557	0.201906	0.134604	0.235557	0.235557	0.235557	-3	0	0.16264	0.0168255	0.0168255	0.0168255	0.0168255	0.0168255	0.0168255	0.0168255	0.00320166	0.16264	0.481743	-38.465	0.904594	0.16264	-1000	0.904594	0.235557	-1000	-1000	0.0075417	0	0.111896	0.0657408	0.00163285	0.16264	0.16264	0.0168255	0.0168255	0.0168255	0.0168255
GCF_020916405.1_maximum		0.235557	0.235557	0.201906	0.134604	0.033651	0.235557	0.235557	0.235557	0.033651	0.235557	0.235557	0.201906	0.134604	0.235557	0.235557	0.235557	369.409	124.153	1.16264	0.0168255	0.0168255	0.0168255	0.0168255	0.0168255	0.0168255	0.0168255	0.00320166	1000	0.481743	-0.16264	0.904594	38.465	999.901	0.904594	0.235557	1000	1000	0.0075417	0.0750398	0.111896	0.0657408	0.00163285	1.16264	1.16264	0.0168255	0.0168255	0.0168255	0.0168255
GCF_004302505.1_minimum		0.235557	0.235557	0.201906	0.134604	0.033651	0.235557	0.235557	0.235557	0.033651	0.235557	0.235557	0.201906	0.134604	0.235557	0.235557	0.235557	-72.442	0	0.16264	0.0168255	0.0168255	0.0168255	0.0168255	0.0168255	0.0168255	0.0168255	0.00320166	0.16264	0.481743	-36.965	0.904594	0.16264	-1000	0.904594	0.235557	-1000	-1000	0.0075417	0	0.111896	0.0657408	0.00163285	0.16264	0.16264	0.0168255	0.0168255	0.0168255	0.0168255
GCF_004302505.1_maximum		0.235557	0.235557	0.201906	0.134604	0.033651	0.235557	0.235557	0.235557	0.033651	0.235557	0.235557	0.201906	0.134604	0.235557	0.235557	0.235557	315.554	118.536	1.16264	0.0168255	0.0168255	0.0168255	0.0168255	0.0168255	0.0168255	0.0168255	0.00320166	1000	0.481743	-0.16264	0.904594	36.965	997.901	0.904594	0.235557	1000	1000	0.0075417	0.0750398	0.111896	0.0657408	0.00163285	1.16264	1.16264	0.0168255	0.0168255	0.0168255	0.0168255
GCF_009809315.1_minimum		0.203165	0.203165	0.174141	0.116094	0.0290235	0.203165	0.203165	0.203165	0.0290235	0.203165	0.203165	0.174141	0.116094	0.203165	0.203165	0.203165	-38.0599	0	0.00276139	0.0145118	0.0145118	0.0145118	0.0145118	0.0145118	0.0145118	0.0145118	0.00276139	0.00276139	0.415497	-0.00276139	0.7802	0.00276139	0.00276139	0.7802	0.203165	-1000	-1000	0.00650461	0	0.0965091	0.0567006	0.00140831	0.00276139	0.00276139	0.0145118	0.0145118	0.0145118	0.0145118
GCF_009809315.1_maximum		0.203165	0.203165	0.174141	0.116094	0.0290235	0.203165	0.203165	0.203165	0.0290235	0.203165	0.203165	0.174141	0.116094	0.203165	0.203165	0.203165	-27.6404	2.72246	0.00276139	0.0145118	0.0145118	0.0145118	0.0145118	0.0145118	0.0145118	0.0145118	0.00276139	1000	0.415497	-0.00276139	0.7802	0.00276139	0.327175	0.7802	0.203165	1000	1000	0.00650461	0.0647208	0.0965091	0.0567006	0.00140831	0.00276139	0.00276139	0.0145118	0.0145118	0.0145118	0.0145118
GCF_014081885.1_minimum		0.235557	0.235557	0.201906	0.134604	0.033651	0.235557	0.235557	0.235557	0.033651	0.235557	0.235557	0.201906	0.134604	0.235557	0.235557	0.235557	-37.8995	0	0.16264	0.0168255	0.0168255	0.0168255	0.0168255	0.0168255	0.0168255	0.0168255	0.00320166	0.16264	0.481743	-0.488255	0.904594	0.16264	-1000	0.904594	0.235557	-1000	-1000	0.0075417	0	0.111896	0.0657408	0.00163285	0.16264	0.16264	0.0168255	0.0168255	0.0168255	0.0168255
GCF_014081885.1_maximum		0.235557	0.235557	0.201906	0.134604	0.033651	0.235557	0.235557	0.235557	0.033651	0.235557	0.235557	0.201906	0.134604	0.235557	0.235557	0.235557	-30.346	1.43658	0.488255	0.0168255	0.0168255	0.0168255	0.0168255	0.0168255	0.0168255	0.0168255	0.00320166	1000	0.481743	-0.16264	0.904594	0.488255	999.982	0.904594	0.235557	1000	1000	0.0075417	0.0750398	0.111896	0.0657408	0.00163285	0.488255	0.488255	0.0168255	0.0168255	0.0168255	0.0168255
GCF_008802915.1_minimum		0.235557	0.235557	0.201906	0.134604	0.033651	0.235557	0.235557	0.235557	0.033651	0.235557	0.235557	0.201906	0.134604	0.235557	0.235557	0.235557	-46.8096	0	0.16264	0.0168255	0.0168255	0.0168255	0.0168255	0.0168255	0.0168255	0.0168255	0.00320166	0.16264	0.481743	-0.859359	0.904594	0.16264	-1000	0.904594	0.235557	-1000	-1000	0.0075417	0	0.111896	0.0657408	0.00163285	0.16264	0.16264	0.0168255	0.0168255	0.0168255	0.0168255
GCF_008802915.1_maximum		0.235557	0.235557	0.201906	0.134604	0.033651	0.235557	0.235557	0.235557	0.033651	0.235557	0.235557	0.201906	0.134604	0.235557	0.235557	0.235557	321.157	118.815	0.511	0.0168255	0.0168255	0.0168255	0.0168255	0.0168255	0.0168255	0.0168255	0.00320166	1000	0.481743	-0.16264	0.904594	0.859359	1000	0.904594	0.235557	1000	1000	0.0075417	0.0750398	0.111896	0.0657408	0.00163285	0.511	0.511	0.0168255	0.0168255	0.0168255	0.0168255
GCF_003437055.1_minimum		0.173532	0.173532	0.148741	0.099161	0.0247902	0.173532	0.173532	0.173532	0.0247902	0.173532	0.173532	0.148741	0.099161	0.173532	0.173532	0.173532	-38.2711	0.0123951	0.856501	0.0123951	0.0123951	0.0123951	0.0123951	0.0123951	0.0123951	0.0123951	0.00235862	0.856501	0.354894	-0.856501	0.666402	0.856501	-0.282974	0.666402	0.173532	-1000	-1000	0.00555587	0	0.0824325	0.0484304	0.0012029	0.856501	0.856501	0.0123951	0.0123951	0.0123951	0.0123951
GCF_003437055.1_maximum		0.173532	0.173532	0.148741	0.099161	0.0247902	0.173532	0.173532	0.173532	0.0247902	0.173532	0.173532	0.148741	0.099161	0.173532	0.173532	0.173532	-18.7336	3.87002	0.856501	0.0123951	0.0123951	0.0123951	0.0123951	0.0123951	0.0123951	0.0123951	0.00235862	0.856501	0.354894	-0.856501	0.666402	0.856501	-0.282974	0.666402	0.173532	1000	1000	0.00555587	0.0552808	0.0824325	0.0484304	0.0012029	0.856501	0.856501	0.0123951	0.0123951	0.0123951	0.0123951
GCF_009184725.1_minimum		0.235557	0.235557	0.201906	0.134604	0.033651	0.235557	0.235557	0.235557	0.033651	0.235557	0.235557	0.201906	0.134604	0.235557	0.235557	0.235557	-75.192	0	0.16264	0.0168255	0.0168255	0.0168255	0.0168255	0.0168255	0.0168255	0.0168255	0.00320166	0.16264	0.481743	-0.447781	0.904594	0.16264	-1000	0.904594	0.235557	-1000	-1000	0.0075417	0	0.111896	0.0657408	0.00163285	0.16264	0.16264	0.0168255	0.0168255	0.0168255	0.0168255
GCF_009184725.1_maximum		9.21846	9.21846	6.84144	6.77414	5.79627	9.21846	9.21846	9.21846	0.033651	9.21846	9.21846	6.84144	6.77414	9.21846	9.21846	9.21846	315.689	103.219	0.447781	0.0168255	0.0168255	0.0168255	0.0168255	0.0168255	0.0168255	0.0168255	0.00320166	1000	0.481743	-0.16264	0.904594	0.447781	999.901	0.904594	9.21846	1000	1000	0.0075417	0.0750398	0.111896	0.0657408	0.00163285	0.447781	0.447781	0.0168255	0.0168255	0.0168255	0.0168255
GCF_003315575.1_minimum		0.173532	0.173532	0.148741	0.099161	0.0247902	0.173532	0.173532	0.173532	0.0247902	0.173532	0.173532	0.148741	0.099161	0.173532	0.173532	0.173532	-38.0505	0.0123951	0.856501	0.0123951	0.0123951	0.0123951	0.0123951	0.0123951	0.0123951	0.0123951	0.00235862	0.856501	0.354894	-0.856501	0.666402	0.856501	-0.282974	0.666402	0.173532	-1000	-1000	0.00555587	0	0.0824325	0.0484304	0.0012029	0.856501	0.856501	0.0123951	0.0123951	0.0123951	0.0123951
GCF_003315575.1_maximum		0.173532	0.173532	0.148741	0.099161	0.0247902	0.173532	0.173532	0.173532	0.0247902	0.173532	0.173532	0.148741	0.099161	0.173532	0.173532	0.173532	-19.1065	3.75187	0.856501	0.0123951	0.0123951	0.0123951	0.0123951	0.0123951	0.0123951	0.0123951	0.00235862	0.856501	0.354894	-0.856501	0.666402	0.856501	-0.282974	0.666402	0.173532	1000	1000	0.00555587	2.87683	0.0824325	0.0484304	0.0012029	0.856501	0.856501	0.0123951	0.0123951	0.0123951	0.0123951
GCF_020509325.1_minimum		0.203165	0.203165	0.174141	0.116094	0.0290235	0.203165	0.203165	0.203165	0.0290235	0.203165	0.203165	0.174141	0.116094	0.203165	0.203165	0.203165	-39.0224	0	0.00276139	0.0145118	0.0145118	0.0145118	0.0145118	0.0145118	0.0145118	0.0145118	0.00276139	0.00276139	0.415497	-0.00276139	0.7802	0.00276139	0.00276139	0.7802	0.203165	-1000	-1000	0.00650461	0	0.0965091	0.0567006	0.00140831	0.00276139	0.00276139	0.0145118	0.0145118	0.0145118	0.0145118
GCF_020509325.1_maximum		0.203165	0.203165	0.174141	0.116094	0.0290235	0.203165	0.203165	0.203165	0.0290235	0.203165	0.203165	0.174141	0.116094	0.203165	0.203165	0.203165	315.514	102.778	0.00276139	0.0145118	0.0145118	0.0145118	0.0145118	0.0145118	0.0145118	0.0145118	0.00276139	1000	0.415497	-0.00276139	0.7802	0.00276139	0.00276139	0.7802	0.203165	1000	1000	0.00650461	171.308	0.0965091	0.0567006	0.00140831	0.00276139	0.00276139	0.0145118	0.0145118	0.0145118	0.0145118
GCF_007785685.1_minimum		0.235557	0.235557	0.201906	0.134604	0.033651	0.235557	0.235557	0.235557	0.033651	0.235557	0.235557	0.201906	0.134604	0.235557	0.235557	0.235557	-37.8995	0	0.16264	0.0168255	0.0168255	0.0168255	0.0168255	0.0168255	0.0168255	0.0168255	0.00320166	0.16264	0.481743	-0.488255	0.904594	0.16264	-1000	0.904594	0.235557	-1000	-1000	0.0075417	0	0.111896	0.0657408	0.00163285	0.16264	0.16264	0.0168255	0.0168255	0.0168255	0.0168255
GCF_007785685.1_maximum		0.235557	0.235557	0.201906	0.134604	0.033651	0.235557	0.235557	0.235557	0.033651	0.235557	0.235557	0.201906	0.134604	0.235557	0.235557	0.235557	-30.5583	1.26388	0.488255	0.0168255	0.0168255	0.0168255	0.0168255	0.0168255	0.0168255	0.0168255	0.00320166	1000	0.481743	-0.16264	0.904594	0.488255	999.982	0.904594	0.235557	1000	1000	0.0075417	0.0750398	0.111896	0.0657408	0.00163285	0.488255	0.488255	0.0168255	0.0168255	0.0168255	0.0168255
GCF_009863705.1_minimum		0.235557	0.235557	0.201906	0.134604	0.033651	0.235557	0.235557	0.235557	0.033651	0.235557	0.235557	0.201906	0.134604	0.235557	0.235557	0.235557	-76.5338	0	0.16264	0.0168255	0.0168255	0.0168255	0.0168255	0.0168255	0.0168255	0.0168255	0.00320166	0.16264	0.481743	-3.45511	0.904594	0.16264	-1000	0.904594	0.235557	-1000	-1000	0.0075417	0	0.111896	0.0657408	0.00163285	0.16264	0.16264	0.0168255	0.0168255	0.0168255	0.0168255
GCF_009863705.1_maximum		0.235557	0.235557	0.201906	0.134604	0.033651	0.235557	0.235557	0.235557	0.033651	0.235557	0.235557	0.201906	0.134604	0.235557	0.235557	0.235557	-31.2331	1.99063	1.16264	0.0168255	0.0168255	0.0168255	0.0168255	0.0168255	0.0168255	0.0168255	0.00320166	1000	0.481743	-0.16264	0.904594	3.45511	1000	0.904594	0.235557	1000	1000	0.0075417	0.0750398	0.111896	0.0657408	0.00163285	1.16264	1.16264	0.0168255	0.0168255	0.0168255	0.0168255
GCF_002173655.1_minimum		0.235557	0.235557	0.201906	0.134604	0.033651	0.235557	0.235557	0.235557	0.033651	0.235557	0.235557	0.201906	0.134604	0.235557	0.235557	0.235557	-72.442	0	0.16264	0.0168255	0.0168255	0.0168255	0.0168255	0.0168255	0.0168255	0.0168255	0.00320166	0.16264	0.481743	-36.965	0.904594	0.16264	-1000	0.904594	0.235557	-1000	-1000	0.0075417	0	0.111896	0.0657408	0.00163285	0.16264	0.16264	0.0168255	0.0168255	0.0168255	0.0168255
GCF_002173655.1_maximum		0.235557	0.235557	0.201906	0.134604	0.033651	0.235557	0.235557	0.235557	0.033651	0.235557	0.235557	0.201906	0.134604	0.235557	0.235557	0.235557	315.554	118.536	1.16264	0.0168255	0.0168255	0.0168255	0.0168255	0.0168255	0.0168255	0.0168255	0.00320166	1000	0.481743	-0.16264	0.904594	36.965	997.901	0.904594	0.235557	1000	1000	0.0075417	0.0750398	0.111896	0.0657408	0.00163285	1.16264	1.16264	0.0168255	0.0168255	0.0168255	0.0168255
GCF_009679065.1_minimum		0.235557	0.235557	0.201906	0.134604	0.033651	0.235557	0.235557	0.235557	0.033651	0.235557	0.235557	0.201906	0.134604	0.235557	0.235557	0.235557	-67.4004	0	0.16264	0.0168255	0.0168255	0.0168255	0.0168255	0.0168255	0.0168255	0.0168255	0.00320166	0.16264	0.481743	-34.4442	0.904594	0.16264	-1000	0.904594	0.235557	-1000	-1000	0.0075417	0	0.111896	0.0657408	0.00163285	0.16264	0.16264	0.0168255	0.0168255	0.0168255	0.0168255
GCF_009679065.1_maximum		0.235557	0.235557	0.201906	0.134604	0.033651	0.235557	0.235557	0.235557	0.033651	0.235557	0.235557	0.201906	0.134604	0.235557	0.235557	0.235557	300.905	98.8655	1.16264	0.0168255	0.0168255	0.0168255	0.0168255	0.0168255	0.0168255	0.0168255	0.00320166	1000	0.481743	-0.16264	0.904594	34.4442	-1.97254	0.904594	0.235557	1000	1000	0.0075417	0.0750398	0.111896	0.0657408	0.00163285	1.16264	1.16264	0.0168255	0.0168255	0.0168255	0.0168255
GCF_009498395.1_minimum		0.235557	0.235557	0.201906	0.134604	0.033651	0.235557	0.235557	0.235557	0.033651	0.235557	0.235557	0.201906	0.134604	0.235557	0.235557	0.235557	-37.367	0	0.16264	0.0168255	0.0168255	0.0168255	0.0168255	0.0168255	0.0168255	0.0168255	0.00320166	0.16264	0.481743	-0.323487	0.904594	0.16264	-2.42067	0.904594	0.235557	-1000	-1000	0.0075417	0	0.111896	0.0657408	0.00163285	0.16264	0.16264	0.0168255	0.0168255	0.0168255	0.0168255
GCF_009498395.1_maximum		0.235557	0.235557	0.201906	0.134604	0.033651	0.235557	0.235557	0.235557	0.033651	0.235557	0.235557	0.201906	0.134604	0.235557	0.235557	0.235557	304.236	99.0641	0.323487	0.0168255	0.0168255	0.0168255	0.0168255	0.0168255	0.0168255	0.0168255	0.00320166	1000	0.481743	-0.16264	0.904594	0.323487	-2.09898	0.904594	0.235557	1000	1000	0.0075417	0.0750398	0.111896	0.0657408	0.00163285	0.323487	0.323487	0.0168255	0.0168255	0.0168255	0.0168255
GCF_009678025.1_minimum		0.235557	0.235557	0.201906	0.134604	0.033651	0.235557	0.235557	0.235557	0.033651	0.235557	0.235557	0.201906	0.134604	0.235557	0.235557	0.235557	-67.4004	0	0.16264	0.0168255	0.0168255	0.0168255	0.0168255	0.0168255	0.0168255	0.0168255	0.00320166	0.16264	0.481743	-34.4442	0.904594	0.16264	-1000	0.904594	0.235557	-1000	-1000	0.0075417	0	0.111896	0.0657408	0.00163285	0.16264	0.16264	0.0168255	0.0168255	0.0168255	0.0168255
GCF_009678025.1_maximum		0.235557	0.235557	0.201906	0.134604	0.033651	0.235557	0.235557	0.235557	0.033651	0.235557	0.235557	0.201906	0.134604	0.235557	0.235557	0.235557	300.905	98.8655	1.16264	0.0168255	0.0168255	0.0168255	0.0168255	0.0168255	0.0168255	0.0168255	0.00320166	1000	0.481743	-0.16264	0.904594	34.4442	-1.97254	0.904594	0.235557	1000	1000	0.0075417	0.0750398	0.111896	0.0657408	0.00163285	1.16264	1.16264	0.0168255	0.0168255	0.0168255	0.0168255
GCF_000418475.1_minimum		0.235557	0.235557	0.201906	0.134604	0.033651	0.235557	0.235557	0.235557	0.033651	0.235557	0.235557	0.201906	0.134604	0.235557	0.235557	0.235557	-3	0	0.16264	0.0168255	0.0168255	0.0168255	0.0168255	0.0168255	0.0168255	0.0168255	0.00320166	0.16264	0.481743	-3.40753	0.904594	0.16264	-1000	0.904594	0.235557	-1000	-1000	0.0075417	0	0.111896	0.0657408	0.00163285	0.16264	0.16264	0.0168255	0.0168255	0.0168255	0.0168255
GCF_000418475.1_maximum		1.77467	1.77467	1.35624	1.28894	1.05972	1.77467	1.77467	1.77467	0.033651	1.77467	1.77467	1.35624	1.28894	1.77467	1.77467	1.77467	4.51454	2.06897	1.16264	0.0168255	0.0168255	0.0168255	0.0168255	0.0168255	0.0168255	0.0168255	0.00320166	1000	0.481743	-0.16264	0.904594	3.40753	1000	0.904594	1.77467	1000	1000	0.0075417	3.11574	0.111896	0.0657408	0.00163285	1.16264	1.16264	0.0168255	0.0168255	0.0168255	0.0168255
GCF_000418495.1_minimum		0.235557	0.235557	0.201906	0.134604	0.033651	0.235557	0.235557	0.235557	0.033651	0.235557	0.235557	0.201906	0.134604	0.235557	0.235557	0.235557	-3	0	0.16264	0.0168255	0.0168255	0.0168255	0.0168255	0.0168255	0.0168255	0.0168255	0.00320166	0.16264	0.481743	-3.40753	0.904594	0.16264	-1000	0.904594	0.235557	-1000	-1000	0.0075417	0	0.111896	0.0657408	0.00163285	0.16264	0.16264	0.0168255	0.0168255	0.0168255	0.0168255
GCF_000418495.1_maximum		1.77467	1.77467	1.35624	1.28894	1.05972	1.77467	1.77467	1.77467	0.033651	1.77467	1.77467	1.35624	1.28894	1.77467	1.77467	1.77467	4.51454	2.06897	1.16264	0.0168255	0.0168255	0.0168255	0.0168255	0.0168255	0.0168255	0.0168255	0.00320166	1000	0.481743	-0.16264	0.904594	3.40753	1000	0.904594	1.77467	1000	1000	0.0075417	3.11574	0.111896	0.0657408	0.00163285	1.16264	1.16264	0.0168255	0.0168255	0.0168255	0.0168255
GCF_004055415.1_minimum		0.235557	0.235557	0.201906	0.134604	0.033651	0.235557	0.235557	0.235557	0.033651	0.235557	0.235557	0.201906	0.134604	0.235557	0.235557	0.235557	-72.442	0	0.16264	0.0168255	0.0168255	0.0168255	0.0168255	0.0168255	0.0168255	0.0168255	0.00320166	0.16264	0.481743	-36.965	0.904594	0.16264	-1000	0.904594	0.235557	-1000	-1000	0.0075417	0	0.111896	0.0657408	0.00163285	0.16264	0.16264	0.0168255	0.0168255	0.0168255	0.0168255
GCF_004055415.1_maximum		0.235557	0.235557	0.201906	0.134604	0.033651	0.235557	0.235557	0.235557	0.033651	0.235557	0.235557	0.201906	0.134604	0.235557	0.235557	0.235557	315.554	118.536	1.16264	0.0168255	0.0168255	0.0168255	0.0168255	0.0168255	0.0168255	0.0168255	0.00320166	1000	0.481743	-0.16264	0.904594	36.965	997.901	0.904594	0.235557	1000	1000	0.0075417	0.0750398	0.111896	0.0657408	0.00163285	1.16264	1.16264	0.0168255	0.0168255	0.0168255	0.0168255
GCF_004354685.1_minimum		0.257385	0.257385	0.220615	0.147077	0.0367692	0.257385	0.257385	0.257385	0.0367692	0.257385	0.257385	0.220615	0.147077	0.257385	0.257385	0.257385	-74.0374	0	0.270375	0.0183846	0.0183846	0.0183846	0.0183846	0.0183846	0.0183846	0.0183846	0.00349834	0.270375	0.526384	-37.9243	0.988417	0.270375	-1000	0.988417	0.257385	-1000	-1000	0.00824054	0	0.122265	0.0718326	0.00178415	0.270375	0.270375	0.0183846	0.0183846	0.0183846	0.0183846
GCF_004354685.1_maximum		0.257385	0.257385	0.220615	0.147077	0.0367692	0.257385	0.257385	0.257385	0.0367692	0.257385	0.257385	0.220615	0.147077	0.257385	0.257385	0.257385	314.299	118.2	1.27038	0.0183846	0.0183846	0.0183846	0.0183846	0.0183846	0.0183846	0.0183846	0.00349834	1000	0.526384	-0.270375	0.988417	37.9243	1000	0.988417	0.257385	1000	1000	0.00824054	0.0819933	0.122265	0.0718326	0.00178415	1.27038	1.27038	0.0183846	0.0183846	0.0183846	0.0183846
GCF_006228305.1_minimum		0.203165	0.203165	0.174141	0.116094	0.0290235	0.203165	0.203165	0.203165	0.0290235	0.203165	0.203165	0.174141	0.116094	0.203165	0.203165	0.203165	-39.0224	0	0.00276139	0.0145118	0.0145118	0.0145118	0.0145118	0.0145118	0.0145118	0.0145118	0.00276139	0.00276139	0.415497	-0.00276139	0.7802	0.00276139	0.00276139	0.7802	0.203165	-1000	-1000	0.00650461	0	0.0965091	0.0567006	0.00140831	0.00276139	0.00276139	0.0145118	0.0145118	0.0145118	0.0145118
GCF_006228305.1_maximum		0.203165	0.203165	0.174141	0.116094	0.0290235	0.203165	0.203165	0.203165	0.0290235	0.203165	0.203165	0.174141	0.116094	0.203165	0.203165	0.203165	315.514	102.778	0.00276139	0.0145118	0.0145118	0.0145118	0.0145118	0.0145118	0.0145118	0.0145118	0.00276139	1000	0.415497	-0.00276139	0.7802	0.00276139	0.00276139	0.7802	0.203165	1000	1000	0.00650461	171.308	0.0965091	0.0567006	0.00140831	0.00276139	0.00276139	0.0145118	0.0145118	0.0145118	0.0145118
GCF_018991195.1_minimum		0.235557	0.235557	0.201906	0.134604	0.033651	0.235557	0.235557	0.235557	0.033651	0.235557	0.235557	0.201906	0.134604	0.235557	0.235557	0.235557	-75.442	0	0.16264	0.0168255	0.0168255	0.0168255	0.0168255	0.0168255	0.0168255	0.0168255	0.00320166	0.16264	0.481743	-38.465	0.904594	0.16264	-1000	0.904594	0.235557	-1000	-1000	0.0075417	0	0.111896	0.0657408	0.00163285	0.16264	0.16264	0.0168255	0.0168255	0.0168255	0.0168255
GCF_018991195.1_maximum		0.235557	0.235557	0.201906	0.134604	0.033651	0.235557	0.235557	0.235557	0.033651	0.235557	0.235557	0.201906	0.134604	0.235557	0.235557	0.235557	319.554	120.092	1.16264	0.0168255	0.0168255	0.0168255	0.0168255	0.0168255	0.0168255	0.0168255	0.00320166	1000	0.481743	-0.16264	0.904594	38.465	999.901	0.904594	0.235557	1000	1000	0.0075417	0.0750398	0.111896	0.0657408	0.00163285	1.16264	1.16264	0.0168255	0.0168255	0.0168255	0.0168255
GCF_003712535.1_minimum		0.235557	0.235557	0.201906	0.134604	0.033651	0.235557	0.235557	0.235557	0.033651	0.235557	0.235557	0.201906	0.134604	0.235557	0.235557	0.235557	-3	0	0.16264	0.0168255	0.0168255	0.0168255	0.0168255	0.0168255	0.0168255	0.0168255	0.00320166	0.16264	0.481743	-2.57419	0.904594	0.16264	-1000	0.904594	0.235557	-1000	-1000	0.0075417	0	0.111896	0.0657408	0.00163285	0.16264	0.16264	0.0168255	0.0168255	0.0168255	0.0168255
GCF_003712535.1_maximum		1.358	1.358	1.04374	0.976437	0.781947	1.358	1.358	1.358	0.033651	1.358	1.358	1.04374	0.976437	1.358	1.358	1.358	2.84788	1.51342	1.16264	0.0168255	0.0168255	0.0168255	0.0168255	0.0168255	0.0168255	0.0168255	0.00320166	1000	0.481743	-0.16264	0.904594	2.57419	1000	0.904594	1.358	1000	1000	0.0075417	2.28241	0.111896	0.0657408	0.00163285	1.16264	1.16264	0.0168255	0.0168255	0.0168255	0.0168255
GCF_001746265.1_minimum		0.235557	0.235557	0.201906	0.134604	0.033651	0.235557	0.235557	0.235557	0.033651	0.235557	0.235557	0.201906	0.134604	0.235557	0.235557	0.235557	-34.8947	0	0.16264	0.0168255	0.0168255	0.0168255	0.0168255	0.0168255	0.0168255	0.0168255	0.00320166	0.16264	0.481743	-0.323487	0.904594	0.16264	-2.42067	0.904594	0.235557	-1000	-1000	0.0075417	0	0.111896	0.0657408	0.00163285	0.16264	0.16264	0.0168255	0.0168255	0.0168255	0.0168255
GCF_001746265.1_maximum		0.235557	0.235557	0.201906	0.134604	0.033651	0.235557	0.235557	0.235557	0.033651	0.235557	0.235557	0.201906	0.134604	0.235557	0.235557	0.235557	303.481	98.356	0.323487	0.0168255	0.0168255	0.0168255	0.0168255	0.0168255	0.0168255	0.0168255	0.00320166	1000	0.481743	-0.16264	0.904594	0.323487	-2.09898	0.904594	0.235557	1000	1000	0.0075417	0.0750398	0.111896	0.0657408	0.00163285	0.323487	0.323487	0.0168255	0.0168255	0.0168255	0.0168255
GCF_020540475.1_minimum		0.235557	0.235557	0.201906	0.134604	0.033651	0.235557	0.235557	0.235557	0.033651	0.235557	0.235557	0.201906	0.134604	0.235557	0.235557	0.235557	-38.8226	0	0.16264	0.0168255	0.0168255	0.0168255	0.0168255	0.0168255	0.0168255	0.0168255	0.00320166	0.16264	0.481743	-0.488255	0.904594	0.16264	-1000	0.904594	0.235557	-1000	-1000	0.0075417	0	0.111896	0.0657408	0.00163285	0.16264	0.16264	0.0168255	0.0168255	0.0168255	0.0168255
GCF_020540475.1_maximum		0.235557	0.235557	0.201906	0.134604	0.033651	0.235557	0.235557	0.235557	0.033651	0.235557	0.235557	0.201906	0.134604	0.235557	0.235557	0.235557	-31.1235	1.46388	0.488255	0.0168255	0.0168255	0.0168255	0.0168255	0.0168255	0.0168255	0.0168255	0.00320166	1000	0.481743	-0.16264	0.904594	0.488255	1000	0.904594	0.235557	1000	1000	0.0075417	0.0750398	0.111896	0.0657408	0.00163285	0.488255	0.488255	0.0168255	0.0168255	0.0168255	0.0168255
GCF_009870255.1_minimum		0.235557	0.235557	0.201906	0.134604	0.033651	0.235557	0.235557	0.235557	0.033651	0.235557	0.235557	0.201906	0.134604	0.235557	0.235557	0.235557	-73.5338	0	0.16264	0.0168255	0.0168255	0.0168255	0.0168255	0.0168255	0.0168255	0.0168255	0.00320166	0.16264	0.481743	-37.5109	0.904594	0.16264	-1000	0.904594	0.235557	-1000	-1000	0.0075417	0	0.111896	0.0657408	0.00163285	0.16264	0.16264	0.0168255	0.0168255	0.0168255	0.0168255
GCF_009870255.1_maximum		0.235557	0.235557	0.201906	0.134604	0.033651	0.235557	0.235557	0.235557	0.033651	0.235557	0.235557	0.201906	0.134604	0.235557	0.235557	0.235557	311.832	100.491	1.16264	0.0168255	0.0168255	0.0168255	0.0168255	0.0168255	0.0168255	0.0168255	0.00320166	1000	0.481743	-0.16264	0.904594	37.5109	998.027	0.904594	0.235557	1000	1000	0.0075417	0.0750398	0.111896	0.0657408	0.00163285	1.16264	1.16264	0.0168255	0.0168255	0.0168255	0.0168255
GCF_003469955.1_minimum		0.22621	0.22621	0.193894	0.129263	0.0323157	0.22621	0.22621	0.22621	0.0323157	0.22621	0.22621	0.193894	0.129263	0.22621	0.22621	0.22621	-38.2006	0	0.116506	0.0161579	0.0161579	0.0161579	0.0161579	0.0161579	0.0161579	0.0161579	0.00307462	0.116506	0.462627	-0.116506	0.868699	0.116506	-999.855	0.868699	0.22621	-1000	-1000	0.00724244	0	0.107456	0.0631322	0.00156806	0.116506	0.116506	0.0161579	0.0161579	0.0161579	0.0161579
GCF_003469955.1_maximum		0.22621	0.22621	0.193894	0.129263	0.0323157	0.22621	0.22621	0.22621	0.0323157	0.22621	0.22621	0.193894	0.129263	0.22621	0.22621	0.22621	-26.6367	2.20123	0.116506	0.0161579	0.0161579	0.0161579	0.0161579	0.0161579	0.0161579	0.0161579	0.00307462	1000	0.462627	-0.116506	0.868699	0.116506	1000	0.868699	0.22621	1000	1000	0.00724244	0.0720622	0.107456	0.0631322	0.00156806	0.116506	0.116506	0.0161579	0.0161579	0.0161579	0.0161579
GCF_001624905.1_minimum		0.235557	0.235557	0.201906	0.134604	0.033651	0.235557	0.235557	0.235557	0.033651	0.235557	0.235557	0.201906	0.134604	0.235557	0.235557	0.235557	-47.8528	0	1.16264	0.0168255	0.0168255	0.0168255	0.0168255	0.0168255	0.0168255	0.0168255	0.00320166	1.16264	0.481743	-35.7617	0.904594	1.16264	0.330742	0.904594	0.235557	-1000	-1000	0.0075417	0	0.111896	0.0657408	0.00163285	1.16264	1.16264	0.0168255	0.0168255	0.0168255	0.0168255
GCF_001624905.1_maximum		0.235557	0.235557	0.201906	0.134604	0.033651	0.235557	0.235557	0.235557	0.033651	0.235557	0.235557	0.201906	0.134604	0.235557	0.235557	0.235557	302.25	98.5307	1.16264	0.0168255	0.0168255	0.0168255	0.0168255	0.0168255	0.0168255	0.0168255	0.00320166	1000	0.481743	-1.16264	0.904594	35.7617	329.548	0.904594	0.235557	1000	1000	0.0075417	25.4716	0.111896	0.0657408	0.00163285	1.16264	1.16264	0.0168255	0.0168255	0.0168255	0.0168255
GCF_000091405.1_minimum		0.173532	0.173532	0.148741	0.099161	0.0247902	0.173532	0.173532	0.173532	0.0247902	0.173532	0.173532	0.148741	0.099161	0.173532	0.173532	0.173532	-38.3039	0.0123951	0.856501	0.0123951	0.0123951	0.0123951	0.0123951	0.0123951	0.0123951	0.0123951	0.00235862	0.856501	0.354894	-0.856501	0.666402	0.856501	-1000	0.666402	0.173532	-1000	-1000	0.00555587	0	0.0824325	0.0484304	0.0012029	0.856501	0.856501	0.0123951	0.0123951	0.0123951	0.0123951
GCF_000091405.1_maximum		0.173532	0.173532	0.148741	0.099161	0.0247902	0.173532	0.173532	0.173532	0.0247902	0.173532	0.173532	0.148741	0.099161	0.173532	0.173532	0.173532	-18.3369	3.91697	0.856501	0.0123951	0.0123951	0.0123951	0.0123951	0.0123951	0.0123951	0.0123951	0.00235862	1000	0.354894	-0.856501	0.666402	0.856501	999.717	0.666402	0.173532	1000	1000	0.00555587	0.0552808	0.0824325	0.0484304	0.0012029	0.856501	0.856501	0.0123951	0.0123951	0.0123951	0.0123951
GCF_005864245.1_minimum		0.235557	0.235557	0.201906	0.134604	0.033651	0.235557	0.235557	0.235557	0.033651	0.235557	0.235557	0.201906	0.134604	0.235557	0.235557	0.235557	-3	0	0.16264	0.0168255	0.0168255	0.0168255	0.0168255	0.0168255	0.0168255	0.0168255	0.00320166	0.16264	0.481743	-3.41322	0.904594	0.16264	-30.086	0.904594	0.235557	-1000	-1000	0.0075417	0	0.111896	0.0657408	0.00163285	0.16264	0.16264	0.0168255	0.0168255	0.0168255	0.0168255
GCF_005864245.1_maximum		1.77751	1.77751	1.35837	1.29107	1.06162	1.77751	1.77751	1.77751	0.033651	1.77751	1.77751	1.35837	1.29107	1.77751	1.77751	1.77751	5.11949	1.56848	1.16264	0.0168255	0.0168255	0.0168255	0.0168255	0.0168255	0.0168255	0.0168255	0.00320166	1000	0.481743	-0.16264	0.904594	3.41322	0.027461	0.904594	1.77751	1000	1000	0.0075417	2.365	0.111896	0.0657408	0.00163285	1.16264	1.16264	0.0168255	0.0168255	0.0168255	0.0168255
GCF_001854105.1_minimum		0.235557	0.235557	0.201906	0.134604	0.033651	0.235557	0.235557	0.235557	0.033651	0.235557	0.235557	0.201906	0.134604	0.235557	0.235557	0.235557	-50.9244	0	0.16264	0.0168255	0.0168255	0.0168255	0.0168255	0.0168255	0.0168255	0.0168255	0.00320166	0.16264	0.481743	-26.7943	0.904594	0.16264	-1000	0.904594	0.235557	-1000	-1000	0.0075417	0	0.111896	0.0657408	0.00163285	0.16264	0.16264	0.0168255	0.0168255	0.0168255	0.0168255
GCF_001854105.1_maximum		0.235557	0.235557	0.201906	0.134604	0.033651	0.235557	0.235557	0.235557	0.033651	0.235557	0.235557	0.201906	0.134604	0.235557	0.235557	0.235557	319.522	118.284	1.16264	0.0168255	0.0168255	0.0168255	0.0168255	0.0168255	0.0168255	0.0168255	0.00320166	1000	0.481743	-0.16264	0.904594	26.7943	999.901	0.904594	0.235557	1000	1000	0.0075417	0.0750398	0.111896	0.0657408	0.00163285	1.16264	1.16264	0.0168255	0.0168255	0.0168255	0.0168255
GCF_004301905.1_minimum		0.203165	0.203165	0.174141	0.116094	0.0290235	0.203165	0.203165	0.203165	0.0290235	0.203165	0.203165	0.174141	0.116094	0.203165	0.203165	0.203165	-56.9701	0	0.00276139	0.0145118	0.0145118	0.0145118	0.0145118	0.0145118	0.0145118	0.0145118	0.00276139	0.00276139	0.415497	-25.7818	0.7802	0.00276139	-1000	0.7802	0.203165	-1000	-1000	0.00650461	0	0.0965091	0.0567006	0.00140831	0.00276139	0.00276139	0.0145118	0.0145118	0.0145118	0.0145118
GCF_004301905.1_maximum		0.203165	0.203165	0.174141	0.116094	0.0290235	0.203165	0.203165	0.203165	0.0290235	0.203165	0.203165	0.174141	0.116094	0.203165	0.203165	0.203165	322.319	120.141	0.00276139	0.0145118	0.0145118	0.0145118	0.0145118	0.0145118	0.0145118	0.0145118	0.00276139	1000	0.415497	-0.00276139	0.7802	25.7818	998.327	0.7802	0.203165	1000	1000	0.00650461	0.0647208	0.0965091	0.0567006	0.00140831	0.00276139	0.00276139	0.0145118	0.0145118	0.0145118	0.0145118
GCF_009870295.1_minimum		0.235557	0.235557	0.201906	0.134604	0.033651	0.235557	0.235557	0.235557	0.033651	0.235557	0.235557	0.201906	0.134604	0.235557	0.235557	0.235557	-76.5338	0	0.16264	0.0168255	0.0168255	0.0168255	0.0168255	0.0168255	0.0168255	0.0168255	0.00320166	0.16264	0.481743	-39.0109	0.904594	0.16264	-1000	0.904594	0.235557	-1000	-1000	0.0075417	0	0.111896	0.0657408	0.00163285	0.16264	0.16264	0.0168255	0.0168255	0.0168255	0.0168255
GCF_009870295.1_maximum		0.235557	0.235557	0.201906	0.134604	0.033651	0.235557	0.235557	0.235557	0.033651	0.235557	0.235557	0.201906	0.134604	0.235557	0.235557	0.235557	313.165	100.991	1.16264	0.0168255	0.0168255	0.0168255	0.0168255	0.0168255	0.0168255	0.0168255	0.00320166	1000	0.481743	-0.16264	0.904594	39.0109	1000	0.904594	0.235557	1000	1000	0.0075417	0.0750398	0.111896	0.0657408	0.00163285	1.16264	1.16264	0.0168255	0.0168255	0.0168255	0.0168255
GCF_015558325.1_minimum		0.235557	0.235557	0.201906	0.134604	0.033651	0.235557	0.235557	0.235557	0.033651	0.235557	0.235557	0.201906	0.134604	0.235557	0.235557	0.235557	-3	0	0.16264	0.0168255	0.0168255	0.0168255	0.0168255	0.0168255	0.0168255	0.0168255	0.00320166	0.16264	0.481743	-3.40753	0.904594	0.16264	-1000	0.904594	0.235557	-1000	-1000	0.0075417	0	0.111896	0.0657408	0.00163285	0.16264	0.16264	0.0168255	0.0168255	0.0168255	0.0168255
GCF_015558325.1_maximum		1.77467	1.77467	1.35624	1.28894	1.05972	1.77467	1.77467	1.77467	0.033651	1.77467	1.77467	1.35624	1.28894	1.77467	1.77467	1.77467	4.51454	2.06897	1.16264	0.0168255	0.0168255	0.0168255	0.0168255	0.0168255	0.0168255	0.0168255	0.00320166	1000	0.481743	-0.16264	0.904594	3.40753	1000	0.904594	1.77467	1000	1000	0.0075417	3.11574	0.111896	0.0657408	0.00163285	1.16264	1.16264	0.0168255	0.0168255	0.0168255	0.0168255
GCF_004301345.1_minimum		0.235557	0.235557	0.201906	0.134604	0.033651	0.235557	0.235557	0.235557	0.033651	0.235557	0.235557	0.201906	0.134604	0.235557	0.235557	0.235557	-72.442	0	0.16264	0.0168255	0.0168255	0.0168255	0.0168255	0.0168255	0.0168255	0.0168255	0.00320166	0.16264	0.481743	-36.965	0.904594	0.16264	-1000	0.904594	0.235557	-1000	-1000	0.0075417	0	0.111896	0.0657408	0.00163285	0.16264	0.16264	0.0168255	0.0168255	0.0168255	0.0168255
GCF_004301345.1_maximum		0.235557	0.235557	0.201906	0.134604	0.033651	0.235557	0.235557	0.235557	0.033651	0.235557	0.235557	0.201906	0.134604	0.235557	0.235557	0.235557	315.554	118.536	1.16264	0.0168255	0.0168255	0.0168255	0.0168255	0.0168255	0.0168255	0.0168255	0.00320166	1000	0.481743	-0.16264	0.904594	36.965	997.901	0.904594	0.235557	1000	1000	0.0075417	0.0750398	0.111896	0.0657408	0.00163285	1.16264	1.16264	0.0168255	0.0168255	0.0168255	0.0168255
GCF_013425605.1_minimum		0.235557	0.235557	0.201906	0.134604	0.033651	0.235557	0.235557	0.235557	0.033651	0.235557	0.235557	0.201906	0.134604	0.235557	0.235557	0.235557	-3	0	0.16264	0.0168255	0.0168255	0.0168255	0.0168255	0.0168255	0.0168255	0.0168255	0.00320166	0.16264	0.481743	-3.40753	0.904594	0.16264	-1000	0.904594	0.235557	-1000	-1000	0.0075417	0	0.111896	0.0657408	0.00163285	0.16264	0.16264	0.0168255	0.0168255	0.0168255	0.0168255
GCF_013425605.1_maximum		1.77467	1.77467	1.35624	1.28894	1.05972	1.77467	1.77467	1.77467	0.033651	1.77467	1.77467	1.35624	1.28894	1.77467	1.77467	1.77467	4.51454	2.06897	1.16264	0.0168255	0.0168255	0.0168255	0.0168255	0.0168255	0.0168255	0.0168255	0.00320166	1000	0.481743	-0.16264	0.904594	3.40753	1000	0.904594	1.77467	1000	1000	0.0075417	3.11574	0.111896	0.0657408	0.00163285	1.16264	1.16264	0.0168255	0.0168255	0.0168255	0.0168255
GCF_020539365.1_minimum		0.203165	0.203165	0.174141	0.116094	0.0290235	0.203165	0.203165	0.203165	0.0290235	0.203165	0.203165	0.174141	0.116094	0.203165	0.203165	0.203165	-46.9231	0	0.00276139	0.0145118	0.0145118	0.0145118	0.0145118	0.0145118	0.0145118	0.0145118	0.00276139	0.00276139	0.415497	-0.00276139	0.7802	0.00276139	0.00276139	0.7802	0.203165	-1000	-1000	0.00650461	0	0.0965091	0.0567006	0.00140831	0.00276139	0.00276139	0.0145118	0.0145118	0.0145118	0.0145118
GCF_020539365.1_maximum		0.203165	0.203165	0.174141	0.116094	0.0290235	0.203165	0.203165	0.203165	0.0290235	0.203165	0.203165	0.174141	0.116094	0.203165	0.203165	0.203165	-24.2595	3.08567	0.00276139	0.0145118	0.0145118	0.0145118	0.0145118	0.0145118	0.0145118	0.0145118	0.00276139	1000	0.415497	-0.00276139	0.7802	0.00276139	0.00276139	0.7802	0.203165	1000	1000	0.00650461	0.0647208	0.0965091	0.0567006	0.00140831	0.00276139	0.00276139	0.0145118	0.0145118	0.0145118	0.0145118
GCF_000165775.1_minimum		0.235557	0.235557	0.201906	0.134604	0.033651	0.235557	0.235557	0.235557	0.033651	0.235557	0.235557	0.201906	0.134604	0.235557	0.235557	0.235557	-39.2671	0	0.16264	0.0168255	0.0168255	0.0168255	0.0168255	0.0168255	0.0168255	0.0168255	0.00320166	0.16264	0.481743	-1.07764	0.904594	0.16264	-1.92898	0.904594	0.235557	-1000	-1000	0.0075417	0	0.111896	0.0657408	0.00163285	0.16264	0.16264	0.0168255	0.0168255	0.0168255	0.0168255
GCF_000165775.1_maximum		0.235557	0.235557	0.201906	0.134604	0.033651	0.235557	0.235557	0.235557	0.033651	0.235557	0.235557	0.201906	0.134604	0.235557	0.235557	0.235557	-35.8124	0.440298	0.848891	0.0168255	0.0168255	0.0168255	0.0168255	0.0168255	0.0168255	0.0168255	0.00320166	1000	0.481743	-0.16264	0.904594	1.07764	-0.0989759	0.904594	0.235557	1000	1000	0.0075417	0.0750398	0.111896	0.0657408	0.00163285	0.848891	0.848891	0.0168255	0.0168255	0.0168255	0.0168255
GCF_008017355.1_minimum		0.235557	0.235557	0.201906	0.134604	0.033651	0.235557	0.235557	0.235557	0.033651	0.235557	0.235557	0.201906	0.134604	0.235557	0.235557	0.235557	-3	0	0.16264	0.0168255	0.0168255	0.0168255	0.0168255	0.0168255	0.0168255	0.0168255	0.00320166	0.16264	0.481743	-3.40753	0.904594	0.16264	-29.0442	0.904594	0.235557	-1000	-1000	0.0075417	0	0.111896	0.0657408	0.00163285	0.16264	0.16264	0.0168255	0.0168255	0.0168255	0.0168255
GCF_008017355.1_maximum		1.77467	1.77467	1.35624	1.28894	1.05972	1.77467	1.77467	1.77467	0.033651	1.77467	1.77467	1.35624	1.28894	1.77467	1.77467	1.77467	4.51454	1.56468	1.16264	0.0168255	0.0168255	0.0168255	0.0168255	0.0168255	0.0168255	0.0168255	0.00320166	1000	0.481743	-0.16264	0.904594	3.40753	0.027461	0.904594	1.77467	1000	1000	0.0075417	2.3593	0.111896	0.0657408	0.00163285	1.16264	1.16264	0.0168255	0.0168255	0.0168255	0.0168255
GCF_013414845.1_minimum		0.257385	0.257385	0.220615	0.147077	0.0367692	0.257385	0.257385	0.257385	0.0367692	0.257385	0.257385	0.220615	0.147077	0.257385	0.257385	0.257385	-76.3398	0	0.270375	0.0183846	0.0183846	0.0183846	0.0183846	0.0183846	0.0183846	0.0183846	0.00349834	0.270375	0.526384	-0.754172	0.988417	0.270375	-1000	0.988417	0.257385	-1000	-1000	0.00824054	0	0.122265	0.0718326	0.00178415	0.270375	0.270375	0.0183846	0.0183846	0.0183846	0.0183846
GCF_013414845.1_maximum		0.257385	0.257385	0.220615	0.147077	0.0367692	0.257385	0.257385	0.257385	0.0367692	0.257385	0.257385	0.220615	0.147077	0.257385	0.257385	0.257385	-73.0095	0.551507	0.604973	0.0183846	0.0183846	0.0183846	0.0183846	0.0183846	0.0183846	0.0183846	0.00349834	1000	0.526384	-0.270375	0.988417	0.754172	999.752	0.988417	0.257385	1000	1000	0.00824054	0.649063	0.122265	0.0718326	0.00178415	0.604973	0.604973	0.0183846	0.0183846	0.0183846	0.0183846
GCF_004301425.1_minimum		0.235557	0.235557	0.201906	0.134604	0.033651	0.235557	0.235557	0.235557	0.033651	0.235557	0.235557	0.201906	0.134604	0.235557	0.235557	0.235557	-72.442	0	0.16264	0.0168255	0.0168255	0.0168255	0.0168255	0.0168255	0.0168255	0.0168255	0.00320166	0.16264	0.481743	-36.965	0.904594	0.16264	-1000	0.904594	0.235557	-1000	-1000	0.0075417	0	0.111896	0.0657408	0.00163285	0.16264	0.16264	0.0168255	0.0168255	0.0168255	0.0168255
GCF_004301425.1_maximum		0.235557	0.235557	0.201906	0.134604	0.033651	0.235557	0.235557	0.235557	0.033651	0.235557	0.235557	0.201906	0.134604	0.235557	0.235557	0.235557	315.554	118.536	1.16264	0.0168255	0.0168255	0.0168255	0.0168255	0.0168255	0.0168255	0.0168255	0.00320166	1000	0.481743	-0.16264	0.904594	36.965	997.901	0.904594	0.235557	1000	1000	0.0075417	0.0750398	0.111896	0.0657408	0.00163285	1.16264	1.16264	0.0168255	0.0168255	0.0168255	0.0168255
GCF_008727835.1_minimum		0.235557	0.235557	0.201906	0.134604	0.033651	0.235557	0.235557	0.235557	0.033651	0.235557	0.235557	0.201906	0.134604	0.235557	0.235557	0.235557	-3	0	0.16264	0.0168255	0.0168255	0.0168255	0.0168255	0.0168255	0.0168255	0.0168255	0.00320166	0.16264	0.481743	-3.41322	0.904594	0.16264	-1000	0.904594	0.235557	-1000	-1000	0.0075417	0	0.111896	0.0657408	0.00163285	0.16264	0.16264	0.0168255	0.0168255	0.0168255	0.0168255
GCF_008727835.1_maximum		1.77751	1.77751	1.35837	1.29107	1.06162	1.77751	1.77751	1.77751	0.033651	1.77751	1.77751	1.35837	1.29107	1.77751	1.77751	1.77751	6.63237	2.07277	1.16264	0.0168255	0.0168255	0.0168255	0.0168255	0.0168255	0.0168255	0.0168255	0.00320166	1000	0.481743	-0.16264	0.904594	3.41322	1000	0.904594	1.77751	1000	1000	0.0075417	3.12143	0.111896	0.0657408	0.00163285	1.16264	1.16264	0.0168255	0.0168255	0.0168255	0.0168255
GCF_009808655.1_minimum		0.235557	0.235557	0.201906	0.134604	0.033651	0.235557	0.235557	0.235557	0.033651	0.235557	0.235557	0.201906	0.134604	0.235557	0.235557	0.235557	-38.3117	0	0.16264	0.0168255	0.0168255	0.0168255	0.0168255	0.0168255	0.0168255	0.0168255	0.00320166	0.16264	0.481743	-0.211619	0.904594	0.16264	-0.196934	0.904594	0.235557	-1000	-1000	0.0075417	0	0.111896	0.0657408	0.00163285	0.16264	0.16264	0.0168255	0.0168255	0.0168255	0.0168255
GCF_009808655.1_maximum		0.235557	0.235557	0.201906	0.134604	0.033651	0.235557	0.235557	0.235557	0.033651	0.235557	0.235557	0.201906	0.134604	0.235557	0.235557	0.235557	299.773	100.692	0.211619	0.0168255	0.0168255	0.0168255	0.0168255	0.0168255	0.0168255	0.0168255	0.00320166	1000	0.481743	-0.16264	0.904594	0.211619	-0.0989759	0.904594	0.235557	1000	1000	0.0075417	0.0750398	0.111896	0.0657408	0.00163285	0.211619	0.211619	0.0168255	0.0168255	0.0168255	0.0168255
GCF_004302405.1_minimum		0.235557	0.235557	0.201906	0.134604	0.033651	0.235557	0.235557	0.235557	0.033651	0.235557	0.235557	0.201906	0.134604	0.235557	0.235557	0.235557	-72.442	0	0.16264	0.0168255	0.0168255	0.0168255	0.0168255	0.0168255	0.0168255	0.0168255	0.00320166	0.16264	0.481743	-36.965	0.904594	0.16264	-1000	0.904594	0.235557	-1000	-1000	0.0075417	0	0.111896	0.0657408	0.00163285	0.16264	0.16264	0.0168255	0.0168255	0.0168255	0.0168255
GCF_004302405.1_maximum		0.235557	0.235557	0.201906	0.134604	0.033651	0.235557	0.235557	0.235557	0.033651	0.235557	0.235557	0.201906	0.134604	0.235557	0.235557	0.235557	315.554	118.536	1.16264	0.0168255	0.0168255	0.0168255	0.0168255	0.0168255	0.0168255	0.0168255	0.00320166	1000	0.481743	-0.16264	0.904594	36.965	997.901	0.904594	0.235557	1000	1000	0.0075417	0.0750398	0.111896	0.0657408	0.00163285	1.16264	1.16264	0.0168255	0.0168255	0.0168255	0.0168255
GCF_009807745.1_minimum		0.203165	0.203165	0.174141	0.116094	0.0290235	0.203165	0.203165	0.203165	0.0290235	0.203165	0.203165	0.174141	0.116094	0.203165	0.203165	0.203165	-38.7283	0	0.00276139	0.0145118	0.0145118	0.0145118	0.0145118	0.0145118	0.0145118	0.0145118	0.00276139	0.00276139	0.415497	-0.00276139	0.7802	0.00276139	0.00276139	0.7802	0.203165	-1000	-1000	0.00650461	0	0.0965091	0.0567006	0.00140831	0.00276139	0.00276139	0.0145118	0.0145118	0.0145118	0.0145118
GCF_009807745.1_maximum		0.203165	0.203165	0.174141	0.116094	0.0290235	0.203165	0.203165	0.203165	0.0290235	0.203165	0.203165	0.174141	0.116094	0.203165	0.203165	0.203165	-28.405	2.55793	0.00276139	0.0145118	0.0145118	0.0145118	0.0145118	0.0145118	0.0145118	0.0145118	0.00276139	1000	0.415497	-0.00276139	0.7802	0.00276139	0.00276139	0.7802	0.203165	1000	1000	0.00650461	0.0647208	0.0965091	0.0567006	0.00140831	0.00276139	0.00276139	0.0145118	0.0145118	0.0145118	0.0145118
GCF_012843525.1_minimum		0.169546	0.169546	0.145326	0.0968837	0.0242209	0.169546	0.169546	0.169546	0.0242209	0.169546	0.169546	0.145326	0.0968837	0.169546	0.169546	0.169546	-38.9056	0.0121105	0.836831	0.0121105	0.0121105	0.0121105	0.0121105	0.0121105	0.0121105	0.0121105	0.00230446	0.836831	0.346743	-0.836831	0.651098	0.836831	-1000	0.651098	0.169546	-1000	-1000	0.00542827	0	0.0805394	0.0473181	0.00117527	0.836831	0.836831	0.0121105	0.0121105	0.0121105	0.0121105
GCF_012843525.1_maximum		0.169546	0.169546	0.145326	0.0968837	0.0242209	0.169546	0.169546	0.169546	0.0242209	0.169546	0.169546	0.145326	0.0968837	0.169546	0.169546	0.169546	-17.8582	4.22106	0.836831	0.0121105	0.0121105	0.0121105	0.0121105	0.0121105	0.0121105	0.0121105	0.00230446	0.836831	0.346743	-0.836831	0.651098	0.836831	999.769	0.651098	0.169546	1000	1000	0.00542827	0.0540113	0.0805394	0.0473181	0.00117527	0.836831	0.836831	0.0121105	0.0121105	0.0121105	0.0121105
GCF_002993425.1_minimum		0.257385	0.257385	0.220615	0.147077	0.0367692	0.257385	0.257385	0.257385	0.0367692	0.257385	0.257385	0.220615	0.147077	0.257385	0.257385	0.257385	-72.2874	0	0.270375	0.0183846	0.0183846	0.0183846	0.0183846	0.0183846	0.0183846	0.0183846	0.00349834	0.270375	0.526384	-37.5493	0.988417	0.270375	-1000	0.988417	0.257385	-1000	-1000	0.00824054	0	0.122265	0.0718326	0.00178415	0.270375	0.270375	0.0183846	0.0183846	0.0183846	0.0183846
GCF_002993425.1_maximum		0.257385	0.257385	0.220615	0.147077	0.0367692	0.257385	0.257385	0.257385	0.0367692	0.257385	0.257385	0.220615	0.147077	0.257385	0.257385	0.257385	311.181	117.089	1.27038	0.0183846	0.0183846	0.0183846	0.0183846	0.0183846	0.0183846	0.0183846	0.00349834	1000	0.526384	-0.270375	0.988417	37.5493	1000	0.988417	0.257385	1000	1000	0.00824054	0.0819933	0.122265	0.0718326	0.00178415	1.27038	1.27038	0.0183846	0.0183846	0.0183846	0.0183846
GCF_016466095.1_minimum		0.204499	0.204499	0.175285	0.116856	0.0292141	0.204499	0.204499	0.204499	0.0292141	0.204499	0.204499	0.175285	0.116856	0.204499	0.204499	0.204499	-36.7511	0	0.00934592	0.0146071	0.0146071	0.0146071	0.0146071	0.0146071	0.0146071	0.0146071	0.00277952	0.00934592	0.418225	-0.00934592	0.785323	0.00934592	-999.581	0.785323	0.204499	-1000	-1000	0.00654732	0	0.0971428	0.0570729	0.00141756	0.00934592	0.00934592	0.0146071	0.0146071	0.0146071	0.0146071
GCF_016466095.1_maximum		0.204499	0.204499	0.175285	0.116856	0.0292141	0.204499	0.204499	0.204499	0.0292141	0.204499	0.204499	0.175285	0.116856	0.204499	0.204499	0.204499	-20.977	3.32354	0.00934592	0.0146071	0.0146071	0.0146071	0.0146071	0.0146071	0.0146071	0.0146071	0.00277952	1000	0.418225	-0.00934592	0.785323	0.00934592	1000	0.785323	0.204499	1000	1000	0.00654732	0.0651458	0.0971428	0.0570729	0.00141756	0.00934592	0.00934592	0.0146071	0.0146071	0.0146071	0.0146071
GCF_013425735.1_minimum		0.235557	0.235557	0.201906	0.134604	0.033651	0.235557	0.235557	0.235557	0.033651	0.235557	0.235557	0.201906	0.134604	0.235557	0.235557	0.235557	-3	0	0.16264	0.0168255	0.0168255	0.0168255	0.0168255	0.0168255	0.0168255	0.0168255	0.00320166	0.16264	0.481743	-3.40753	0.904594	0.16264	-1000	0.904594	0.235557	-1000	-1000	0.0075417	0	0.111896	0.0657408	0.00163285	0.16264	0.16264	0.0168255	0.0168255	0.0168255	0.0168255
GCF_013425735.1_maximum		1.77467	1.77467	1.35624	1.28894	1.05972	1.77467	1.77467	1.77467	0.033651	1.77467	1.77467	1.35624	1.28894	1.77467	1.77467	1.77467	4.51454	2.06897	1.16264	0.0168255	0.0168255	0.0168255	0.0168255	0.0168255	0.0168255	0.0168255	0.00320166	1000	0.481743	-0.16264	0.904594	3.40753	1000	0.904594	1.77467	1000	1000	0.0075417	3.11574	0.111896	0.0657408	0.00163285	1.16264	1.16264	0.0168255	0.0168255	0.0168255	0.0168255
GCF_007989165.1_minimum		0.203165	0.203165	0.174141	0.116094	0.0290235	0.203165	0.203165	0.203165	0.0290235	0.203165	0.203165	0.174141	0.116094	0.203165	0.203165	0.203165	-75.2607	0	0.00276139	0.0145118	0.0145118	0.0145118	0.0145118	0.0145118	0.0145118	0.0145118	0.00276139	0.00276139	0.415497	-0.00276139	0.7802	0.00276139	0.00276139	0.7802	0.203165	-1000	-1000	0.00650461	0	0.0965091	0.0567006	0.00140831	0.00276139	0.00276139	0.0145118	0.0145118	0.0145118	0.0145118
GCF_007989165.1_maximum		0.203165	0.203165	0.174141	0.116094	0.0290235	0.203165	0.203165	0.203165	0.0290235	0.203165	0.203165	0.174141	0.116094	0.203165	0.203165	0.203165	-22.381	4.2011	0.00276139	0.0145118	0.0145118	0.0145118	0.0145118	0.0145118	0.0145118	0.0145118	0.00276139	1000	0.415497	-0.00276139	0.7802	0.00276139	0.00276139	0.7802	0.203165	1000	1000	0.00650461	0.0647208	0.0965091	0.0567006	0.00140831	0.00276139	0.00276139	0.0145118	0.0145118	0.0145118	0.0145118
GCF_000026505.1_minimum		0.256874	0.256874	0.220178	0.146785	0.0366963	0.256874	0.256874	0.256874	0.0366963	0.256874	0.256874	0.220178	0.146785	0.256874	0.256874	0.256874	-3	0	0.267855	0.0183482	0.0183482	0.0183482	0.0183482	0.0183482	0.0183482	0.0183482	0.0034914	0.267855	0.525339	-0.267855	0.986456	0.267855	-1000	0.986456	0.256874	-1000	-1000	0.00822419	0	0.122023	0.0716901	0.00178062	0.267855	0.267855	0.0183482	0.0183482	0.0183482	0.0183482
GCF_000026505.1_maximum		0.256874	0.256874	0.220178	0.146785	0.0366963	0.256874	0.256874	0.256874	0.0366963	0.256874	0.256874	0.220178	0.146785	0.256874	0.256874	0.256874	-3	0.0183482	0.267855	0.0183482	0.0183482	0.0183482	0.0183482	0.0183482	0.0183482	0.0183482	0.0034914	1000	0.525339	-0.267855	0.986456	0.267855	999.758	0.986456	0.256874	1000	1000	0.00822419	1.19049e-09	0.122023	0.0716901	0.00178062	0.267855	0.267855	0.0183482	0.0183482	0.0183482	0.0183482
GCF_009807805.1_minimum		0.203165	0.203165	0.174141	0.116094	0.0290235	0.203165	0.203165	0.203165	0.0290235	0.203165	0.203165	0.174141	0.116094	0.203165	0.203165	0.203165	-40.4506	0	0.00276139	0.0145118	0.0145118	0.0145118	0.0145118	0.0145118	0.0145118	0.0145118	0.00276139	0.00276139	0.415497	-0.00276139	0.7802	0.00276139	-4.21053	0.7802	0.203165	-1000	-1000	0.00650461	0	0.0965091	0.0567006	0.00140831	0.00276139	0.00276139	0.0145118	0.0145118	0.0145118	0.0145118
GCF_009807805.1_maximum		0.203165	0.203165	0.174141	0.116094	0.0290235	0.203165	0.203165	0.203165	0.0290235	0.203165	0.203165	0.174141	0.116094	0.203165	0.203165	0.203165	-21.8536	3.14284	0.00276139	0.0145118	0.0145118	0.0145118	0.0145118	0.0145118	0.0145118	0.0145118	0.00276139	1000	0.415497	-0.00276139	0.7802	0.00276139	0.436226	0.7802	0.203165	1000	1000	0.00650461	0.0647208	0.0965091	0.0567006	0.00140831	0.00276139	0.00276139	0.0145118	0.0145118	0.0145118	0.0145118
GCF_017695935.1_minimum		0.159645	0.159645	0.136838	0.0912254	0.0228064	0.159645	0.159645	0.159645	0.0228064	0.159645	0.159645	0.136838	0.0912254	0.159645	0.159645	0.159645	-38.8339	0.0114032	0.787958	0.0114032	0.0114032	0.0114032	0.0114032	0.0114032	0.0114032	0.0114032	0.00216987	0.787958	0.326493	-0.787958	0.613072	0.787958	-0.100275	0.613072	0.159645	-1000	-1000	0.00511125	0	0.0758357	0.0445547	0.00110663	0.787958	0.787958	0.0114032	0.0114032	0.0114032	0.0114032
GCF_017695935.1_maximum		0.159645	0.159645	0.136838	0.0912254	0.0228064	0.159645	0.159645	0.159645	0.0228064	0.159645	0.159645	0.136838	0.0912254	0.159645	0.159645	0.159645	-13.4009	4.96414	0.787958	0.0114032	0.0114032	0.0114032	0.0114032	0.0114032	0.0114032	0.0114032	0.00216987	1000	0.326493	-0.787958	0.613072	0.787958	-0.100275	0.613072	0.159645	1000	1000	0.00511125	0.0508569	0.0758357	0.0445547	0.00110663	0.787958	0.787958	0.0114032	0.0114032	0.0114032	0.0114032
GCF_020995385.1_minimum		0.173532	0.173532	0.148741	0.099161	0.0247902	0.173532	0.173532	0.173532	0.0247902	0.173532	0.173532	0.148741	0.099161	0.173532	0.173532	0.173532	-38.0505	0.0123951	0.856501	0.0123951	0.0123951	0.0123951	0.0123951	0.0123951	0.0123951	0.0123951	0.00235862	0.856501	0.354894	-0.856501	0.666402	0.856501	-0.282974	0.666402	0.173532	-1000	-1000	0.00555587	0	0.0824325	0.0484304	0.0012029	0.856501	0.856501	0.0123951	0.0123951	0.0123951	0.0123951
GCF_020995385.1_maximum		0.173532	0.173532	0.148741	0.099161	0.0247902	0.173532	0.173532	0.173532	0.0247902	0.173532	0.173532	0.148741	0.099161	0.173532	0.173532	0.173532	-18.9542	3.78178	0.856501	0.0123951	0.0123951	0.0123951	0.0123951	0.0123951	0.0123951	0.0123951	0.00235862	0.856501	0.354894	-0.856501	0.666402	0.856501	-0.282974	0.666402	0.173532	1000	1000	0.00555587	0.0552808	0.0824325	0.0484304	0.0012029	0.856501	0.856501	0.0123951	0.0123951	0.0123951	0.0123951
GCF_015548605.1_minimum		0.235557	0.235557	0.201906	0.134604	0.033651	0.235557	0.235557	0.235557	0.033651	0.235557	0.235557	0.201906	0.134604	0.235557	0.235557	0.235557	-76.5338	0	0.16264	0.0168255	0.0168255	0.0168255	0.0168255	0.0168255	0.0168255	0.0168255	0.00320166	0.16264	0.481743	-5.12178	0.904594	0.16264	-1000	0.904594	0.235557	-1000	-1000	0.0075417	0	0.111896	0.0657408	0.00163285	0.16264	0.16264	0.0168255	0.0168255	0.0168255	0.0168255
GCF_015548605.1_maximum		0.235557	0.235557	0.201906	0.134604	0.033651	0.235557	0.235557	0.235557	0.033651	0.235557	0.235557	0.201906	0.134604	0.235557	0.235557	0.235557	-25.2331	2.99063	1.16264	0.0168255	0.0168255	0.0168255	0.0168255	0.0168255	0.0168255	0.0168255	0.00320166	1000	0.481743	-0.16264	0.904594	5.12178	1000	0.904594	0.235557	1000	1000	0.0075417	0.0750398	0.111896	0.0657408	0.00163285	1.16264	1.16264	0.0168255	0.0168255	0.0168255	0.0168255
GCF_002079325.1_minimum		0.235557	0.235557	0.201906	0.134604	0.033651	0.235557	0.235557	0.235557	0.033651	0.235557	0.235557	0.201906	0.134604	0.235557	0.235557	0.235557	-73.5338	0	0.16264	0.0168255	0.0168255	0.0168255	0.0168255	0.0168255	0.0168255	0.0168255	0.00320166	0.16264	0.481743	-2.61801	0.904594	0.16264	-1000	0.904594	0.235557	-1000	-1000	0.0075417	0	0.111896	0.0657408	0.00163285	0.16264	0.16264	0.0168255	0.0168255	0.0168255	0.0168255
GCF_002079325.1_maximum		0.235557	0.235557	0.201906	0.134604	0.033651	0.235557	0.235557	0.235557	0.033651	0.235557	0.235557	0.201906	0.134604	0.235557	0.235557	0.235557	-34.7399	1.48836	1.16264	0.0168255	0.0168255	0.0168255	0.0168255	0.0168255	0.0168255	0.0168255	0.00320166	1000	0.481743	-0.16264	0.904594	2.61801	998.027	0.904594	0.235557	1000	1000	0.0075417	0.0750398	0.111896	0.0657408	0.00163285	1.16264	1.16264	0.0168255	0.0168255	0.0168255	0.0168255
GCF_019576155.1_minimum		0.204499	0.204499	0.175285	0.116856	0.0292141	0.204499	0.204499	0.204499	0.0292141	0.204499	0.204499	0.175285	0.116856	0.204499	0.204499	0.204499	-36.7511	0	0.00934592	0.0146071	0.0146071	0.0146071	0.0146071	0.0146071	0.0146071	0.0146071	0.00277952	0.00934592	0.418225	-0.00934592	0.785323	0.00934592	-999.581	0.785323	0.204499	-1000	-1000	0.00654732	0	0.0971428	0.0570729	0.00141756	0.00934592	0.00934592	0.0146071	0.0146071	0.0146071	0.0146071
GCF_019576155.1_maximum		0.204499	0.204499	0.175285	0.116856	0.0292141	0.204499	0.204499	0.204499	0.0292141	0.204499	0.204499	0.175285	0.116856	0.204499	0.204499	0.204499	-20.977	3.32354	0.00934592	0.0146071	0.0146071	0.0146071	0.0146071	0.0146071	0.0146071	0.0146071	0.00277952	1000	0.418225	-0.00934592	0.785323	0.00934592	1000	0.785323	0.204499	1000	1000	0.00654732	0.0651458	0.0971428	0.0570729	0.00141756	0.00934592	0.00934592	0.0146071	0.0146071	0.0146071	0.0146071
GCF_002243305.1_minimum		0.235557	0.235557	0.201906	0.134604	0.033651	0.235557	0.235557	0.235557	0.033651	0.235557	0.235557	0.201906	0.134604	0.235557	0.235557	0.235557	-35.7931	0	0.16264	0.0168255	0.0168255	0.0168255	0.0168255	0.0168255	0.0168255	0.0168255	0.00320166	0.16264	0.481743	-0.488255	0.904594	0.16264	-1000	0.904594	0.235557	-1000	-1000	0.0075417	0	0.111896	0.0657408	0.00163285	0.16264	0.16264	0.0168255	0.0168255	0.0168255	0.0168255
GCF_002243305.1_maximum		0.235557	0.235557	0.201906	0.134604	0.033651	0.235557	0.235557	0.235557	0.033651	0.235557	0.235557	0.201906	0.134604	0.235557	0.235557	0.235557	-31.0552	0.861589	0.488255	0.0168255	0.0168255	0.0168255	0.0168255	0.0168255	0.0168255	0.0168255	0.00320166	1000	0.481743	-0.16264	0.904594	0.488255	999.982	0.904594	0.235557	1000	1000	0.0075417	0.0750398	0.111896	0.0657408	0.00163285	0.488255	0.488255	0.0168255	0.0168255	0.0168255	0.0168255
GCF_001888775.1_minimum		0.235557	0.235557	0.201906	0.134604	0.033651	0.235557	0.235557	0.235557	0.033651	0.235557	0.235557	0.201906	0.134604	0.235557	0.235557	0.235557	-72.442	0	0.16264	0.0168255	0.0168255	0.0168255	0.0168255	0.0168255	0.0168255	0.0168255	0.00320166	0.16264	0.481743	-36.965	0.904594	0.16264	-1000	0.904594	0.235557	-1000	-1000	0.0075417	0	0.111896	0.0657408	0.00163285	0.16264	0.16264	0.0168255	0.0168255	0.0168255	0.0168255
GCF_001888775.1_maximum		0.235557	0.235557	0.201906	0.134604	0.033651	0.235557	0.235557	0.235557	0.033651	0.235557	0.235557	0.201906	0.134604	0.235557	0.235557	0.235557	315.554	118.536	1.16264	0.0168255	0.0168255	0.0168255	0.0168255	0.0168255	0.0168255	0.0168255	0.00320166	1000	0.481743	-0.16264	0.904594	36.965	997.901	0.904594	0.235557	1000	1000	0.0075417	0.0750398	0.111896	0.0657408	0.00163285	1.16264	1.16264	0.0168255	0.0168255	0.0168255	0.0168255
GCF_020088965.1_minimum		0.128692	0.128692	0.110308	0.0735385	0.0183846	0.128692	0.128692	0.128692	0.0183846	0.128692	0.128692	0.110308	0.0735385	0.128692	0.128692	0.128692	-80.8969	0	0.00174917	0.00919231	0.00919231	0.00919231	0.00919231	0.00919231	0.00919231	0.00919231	0.00174917	0.00174917	0.263192	-3.62004	0.494209	0.00174917	-1000	0.494209	0.128692	-1000	-1000	0.00412027	0	0.0611326	0.0359163	0.000892077	0.00174917	0.00174917	0.00919231	0.00919231	0.00919231	0.00919231
GCF_020088965.1_maximum		0.128692	0.128692	0.110308	0.0735385	0.0183846	0.128692	0.128692	0.128692	0.0183846	0.128692	0.128692	0.110308	0.0735385	0.128692	0.128692	0.128692	-28.2808	9.89425	0.635188	0.00919231	0.00919231	0.00919231	0.00919231	0.00919231	0.00919231	0.00919231	0.00174917	1000	0.263192	-0.00174917	0.494208	3.62004	1000	0.494208	0.128692	1000	1000	0.00412027	16.4971	0.0611326	0.0359163	0.000892077	0.635188	0.635188	0.00919231	0.00919231	0.00919231	0.00919231
GCF_021133715.1_minimum		0.201658	0.201658	0.17285	0.115233	0.0288083	0.201658	0.201658	0.201658	0.0288083	0.201658	0.201658	0.17285	0.115233	0.201658	0.201658	0.201658	-48.6511	0	0.995325	0.0144041	0.0144041	0.0144041	0.0144041	0.0144041	0.0144041	0.0144041	0.00274091	0.995325	0.412416	-36.4157	0.774414	0.995325	-49.772	0.774414	0.201658	-1000	-1000	0.00645637	0	0.0957933	0.0562801	0.00139786	0.995325	0.995325	0.0144041	0.0144041	0.0144041	0.0144041
GCF_021133715.1_maximum		0.201658	0.201658	0.17285	0.115233	0.0288083	0.201658	0.201658	0.201658	0.0288083	0.201658	0.201658	0.17285	0.115233	0.201658	0.201658	0.201658	309.533	100.909	0.995325	0.0144041	0.0144041	0.0144041	0.0144041	0.0144041	0.0144041	0.0144041	0.00274091	1000	0.412416	-0.995325	0.774414	36.4157	-2.54476	0.774414	0.201658	1000	1000	0.00645637	25.5222	0.0957933	0.0562801	0.00139786	0.995325	0.995325	0.0144041	0.0144041	0.0144041	0.0144041
GCF_018917265.1_minimum		0.200025	0.200025	0.17145	0.1143	0.028575	0.200025	0.200025	0.200025	0.028575	0.200025	0.200025	0.17145	0.1143	0.200025	0.200025	0.200025	-38.3849	0.0142875	0.987263	0.0142875	0.0142875	0.0142875	0.0142875	0.0142875	0.0142875	0.0142875	0.00271871	0.987263	0.409075	-0.987263	0.768142	0.987263	-1000	0.768142	0.200025	-1000	-1000	0.00640408	0	0.0950175	0.0558242	0.00138654	0.987263	0.987263	0.0142875	0.0142875	0.0142875	0.0142875
GCF_018917265.1_maximum		0.200025	0.200025	0.17145	0.1143	0.028575	0.200025	0.200025	0.200025	0.028575	0.200025	0.200025	0.17145	0.1143	0.200025	0.200025	0.200025	-27.18	2.25463	0.987263	0.0142875	0.0142875	0.0142875	0.0142875	0.0142875	0.0142875	0.0142875	0.00271871	1000	0.409075	-0.987263	0.768142	0.987263	999.368	0.768142	0.200025	1000	1000	0.00640408	0.0637206	0.0950175	0.0558242	0.00138654	0.987263	0.987263	0.0142875	0.0142875	0.0142875	0.0142875
GCF_017134355.1_minimum		0.235557	0.235557	0.201906	0.134604	0.033651	0.235557	0.235557	0.235557	0.033651	0.235557	0.235557	0.201906	0.134604	0.235557	0.235557	0.235557	-46.7886	0	0.16264	0.0168255	0.0168255	0.0168255	0.0168255	0.0168255	0.0168255	0.0168255	0.00320166	0.16264	0.481743	-0.732923	0.904594	0.16264	-1000	0.904594	0.235557	-1000	-1000	0.0075417	0	0.111896	0.0657408	0.00163285	0.16264	0.16264	0.0168255	0.0168255	0.0168255	0.0168255
GCF_017134355.1_maximum		0.235557	0.235557	0.201906	0.134604	0.033651	0.235557	0.235557	0.235557	0.033651	0.235557	0.235557	0.201906	0.134604	0.235557	0.235557	0.235557	319.606	118.312	0.447781	0.0168255	0.0168255	0.0168255	0.0168255	0.0168255	0.0168255	0.0168255	0.00320166	1000	0.481743	-0.16264	0.904594	0.732923	999.901	0.904594	0.235557	1000	1000	0.0075417	0.0750398	0.111896	0.0657408	0.00163285	0.447781	0.447781	0.0168255	0.0168255	0.0168255	0.0168255
GCF_009679155.1_minimum		0.235557	0.235557	0.201906	0.134604	0.033651	0.235557	0.235557	0.235557	0.033651	0.235557	0.235557	0.201906	0.134604	0.235557	0.235557	0.235557	-67.4004	0	0.16264	0.0168255	0.0168255	0.0168255	0.0168255	0.0168255	0.0168255	0.0168255	0.00320166	0.16264	0.481743	-34.4442	0.904594	0.16264	-1000	0.904594	0.235557	-1000	-1000	0.0075417	0	0.111896	0.0657408	0.00163285	0.16264	0.16264	0.0168255	0.0168255	0.0168255	0.0168255
GCF_009679155.1_maximum		0.235557	0.235557	0.201906	0.134604	0.033651	0.235557	0.235557	0.235557	0.033651	0.235557	0.235557	0.201906	0.134604	0.235557	0.235557	0.235557	301.387	99.01	1.16264	0.0168255	0.0168255	0.0168255	0.0168255	0.0168255	0.0168255	0.0168255	0.00320166	1000	0.481743	-0.16264	0.904594	34.4442	-1.97254	0.904594	0.235557	1000	1000	0.0075417	0.0750398	0.111896	0.0657408	0.00163285	1.16264	1.16264	0.0168255	0.0168255	0.0168255	0.0168255
GCF_019583415.1_minimum		0.156407	0.156407	0.134064	0.0893757	0.0223439	0.156407	0.156407	0.156407	0.0223439	0.156407	0.156407	0.134064	0.0893757	0.156407	0.156407	0.156407	-38.3342	0	0.771981	0.011172	0.011172	0.011172	0.011172	0.011172	0.011172	0.011172	0.00212587	0.771981	0.319873	-0.771981	0.600641	0.771981	-1.97374	0.600641	0.156407	-1000	-1000	0.00500761	0	0.074298	0.0436512	0.00108419	0.771981	0.771981	0.011172	0.011172	0.011172	0.011172
GCF_019583415.1_maximum		0.156407	0.156407	0.134064	0.0893757	0.0223439	0.156407	0.156407	0.156407	0.0223439	0.156407	0.156407	0.134064	0.0893757	0.156407	0.156407	0.156407	319.854	103.822	0.771981	0.011172	0.011172	0.011172	0.011172	0.011172	0.011172	0.011172	0.00212587	1000	0.319873	-0.771981	0.600641	0.771981	-1.97374	0.600641	0.156407	1000	1000	0.00500761	7.85554	0.074298	0.0436512	0.00108419	0.771981	0.771981	0.011172	0.011172	0.011172	0.011172
GCF_009741835.1_minimum		0.173532	0.173532	0.148741	0.099161	0.0247902	0.173532	0.173532	0.173532	0.0247902	0.173532	0.173532	0.148741	0.099161	0.173532	0.173532	0.173532	-38.3149	0.0123951	0.856501	0.0123951	0.0123951	0.0123951	0.0123951	0.0123951	0.0123951	0.0123951	0.00235862	0.856501	0.354894	-0.856501	0.666402	0.856501	-0.282974	0.666402	0.173532	-1000	-1000	0.00555587	0	0.0824325	0.0484304	0.0012029	0.856501	0.856501	0.0123951	0.0123951	0.0123951	0.0123951
GCF_009741835.1_maximum		0.173532	0.173532	0.148741	0.099161	0.0247902	0.173532	0.173532	0.173532	0.0247902	0.173532	0.173532	0.148741	0.099161	0.173532	0.173532	0.173532	-17.9206	3.93804	0.856501	0.0123951	0.0123951	0.0123951	0.0123951	0.0123951	0.0123951	0.0123951	0.00235862	1000	0.354894	-0.856501	0.666402	0.856501	-0.282974	0.666402	0.173532	1000	1000	0.00555587	0.0552808	0.0824325	0.0484304	0.0012029	0.856501	0.856501	0.0123951	0.0123951	0.0123951	0.0123951
GCF_003288215.1_minimum		0.203165	0.203165	0.174141	0.116094	0.0290235	0.203165	0.203165	0.203165	0.0290235	0.203165	0.203165	0.174141	0.116094	0.203165	0.203165	0.203165	-75.2607	0	0.00276139	0.0145118	0.0145118	0.0145118	0.0145118	0.0145118	0.0145118	0.0145118	0.00276139	0.00276139	0.415497	-0.00276139	0.7802	0.00276139	0.00276139	0.7802	0.203165	-1000	-1000	0.00650461	0	0.0965091	0.0567006	0.00140831	0.00276139	0.00276139	0.0145118	0.0145118	0.0145118	0.0145118
GCF_003288215.1_maximum		0.203165	0.203165	0.174141	0.116094	0.0290235	0.203165	0.203165	0.203165	0.0290235	0.203165	0.203165	0.174141	0.116094	0.203165	0.203165	0.203165	-22.381	4.2011	0.00276139	0.0145118	0.0145118	0.0145118	0.0145118	0.0145118	0.0145118	0.0145118	0.00276139	1000	0.415497	-0.00276139	0.7802	0.00276139	0.00276139	0.7802	0.203165	1000	1000	0.00650461	0.0647208	0.0965091	0.0567006	0.00140831	0.00276139	0.00276139	0.0145118	0.0145118	0.0145118	0.0145118
GCF_000284695.1_minimum		0.169714	0.169714	0.145469	0.0969793	0.0242448	0.169714	0.169714	0.169714	0.0242448	0.169714	0.169714	0.145469	0.0969793	0.169714	0.169714	0.169714	-37.9863	0	0.837657	0.0121224	0.0121224	0.0121224	0.0121224	0.0121224	0.0121224	0.0121224	0.00230673	0.837657	0.347085	-0.837657	0.65174	0.837657	-2.14165	0.65174	0.169714	-1000	-1000	0.00543363	0	0.0806189	0.0473648	0.00117643	0.837657	0.837657	0.0121224	0.0121224	0.0121224	0.0121224
GCF_000284695.1_maximum		0.169714	0.169714	0.145469	0.0969793	0.0242448	0.169714	0.169714	0.169714	0.0242448	0.169714	0.169714	0.145469	0.0969793	0.169714	0.169714	0.169714	315.534	102.84	0.837657	0.0121224	0.0121224	0.0121224	0.0121224	0.0121224	0.0121224	0.0121224	0.00230673	0.837657	0.347085	-0.837657	0.65174	0.837657	-2.14165	0.65174	0.169714	1000	1000	0.00543363	8.78954	0.0806189	0.0473648	0.00117643	0.837657	0.837657	0.0121224	0.0121224	0.0121224	0.0121224
GCF_002218925.1_minimum		0.173532	0.173532	0.148741	0.099161	0.0247902	0.173532	0.173532	0.173532	0.0247902	0.173532	0.173532	0.148741	0.099161	0.173532	0.173532	0.173532	-38.3039	0.0123951	0.856501	0.0123951	0.0123951	0.0123951	0.0123951	0.0123951	0.0123951	0.0123951	0.00235862	0.856501	0.354894	-0.856501	0.666402	0.856501	-0.282974	0.666402	0.173532	-1000	-1000	0.00555587	0	0.0824325	0.0484304	0.0012029	0.856501	0.856501	0.0123951	0.0123951	0.0123951	0.0123951
GCF_002218925.1_maximum		0.173532	0.173532	0.148741	0.099161	0.0247902	0.173532	0.173532	0.173532	0.0247902	0.173532	0.173532	0.148741	0.099161	0.173532	0.173532	0.173532	319.88	103.917	0.856501	0.0123951	0.0123951	0.0123951	0.0123951	0.0123951	0.0123951	0.0123951	0.00235862	1000	0.354894	-0.856501	0.666402	0.856501	-0.282974	0.666402	0.173532	1000	1000	0.00555587	0.0552808	0.0824325	0.0484304	0.0012029	0.856501	0.856501	0.0123951	0.0123951	0.0123951	0.0123951
GCF_003062025.1_minimum		0.159645	0.159645	0.136838	0.0912254	0.0228064	0.159645	0.159645	0.159645	0.0228064	0.159645	0.159645	0.136838	0.0912254	0.159645	0.159645	0.159645	-38.8339	0.0114032	0.787958	0.0114032	0.0114032	0.0114032	0.0114032	0.0114032	0.0114032	0.0114032	0.00216987	0.787958	0.326493	-0.787958	0.613072	0.787958	-0.100275	0.613072	0.159645	-1000	-1000	0.00511125	0	0.0758357	0.0445547	0.00110663	0.787958	0.787958	0.0114032	0.0114032	0.0114032	0.0114032
GCF_003062025.1_maximum		0.159645	0.159645	0.136838	0.0912254	0.0228064	0.159645	0.159645	0.159645	0.0228064	0.159645	0.159645	0.136838	0.0912254	0.159645	0.159645	0.159645	-13.4009	4.96414	0.787958	0.0114032	0.0114032	0.0114032	0.0114032	0.0114032	0.0114032	0.0114032	0.00216987	1000	0.326493	-0.787958	0.613072	0.787958	-0.100275	0.613072	0.159645	1000	1000	0.00511125	0.0508569	0.0758357	0.0445547	0.00110663	0.787958	0.787958	0.0114032	0.0114032	0.0114032	0.0114032
GCF_009809885.1_minimum		0.203165	0.203165	0.174141	0.116094	0.0290235	0.203165	0.203165	0.203165	0.0290235	0.203165	0.203165	0.174141	0.116094	0.203165	0.203165	0.203165	-39.0527	0	0.00276139	0.0145118	0.0145118	0.0145118	0.0145118	0.0145118	0.0145118	0.0145118	0.00276139	0.00276139	0.415497	-0.00276139	0.7802	0.00276139	0.00276139	0.7802	0.203165	-1000	-1000	0.00650461	0	0.0965091	0.0567006	0.00140831	0.00276139	0.00276139	0.0145118	0.0145118	0.0145118	0.0145118
GCF_009809885.1_maximum		0.203165	0.203165	0.174141	0.116094	0.0290235	0.203165	0.203165	0.203165	0.0290235	0.203165	0.203165	0.174141	0.116094	0.203165	0.203165	0.203165	306.383	103.086	0.00276139	0.0145118	0.0145118	0.0145118	0.0145118	0.0145118	0.0145118	0.0145118	0.00276139	1000	0.415497	-0.00276139	0.7802	0.00276139	0.00276139	0.7802	0.203165	1000	1000	0.00650461	0.0647208	0.0965091	0.0567006	0.00140831	0.00276139	0.00276139	0.0145118	0.0145118	0.0145118	0.0145118
GCF_002156605.1_minimum		0.235557	0.235557	0.201906	0.134604	0.033651	0.235557	0.235557	0.235557	0.033651	0.235557	0.235557	0.201906	0.134604	0.235557	0.235557	0.235557	-75.192	0	0.16264	0.0168255	0.0168255	0.0168255	0.0168255	0.0168255	0.0168255	0.0168255	0.00320166	0.16264	0.481743	-0.732923	0.904594	0.16264	-1000	0.904594	0.235557	-1000	-1000	0.0075417	0	0.111896	0.0657408	0.00163285	0.16264	0.16264	0.0168255	0.0168255	0.0168255	0.0168255
GCF_002156605.1_maximum		9.21846	9.21846	6.84144	6.77414	5.79627	9.21846	9.21846	9.21846	0.033651	9.21846	9.21846	6.84144	6.77414	9.21846	9.21846	9.21846	315.841	103.229	0.447781	0.0168255	0.0168255	0.0168255	0.0168255	0.0168255	0.0168255	0.0168255	0.00320166	1000	0.481743	-0.16264	0.904594	0.732923	999.901	0.904594	9.21846	1000	1000	0.0075417	0.0750398	0.111896	0.0657408	0.00163285	0.447781	0.447781	0.0168255	0.0168255	0.0168255	0.0168255
GCF_001807635.1_minimum		0.235557	0.235557	0.201906	0.134604	0.033651	0.235557	0.235557	0.235557	0.033651	0.235557	0.235557	0.201906	0.134604	0.235557	0.235557	0.235557	-3	0	0.16264	0.0168255	0.0168255	0.0168255	0.0168255	0.0168255	0.0168255	0.0168255	0.00320166	0.16264	0.481743	-3.40753	0.904594	0.16264	-1000	0.904594	0.235557	-1000	-1000	0.0075417	0	0.111896	0.0657408	0.00163285	0.16264	0.16264	0.0168255	0.0168255	0.0168255	0.0168255
GCF_001807635.1_maximum		1.77467	1.77467	1.35624	1.28894	1.05972	1.77467	1.77467	1.77467	0.033651	1.77467	1.77467	1.35624	1.28894	1.77467	1.77467	1.77467	4.51454	2.06897	1.16264	0.0168255	0.0168255	0.0168255	0.0168255	0.0168255	0.0168255	0.0168255	0.00320166	1000	0.481743	-0.16264	0.904594	3.40753	1000	0.904594	1.77467	1000	1000	0.0075417	3.11574	0.111896	0.0657408	0.00163285	1.16264	1.16264	0.0168255	0.0168255	0.0168255	0.0168255
GCF_021029605.1_minimum		0.235557	0.235557	0.201906	0.134604	0.033651	0.235557	0.235557	0.235557	0.033651	0.235557	0.235557	0.201906	0.134604	0.235557	0.235557	0.235557	-35.793	0	0.16264	0.0168255	0.0168255	0.0168255	0.0168255	0.0168255	0.0168255	0.0168255	0.00320166	0.16264	0.481743	-0.488198	0.904594	0.16264	-1000	0.904594	0.235557	-1000	-1000	0.0075417	0	0.111896	0.0657408	0.00163285	0.16264	0.16264	0.0168255	0.0168255	0.0168255	0.0168255
GCF_021029605.1_maximum		0.235557	0.235557	0.201906	0.134604	0.033651	0.235557	0.235557	0.235557	0.033651	0.235557	0.235557	0.201906	0.134604	0.235557	0.235557	0.235557	-31.0564	0.861321	0.488198	0.0168255	0.0168255	0.0168255	0.0168255	0.0168255	0.0168255	0.0168255	0.00320166	1000	0.481743	-0.16264	0.904594	0.488198	999.982	0.904594	0.235557	1000	1000	0.0075417	0.0750398	0.111896	0.0657408	0.00163285	0.488198	0.488198	0.0168255	0.0168255	0.0168255	0.0168255
GCF_002079685.1_minimum		0.235557	0.235557	0.201906	0.134604	0.033651	0.235557	0.235557	0.235557	0.033651	0.235557	0.235557	0.201906	0.134604	0.235557	0.235557	0.235557	-76.5338	0	0.16264	0.0168255	0.0168255	0.0168255	0.0168255	0.0168255	0.0168255	0.0168255	0.00320166	0.16264	0.481743	-5.12178	0.904594	0.16264	-1000	0.904594	0.235557	-1000	-1000	0.0075417	0	0.111896	0.0657408	0.00163285	0.16264	0.16264	0.0168255	0.0168255	0.0168255	0.0168255
GCF_002079685.1_maximum		0.235557	0.235557	0.201906	0.134604	0.033651	0.235557	0.235557	0.235557	0.033651	0.235557	0.235557	0.201906	0.134604	0.235557	0.235557	0.235557	-25.2331	2.99063	1.16264	0.0168255	0.0168255	0.0168255	0.0168255	0.0168255	0.0168255	0.0168255	0.00320166	1000	0.481743	-0.16264	0.904594	5.12178	1000	0.904594	0.235557	1000	1000	0.0075417	0.0750398	0.111896	0.0657408	0.00163285	1.16264	1.16264	0.0168255	0.0168255	0.0168255	0.0168255
GCF_019175405.1_minimum		0.235557	0.235557	0.201906	0.134604	0.033651	0.235557	0.235557	0.235557	0.033651	0.235557	0.235557	0.201906	0.134604	0.235557	0.235557	0.235557	-3	0	0.16264	0.0168255	0.0168255	0.0168255	0.0168255	0.0168255	0.0168255	0.0168255	0.00320166	0.16264	0.481743	-3.40753	0.904594	0.16264	-1000	0.904594	0.235557	-1000	-1000	0.0075417	0	0.111896	0.0657408	0.00163285	0.16264	0.16264	0.0168255	0.0168255	0.0168255	0.0168255
GCF_019175405.1_maximum		1.77467	1.77467	1.35624	1.28894	1.05972	1.77467	1.77467	1.77467	0.033651	1.77467	1.77467	1.35624	1.28894	1.77467	1.77467	1.77467	4.51454	2.06897	1.16264	0.0168255	0.0168255	0.0168255	0.0168255	0.0168255	0.0168255	0.0168255	0.00320166	1000	0.481743	-0.16264	0.904594	3.40753	1000	0.904594	1.77467	1000	1000	0.0075417	3.11574	0.111896	0.0657408	0.00163285	1.16264	1.16264	0.0168255	0.0168255	0.0168255	0.0168255
GCF_019926965.1_minimum		0.257385	0.257385	0.220615	0.147077	0.0367692	0.257385	0.257385	0.257385	0.0367692	0.257385	0.257385	0.220615	0.147077	0.257385	0.257385	0.257385	-76.32	0	0.270375	0.0183846	0.0183846	0.0183846	0.0183846	0.0183846	0.0183846	0.0183846	0.00349834	0.270375	0.526384	-0.339836	0.988417	0.270375	-1000	0.988417	0.257385	-1000	-1000	0.00824054	0	0.122265	0.0718326	0.00178415	0.270375	0.270375	0.0183846	0.0183846	0.0183846	0.0183846
GCF_019926965.1_maximum		0.257385	0.257385	0.220615	0.147077	0.0367692	0.257385	0.257385	0.257385	0.0367692	0.257385	0.257385	0.220615	0.147077	0.257385	0.257385	0.257385	-75.5121	0.0929528	0.323069	0.0183846	0.0183846	0.0183846	0.0183846	0.0183846	0.0183846	0.0183846	0.00349834	1000	0.526384	-0.270375	0.988417	0.339836	999.752	0.988417	0.257385	1000	1000	0.00824054	0.125167	0.122265	0.0718326	0.00178415	0.323069	0.323069	0.0183846	0.0183846	0.0183846	0.0183846
GCF_018403705.1_minimum		0.235557	0.235557	0.201906	0.134604	0.033651	0.235557	0.235557	0.235557	0.033651	0.235557	0.235557	0.201906	0.134604	0.235557	0.235557	0.235557	-72.442	0	0.16264	0.0168255	0.0168255	0.0168255	0.0168255	0.0168255	0.0168255	0.0168255	0.00320166	0.16264	0.481743	-36.965	0.904594	0.16264	-1000	0.904594	0.235557	-1000	-1000	0.0075417	0	0.111896	0.0657408	0.00163285	0.16264	0.16264	0.0168255	0.0168255	0.0168255	0.0168255
GCF_018403705.1_maximum		0.235557	0.235557	0.201906	0.134604	0.033651	0.235557	0.235557	0.235557	0.033651	0.235557	0.235557	0.201906	0.134604	0.235557	0.235557	0.235557	315.554	118.536	1.16264	0.0168255	0.0168255	0.0168255	0.0168255	0.0168255	0.0168255	0.0168255	0.00320166	1000	0.481743	-0.16264	0.904594	36.965	997.901	0.904594	0.235557	1000	1000	0.0075417	0.0750398	0.111896	0.0657408	0.00163285	1.16264	1.16264	0.0168255	0.0168255	0.0168255	0.0168255
GCF_016466065.1_minimum		0.204499	0.204499	0.175285	0.116856	0.0292141	0.204499	0.204499	0.204499	0.0292141	0.204499	0.204499	0.175285	0.116856	0.204499	0.204499	0.204499	-36.1118	0	0.00934592	0.0146071	0.0146071	0.0146071	0.0146071	0.0146071	0.0146071	0.0146071	0.00277952	0.00934592	0.418225	-0.00934592	0.785323	0.00934592	-999.581	0.785323	0.204499	-1000	-1000	0.00654732	0	0.0971428	0.0570729	0.00141756	0.00934592	0.00934592	0.0146071	0.0146071	0.0146071	0.0146071
GCF_016466065.1_maximum		0.204499	0.204499	0.175285	0.116856	0.0292141	0.204499	0.204499	0.204499	0.0292141	0.204499	0.204499	0.175285	0.116856	0.204499	0.204499	0.204499	-21.8376	2.92585	0.00934592	0.0146071	0.0146071	0.0146071	0.0146071	0.0146071	0.0146071	0.0146071	0.00277952	1000	0.418225	-0.00934592	0.785323	0.00934592	1000	0.785323	0.204499	1000	1000	0.00654732	0.0651458	0.0971428	0.0570729	0.00141756	0.00934592	0.00934592	0.0146071	0.0146071	0.0146071	0.0146071
GCF_002370985.1_minimum		0.235557	0.235557	0.201906	0.134604	0.033651	0.235557	0.235557	0.235557	0.033651	0.235557	0.235557	0.201906	0.134604	0.235557	0.235557	0.235557	-75.442	0	0.16264	0.0168255	0.0168255	0.0168255	0.0168255	0.0168255	0.0168255	0.0168255	0.00320166	0.16264	0.481743	-38.465	0.904594	0.16264	-1000	0.904594	0.235557	-1000	-1000	0.0075417	0	0.111896	0.0657408	0.00163285	0.16264	0.16264	0.0168255	0.0168255	0.0168255	0.0168255
GCF_002370985.1_maximum		0.235557	0.235557	0.201906	0.134604	0.033651	0.235557	0.235557	0.235557	0.033651	0.235557	0.235557	0.201906	0.134604	0.235557	0.235557	0.235557	319.554	120.092	1.16264	0.0168255	0.0168255	0.0168255	0.0168255	0.0168255	0.0168255	0.0168255	0.00320166	1000	0.481743	-0.16264	0.904594	38.465	999.901	0.904594	0.235557	1000	1000	0.0075417	0.0750398	0.111896	0.0657408	0.00163285	1.16264	1.16264	0.0168255	0.0168255	0.0168255	0.0168255
GCF_009677765.1_minimum		0.235557	0.235557	0.201906	0.134604	0.033651	0.235557	0.235557	0.235557	0.033651	0.235557	0.235557	0.201906	0.134604	0.235557	0.235557	0.235557	-71.6993	0	0.16264	0.0168255	0.0168255	0.0168255	0.0168255	0.0168255	0.0168255	0.0168255	0.00320166	0.16264	0.481743	-36.5936	0.904594	0.16264	-1000	0.904594	0.235557	-1000	-1000	0.0075417	0	0.111896	0.0657408	0.00163285	0.16264	0.16264	0.0168255	0.0168255	0.0168255	0.0168255
GCF_009677765.1_maximum		0.235557	0.235557	0.201906	0.134604	0.033651	0.235557	0.235557	0.235557	0.033651	0.235557	0.235557	0.201906	0.134604	0.235557	0.235557	0.235557	306.393	100.734	1.16264	0.0168255	0.0168255	0.0168255	0.0168255	0.0168255	0.0168255	0.0168255	0.00320166	1000	0.481743	-0.16264	0.904594	36.5936	0.027461	0.904594	0.235557	1000	1000	0.0075417	0.0750398	0.111896	0.0657408	0.00163285	1.16264	1.16264	0.0168255	0.0168255	0.0168255	0.0168255
GCF_002253245.1_minimum		0.20891	0.20891	0.179066	0.119377	0.0298443	0.20891	0.20891	0.20891	0.0298443	0.20891	0.20891	0.179066	0.119377	0.20891	0.20891	0.20891	-38.2554	0.0149222	1.03112	0.0149222	0.0149222	0.0149222	0.0149222	0.0149222	0.0149222	0.0149222	0.00283948	1.03112	0.427247	-1.03112	0.802264	1.03112	-1000	0.802264	0.20891	-1000	-1000	0.00668856	0	0.0992384	0.0583041	0.00144814	1.03112	1.03112	0.0149222	0.0149222	0.0149222	0.0149222
GCF_002253245.1_maximum		0.20891	0.20891	0.179066	0.119377	0.0298443	0.20891	0.20891	0.20891	0.0298443	0.20891	0.20891	0.179066	0.119377	0.20891	0.20891	0.20891	-29.8744	1.67923	1.03112	0.0149222	0.0149222	0.0149222	0.0149222	0.0149222	0.0149222	0.0149222	0.00283948	1000	0.427247	-1.03112	0.802264	1.03112	999.252	0.802264	0.20891	1000	1000	0.00668856	0.0665512	0.0992384	0.0583041	0.00144814	1.03112	1.03112	0.0149222	0.0149222	0.0149222	0.0149222
GCF_009497095.1_minimum		0.253524	0.253524	0.217306	0.144871	0.0362177	0.253524	0.253524	0.253524	0.0362177	0.253524	0.253524	0.217306	0.144871	0.253524	0.253524	0.253524	-74.0641	0	0.251319	0.0181088	0.0181088	0.0181088	0.0181088	0.0181088	0.0181088	0.0181088	0.00344587	0.251319	0.518488	-0.251319	0.973591	0.251319	-1000	0.973591	0.253524	-1000	-1000	0.00811693	0	0.120431	0.0707551	0.00175739	0.251319	0.251319	0.0181088	0.0181088	0.0181088	0.0181088
GCF_009497095.1_maximum		0.253524	0.253524	0.217306	0.144871	0.0362177	0.253524	0.253524	0.253524	0.0362177	0.253524	0.253524	0.217306	0.144871	0.253524	0.253524	0.253524	-73.6544	-3.16772e-13	0.251319	0.0181088	0.0181088	0.0181088	0.0181088	0.0181088	0.0181088	0.0181088	0.00344587	1000	0.518488	-0.251319	0.973591	0.251319	999.801	0.973591	0.253524	1000	1000	0.00811693	5.16958e-12	0.120431	0.0707551	0.00175739	0.251319	0.251319	0.0181088	0.0181088	0.0181088	0.0181088
GCF_001065365.1_minimum		0.235557	0.235557	0.201906	0.134604	0.033651	0.235557	0.235557	0.235557	0.033651	0.235557	0.235557	0.201906	0.134604	0.235557	0.235557	0.235557	-3	0	0.16264	0.0168255	0.0168255	0.0168255	0.0168255	0.0168255	0.0168255	0.0168255	0.00320166	0.16264	0.481743	-3.40753	0.904594	0.16264	-1000	0.904594	0.235557	-1000	-1000	0.0075417	0	0.111896	0.0657408	0.00163285	0.16264	0.16264	0.0168255	0.0168255	0.0168255	0.0168255
GCF_001065365.1_maximum		0.235557	0.235557	0.201906	0.134604	0.033651	0.235557	0.235557	0.235557	0.033651	0.235557	0.235557	0.201906	0.134604	0.235557	0.235557	0.235557	4.51454	2.06897	1.16264	0.0168255	0.0168255	0.0168255	0.0168255	0.0168255	0.0168255	0.0168255	0.00320166	1000	0.481743	-0.16264	0.904594	3.40753	1000	0.904594	0.235557	1000	1000	0.0075417	3.11574	0.111896	0.0657408	0.00163285	1.16264	1.16264	0.0168255	0.0168255	0.0168255	0.0168255
GCF_009863585.1_minimum		0.235557	0.235557	0.201906	0.134604	0.033651	0.235557	0.235557	0.235557	0.033651	0.235557	0.235557	0.201906	0.134604	0.235557	0.235557	0.235557	-76.5338	0	0.16264	0.0168255	0.0168255	0.0168255	0.0168255	0.0168255	0.0168255	0.0168255	0.00320166	0.16264	0.481743	-3.45511	0.904594	0.16264	-1000	0.904594	0.235557	-1000	-1000	0.0075417	0	0.111896	0.0657408	0.00163285	0.16264	0.16264	0.0168255	0.0168255	0.0168255	0.0168255
GCF_009863585.1_maximum		0.235557	0.235557	0.201906	0.134604	0.033651	0.235557	0.235557	0.235557	0.033651	0.235557	0.235557	0.201906	0.134604	0.235557	0.235557	0.235557	-31.2331	1.99063	1.16264	0.0168255	0.0168255	0.0168255	0.0168255	0.0168255	0.0168255	0.0168255	0.00320166	1000	0.481743	-0.16264	0.904594	3.45511	1000	0.904594	0.235557	1000	1000	0.0075417	0.0750398	0.111896	0.0657408	0.00163285	1.16264	1.16264	0.0168255	0.0168255	0.0168255	0.0168255
GCF_008084135.1_minimum		0.235557	0.235557	0.201906	0.134604	0.033651	0.235557	0.235557	0.235557	0.033651	0.235557	0.235557	0.201906	0.134604	0.235557	0.235557	0.235557	-3	0	0.16264	0.0168255	0.0168255	0.0168255	0.0168255	0.0168255	0.0168255	0.0168255	0.00320166	0.16264	0.481743	-36.965	0.904594	0.16264	-1000	0.904594	0.235557	-1000	-1000	0.0075417	0	0.111896	0.0657408	0.00163285	0.16264	0.16264	0.0168255	0.0168255	0.0168255	0.0168255
GCF_008084135.1_maximum		0.235557	0.235557	0.201906	0.134604	0.033651	0.235557	0.235557	0.235557	0.033651	0.235557	0.235557	0.201906	0.134604	0.235557	0.235557	0.235557	365.409	122.82	1.16264	0.0168255	0.0168255	0.0168255	0.0168255	0.0168255	0.0168255	0.0168255	0.00320166	1000	0.481743	-0.16264	0.904594	36.965	997.901	0.904594	0.235557	1000	1000	0.0075417	0.0750398	0.111896	0.0657408	0.00163285	1.16264	1.16264	0.0168255	0.0168255	0.0168255	0.0168255
GCF_019278105.1_minimum		0.235557	0.235557	0.201906	0.134604	0.033651	0.235557	0.235557	0.235557	0.033651	0.235557	0.235557	0.201906	0.134604	0.235557	0.235557	0.235557	-38.0279	0	1.16264	0.0168255	0.0168255	0.0168255	0.0168255	0.0168255	0.0168255	0.0168255	0.00320166	1.16264	0.481743	-1.48433	0.904594	1.16264	-1.42067	0.904594	0.235557	-1000	-1000	0.0075417	0	0.111896	0.0657408	0.00163285	1.16264	1.16264	0.0168255	0.0168255	0.0168255	0.0168255
GCF_019278105.1_maximum		0.235557	0.235557	0.201906	0.134604	0.033651	0.235557	0.235557	0.235557	0.033651	0.235557	0.235557	0.201906	0.134604	0.235557	0.235557	0.235557	305.985	99.7641	1.16264	0.0168255	0.0168255	0.0168255	0.0168255	0.0168255	0.0168255	0.0168255	0.00320166	1000	0.481743	-1.16264	0.904594	1.48433	-1.09898	0.904594	0.235557	1000	1000	0.0075417	0.0750398	0.111896	0.0657408	0.00163285	1.16264	1.16264	0.0168255	0.0168255	0.0168255	0.0168255
GCF_000956195.1_minimum		0.235557	0.235557	0.201906	0.134604	0.033651	0.235557	0.235557	0.235557	0.033651	0.235557	0.235557	0.201906	0.134604	0.235557	0.235557	0.235557	-3	0	0.16264	0.0168255	0.0168255	0.0168255	0.0168255	0.0168255	0.0168255	0.0168255	0.00320166	0.16264	0.481743	-36.965	0.904594	0.16264	-1000	0.904594	0.235557	-1000	-1000	0.0075417	0	0.111896	0.0657408	0.00163285	0.16264	0.16264	0.0168255	0.0168255	0.0168255	0.0168255
GCF_000956195.1_maximum		0.235557	0.235557	0.201906	0.134604	0.033651	0.235557	0.235557	0.235557	0.033651	0.235557	0.235557	0.201906	0.134604	0.235557	0.235557	0.235557	365.409	122.82	1.16264	0.0168255	0.0168255	0.0168255	0.0168255	0.0168255	0.0168255	0.0168255	0.00320166	1000	0.481743	-0.16264	0.904594	36.965	997.901	0.904594	0.235557	1000	1000	0.0075417	0.0750398	0.111896	0.0657408	0.00163285	1.16264	1.16264	0.0168255	0.0168255	0.0168255	0.0168255
GCF_000466785.3_minimum		0.235557	0.235557	0.201906	0.134604	0.033651	0.235557	0.235557	0.235557	0.033651	0.235557	0.235557	0.201906	0.134604	0.235557	0.235557	0.235557	-46.7886	0	0.16264	0.0168255	0.0168255	0.0168255	0.0168255	0.0168255	0.0168255	0.0168255	0.00320166	0.16264	0.481743	-0.732923	0.904594	0.16264	-1000	0.904594	0.235557	-1000	-1000	0.0075417	0	0.111896	0.0657408	0.00163285	0.16264	0.16264	0.0168255	0.0168255	0.0168255	0.0168255
GCF_000466785.3_maximum		0.235557	0.235557	0.201906	0.134604	0.033651	0.235557	0.235557	0.235557	0.033651	0.235557	0.235557	0.201906	0.134604	0.235557	0.235557	0.235557	319.606	118.312	0.447781	0.0168255	0.0168255	0.0168255	0.0168255	0.0168255	0.0168255	0.0168255	0.00320166	1000	0.481743	-0.16264	0.904594	0.732923	999.901	0.904594	0.235557	1000	1000	0.0075417	0.0750398	0.111896	0.0657408	0.00163285	0.447781	0.447781	0.0168255	0.0168255	0.0168255	0.0168255
GCF_003045725.1_minimum		0.235557	0.235557	0.201906	0.134604	0.033651	0.235557	0.235557	0.235557	0.033651	0.235557	0.235557	0.201906	0.134604	0.235557	0.235557	0.235557	-3	0	0.16264	0.0168255	0.0168255	0.0168255	0.0168255	0.0168255	0.0168255	0.0168255	0.00320166	0.16264	0.481743	-38.465	0.904594	0.16264	-1000	0.904594	0.235557	-1000	-1000	0.0075417	0	0.111896	0.0657408	0.00163285	0.16264	0.16264	0.0168255	0.0168255	0.0168255	0.0168255
GCF_003045725.1_maximum		0.235557	0.235557	0.201906	0.134604	0.033651	0.235557	0.235557	0.235557	0.033651	0.235557	0.235557	0.201906	0.134604	0.235557	0.235557	0.235557	369.409	124.153	1.16264	0.0168255	0.0168255	0.0168255	0.0168255	0.0168255	0.0168255	0.0168255	0.00320166	1000	0.481743	-0.16264	0.904594	38.465	999.901	0.904594	0.235557	1000	1000	0.0075417	0.0750398	0.111896	0.0657408	0.00163285	1.16264	1.16264	0.0168255	0.0168255	0.0168255	0.0168255
GCF_900519455.1_minimum		0.128692	0.128692	0.110308	0.0735385	0.0183846	0.128692	0.128692	0.128692	0.0183846	0.128692	0.128692	0.110308	0.0735385	0.128692	0.128692	0.128692	-7.11997	0	0.00174917	0.00919231	0.00919231	0.00919231	0.00919231	0.00919231	0.00919231	0.00919231	0.00174917	0.00174917	0.263192	-0.635188	0.494208	0.00174917	-3.22427	0.494208	0.128692	-1000	-1000	0.00412027	0	0.0611326	0.0359163	0.000892077	0.00174917	0.00174917	0.00919231	0.00919231	0.00919231	0.00919231
GCF_900519455.1_maximum		0.128692	0.128692	0.110308	0.0735385	0.0183846	0.128692	0.128692	0.128692	0.0183846	0.128692	0.128692	0.110308	0.0735385	0.128692	0.128692	0.128692	647.588	194.16	0.635188	0.00919231	0.00919231	0.00919231	0.00919231	0.00919231	0.00919231	0.00919231	0.00174917	1000	0.263192	-0.00174917	0.494208	0.635188	1.00945	0.494208	0.128692	1000	1000	0.00412027	323.607	0.0611326	0.0359163	0.000892077	0.635188	0.635188	0.00919231	0.00919231	0.00919231	0.00919231
GCF_020540085.1_minimum		0.203165	0.203165	0.174141	0.116094	0.0290235	0.203165	0.203165	0.203165	0.0290235	0.203165	0.203165	0.174141	0.116094	0.203165	0.203165	0.203165	-46.9231	0	0.00276139	0.0145118	0.0145118	0.0145118	0.0145118	0.0145118	0.0145118	0.0145118	0.00276139	0.00276139	0.415497	-0.00276139	0.7802	0.00276139	0.00276139	0.7802	0.203165	-1000	-1000	0.00650461	0	0.0965091	0.0567006	0.00140831	0.00276139	0.00276139	0.0145118	0.0145118	0.0145118	0.0145118
GCF_020540085.1_maximum		0.203165	0.203165	0.174141	0.116094	0.0290235	0.203165	0.203165	0.203165	0.0290235	0.203165	0.203165	0.174141	0.116094	0.203165	0.203165	0.203165	-24.9988	2.91317	0.00276139	0.0145118	0.0145118	0.0145118	0.0145118	0.0145118	0.0145118	0.0145118	0.00276139	1000	0.415497	-0.00276139	0.7802	0.00276139	0.00276139	0.7802	0.203165	1000	1000	0.00650461	0.0647208	0.0965091	0.0567006	0.00140831	0.00276139	0.00276139	0.0145118	0.0145118	0.0145118	0.0145118
GCF_009866215.1_minimum		0.235557	0.235557	0.201906	0.134604	0.033651	0.235557	0.235557	0.235557	0.033651	0.235557	0.235557	0.201906	0.134604	0.235557	0.235557	0.235557	-73.5338	0	0.16264	0.0168255	0.0168255	0.0168255	0.0168255	0.0168255	0.0168255	0.0168255	0.00320166	0.16264	0.481743	-37.5109	0.904594	0.16264	-1000	0.904594	0.235557	-1000	-1000	0.0075417	0	0.111896	0.0657408	0.00163285	0.16264	0.16264	0.0168255	0.0168255	0.0168255	0.0168255
GCF_009866215.1_maximum		0.235557	0.235557	0.201906	0.134604	0.033651	0.235557	0.235557	0.235557	0.033651	0.235557	0.235557	0.201906	0.134604	0.235557	0.235557	0.235557	311.832	100.491	1.16264	0.0168255	0.0168255	0.0168255	0.0168255	0.0168255	0.0168255	0.0168255	0.00320166	1000	0.481743	-0.16264	0.904594	37.5109	998.027	0.904594	0.235557	1000	1000	0.0075417	0.0750398	0.111896	0.0657408	0.00163285	1.16264	1.16264	0.0168255	0.0168255	0.0168255	0.0168255
GCF_020552585.1_minimum		0.235557	0.235557	0.201906	0.134604	0.033651	0.235557	0.235557	0.235557	0.033651	0.235557	0.235557	0.201906	0.134604	0.235557	0.235557	0.235557	-3	0	0.16264	0.0168255	0.0168255	0.0168255	0.0168255	0.0168255	0.0168255	0.0168255	0.00320166	0.16264	0.481743	-36.965	0.904594	0.16264	-1000	0.904594	0.235557	-1000	-1000	0.0075417	0	0.111896	0.0657408	0.00163285	0.16264	0.16264	0.0168255	0.0168255	0.0168255	0.0168255
GCF_020552585.1_maximum		0.235557	0.235557	0.201906	0.134604	0.033651	0.235557	0.235557	0.235557	0.033651	0.235557	0.235557	0.201906	0.134604	0.235557	0.235557	0.235557	365.409	122.82	1.16264	0.0168255	0.0168255	0.0168255	0.0168255	0.0168255	0.0168255	0.0168255	0.00320166	1000	0.481743	-0.16264	0.904594	36.965	997.901	0.904594	0.235557	1000	1000	0.0075417	0.0750398	0.111896	0.0657408	0.00163285	1.16264	1.16264	0.0168255	0.0168255	0.0168255	0.0168255
GCF_021133735.1_minimum		0.157859	0.157859	0.135307	0.090205	0.0225512	0.157859	0.157859	0.157859	0.0225512	0.157859	0.157859	0.135307	0.090205	0.157859	0.157859	0.157859	-38.3163	0	0.0021456	0.0112756	0.0112756	0.0112756	0.0112756	0.0112756	0.0112756	0.0112756	0.0021456	0.0021456	0.322841	-0.0021456	0.606214	0.0021456	-1.21505	0.606214	0.157859	-1000	-1000	0.00505407	0	0.0749874	0.0440563	0.00109425	0.0021456	0.0021456	0.0112756	0.0112756	0.0112756	0.0112756
GCF_021133735.1_maximum		0.157859	0.157859	0.135307	0.090205	0.0225512	0.157859	0.157859	0.157859	0.0225512	0.157859	0.157859	0.135307	0.090205	0.157859	0.157859	0.157859	320.563	104.096	0.0021456	0.0112756	0.0112756	0.0112756	0.0112756	0.0112756	0.0112756	0.0112756	0.0021456	1000	0.322841	-0.0021456	0.606214	0.0021456	-1.21505	0.606214	0.157859	1000	1000	0.00505407	15.2973	0.0749874	0.0440563	0.00109425	0.0021456	0.0021456	0.0112756	0.0112756	0.0112756	0.0112756
GCF_009808215.1_minimum		0.203165	0.203165	0.174141	0.116094	0.0290235	0.203165	0.203165	0.203165	0.0290235	0.203165	0.203165	0.174141	0.116094	0.203165	0.203165	0.203165	-38.3843	0	0.00276139	0.0145118	0.0145118	0.0145118	0.0145118	0.0145118	0.0145118	0.0145118	0.00276139	0.00276139	0.415497	-0.00276139	0.7802	0.00276139	0.00276139	0.7802	0.203165	-1000	-1000	0.00650461	0	0.0965091	0.0567006	0.00140831	0.00276139	0.00276139	0.0145118	0.0145118	0.0145118	0.0145118
GCF_009808215.1_maximum		0.203165	0.203165	0.174141	0.116094	0.0290235	0.203165	0.203165	0.203165	0.0290235	0.203165	0.203165	0.174141	0.116094	0.203165	0.203165	0.203165	-26.5015	3.08566	0.00276139	0.0145118	0.0145118	0.0145118	0.0145118	0.0145118	0.0145118	0.0145118	0.00276139	1000	0.415497	-0.00276139	0.7802	0.00276139	0.00276139	0.7802	0.203165	1000	1000	0.00650461	0.0647208	0.0965091	0.0567006	0.00140831	0.00276139	0.00276139	0.0145118	0.0145118	0.0145118	0.0145118
GCF_001688685.2_minimum		0.235557	0.235557	0.201906	0.134604	0.033651	0.235557	0.235557	0.235557	0.033651	0.235557	0.235557	0.201906	0.134604	0.235557	0.235557	0.235557	-75.192	0.0168255	0.16264	0.0168255	0.0168255	0.0168255	0.0168255	0.0168255	0.0168255	0.0168255	0.00320166	0.16264	0.481743	-0.447781	0.904594	0.16264	-1000	0.904594	0.235557	-1000	-1000	0.0075417	0	0.111896	0.0657408	0.00163285	0.16264	0.16264	0.0168255	0.0168255	0.0168255	0.0168255
GCF_001688685.2_maximum		9.21846	9.21846	6.84144	6.77414	5.79627	9.21846	9.21846	9.21846	0.033651	9.21846	9.21846	6.84144	6.77414	9.21846	9.21846	9.21846	315.701	103.188	0.447781	0.0168255	0.0168255	0.0168255	0.0168255	0.0168255	0.0168255	0.0168255	0.00320166	1000	0.481743	-0.16264	0.904594	0.447781	999.901	0.904594	9.21846	1000	1000	0.0075417	0.210355	0.111896	0.0657408	0.00163285	0.447781	0.447781	0.0168255	0.0168255	0.0168255	0.0168255
GCF_006770865.1_minimum		0.221096	0.221096	0.189511	0.126341	0.0315852	0.221096	0.221096	0.221096	0.0315852	0.221096	0.221096	0.189511	0.126341	0.221096	0.221096	0.221096	-38.4415	0	0.091267	0.0157926	0.0157926	0.0157926	0.0157926	0.0157926	0.0157926	0.0157926	0.00300512	0.091267	0.45217	-0.091267	0.849062	0.091267	0.091267	0.849062	0.221096	-1000	-1000	0.00707872	0	0.105027	0.0617051	0.00153261	0.091267	0.091267	0.0157926	0.0157926	0.0157926	0.0157926
GCF_006770865.1_maximum		0.221096	0.221096	0.189511	0.126341	0.0315852	0.221096	0.221096	0.221096	0.0315852	0.221096	0.221096	0.189511	0.126341	0.221096	0.221096	0.221096	302.744	101.67	0.091267	0.0157926	0.0157926	0.0157926	0.0157926	0.0157926	0.0157926	0.0157926	0.00300512	1000	0.45217	-0.091267	0.849062	0.091267	0.091267	0.849062	0.221096	1000	1000	0.00707872	0.0704332	0.105027	0.0617051	0.00153261	0.091267	0.091267	0.0157926	0.0157926	0.0157926	0.0157926
GCF_016466175.1_minimum		0.204499	0.204499	0.175285	0.116856	0.0292141	0.204499	0.204499	0.204499	0.0292141	0.204499	0.204499	0.175285	0.116856	0.204499	0.204499	0.204499	-38.5529	0	0.00934592	0.0146071	0.0146071	0.0146071	0.0146071	0.0146071	0.0146071	0.0146071	0.00277952	0.00934592	0.418225	-0.00934592	0.785323	0.00934592	-999.581	0.785323	0.204499	-1000	-1000	0.00654732	0	0.0971428	0.0570729	0.00141756	0.00934592	0.00934592	0.0146071	0.0146071	0.0146071	0.0146071
GCF_016466175.1_maximum		0.204499	0.204499	0.175285	0.116856	0.0292141	0.204499	0.204499	0.204499	0.0292141	0.204499	0.204499	0.175285	0.116856	0.204499	0.204499	0.204499	-19.9964	3.65005	0.00934592	0.0146071	0.0146071	0.0146071	0.0146071	0.0146071	0.0146071	0.0146071	0.00277952	1000	0.418225	-0.00934592	0.785323	0.00934592	1000	0.785323	0.204499	1000	1000	0.00654732	0.0651458	0.0971428	0.0570729	0.00141756	0.00934592	0.00934592	0.0146071	0.0146071	0.0146071	0.0146071
GCF_015160815.1_minimum		0.14053	0.14053	0.120454	0.0803027	0.0200757	0.14053	0.14053	0.14053	0.0200757	0.14053	0.14053	0.120454	0.0803027	0.14053	0.14053	0.14053	-3	0	0.00191006	0.0100378	0.0100378	0.0100378	0.0100378	0.0100378	0.0100378	0.0100378	0.00191006	0.00191006	0.287401	-0.00191006	0.539667	0.00191006	-999.082	0.539667	0.14053	-1000	-1000	0.00449926	0	0.0667556	0.03922	0.000974132	0.00191006	0.00191006	0.0100378	0.0100378	0.0100378	0.0100378
GCF_015160815.1_maximum		0.14053	0.14053	0.120454	0.0803027	0.0200757	0.14053	0.14053	0.14053	0.0200757	0.14053	0.14053	0.120454	0.0803027	0.14053	0.14053	0.14053	2.00191	0.0100378	0.00191006	0.0100378	0.0100378	0.0100378	0.0100378	0.0100378	0.0100378	0.0100378	0.00191006	1000	0.287401	-0.00191006	0.539667	0.00191006	999.524	0.539667	0.14053	1000	1000	0.00449926	4.28661e-13	0.0667556	0.03922	0.000974132	0.00191006	0.00191006	0.0100378	0.0100378	0.0100378	0.0100378
GCF_000359625.1_minimum		0.203165	0.203165	0.174141	0.116094	0.0290235	0.203165	0.203165	0.203165	0.0290235	0.203165	0.203165	0.174141	0.116094	0.203165	0.203165	0.203165	-39.0224	0	0.00276139	0.0145118	0.0145118	0.0145118	0.0145118	0.0145118	0.0145118	0.0145118	0.00276139	0.00276139	0.415497	-0.00276139	0.7802	0.00276139	0.00276139	0.7802	0.203165	-1000	-1000	0.00650461	0	0.0965091	0.0567006	0.00140831	0.00276139	0.00276139	0.0145118	0.0145118	0.0145118	0.0145118
GCF_000359625.1_maximum		0.203165	0.203165	0.174141	0.116094	0.0290235	0.203165	0.203165	0.203165	0.0290235	0.203165	0.203165	0.174141	0.116094	0.203165	0.203165	0.203165	315.514	102.778	0.00276139	0.0145118	0.0145118	0.0145118	0.0145118	0.0145118	0.0145118	0.0145118	0.00276139	1000	0.415497	-0.00276139	0.7802	0.00276139	0.00276139	0.7802	0.203165	1000	1000	0.00650461	171.308	0.0965091	0.0567006	0.00140831	0.00276139	0.00276139	0.0145118	0.0145118	0.0145118	0.0145118
GCF_000526755.1_minimum		0.203165	0.203165	0.174141	0.116094	0.0290235	0.203165	0.203165	0.203165	0.0290235	0.203165	0.203165	0.174141	0.116094	0.203165	0.203165	0.203165	-39.0224	0	0.00276139	0.0145118	0.0145118	0.0145118	0.0145118	0.0145118	0.0145118	0.0145118	0.00276139	0.00276139	0.415497	-0.00276139	0.7802	0.00276139	0.00276139	0.7802	0.203165	-1000	-1000	0.00650461	0	0.0965091	0.0567006	0.00140831	0.00276139	0.00276139	0.0145118	0.0145118	0.0145118	0.0145118
GCF_000526755.1_maximum		0.203165	0.203165	0.174141	0.116094	0.0290235	0.203165	0.203165	0.203165	0.0290235	0.203165	0.203165	0.174141	0.116094	0.203165	0.203165	0.203165	315.514	102.778	0.00276139	0.0145118	0.0145118	0.0145118	0.0145118	0.0145118	0.0145118	0.0145118	0.00276139	1000	0.415497	-0.00276139	0.7802	0.00276139	0.00276139	0.7802	0.203165	1000	1000	0.00650461	171.308	0.0965091	0.0567006	0.00140831	0.00276139	0.00276139	0.0145118	0.0145118	0.0145118	0.0145118
GCF_000155515.2_minimum		0.235557	0.235557	0.201906	0.134604	0.033651	0.235557	0.235557	0.235557	0.033651	0.235557	0.235557	0.201906	0.134604	0.235557	0.235557	0.235557	-3	0	0.16264	0.0168255	0.0168255	0.0168255	0.0168255	0.0168255	0.0168255	0.0168255	0.00320166	0.16264	0.481743	-3.40753	0.904594	0.16264	-1000	0.904594	0.235557	-1000	-1000	0.0075417	0	0.111896	0.0657408	0.00163285	0.16264	0.16264	0.0168255	0.0168255	0.0168255	0.0168255
GCF_000155515.2_maximum		1.77467	1.77467	1.35624	1.28894	1.05972	1.77467	1.77467	1.77467	0.033651	1.77467	1.77467	1.35624	1.28894	1.77467	1.77467	1.77467	4.51454	2.06897	1.16264	0.0168255	0.0168255	0.0168255	0.0168255	0.0168255	0.0168255	0.0168255	0.00320166	1000	0.481743	-0.16264	0.904594	3.40753	1000	0.904594	1.77467	1000	1000	0.0075417	3.11574	0.111896	0.0657408	0.00163285	1.16264	1.16264	0.0168255	0.0168255	0.0168255	0.0168255
GCF_003712325.1_minimum		0.235557	0.235557	0.201906	0.134604	0.033651	0.235557	0.235557	0.235557	0.033651	0.235557	0.235557	0.201906	0.134604	0.235557	0.235557	0.235557	-3	0	0.16264	0.0168255	0.0168255	0.0168255	0.0168255	0.0168255	0.0168255	0.0168255	0.00320166	0.16264	0.481743	-2.57419	0.904594	0.16264	-1000	0.904594	0.235557	-1000	-1000	0.0075417	0	0.111896	0.0657408	0.00163285	0.16264	0.16264	0.0168255	0.0168255	0.0168255	0.0168255
GCF_003712325.1_maximum		1.358	1.358	1.04374	0.976437	0.781947	1.358	1.358	1.358	0.033651	1.358	1.358	1.04374	0.976437	1.358	1.358	1.358	2.84788	1.51342	1.16264	0.0168255	0.0168255	0.0168255	0.0168255	0.0168255	0.0168255	0.0168255	0.00320166	1000	0.481743	-0.16264	0.904594	2.57419	1000	0.904594	1.358	1000	1000	0.0075417	2.28241	0.111896	0.0657408	0.00163285	1.16264	1.16264	0.0168255	0.0168255	0.0168255	0.0168255
GCF_020042005.1_minimum		0.235557	0.235557	0.201906	0.134604	0.033651	0.235557	0.235557	0.235557	0.033651	0.235557	0.235557	0.201906	0.134604	0.235557	0.235557	0.235557	-39.0279	0.0168255	1.16264	0.0168255	0.0168255	0.0168255	0.0168255	0.0168255	0.0168255	0.0168255	0.00320166	1.16264	0.481743	-1.61077	0.904594	1.16264	-1.42067	0.904594	0.235557	-1000	-1000	0.0075417	0	0.111896	0.0657408	0.00163285	1.16264	1.16264	0.0168255	0.0168255	0.0168255	0.0168255
GCF_020042005.1_maximum		0.235557	0.235557	0.201906	0.134604	0.033651	0.235557	0.235557	0.235557	0.033651	0.235557	0.235557	0.201906	0.134604	0.235557	0.235557	0.235557	307.519	100.431	1.16264	0.0168255	0.0168255	0.0168255	0.0168255	0.0168255	0.0168255	0.0168255	0.00320166	1000	0.481743	-1.16264	0.904594	1.61077	-0.972539	0.904594	0.235557	1000	1000	0.0075417	0.0750398	0.111896	0.0657408	0.00163285	1.16264	1.16264	0.0168255	0.0168255	0.0168255	0.0168255
GCF_020089025.1_minimum		0.128692	0.128692	0.110308	0.0735385	0.0183846	0.128692	0.128692	0.128692	0.0183846	0.128692	0.128692	0.110308	0.0735385	0.128692	0.128692	0.128692	-80.6635	0	0.00174917	0.00919231	0.00919231	0.00919231	0.00919231	0.00919231	0.00919231	0.00919231	0.00174917	0.00174917	0.263192	-3.62004	0.494208	0.00174917	-1000	0.494208	0.128692	-1000	-1000	0.00412027	0	0.0611326	0.0359163	0.000892077	0.00174917	0.00174917	0.00919231	0.00919231	0.00919231	0.00919231
GCF_020089025.1_maximum		0.128692	0.128692	0.110308	0.0735385	0.0183846	0.128692	0.128692	0.128692	0.0183846	0.128692	0.128692	0.110308	0.0735385	0.128692	0.128692	0.128692	-28.2808	9.89425	0.635188	0.00919231	0.00919231	0.00919231	0.00919231	0.00919231	0.00919231	0.00919231	0.00174917	1000	0.263192	-0.00174917	0.494208	3.62004	1000	0.494208	0.128692	1000	1000	0.00412027	16.4971	0.0611326	0.0359163	0.000892077	0.635188	0.635188	0.00919231	0.00919231	0.00919231	0.00919231
GCF_009679265.1_minimum		0.235557	0.235557	0.201906	0.134604	0.033651	0.235557	0.235557	0.235557	0.033651	0.235557	0.235557	0.201906	0.134604	0.235557	0.235557	0.235557	-3	0	0.16264	0.0168255	0.0168255	0.0168255	0.0168255	0.0168255	0.0168255	0.0168255	0.00320166	0.16264	0.481743	-3.40753	0.904594	0.16264	-1000	0.904594	0.235557	-1000	-1000	0.0075417	0	0.111896	0.0657408	0.00163285	0.16264	0.16264	0.0168255	0.0168255	0.0168255	0.0168255
GCF_009679265.1_maximum		1.77467	1.77467	1.35624	1.28894	1.05972	1.77467	1.77467	1.77467	0.033651	1.77467	1.77467	1.35624	1.28894	1.77467	1.77467	1.77467	4.51454	2.06897	1.16264	0.0168255	0.0168255	0.0168255	0.0168255	0.0168255	0.0168255	0.0168255	0.00320166	1000	0.481743	-0.16264	0.904594	3.40753	1000	0.904594	1.77467	1000	1000	0.0075417	3.11574	0.111896	0.0657408	0.00163285	1.16264	1.16264	0.0168255	0.0168255	0.0168255	0.0168255
GCF_014061025.1_minimum		0.235557	0.235557	0.201906	0.134604	0.033651	0.235557	0.235557	0.235557	0.033651	0.235557	0.235557	0.201906	0.134604	0.235557	0.235557	0.235557	-36.1362	0	0.16264	0.0168255	0.0168255	0.0168255	0.0168255	0.0168255	0.0168255	0.0168255	0.00320166	0.16264	0.481743	-0.252091	0.904594	0.16264	-999.725	0.904594	0.235557	-1000	-1000	0.0075417	0	0.111896	0.0657408	0.00163285	0.16264	0.16264	0.0168255	0.0168255	0.0168255	0.0168255
GCF_014061025.1_maximum		0.235557	0.235557	0.201906	0.134604	0.033651	0.235557	0.235557	0.235557	0.033651	0.235557	0.235557	0.201906	0.134604	0.235557	0.235557	0.235557	-31.3581	0.798512	0.252091	0.0168255	0.0168255	0.0168255	0.0168255	0.0168255	0.0168255	0.0168255	0.00320166	1000	0.481743	-0.16264	0.904594	0.252091	1000	0.904594	0.235557	1000	1000	0.0075417	0.0750398	0.111896	0.0657408	0.00163285	0.252091	0.252091	0.0168255	0.0168255	0.0168255	0.0168255
GCF_020552445.1_minimum		0.235557	0.235557	0.201906	0.134604	0.033651	0.235557	0.235557	0.235557	0.033651	0.235557	0.235557	0.201906	0.134604	0.235557	0.235557	0.235557	-75.442	0	0.16264	0.0168255	0.0168255	0.0168255	0.0168255	0.0168255	0.0168255	0.0168255	0.00320166	0.16264	0.481743	-38.465	0.904594	0.16264	-1000	0.904594	0.235557	-1000	-1000	0.0075417	0	0.111896	0.0657408	0.00163285	0.16264	0.16264	0.0168255	0.0168255	0.0168255	0.0168255
GCF_020552445.1_maximum		0.235557	0.235557	0.201906	0.134604	0.033651	0.235557	0.235557	0.235557	0.033651	0.235557	0.235557	0.201906	0.134604	0.235557	0.235557	0.235557	319.554	120.092	1.16264	0.0168255	0.0168255	0.0168255	0.0168255	0.0168255	0.0168255	0.0168255	0.00320166	1000	0.481743	-0.16264	0.904594	38.465	999.901	0.904594	0.235557	1000	1000	0.0075417	0.0750398	0.111896	0.0657408	0.00163285	1.16264	1.16264	0.0168255	0.0168255	0.0168255	0.0168255
GCF_009865895.1_minimum		0.235557	0.235557	0.201906	0.134604	0.033651	0.235557	0.235557	0.235557	0.033651	0.235557	0.235557	0.201906	0.134604	0.235557	0.235557	0.235557	-76.5338	0	0.16264	0.0168255	0.0168255	0.0168255	0.0168255	0.0168255	0.0168255	0.0168255	0.00320166	0.16264	0.481743	-3.45511	0.904594	0.16264	-1000	0.904594	0.235557	-1000	-1000	0.0075417	0	0.111896	0.0657408	0.00163285	0.16264	0.16264	0.0168255	0.0168255	0.0168255	0.0168255
GCF_009865895.1_maximum		0.235557	0.235557	0.201906	0.134604	0.033651	0.235557	0.235557	0.235557	0.033651	0.235557	0.235557	0.201906	0.134604	0.235557	0.235557	0.235557	-31.2331	1.99063	1.16264	0.0168255	0.0168255	0.0168255	0.0168255	0.0168255	0.0168255	0.0168255	0.00320166	1000	0.481743	-0.16264	0.904594	3.45511	1000	0.904594	0.235557	1000	1000	0.0075417	0.0750398	0.111896	0.0657408	0.00163285	1.16264	1.16264	0.0168255	0.0168255	0.0168255	0.0168255
GCF_003640765.1_minimum		0.168829	0.168829	0.144711	0.0964737	0.0241184	0.168829	0.168829	0.168829	0.0241184	0.168829	0.168829	0.144711	0.0964737	0.168829	0.168829	0.168829	-3	0	0.0022947	0.0120592	0.0120592	0.0120592	0.0120592	0.0120592	0.0120592	0.0120592	0.0022947	0.0022947	0.345276	-0.0022947	0.648342	0.0022947	-22.1254	0.648342	0.168829	-1000	-1000	0.0054053	0	0.0801986	0.0471179	0.0011703	0.0022947	0.0022947	0.0120592	0.0120592	0.0120592	0.0120592
GCF_003640765.1_maximum		0.168829	0.168829	0.144711	0.0964737	0.0241184	0.168829	0.168829	0.168829	0.0241184	0.168829	0.168829	0.144711	0.0964737	0.168829	0.168829	0.168829	-3	0.0120592	0.0022947	0.0120592	0.0120592	0.0120592	0.0120592	0.0120592	0.0120592	0.0120592	0.0022947	1000	0.345276	-0.0022947	0.648342	0.0022947	0.700511	0.648342	0.168829	1000	1000	0.0054053	1.35288e-13	0.0801986	0.0471179	0.0011703	0.0022947	0.0022947	0.0120592	0.0120592	0.0120592	0.0120592
GCF_001047695.1_minimum		0.255178	0.255178	0.218724	0.145816	0.0364539	0.255178	0.255178	0.255178	0.0364539	0.255178	0.255178	0.218724	0.145816	0.255178	0.255178	0.255178	-73.6192	0	0.259481	0.018227	0.018227	0.018227	0.018227	0.018227	0.018227	0.018227	0.00346834	0.259481	0.52187	-0.259481	0.979941	0.259481	-1000	0.979941	0.255178	-1000	-1000	0.00816988	0	0.121217	0.0712166	0.00176886	0.259481	0.259481	0.018227	0.018227	0.018227	0.018227
GCF_001047695.1_maximum		0.255178	0.255178	0.218724	0.145816	0.0364539	0.255178	0.255178	0.255178	0.0364539	0.255178	0.255178	0.218724	0.145816	0.255178	0.255178	0.255178	-73.6192	2.20282e-14	0.259481	0.018227	0.018227	0.018227	0.018227	0.018227	0.018227	0.018227	0.00346834	1000	0.52187	-0.259481	0.979941	0.259481	999.78	0.979941	0.255178	1000	1000	0.00816988	5.17041e-12	0.121217	0.0712166	0.00176886	0.259481	0.259481	0.018227	0.018227	0.018227	0.018227
GCF_020026555.1_minimum		0.235557	0.235557	0.201906	0.134604	0.033651	0.235557	0.235557	0.235557	0.033651	0.235557	0.235557	0.201906	0.134604	0.235557	0.235557	0.235557	-73.5338	0	0.16264	0.0168255	0.0168255	0.0168255	0.0168255	0.0168255	0.0168255	0.0168255	0.00320166	0.16264	0.481743	-37.5109	0.904594	0.16264	-1000	0.904594	0.235557	-1000	-1000	0.0075417	0	0.111896	0.0657408	0.00163285	0.16264	0.16264	0.0168255	0.0168255	0.0168255	0.0168255
GCF_020026555.1_maximum		0.235557	0.235557	0.201906	0.134604	0.033651	0.235557	0.235557	0.235557	0.033651	0.235557	0.235557	0.201906	0.134604	0.235557	0.235557	0.235557	311.832	100.491	1.16264	0.0168255	0.0168255	0.0168255	0.0168255	0.0168255	0.0168255	0.0168255	0.00320166	1000	0.481743	-0.16264	0.904594	37.5109	998.027	0.904594	0.235557	1000	1000	0.0075417	0.0750398	0.111896	0.0657408	0.00163285	1.16264	1.16264	0.0168255	0.0168255	0.0168255	0.0168255
GCF_015377785.1_minimum		0.157859	0.157859	0.135307	0.090205	0.0225512	0.157859	0.157859	0.157859	0.0225512	0.157859	0.157859	0.135307	0.090205	0.157859	0.157859	0.157859	-38.3163	0	0.0021456	0.0112756	0.0112756	0.0112756	0.0112756	0.0112756	0.0112756	0.0112756	0.0021456	0.0021456	0.322841	-0.0021456	0.606214	0.0021456	-1.21505	0.606214	0.157859	-1000	-1000	0.00505407	0	0.0749874	0.0440563	0.00109425	0.0021456	0.0021456	0.0112756	0.0112756	0.0112756	0.0112756
GCF_015377785.1_maximum		0.157859	0.157859	0.135307	0.090205	0.0225512	0.157859	0.157859	0.157859	0.0225512	0.157859	0.157859	0.135307	0.090205	0.157859	0.157859	0.157859	321.601	104.096	0.0021456	0.0112756	0.0112756	0.0112756	0.0112756	0.0112756	0.0112756	0.0112756	0.0021456	1000	0.322841	-0.0021456	0.606214	0.0021456	-1.21505	0.606214	0.157859	1000	1000	0.00505407	7.13193	0.0749874	0.0440563	0.00109425	0.0021456	0.0021456	0.0112756	0.0112756	0.0112756	0.0112756
GCF_004334905.1_minimum		0.173532	0.173532	0.148741	0.099161	0.0247902	0.173532	0.173532	0.173532	0.0247902	0.173532	0.173532	0.148741	0.099161	0.173532	0.173532	0.173532	-38.3149	0.0123951	0.856501	0.0123951	0.0123951	0.0123951	0.0123951	0.0123951	0.0123951	0.0123951	0.00235862	0.856501	0.354894	-0.856501	0.666402	0.856501	-0.282974	0.666402	0.173532	-1000	-1000	0.00555587	0	0.0824325	0.0484304	0.0012029	0.856501	0.856501	0.0123951	0.0123951	0.0123951	0.0123951
GCF_004334905.1_maximum		0.173532	0.173532	0.148741	0.099161	0.0247902	0.173532	0.173532	0.173532	0.0247902	0.173532	0.173532	0.148741	0.099161	0.173532	0.173532	0.173532	319.941	103.917	0.856501	0.0123951	0.0123951	0.0123951	0.0123951	0.0123951	0.0123951	0.0123951	0.00235862	1000	0.354894	-0.856501	0.666402	0.856501	-0.282974	0.666402	0.173532	1000	1000	0.00555587	0.0552808	0.0824325	0.0484304	0.0012029	0.856501	0.856501	0.0123951	0.0123951	0.0123951	0.0123951
GCF_016466405.1_minimum		0.204499	0.204499	0.175285	0.116856	0.0292141	0.204499	0.204499	0.204499	0.0292141	0.204499	0.204499	0.175285	0.116856	0.204499	0.204499	0.204499	-36.4532	0	0.00934592	0.0146071	0.0146071	0.0146071	0.0146071	0.0146071	0.0146071	0.0146071	0.00277952	0.00934592	0.418225	-0.00934592	0.785323	0.00934592	-999.581	0.785323	0.204499	-1000	-1000	0.00654732	0	0.0971428	0.0570729	0.00141756	0.00934592	0.00934592	0.0146071	0.0146071	0.0146071	0.0146071
GCF_016466405.1_maximum		0.204499	0.204499	0.175285	0.116856	0.0292141	0.204499	0.204499	0.204499	0.0292141	0.204499	0.204499	0.175285	0.116856	0.204499	0.204499	0.204499	-21.6824	3.0539	0.00934592	0.0146071	0.0146071	0.0146071	0.0146071	0.0146071	0.0146071	0.0146071	0.00277952	1000	0.418225	-0.00934592	0.785323	0.00934592	1000	0.785323	0.204499	1000	1000	0.00654732	0.0651458	0.0971428	0.0570729	0.00141756	0.00934592	0.00934592	0.0146071	0.0146071	0.0146071	0.0146071
GCF_003062145.1_minimum		0.235557	0.235557	0.201906	0.134604	0.033651	0.235557	0.235557	0.235557	0.033651	0.235557	0.235557	0.201906	0.134604	0.235557	0.235557	0.235557	-3	0	0.16264	0.0168255	0.0168255	0.0168255	0.0168255	0.0168255	0.0168255	0.0168255	0.00320166	0.16264	0.481743	-3.41322	0.904594	0.16264	-1000	0.904594	0.235557	-1000	-1000	0.0075417	0	0.111896	0.0657408	0.00163285	0.16264	0.16264	0.0168255	0.0168255	0.0168255	0.0168255
GCF_003062145.1_maximum		1.77751	1.77751	1.35837	1.29107	1.06162	1.77751	1.77751	1.77751	0.033651	1.77751	1.77751	1.35837	1.29107	1.77751	1.77751	1.77751	6.63237	2.07277	1.16264	0.0168255	0.0168255	0.0168255	0.0168255	0.0168255	0.0168255	0.0168255	0.00320166	1000	0.481743	-0.16264	0.904594	3.41322	1000	0.904594	1.77751	1000	1000	0.0075417	3.12143	0.111896	0.0657408	0.00163285	1.16264	1.16264	0.0168255	0.0168255	0.0168255	0.0168255
GCF_009913935.1_minimum		0.147525	0.147525	0.12645	0.0842998	0.021075	0.147525	0.147525	0.147525	0.021075	0.147525	0.147525	0.12645	0.0842998	0.147525	0.147525	0.147525	-77.4463	0	0.00200514	0.0105375	0.0105375	0.0105375	0.0105375	0.0105375	0.0105375	0.0105375	0.00200514	0.00200514	0.301706	-0.00200514	0.566529	0.00200514	-1000	0.566529	0.147525	-1000	-1000	0.00472322	0	0.0700785	0.0411722	0.00102262	0.00200514	0.00200514	0.0105375	0.0105375	0.0105375	0.0105375
GCF_009913935.1_maximum		0.147525	0.147525	0.12645	0.0842998	0.021075	0.147525	0.147525	0.147525	0.021075	0.147525	0.147525	0.12645	0.0842998	0.147525	0.147525	0.147525	-48.4989	5.74896	0.00200514	0.0105375	0.0105375	0.0105375	0.0105375	0.0105375	0.0105375	0.0105375	0.00200514	1000	0.301706	-0.00200514	0.566529	0.00200514	998.864	0.566529	0.147525	1000	1000	0.00472322	4.81814	0.0700785	0.0411722	0.00102262	0.00200514	0.00200514	0.0105375	0.0105375	0.0105375	0.0105375
GCF_007990165.1_minimum		0.257385	0.257385	0.220615	0.147077	0.0367692	0.257385	0.257385	0.257385	0.0367692	0.257385	0.257385	0.220615	0.147077	0.257385	0.257385	0.257385	-76.32	0	0.270375	0.0183846	0.0183846	0.0183846	0.0183846	0.0183846	0.0183846	0.0183846	0.00349834	0.270375	0.526384	-0.339836	0.988417	0.270375	-1000	0.988417	0.257385	-1000	-1000	0.00824054	0	0.122265	0.0718326	0.00178415	0.270375	0.270375	0.0183846	0.0183846	0.0183846	0.0183846
GCF_007990165.1_maximum		0.257385	0.257385	0.220615	0.147077	0.0367692	0.257385	0.257385	0.257385	0.0367692	0.257385	0.257385	0.220615	0.147077	0.257385	0.257385	0.257385	-75.5121	0.0929528	0.323069	0.0183846	0.0183846	0.0183846	0.0183846	0.0183846	0.0183846	0.0183846	0.00349834	1000	0.526384	-0.270375	0.988417	0.339836	999.752	0.988417	0.257385	1000	1000	0.00824054	0.125167	0.122265	0.0718326	0.00178415	0.323069	0.323069	0.0183846	0.0183846	0.0183846	0.0183846
GCF_000878185.1_minimum		0.235557	0.235557	0.201906	0.134604	0.033651	0.235557	0.235557	0.235557	0.033651	0.235557	0.235557	0.201906	0.134604	0.235557	0.235557	0.235557	-37.8995	0	0.16264	0.0168255	0.0168255	0.0168255	0.0168255	0.0168255	0.0168255	0.0168255	0.00320166	0.16264	0.481743	-0.511	0.904594	0.16264	-1000	0.904594	0.235557	-1000	-1000	0.0075417	0	0.111896	0.0657408	0.00163285	0.16264	0.16264	0.0168255	0.0168255	0.0168255	0.0168255
GCF_000878185.1_maximum		0.235557	0.235557	0.201906	0.134604	0.033651	0.235557	0.235557	0.235557	0.033651	0.235557	0.235557	0.201906	0.134604	0.235557	0.235557	0.235557	-28.9446	1.63859	0.511	0.0168255	0.0168255	0.0168255	0.0168255	0.0168255	0.0168255	0.0168255	0.00320166	1000	0.481743	-0.16264	0.904594	0.511	1000	0.904594	0.235557	1000	1000	0.0075417	0.0750398	0.111896	0.0657408	0.00163285	0.511	0.511	0.0168255	0.0168255	0.0168255	0.0168255
GCF_015560415.1_minimum		0.235557	0.235557	0.201906	0.134604	0.033651	0.235557	0.235557	0.235557	0.033651	0.235557	0.235557	0.201906	0.134604	0.235557	0.235557	0.235557	-73.5338	0	0.16264	0.0168255	0.0168255	0.0168255	0.0168255	0.0168255	0.0168255	0.0168255	0.00320166	0.16264	0.481743	-2.62178	0.904594	0.16264	-4.5107	0.904594	0.235557	-1000	-1000	0.0075417	0	0.111896	0.0657408	0.00163285	0.16264	0.16264	0.0168255	0.0168255	0.0168255	0.0168255
GCF_015560415.1_maximum		0.235557	0.235557	0.201906	0.134604	0.033651	0.235557	0.235557	0.235557	0.033651	0.235557	0.235557	0.201906	0.134604	0.235557	0.235557	0.235557	-33.9625	1.49063	1.16264	0.0168255	0.0168255	0.0168255	0.0168255	0.0168255	0.0168255	0.0168255	0.00320166	1000	0.481743	-0.16264	0.904594	2.62178	-1.97254	0.904594	0.235557	1000	1000	0.0075417	0.0750398	0.111896	0.0657408	0.00163285	1.16264	1.16264	0.0168255	0.0168255	0.0168255	0.0168255
GCF_001889975.1_minimum		0.235557	0.235557	0.201906	0.134604	0.033651	0.235557	0.235557	0.235557	0.033651	0.235557	0.235557	0.201906	0.134604	0.235557	0.235557	0.235557	-75.192	0	0.16264	0.0168255	0.0168255	0.0168255	0.0168255	0.0168255	0.0168255	0.0168255	0.00320166	0.16264	0.481743	-0.447781	0.904594	0.16264	-1000	0.904594	0.235557	-1000	-1000	0.0075417	0	0.111896	0.0657408	0.00163285	0.16264	0.16264	0.0168255	0.0168255	0.0168255	0.0168255
GCF_001889975.1_maximum		9.21846	9.21846	6.84144	6.77414	5.79627	9.21846	9.21846	9.21846	0.033651	9.21846	9.21846	6.84144	6.77414	9.21846	9.21846	9.21846	315.689	103.219	0.447781	0.0168255	0.0168255	0.0168255	0.0168255	0.0168255	0.0168255	0.0168255	0.00320166	1000	0.481743	-0.16264	0.904594	0.447781	999.901	0.904594	9.21846	1000	1000	0.0075417	0.0750398	0.111896	0.0657408	0.00163285	0.447781	0.447781	0.0168255	0.0168255	0.0168255	0.0168255
GCF_021133755.1_minimum		0.235557	0.235557	0.201906	0.134604	0.033651	0.235557	0.235557	0.235557	0.033651	0.235557	0.235557	0.201906	0.134604	0.235557	0.235557	0.235557	-47.3086	0	0.16264	0.0168255	0.0168255	0.0168255	0.0168255	0.0168255	0.0168255	0.0168255	0.00320166	0.16264	0.481743	-35.4219	0.904594	0.16264	-48.9848	0.904594	0.235557	-1000	-1000	0.0075417	0	0.111896	0.0657408	0.00163285	0.16264	0.16264	0.0168255	0.0168255	0.0168255	0.0168255
GCF_021133755.1_maximum		0.235557	0.235557	0.201906	0.134604	0.033651	0.235557	0.235557	0.235557	0.033651	0.235557	0.235557	0.201906	0.134604	0.235557	0.235557	0.235557	303.632	98.4299	1.16264	0.0168255	0.0168255	0.0168255	0.0168255	0.0168255	0.0168255	0.0168255	0.00320166	1000	0.481743	-0.16264	0.904594	35.4219	-1.97254	0.904594	0.235557	1000	1000	0.0075417	25.4716	0.111896	0.0657408	0.00163285	1.16264	1.16264	0.0168255	0.0168255	0.0168255	0.0168255
GCF_019793535.1_minimum		0.203165	0.203165	0.174141	0.116094	0.0290235	0.203165	0.203165	0.203165	0.0290235	0.203165	0.203165	0.174141	0.116094	0.203165	0.203165	0.203165	-38.4672	0	0.00276139	0.0145118	0.0145118	0.0145118	0.0145118	0.0145118	0.0145118	0.0145118	0.00276139	0.00276139	0.415497	-0.00276139	0.7802	0.00276139	-2.47103	0.7802	0.203165	-1000	-1000	0.00650461	0	0.0965091	0.0567006	0.00140831	0.00276139	0.00276139	0.0145118	0.0145118	0.0145118	0.0145118
GCF_019793535.1_maximum		0.203165	0.203165	0.174141	0.116094	0.0290235	0.203165	0.203165	0.203165	0.0290235	0.203165	0.203165	0.174141	0.116094	0.203165	0.203165	0.203165	306.184	102.812	0.00276139	0.0145118	0.0145118	0.0145118	0.0145118	0.0145118	0.0145118	0.0145118	0.00276139	1000	0.415497	-0.00276139	0.7802	0.00276139	0.327145	0.7802	0.203165	1000	1000	0.00650461	0.0647208	0.0965091	0.0567006	0.00140831	0.00276139	0.00276139	0.0145118	0.0145118	0.0145118	0.0145118
GCF_003472615.1_minimum		0.235557	0.235557	0.201906	0.134604	0.033651	0.235557	0.235557	0.235557	0.033651	0.235557	0.235557	0.201906	0.134604	0.235557	0.235557	0.235557	-76.5338	0	0.16264	0.0168255	0.0168255	0.0168255	0.0168255	0.0168255	0.0168255	0.0168255	0.00320166	0.16264	0.481743	-5.12178	0.904594	0.16264	-1000	0.904594	0.235557	-1000	-1000	0.0075417	0	0.111896	0.0657408	0.00163285	0.16264	0.16264	0.0168255	0.0168255	0.0168255	0.0168255
GCF_003472615.1_maximum		0.235557	0.235557	0.201906	0.134604	0.033651	0.235557	0.235557	0.235557	0.033651	0.235557	0.235557	0.201906	0.134604	0.235557	0.235557	0.235557	-25.2331	2.99063	1.16264	0.0168255	0.0168255	0.0168255	0.0168255	0.0168255	0.0168255	0.0168255	0.00320166	1000	0.481743	-0.16264	0.904594	5.12178	1000	0.904594	0.235557	1000	1000	0.0075417	0.0750398	0.111896	0.0657408	0.00163285	1.16264	1.16264	0.0168255	0.0168255	0.0168255	0.0168255
GCF_018991255.1_minimum		0.257385	0.257385	0.220615	0.147077	0.0367692	0.257385	0.257385	0.257385	0.0367692	0.257385	0.257385	0.220615	0.147077	0.257385	0.257385	0.257385	-71.0374	0	0.270375	0.0183846	0.0183846	0.0183846	0.0183846	0.0183846	0.0183846	0.0183846	0.00349834	0.270375	0.526384	-36.4243	0.988417	0.270375	-1000	0.988417	0.257385	-1000	-1000	0.00824054	0	0.122265	0.0718326	0.00178415	0.270375	0.270375	0.0183846	0.0183846	0.0183846	0.0183846
GCF_018991255.1_maximum		0.257385	0.257385	0.220615	0.147077	0.0367692	0.257385	0.257385	0.257385	0.0367692	0.257385	0.257385	0.220615	0.147077	0.257385	0.257385	0.257385	310.299	116.642	1.27038	0.0183846	0.0183846	0.0183846	0.0183846	0.0183846	0.0183846	0.0183846	0.00349834	1000	0.526384	-0.270375	0.988417	36.4243	1000	0.988417	0.257385	1000	1000	0.00824054	0.0819933	0.122265	0.0718326	0.00178415	1.27038	1.27038	0.0183846	0.0183846	0.0183846	0.0183846
GCF_001633595.1_minimum		0.235557	0.235557	0.201906	0.134604	0.033651	0.235557	0.235557	0.235557	0.033651	0.235557	0.235557	0.201906	0.134604	0.235557	0.235557	0.235557	-72.442	0	0.16264	0.0168255	0.0168255	0.0168255	0.0168255	0.0168255	0.0168255	0.0168255	0.00320166	0.16264	0.481743	-36.965	0.904594	0.16264	-1000	0.904594	0.235557	-1000	-1000	0.0075417	0	0.111896	0.0657408	0.00163285	0.16264	0.16264	0.0168255	0.0168255	0.0168255	0.0168255
GCF_001633595.1_maximum		0.235557	0.235557	0.201906	0.134604	0.033651	0.235557	0.235557	0.235557	0.033651	0.235557	0.235557	0.201906	0.134604	0.235557	0.235557	0.235557	315.554	118.536	1.16264	0.0168255	0.0168255	0.0168255	0.0168255	0.0168255	0.0168255	0.0168255	0.00320166	1000	0.481743	-0.16264	0.904594	36.965	997.901	0.904594	0.235557	1000	1000	0.0075417	0.0750398	0.111896	0.0657408	0.00163285	1.16264	1.16264	0.0168255	0.0168255	0.0168255	0.0168255
GCF_001546525.1_minimum		0.173532	0.173532	0.148741	0.099161	0.0247902	0.173532	0.173532	0.173532	0.0247902	0.173532	0.173532	0.148741	0.099161	0.173532	0.173532	0.173532	-38.0505	0.0123951	0.856501	0.0123951	0.0123951	0.0123951	0.0123951	0.0123951	0.0123951	0.0123951	0.00235862	0.856501	0.354894	-0.856501	0.666402	0.856501	-0.282974	0.666402	0.173532	-1000	-1000	0.00555587	0	0.0824325	0.0484304	0.0012029	0.856501	0.856501	0.0123951	0.0123951	0.0123951	0.0123951
GCF_001546525.1_maximum		0.173532	0.173532	0.148741	0.099161	0.0247902	0.173532	0.173532	0.173532	0.0247902	0.173532	0.173532	0.148741	0.099161	0.173532	0.173532	0.173532	-18.3369	3.86408	0.856501	0.0123951	0.0123951	0.0123951	0.0123951	0.0123951	0.0123951	0.0123951	0.00235862	0.856501	0.354894	-0.856501	0.666402	0.856501	-0.282974	0.666402	0.173532	1000	1000	0.00555587	0.0552808	0.0824325	0.0484304	0.0012029	0.856501	0.856501	0.0123951	0.0123951	0.0123951	0.0123951
GCF_002174215.1_minimum		0.203165	0.203165	0.174141	0.116094	0.0290235	0.203165	0.203165	0.203165	0.0290235	0.203165	0.203165	0.174141	0.116094	0.203165	0.203165	0.203165	-46.8952	0	0.00276139	0.0145118	0.0145118	0.0145118	0.0145118	0.0145118	0.0145118	0.0145118	0.00276139	0.00276139	0.415497	-0.00276139	0.7802	0.00276139	0.00276139	0.7802	0.203165	-1000	-1000	0.00650461	0	0.0965091	0.0567006	0.00140831	0.00276139	0.00276139	0.0145118	0.0145118	0.0145118	0.0145118
GCF_002174215.1_maximum		0.203165	0.203165	0.174141	0.116094	0.0290235	0.203165	0.203165	0.203165	0.0290235	0.203165	0.203165	0.174141	0.116094	0.203165	0.203165	0.203165	-39.8458	1.67814	0.00276139	0.0145118	0.0145118	0.0145118	0.0145118	0.0145118	0.0145118	0.0145118	0.00276139	1000	0.415497	-0.00276139	0.7802	0.00276139	0.00276139	0.7802	0.203165	1000	1000	0.00650461	0.0647208	0.0965091	0.0567006	0.00140831	0.00276139	0.00276139	0.0145118	0.0145118	0.0145118	0.0145118
GCF_001982345.1_minimum		0.235557	0.235557	0.201906	0.134604	0.033651	0.235557	0.235557	0.235557	0.033651	0.235557	0.235557	0.201906	0.134604	0.235557	0.235557	0.235557	-3	0	0.16264	0.0168255	0.0168255	0.0168255	0.0168255	0.0168255	0.0168255	0.0168255	0.00320166	0.16264	0.481743	-36.965	0.904594	0.16264	-1000	0.904594	0.235557	-1000	-1000	0.0075417	0	0.111896	0.0657408	0.00163285	0.16264	0.16264	0.0168255	0.0168255	0.0168255	0.0168255
GCF_001982345.1_maximum		0.235557	0.235557	0.201906	0.134604	0.033651	0.235557	0.235557	0.235557	0.033651	0.235557	0.235557	0.201906	0.134604	0.235557	0.235557	0.235557	365.409	122.82	1.16264	0.0168255	0.0168255	0.0168255	0.0168255	0.0168255	0.0168255	0.0168255	0.00320166	1000	0.481743	-0.16264	0.904594	36.965	997.901	0.904594	0.235557	1000	1000	0.0075417	0.0750398	0.111896	0.0657408	0.00163285	1.16264	1.16264	0.0168255	0.0168255	0.0168255	0.0168255
GCF_004301055.1_minimum		0.235557	0.235557	0.201906	0.134604	0.033651	0.235557	0.235557	0.235557	0.033651	0.235557	0.235557	0.201906	0.134604	0.235557	0.235557	0.235557	-72.442	0	0.16264	0.0168255	0.0168255	0.0168255	0.0168255	0.0168255	0.0168255	0.0168255	0.00320166	0.16264	0.481743	-36.965	0.904594	0.16264	-1000	0.904594	0.235557	-1000	-1000	0.0075417	0	0.111896	0.0657408	0.00163285	0.16264	0.16264	0.0168255	0.0168255	0.0168255	0.0168255
GCF_004301055.1_maximum		0.235557	0.235557	0.201906	0.134604	0.033651	0.235557	0.235557	0.235557	0.033651	0.235557	0.235557	0.201906	0.134604	0.235557	0.235557	0.235557	315.554	118.536	1.16264	0.0168255	0.0168255	0.0168255	0.0168255	0.0168255	0.0168255	0.0168255	0.00320166	1000	0.481743	-0.16264	0.904594	36.965	997.901	0.904594	0.235557	1000	1000	0.0075417	0.0750398	0.111896	0.0657408	0.00163285	1.16264	1.16264	0.0168255	0.0168255	0.0168255	0.0168255
GCF_000525715.1_minimum		0.151443	0.151443	0.129808	0.0865387	0.0216347	0.151443	0.151443	0.151443	0.0216347	0.151443	0.151443	0.129808	0.0865387	0.151443	0.151443	0.151443	-37.0347	0	0.00205839	0.0108173	0.0108173	0.0108173	0.0108173	0.0108173	0.0108173	0.0108173	0.00205839	0.00205839	0.309719	-0.00205839	0.581575	0.00205839	-1.24695	0.581575	0.151443	-1000	-1000	0.00484865	0	0.0719396	0.0422656	0.00104978	0.00205839	0.00205839	0.0108173	0.0108173	0.0108173	0.0108173
GCF_000525715.1_maximum		0.151443	0.151443	0.129808	0.0865387	0.0216347	0.151443	0.151443	0.151443	0.0216347	0.151443	0.151443	0.129808	0.0865387	0.151443	0.151443	0.151443	320.741	104.204	0.00205839	0.0108173	0.0108173	0.0108173	0.0108173	0.0108173	0.0108173	0.0108173	0.00205839	1000	0.309719	-0.00205839	0.581575	0.00205839	-1.24695	0.581575	0.151443	1000	1000	0.00484865	0.0482441	0.0719396	0.0422656	0.00104978	0.00205839	0.00205839	0.0108173	0.0108173	0.0108173	0.0108173
GCF_000338115.2_minimum		0.235557	0.235557	0.201906	0.134604	0.033651	0.235557	0.235557	0.235557	0.033651	0.235557	0.235557	0.201906	0.134604	0.235557	0.235557	0.235557	-72.442	0	0.16264	0.0168255	0.0168255	0.0168255	0.0168255	0.0168255	0.0168255	0.0168255	0.00320166	0.16264	0.481743	-36.965	0.904594	0.16264	-1000	0.904594	0.235557	-1000	-1000	0.0075417	0	0.111896	0.0657408	0.00163285	0.16264	0.16264	0.0168255	0.0168255	0.0168255	0.0168255
GCF_000338115.2_maximum		0.235557	0.235557	0.201906	0.134604	0.033651	0.235557	0.235557	0.235557	0.033651	0.235557	0.235557	0.201906	0.134604	0.235557	0.235557	0.235557	315.554	118.536	1.16264	0.0168255	0.0168255	0.0168255	0.0168255	0.0168255	0.0168255	0.0168255	0.00320166	1000	0.481743	-0.16264	0.904594	36.965	997.901	0.904594	0.235557	1000	1000	0.0075417	0.0750398	0.111896	0.0657408	0.00163285	1.16264	1.16264	0.0168255	0.0168255	0.0168255	0.0168255
GCF_004328745.1_minimum		0.235557	0.235557	0.201906	0.134604	0.033651	0.235557	0.235557	0.235557	0.033651	0.235557	0.235557	0.201906	0.134604	0.235557	0.235557	0.235557	-3	0	0.16264	0.0168255	0.0168255	0.0168255	0.0168255	0.0168255	0.0168255	0.0168255	0.00320166	0.16264	0.481743	-38.465	0.904594	0.16264	-1000	0.904594	0.235557	-1000	-1000	0.0075417	0	0.111896	0.0657408	0.00163285	0.16264	0.16264	0.0168255	0.0168255	0.0168255	0.0168255
GCF_004328745.1_maximum		0.235557	0.235557	0.201906	0.134604	0.033651	0.235557	0.235557	0.235557	0.033651	0.235557	0.235557	0.201906	0.134604	0.235557	0.235557	0.235557	369.409	124.153	1.16264	0.0168255	0.0168255	0.0168255	0.0168255	0.0168255	0.0168255	0.0168255	0.00320166	1000	0.481743	-0.16264	0.904594	38.465	999.901	0.904594	0.235557	1000	1000	0.0075417	0.0750398	0.111896	0.0657408	0.00163285	1.16264	1.16264	0.0168255	0.0168255	0.0168255	0.0168255
GCF_009913995.1_minimum		0.235557	0.235557	0.201906	0.134604	0.033651	0.235557	0.235557	0.235557	0.033651	0.235557	0.235557	0.201906	0.134604	0.235557	0.235557	0.235557	-37.811	0	0.16264	0.0168255	0.0168255	0.0168255	0.0168255	0.0168255	0.0168255	0.0168255	0.00320166	0.16264	0.481743	-0.447762	0.904594	0.16264	-0.669255	0.904594	0.235557	-1000	-1000	0.0075417	0	0.111896	0.0657408	0.00163285	0.16264	0.16264	0.0168255	0.0168255	0.0168255	0.0168255
GCF_009913995.1_maximum		0.235557	0.235557	0.201906	0.134604	0.033651	0.235557	0.235557	0.235557	0.033651	0.235557	0.235557	0.201906	0.134604	0.235557	0.235557	0.235557	298.936	100.597	0.447762	0.0168255	0.0168255	0.0168255	0.0168255	0.0168255	0.0168255	0.0168255	0.00320166	1000	0.481743	-0.16264	0.904594	0.447762	-0.0990115	0.904594	0.235557	1000	1000	0.0075417	0.0750398	0.111896	0.0657408	0.00163285	0.447762	0.447762	0.0168255	0.0168255	0.0168255	0.0168255
GCF_007785725.1_minimum		0.235557	0.235557	0.201906	0.134604	0.033651	0.235557	0.235557	0.235557	0.033651	0.235557	0.235557	0.201906	0.134604	0.235557	0.235557	0.235557	-37.8995	0	0.16264	0.0168255	0.0168255	0.0168255	0.0168255	0.0168255	0.0168255	0.0168255	0.00320166	0.16264	0.481743	-0.488255	0.904594	0.16264	-1000	0.904594	0.235557	-1000	-1000	0.0075417	0	0.111896	0.0657408	0.00163285	0.16264	0.16264	0.0168255	0.0168255	0.0168255	0.0168255
GCF_007785725.1_maximum		0.235557	0.235557	0.201906	0.134604	0.033651	0.235557	0.235557	0.235557	0.033651	0.235557	0.235557	0.201906	0.134604	0.235557	0.235557	0.235557	-30.346	1.43658	0.488255	0.0168255	0.0168255	0.0168255	0.0168255	0.0168255	0.0168255	0.0168255	0.00320166	1000	0.481743	-0.16264	0.904594	0.488255	999.982	0.904594	0.235557	1000	1000	0.0075417	0.0750398	0.111896	0.0657408	0.00163285	0.488255	0.488255	0.0168255	0.0168255	0.0168255	0.0168255
GCF_000284715.1_minimum		0.235557	0.235557	0.201906	0.134604	0.033651	0.235557	0.235557	0.235557	0.033651	0.235557	0.235557	0.201906	0.134604	0.235557	0.235557	0.235557	-34.8947	0	1.16264	0.0168255	0.0168255	0.0168255	0.0168255	0.0168255	0.0168255	0.0168255	0.00320166	1.16264	0.481743	-36.7985	0.904594	1.16264	0.330742	0.904594	0.235557	-1000	-1000	0.0075417	0	0.111896	0.0657408	0.00163285	1.16264	1.16264	0.0168255	0.0168255	0.0168255	0.0168255
GCF_000284715.1_maximum		0.235557	0.235557	0.201906	0.134604	0.033651	0.235557	0.235557	0.235557	0.033651	0.235557	0.235557	0.201906	0.134604	0.235557	0.235557	0.235557	303.203	98.3527	1.16264	0.0168255	0.0168255	0.0168255	0.0168255	0.0168255	0.0168255	0.0168255	0.00320166	1000	0.481743	-1.16264	0.904594	36.7985	330.735	0.904594	0.235557	1000	1000	0.0075417	25.4716	0.111896	0.0657408	0.00163285	1.16264	1.16264	0.0168255	0.0168255	0.0168255	0.0168255
GCF_004301795.1_minimum		0.235557	0.235557	0.201906	0.134604	0.033651	0.235557	0.235557	0.235557	0.033651	0.235557	0.235557	0.201906	0.134604	0.235557	0.235557	0.235557	-72.442	0	0.16264	0.0168255	0.0168255	0.0168255	0.0168255	0.0168255	0.0168255	0.0168255	0.00320166	0.16264	0.481743	-36.965	0.904594	0.16264	-1000	0.904594	0.235557	-1000	-1000	0.0075417	0	0.111896	0.0657408	0.00163285	0.16264	0.16264	0.0168255	0.0168255	0.0168255	0.0168255
GCF_004301795.1_maximum		0.235557	0.235557	0.201906	0.134604	0.033651	0.235557	0.235557	0.235557	0.033651	0.235557	0.235557	0.201906	0.134604	0.235557	0.235557	0.235557	315.554	118.536	1.16264	0.0168255	0.0168255	0.0168255	0.0168255	0.0168255	0.0168255	0.0168255	0.00320166	1000	0.481743	-0.16264	0.904594	36.965	997.901	0.904594	0.235557	1000	1000	0.0075417	0.0750398	0.111896	0.0657408	0.00163285	1.16264	1.16264	0.0168255	0.0168255	0.0168255	0.0168255
GCF_002176855.1_minimum		0.169546	0.169546	0.145326	0.0968837	0.0242209	0.169546	0.169546	0.169546	0.0242209	0.169546	0.169546	0.145326	0.0968837	0.169546	0.169546	0.169546	-38.9056	0.0121105	0.836831	0.0121105	0.0121105	0.0121105	0.0121105	0.0121105	0.0121105	0.0121105	0.00230446	0.836831	0.346743	-0.836831	0.651098	0.836831	-0.230544	0.651098	0.169546	-1000	-1000	0.00542827	0	0.0805394	0.0473181	0.00117527	0.836831	0.836831	0.0121105	0.0121105	0.0121105	0.0121105
GCF_002176855.1_maximum		0.169546	0.169546	0.145326	0.0968837	0.0242209	0.169546	0.169546	0.169546	0.0242209	0.169546	0.169546	0.145326	0.0968837	0.169546	0.169546	0.169546	-17.8582	4.22106	0.836831	0.0121105	0.0121105	0.0121105	0.0121105	0.0121105	0.0121105	0.0121105	0.00230446	1000	0.346743	-0.836831	0.651098	0.836831	-0.230544	0.651098	0.169546	1000	1000	0.00542827	0.0540113	0.0805394	0.0473181	0.00117527	0.836831	0.836831	0.0121105	0.0121105	0.0121105	0.0121105
GCF_021133995.1_minimum		0.157859	0.157859	0.135307	0.090205	0.0225512	0.157859	0.157859	0.157859	0.0225512	0.157859	0.157859	0.135307	0.090205	0.157859	0.157859	0.157859	-38.3163	0	0.0021456	0.0112756	0.0112756	0.0112756	0.0112756	0.0112756	0.0112756	0.0112756	0.0021456	0.0021456	0.322841	-0.0021456	0.606214	0.0021456	-1.21505	0.606214	0.157859	-1000	-1000	0.00505407	0	0.0749874	0.0440563	0.00109425	0.0021456	0.0021456	0.0112756	0.0112756	0.0112756	0.0112756
GCF_021133995.1_maximum		0.157859	0.157859	0.135307	0.090205	0.0225512	0.157859	0.157859	0.157859	0.0225512	0.157859	0.157859	0.135307	0.090205	0.157859	0.157859	0.157859	321.241	104.096	0.0021456	0.0112756	0.0112756	0.0112756	0.0112756	0.0112756	0.0112756	0.0112756	0.0021456	1000	0.322841	-0.0021456	0.606214	0.0021456	-1.21505	0.606214	0.157859	1000	1000	0.00505407	7.56631	0.0749874	0.0440563	0.00109425	0.0021456	0.0021456	0.0112756	0.0112756	0.0112756	0.0112756
GCF_009808235.1_minimum		0.203165	0.203165	0.174141	0.116094	0.0290235	0.203165	0.203165	0.203165	0.0290235	0.203165	0.203165	0.174141	0.116094	0.203165	0.203165	0.203165	-38.3843	0	0.00276139	0.0145118	0.0145118	0.0145118	0.0145118	0.0145118	0.0145118	0.0145118	0.00276139	0.00276139	0.415497	-0.00276139	0.7802	0.00276139	0.00276139	0.7802	0.203165	-1000	-1000	0.00650461	0	0.0965091	0.0567006	0.00140831	0.00276139	0.00276139	0.0145118	0.0145118	0.0145118	0.0145118
GCF_009808235.1_maximum		0.203165	0.203165	0.174141	0.116094	0.0290235	0.203165	0.203165	0.203165	0.0290235	0.203165	0.203165	0.174141	0.116094	0.203165	0.203165	0.203165	-26.5014	3.08567	0.00276139	0.0145118	0.0145118	0.0145118	0.0145118	0.0145118	0.0145118	0.0145118	0.00276139	1000	0.415497	-0.00276139	0.7802	0.00276139	0.00276139	0.7802	0.203165	1000	1000	0.00650461	0.0647208	0.0965091	0.0567006	0.00140831	0.00276139	0.00276139	0.0145118	0.0145118	0.0145118	0.0145118
GCF_001593065.1_minimum		0.203165	0.203165	0.174141	0.116094	0.0290235	0.203165	0.203165	0.203165	0.0290235	0.203165	0.203165	0.174141	0.116094	0.203165	0.203165	0.203165	-77.5159	0	0.00276139	0.0145118	0.0145118	0.0145118	0.0145118	0.0145118	0.0145118	0.0145118	0.00276139	0.00276139	0.415497	-0.00276139	0.7802	0.00276139	-1.78283	0.7802	0.203165	-1000	-1000	0.00650461	0	0.0965091	0.0567006	0.00140831	0.00276139	0.00276139	0.0145118	0.0145118	0.0145118	0.0145118
GCF_001593065.1_maximum		0.203165	0.203165	0.174141	0.116094	0.0290235	0.203165	0.203165	0.203165	0.0290235	0.203165	0.203165	0.174141	0.116094	0.203165	0.203165	0.203165	-21.1628	4.24444	0.00276139	0.0145118	0.0145118	0.0145118	0.0145118	0.0145118	0.0145118	0.0145118	0.00276139	1000	0.415497	-0.00276139	0.7802	0.00276139	0.436226	0.7802	0.203165	1000	1000	0.00650461	0.0647208	0.0965091	0.0567006	0.00140831	0.00276139	0.00276139	0.0145118	0.0145118	0.0145118	0.0145118
GCF_001436855.1_minimum		0.235557	0.235557	0.201906	0.134604	0.033651	0.235557	0.235557	0.235557	0.033651	0.235557	0.235557	0.201906	0.134604	0.235557	0.235557	0.235557	-72.442	0	0.16264	0.0168255	0.0168255	0.0168255	0.0168255	0.0168255	0.0168255	0.0168255	0.00320166	0.16264	0.481743	-36.965	0.904594	0.16264	-1000	0.904594	0.235557	-1000	-1000	0.0075417	0	0.111896	0.0657408	0.00163285	0.16264	0.16264	0.0168255	0.0168255	0.0168255	0.0168255
GCF_001436855.1_maximum		0.235557	0.235557	0.201906	0.134604	0.033651	0.235557	0.235557	0.235557	0.033651	0.235557	0.235557	0.201906	0.134604	0.235557	0.235557	0.235557	315.554	118.536	1.16264	0.0168255	0.0168255	0.0168255	0.0168255	0.0168255	0.0168255	0.0168255	0.00320166	1000	0.481743	-0.16264	0.904594	36.965	997.901	0.904594	0.235557	1000	1000	0.0075417	0.0750398	0.111896	0.0657408	0.00163285	1.16264	1.16264	0.0168255	0.0168255	0.0168255	0.0168255
GCF_002205775.2_minimum		0.235557	0.235557	0.201906	0.134604	0.033651	0.235557	0.235557	0.235557	0.033651	0.235557	0.235557	0.201906	0.134604	0.235557	0.235557	0.235557	-72.442	0	0.16264	0.0168255	0.0168255	0.0168255	0.0168255	0.0168255	0.0168255	0.0168255	0.00320166	0.16264	0.481743	-36.965	0.904594	0.16264	-1000	0.904594	0.235557	-1000	-1000	0.0075417	0	0.111896	0.0657408	0.00163285	0.16264	0.16264	0.0168255	0.0168255	0.0168255	0.0168255
GCF_002205775.2_maximum		0.235557	0.235557	0.201906	0.134604	0.033651	0.235557	0.235557	0.235557	0.033651	0.235557	0.235557	0.201906	0.134604	0.235557	0.235557	0.235557	315.554	118.536	1.16264	0.0168255	0.0168255	0.0168255	0.0168255	0.0168255	0.0168255	0.0168255	0.00320166	1000	0.481743	-0.16264	0.904594	36.965	997.901	0.904594	0.235557	1000	1000	0.0075417	0.0750398	0.111896	0.0657408	0.00163285	1.16264	1.16264	0.0168255	0.0168255	0.0168255	0.0168255
GCF_012070635.1_minimum		0.235557	0.235557	0.201906	0.134604	0.033651	0.235557	0.235557	0.235557	0.033651	0.235557	0.235557	0.201906	0.134604	0.235557	0.235557	0.235557	-72.0878	0	0.16264	0.0168255	0.0168255	0.0168255	0.0168255	0.0168255	0.0168255	0.0168255	0.00320166	0.16264	0.481743	-36.7878	0.904594	0.16264	-1000	0.904594	0.235557	-1000	-1000	0.0075417	0	0.111896	0.0657408	0.00163285	0.16264	0.16264	0.0168255	0.0168255	0.0168255	0.0168255
GCF_012070635.1_maximum		0.235557	0.235557	0.201906	0.134604	0.033651	0.235557	0.235557	0.235557	0.033651	0.235557	0.235557	0.201906	0.134604	0.235557	0.235557	0.235557	315.501	118.536	1.16264	0.0168255	0.0168255	0.0168255	0.0168255	0.0168255	0.0168255	0.0168255	0.00320166	1000	0.481743	-0.16264	0.904594	36.7878	-1.97254	0.904594	0.235557	1000	1000	0.0075417	0.0750398	0.111896	0.0657408	0.00163285	1.16264	1.16264	0.0168255	0.0168255	0.0168255	0.0168255
GCF_002738245.1_minimum		0.235557	0.235557	0.201906	0.134604	0.033651	0.235557	0.235557	0.235557	0.033651	0.235557	0.235557	0.201906	0.134604	0.235557	0.235557	0.235557	-73.5338	0	0.16264	0.0168255	0.0168255	0.0168255	0.0168255	0.0168255	0.0168255	0.0168255	0.00320166	0.16264	0.481743	-2.62178	0.904594	0.16264	-1000	0.904594	0.235557	-1000	-1000	0.0075417	0	0.111896	0.0657408	0.00163285	0.16264	0.16264	0.0168255	0.0168255	0.0168255	0.0168255
GCF_002738245.1_maximum		0.235557	0.235557	0.201906	0.134604	0.033651	0.235557	0.235557	0.235557	0.033651	0.235557	0.235557	0.201906	0.134604	0.235557	0.235557	0.235557	-33.9625	1.49063	1.16264	0.0168255	0.0168255	0.0168255	0.0168255	0.0168255	0.0168255	0.0168255	0.00320166	1000	0.481743	-0.16264	0.904594	2.62178	998.027	0.904594	0.235557	1000	1000	0.0075417	0.0750398	0.111896	0.0657408	0.00163285	1.16264	1.16264	0.0168255	0.0168255	0.0168255	0.0168255
GCF_018138285.1_minimum		0.235557	0.235557	0.201906	0.134604	0.033651	0.235557	0.235557	0.235557	0.033651	0.235557	0.235557	0.201906	0.134604	0.235557	0.235557	0.235557	-72.442	0	0.16264	0.0168255	0.0168255	0.0168255	0.0168255	0.0168255	0.0168255	0.0168255	0.00320166	0.16264	0.481743	-36.965	0.904594	0.16264	-1000	0.904594	0.235557	-1000	-1000	0.0075417	0	0.111896	0.0657408	0.00163285	0.16264	0.16264	0.0168255	0.0168255	0.0168255	0.0168255
GCF_018138285.1_maximum		0.235557	0.235557	0.201906	0.134604	0.033651	0.235557	0.235557	0.235557	0.033651	0.235557	0.235557	0.201906	0.134604	0.235557	0.235557	0.235557	315.554	118.536	1.16264	0.0168255	0.0168255	0.0168255	0.0168255	0.0168255	0.0168255	0.0168255	0.00320166	1000	0.481743	-0.16264	0.904594	36.965	997.901	0.904594	0.235557	1000	1000	0.0075417	0.0750398	0.111896	0.0657408	0.00163285	1.16264	1.16264	0.0168255	0.0168255	0.0168255	0.0168255
GCF_009866105.1_minimum		0.235557	0.235557	0.201906	0.134604	0.033651	0.235557	0.235557	0.235557	0.033651	0.235557	0.235557	0.201906	0.134604	0.235557	0.235557	0.235557	-73.5338	0	0.16264	0.0168255	0.0168255	0.0168255	0.0168255	0.0168255	0.0168255	0.0168255	0.00320166	0.16264	0.481743	-37.5109	0.904594	0.16264	-1000	0.904594	0.235557	-1000	-1000	0.0075417	0	0.111896	0.0657408	0.00163285	0.16264	0.16264	0.0168255	0.0168255	0.0168255	0.0168255
GCF_009866105.1_maximum		0.235557	0.235557	0.201906	0.134604	0.033651	0.235557	0.235557	0.235557	0.033651	0.235557	0.235557	0.201906	0.134604	0.235557	0.235557	0.235557	311.832	100.491	1.16264	0.0168255	0.0168255	0.0168255	0.0168255	0.0168255	0.0168255	0.0168255	0.00320166	1000	0.481743	-0.16264	0.904594	37.5109	998.027	0.904594	0.235557	1000	1000	0.0075417	0.0750398	0.111896	0.0657408	0.00163285	1.16264	1.16264	0.0168255	0.0168255	0.0168255	0.0168255
GCF_017009515.1_minimum		0.173532	0.173532	0.148741	0.099161	0.0247902	0.173532	0.173532	0.173532	0.0247902	0.173532	0.173532	0.148741	0.099161	0.173532	0.173532	0.173532	-38.3149	0.0123951	0.856501	0.0123951	0.0123951	0.0123951	0.0123951	0.0123951	0.0123951	0.0123951	0.00235862	0.856501	0.354894	-0.856501	0.666402	0.856501	-0.282974	0.666402	0.173532	-1000	-1000	0.00555587	0	0.0824325	0.0484304	0.0012029	0.856501	0.856501	0.0123951	0.0123951	0.0123951	0.0123951
GCF_017009515.1_maximum		0.173532	0.173532	0.148741	0.099161	0.0247902	0.173532	0.173532	0.173532	0.0247902	0.173532	0.173532	0.148741	0.099161	0.173532	0.173532	0.173532	-17.9206	3.93804	0.856501	0.0123951	0.0123951	0.0123951	0.0123951	0.0123951	0.0123951	0.0123951	0.00235862	1000	0.354894	-0.856501	0.666402	0.856501	-0.282974	0.666402	0.173532	1000	1000	0.00555587	0.0552808	0.0824325	0.0484304	0.0012029	0.856501	0.856501	0.0123951	0.0123951	0.0123951	0.0123951
GCF_007989145.1_minimum		0.235557	0.235557	0.201906	0.134604	0.033651	0.235557	0.235557	0.235557	0.033651	0.235557	0.235557	0.201906	0.134604	0.235557	0.235557	0.235557	-72.442	0	0.16264	0.0168255	0.0168255	0.0168255	0.0168255	0.0168255	0.0168255	0.0168255	0.00320166	0.16264	0.481743	-36.965	0.904594	0.16264	-1000	0.904594	0.235557	-1000	-1000	0.0075417	0	0.111896	0.0657408	0.00163285	0.16264	0.16264	0.0168255	0.0168255	0.0168255	0.0168255
GCF_007989145.1_maximum		0.235557	0.235557	0.201906	0.134604	0.033651	0.235557	0.235557	0.235557	0.033651	0.235557	0.235557	0.201906	0.134604	0.235557	0.235557	0.235557	315.554	118.536	1.16264	0.0168255	0.0168255	0.0168255	0.0168255	0.0168255	0.0168255	0.0168255	0.00320166	1000	0.481743	-0.16264	0.904594	36.965	997.901	0.904594	0.235557	1000	1000	0.0075417	0.0750398	0.111896	0.0657408	0.00163285	1.16264	1.16264	0.0168255	0.0168255	0.0168255	0.0168255
GCF_003045665.1_minimum		0.235557	0.235557	0.201906	0.134604	0.033651	0.235557	0.235557	0.235557	0.033651	0.235557	0.235557	0.201906	0.134604	0.235557	0.235557	0.235557	-72.442	0	0.16264	0.0168255	0.0168255	0.0168255	0.0168255	0.0168255	0.0168255	0.0168255	0.00320166	0.16264	0.481743	-36.965	0.904594	0.16264	-1000	0.904594	0.235557	-1000	-1000	0.0075417	0	0.111896	0.0657408	0.00163285	0.16264	0.16264	0.0168255	0.0168255	0.0168255	0.0168255
GCF_003045665.1_maximum		0.235557	0.235557	0.201906	0.134604	0.033651	0.235557	0.235557	0.235557	0.033651	0.235557	0.235557	0.201906	0.134604	0.235557	0.235557	0.235557	315.554	118.536	1.16264	0.0168255	0.0168255	0.0168255	0.0168255	0.0168255	0.0168255	0.0168255	0.00320166	1000	0.481743	-0.16264	0.904594	36.965	997.901	0.904594	0.235557	1000	1000	0.0075417	0.0750398	0.111896	0.0657408	0.00163285	1.16264	1.16264	0.0168255	0.0168255	0.0168255	0.0168255
GCF_003286955.1_minimum		0.235557	0.235557	0.201906	0.134604	0.033651	0.235557	0.235557	0.235557	0.033651	0.235557	0.235557	0.201906	0.134604	0.235557	0.235557	0.235557	-72.442	0	0.16264	0.0168255	0.0168255	0.0168255	0.0168255	0.0168255	0.0168255	0.0168255	0.00320166	0.16264	0.481743	-36.965	0.904594	0.16264	-1000	0.904594	0.235557	-1000	-1000	0.0075417	0	0.111896	0.0657408	0.00163285	0.16264	0.16264	0.0168255	0.0168255	0.0168255	0.0168255
GCF_003286955.1_maximum		0.235557	0.235557	0.201906	0.134604	0.033651	0.235557	0.235557	0.235557	0.033651	0.235557	0.235557	0.201906	0.134604	0.235557	0.235557	0.235557	315.554	118.536	1.16264	0.0168255	0.0168255	0.0168255	0.0168255	0.0168255	0.0168255	0.0168255	0.00320166	1000	0.481743	-0.16264	0.904594	36.965	997.901	0.904594	0.235557	1000	1000	0.0075417	0.0750398	0.111896	0.0657408	0.00163285	1.16264	1.16264	0.0168255	0.0168255	0.0168255	0.0168255
GCF_000731855.1_minimum		0.235557	0.235557	0.201906	0.134604	0.033651	0.235557	0.235557	0.235557	0.033651	0.235557	0.235557	0.201906	0.134604	0.235557	0.235557	0.235557	-3	0	0.16264	0.0168255	0.0168255	0.0168255	0.0168255	0.0168255	0.0168255	0.0168255	0.00320166	0.16264	0.481743	-36.965	0.904594	0.16264	-1000	0.904594	0.235557	-1000	-1000	0.0075417	0	0.111896	0.0657408	0.00163285	0.16264	0.16264	0.0168255	0.0168255	0.0168255	0.0168255
GCF_000731855.1_maximum		0.235557	0.235557	0.201906	0.134604	0.033651	0.235557	0.235557	0.235557	0.033651	0.235557	0.235557	0.201906	0.134604	0.235557	0.235557	0.235557	365.318	122.789	1.16264	0.0168255	0.0168255	0.0168255	0.0168255	0.0168255	0.0168255	0.0168255	0.00320166	1000	0.481743	-0.16264	0.904594	36.965	997.901	0.904594	0.235557	1000	1000	0.0075417	0.0750398	0.111896	0.0657408	0.00163285	1.16264	1.16264	0.0168255	0.0168255	0.0168255	0.0168255
GCF_009734125.1_minimum		0.157859	0.157859	0.135307	0.090205	0.0225512	0.157859	0.157859	0.157859	0.0225512	0.157859	0.157859	0.135307	0.090205	0.157859	0.157859	0.157859	-38.3163	0	0.0021456	0.0112756	0.0112756	0.0112756	0.0112756	0.0112756	0.0112756	0.0112756	0.0021456	0.0021456	0.322841	-0.0021456	0.606214	0.0021456	-1.21505	0.606214	0.157859	-1000	-1000	0.00505407	0	0.0749874	0.0440563	0.00109425	0.0021456	0.0021456	0.0112756	0.0112756	0.0112756	0.0112756
GCF_009734125.1_maximum		0.157859	0.157859	0.135307	0.090205	0.0225512	0.157859	0.157859	0.157859	0.0225512	0.157859	0.157859	0.135307	0.090205	0.157859	0.157859	0.157859	321.241	104.096	0.0021456	0.0112756	0.0112756	0.0112756	0.0112756	0.0112756	0.0112756	0.0112756	0.0021456	1000	0.322841	-0.0021456	0.606214	0.0021456	-1.21505	0.606214	0.157859	1000	1000	0.00505407	25.6019	0.0749874	0.0440563	0.00109425	0.0021456	0.0021456	0.0112756	0.0112756	0.0112756	0.0112756
GCF_004103515.1_minimum		0.235557	0.235557	0.201906	0.134604	0.033651	0.235557	0.235557	0.235557	0.033651	0.235557	0.235557	0.201906	0.134604	0.235557	0.235557	0.235557	-72.442	0	0.16264	0.0168255	0.0168255	0.0168255	0.0168255	0.0168255	0.0168255	0.0168255	0.00320166	0.16264	0.481743	-36.965	0.904594	0.16264	-1000	0.904594	0.235557	-1000	-1000	0.0075417	0	0.111896	0.0657408	0.00163285	0.16264	0.16264	0.0168255	0.0168255	0.0168255	0.0168255
GCF_004103515.1_maximum		0.235557	0.235557	0.201906	0.134604	0.033651	0.235557	0.235557	0.235557	0.033651	0.235557	0.235557	0.201906	0.134604	0.235557	0.235557	0.235557	315.554	118.536	1.16264	0.0168255	0.0168255	0.0168255	0.0168255	0.0168255	0.0168255	0.0168255	0.00320166	1000	0.481743	-0.16264	0.904594	36.965	997.901	0.904594	0.235557	1000	1000	0.0075417	0.0750398	0.111896	0.0657408	0.00163285	1.16264	1.16264	0.0168255	0.0168255	0.0168255	0.0168255
GCF_001639165.1_minimum		0.159645	0.159645	0.136838	0.0912254	0.0228064	0.159645	0.159645	0.159645	0.0228064	0.159645	0.159645	0.136838	0.0912254	0.159645	0.159645	0.159645	-38.8339	0.0114032	0.787958	0.0114032	0.0114032	0.0114032	0.0114032	0.0114032	0.0114032	0.0114032	0.00216987	0.787958	0.326493	-0.787958	0.613072	0.787958	-0.100275	0.613072	0.159645	-1000	-1000	0.00511125	0	0.0758357	0.0445547	0.00110663	0.787958	0.787958	0.0114032	0.0114032	0.0114032	0.0114032
GCF_001639165.1_maximum		0.159645	0.159645	0.136838	0.0912254	0.0228064	0.159645	0.159645	0.159645	0.0228064	0.159645	0.159645	0.136838	0.0912254	0.159645	0.159645	0.159645	-13.4009	4.96414	0.787958	0.0114032	0.0114032	0.0114032	0.0114032	0.0114032	0.0114032	0.0114032	0.00216987	1000	0.326493	-0.787958	0.613072	0.787958	-0.100275	0.613072	0.159645	1000	1000	0.00511125	0.0508569	0.0758357	0.0445547	0.00110663	0.787958	0.787958	0.0114032	0.0114032	0.0114032	0.0114032
GCF_003712245.1_minimum		0.235557	0.235557	0.201906	0.134604	0.033651	0.235557	0.235557	0.235557	0.033651	0.235557	0.235557	0.201906	0.134604	0.235557	0.235557	0.235557	-3	0	0.16264	0.0168255	0.0168255	0.0168255	0.0168255	0.0168255	0.0168255	0.0168255	0.00320166	0.16264	0.481743	-3.41322	0.904594	0.16264	-1000	0.904594	0.235557	-1000	-1000	0.0075417	0	0.111896	0.0657408	0.00163285	0.16264	0.16264	0.0168255	0.0168255	0.0168255	0.0168255
GCF_003712245.1_maximum		1.77751	1.77751	1.35837	1.29107	1.06162	1.77751	1.77751	1.77751	0.033651	1.77751	1.77751	1.35837	1.29107	1.77751	1.77751	1.77751	6.63237	2.07277	1.16264	0.0168255	0.0168255	0.0168255	0.0168255	0.0168255	0.0168255	0.0168255	0.00320166	1000	0.481743	-0.16264	0.904594	3.41322	1000	0.904594	1.77751	1000	1000	0.0075417	3.12143	0.111896	0.0657408	0.00163285	1.16264	1.16264	0.0168255	0.0168255	0.0168255	0.0168255
GCF_002750655.1_minimum		0.203165	0.203165	0.174141	0.116094	0.0290235	0.203165	0.203165	0.203165	0.0290235	0.203165	0.203165	0.174141	0.116094	0.203165	0.203165	0.203165	-77.5159	0	0.00276139	0.0145118	0.0145118	0.0145118	0.0145118	0.0145118	0.0145118	0.0145118	0.00276139	0.00276139	0.415497	-0.436226	0.7802	0.00276139	0.00276139	0.7802	0.203165	-1000	-1000	0.00650461	0	0.0965091	0.0567006	0.00140831	0.00276139	0.00276139	0.0145118	0.0145118	0.0145118	0.0145118
GCF_002750655.1_maximum		0.203165	0.203165	0.174141	0.116094	0.0290235	0.203165	0.203165	0.203165	0.0290235	0.203165	0.203165	0.174141	0.116094	0.203165	0.203165	0.203165	-22.3811	4.24595	0.00276139	0.0145118	0.0145118	0.0145118	0.0145118	0.0145118	0.0145118	0.0145118	0.00276139	1000	0.415497	-0.00276139	0.7802	0.436226	0.00276139	0.7802	0.203165	1000	1000	0.00650461	0.0647208	0.0965091	0.0567006	0.00140831	0.00276139	0.00276139	0.0145118	0.0145118	0.0145118	0.0145118
GCF_011032765.1_minimum		0.235557	0.235557	0.201906	0.134604	0.033651	0.235557	0.235557	0.235557	0.033651	0.235557	0.235557	0.201906	0.134604	0.235557	0.235557	0.235557	-50.9876	0	0.16264	0.0168255	0.0168255	0.0168255	0.0168255	0.0168255	0.0168255	0.0168255	0.00320166	0.16264	0.481743	-26.9208	0.904594	0.16264	-1000	0.904594	0.235557	-1000	-1000	0.0075417	0	0.111896	0.0657408	0.00163285	0.16264	0.16264	0.0168255	0.0168255	0.0168255	0.0168255
GCF_011032765.1_maximum		0.235557	0.235557	0.201906	0.134604	0.033651	0.235557	0.235557	0.235557	0.033651	0.235557	0.235557	0.201906	0.134604	0.235557	0.235557	0.235557	319.606	118.312	1.16264	0.0168255	0.0168255	0.0168255	0.0168255	0.0168255	0.0168255	0.0168255	0.00320166	1000	0.481743	-0.16264	0.904594	26.9208	999.901	0.904594	0.235557	1000	1000	0.0075417	0.0750398	0.111896	0.0657408	0.00163285	1.16264	1.16264	0.0168255	0.0168255	0.0168255	0.0168255
GCF_015693945.1_minimum		0.235557	0.235557	0.201906	0.134604	0.033651	0.235557	0.235557	0.235557	0.033651	0.235557	0.235557	0.201906	0.134604	0.235557	0.235557	0.235557	-3	0	0.16264	0.0168255	0.0168255	0.0168255	0.0168255	0.0168255	0.0168255	0.0168255	0.00320166	0.16264	0.481743	-3.41322	0.904594	0.16264	-1000	0.904594	0.235557	-1000	-1000	0.0075417	0	0.111896	0.0657408	0.00163285	0.16264	0.16264	0.0168255	0.0168255	0.0168255	0.0168255
GCF_015693945.1_maximum		1.77751	1.77751	1.35837	1.29107	1.06162	1.77751	1.77751	1.77751	0.033651	1.77751	1.77751	1.35837	1.29107	1.77751	1.77751	1.77751	6.63237	2.07277	1.16264	0.0168255	0.0168255	0.0168255	0.0168255	0.0168255	0.0168255	0.0168255	0.00320166	1000	0.481743	-0.16264	0.904594	3.41322	1000	0.904594	1.77751	1000	1000	0.0075417	3.12143	0.111896	0.0657408	0.00163285	1.16264	1.16264	0.0168255	0.0168255	0.0168255	0.0168255
GCF_003597615.1_minimum		0.235557	0.235557	0.201906	0.134604	0.033651	0.235557	0.235557	0.235557	0.033651	0.235557	0.235557	0.201906	0.134604	0.235557	0.235557	0.235557	-72.442	0	0.16264	0.0168255	0.0168255	0.0168255	0.0168255	0.0168255	0.0168255	0.0168255	0.00320166	0.16264	0.481743	-36.965	0.904594	0.16264	-1000	0.904594	0.235557	-1000	-1000	0.0075417	0	0.111896	0.0657408	0.00163285	0.16264	0.16264	0.0168255	0.0168255	0.0168255	0.0168255
GCF_003597615.1_maximum		0.235557	0.235557	0.201906	0.134604	0.033651	0.235557	0.235557	0.235557	0.033651	0.235557	0.235557	0.201906	0.134604	0.235557	0.235557	0.235557	315.554	118.536	1.16264	0.0168255	0.0168255	0.0168255	0.0168255	0.0168255	0.0168255	0.0168255	0.00320166	1000	0.481743	-0.16264	0.904594	36.965	997.901	0.904594	0.235557	1000	1000	0.0075417	0.0750398	0.111896	0.0657408	0.00163285	1.16264	1.16264	0.0168255	0.0168255	0.0168255	0.0168255
GCF_004300945.1_minimum		0.235557	0.235557	0.201906	0.134604	0.033651	0.235557	0.235557	0.235557	0.033651	0.235557	0.235557	0.201906	0.134604	0.235557	0.235557	0.235557	-72.442	0	0.16264	0.0168255	0.0168255	0.0168255	0.0168255	0.0168255	0.0168255	0.0168255	0.00320166	0.16264	0.481743	-36.965	0.904594	0.16264	-1000	0.904594	0.235557	-1000	-1000	0.0075417	0	0.111896	0.0657408	0.00163285	0.16264	0.16264	0.0168255	0.0168255	0.0168255	0.0168255
GCF_004300945.1_maximum		0.235557	0.235557	0.201906	0.134604	0.033651	0.235557	0.235557	0.235557	0.033651	0.235557	0.235557	0.201906	0.134604	0.235557	0.235557	0.235557	315.554	118.536	1.16264	0.0168255	0.0168255	0.0168255	0.0168255	0.0168255	0.0168255	0.0168255	0.00320166	1000	0.481743	-0.16264	0.904594	36.965	997.901	0.904594	0.235557	1000	1000	0.0075417	0.0750398	0.111896	0.0657408	0.00163285	1.16264	1.16264	0.0168255	0.0168255	0.0168255	0.0168255
GCF_015377485.1_minimum		0.235557	0.235557	0.201906	0.134604	0.033651	0.235557	0.235557	0.235557	0.033651	0.235557	0.235557	0.201906	0.134604	0.235557	0.235557	0.235557	-3	0	0.16264	0.0168255	0.0168255	0.0168255	0.0168255	0.0168255	0.0168255	0.0168255	0.00320166	0.16264	0.481743	-3.40753	0.904594	0.16264	-1000	0.904594	0.235557	-1000	-1000	0.0075417	0	0.111896	0.0657408	0.00163285	0.16264	0.16264	0.0168255	0.0168255	0.0168255	0.0168255
GCF_015377485.1_maximum		1.77467	1.77467	1.35624	1.28894	1.05972	1.77467	1.77467	1.77467	0.033651	1.77467	1.77467	1.35624	1.28894	1.77467	1.77467	1.77467	4.51454	2.06897	1.16264	0.0168255	0.0168255	0.0168255	0.0168255	0.0168255	0.0168255	0.0168255	0.00320166	1000	0.481743	-0.16264	0.904594	3.40753	1000	0.904594	1.77467	1000	1000	0.0075417	3.11574	0.111896	0.0657408	0.00163285	1.16264	1.16264	0.0168255	0.0168255	0.0168255	0.0168255
GCF_004123035.1_minimum		0.235557	0.235557	0.201906	0.134604	0.033651	0.235557	0.235557	0.235557	0.033651	0.235557	0.235557	0.201906	0.134604	0.235557	0.235557	0.235557	-72.442	0	0.16264	0.0168255	0.0168255	0.0168255	0.0168255	0.0168255	0.0168255	0.0168255	0.00320166	0.16264	0.481743	-36.965	0.904594	0.16264	-1000	0.904594	0.235557	-1000	-1000	0.0075417	0	0.111896	0.0657408	0.00163285	0.16264	0.16264	0.0168255	0.0168255	0.0168255	0.0168255
GCF_004123035.1_maximum		0.235557	0.235557	0.201906	0.134604	0.033651	0.235557	0.235557	0.235557	0.033651	0.235557	0.235557	0.201906	0.134604	0.235557	0.235557	0.235557	315.554	118.536	1.16264	0.0168255	0.0168255	0.0168255	0.0168255	0.0168255	0.0168255	0.0168255	0.00320166	1000	0.481743	-0.16264	0.904594	36.965	997.901	0.904594	0.235557	1000	1000	0.0075417	0.0750398	0.111896	0.0657408	0.00163285	1.16264	1.16264	0.0168255	0.0168255	0.0168255	0.0168255
GCF_021134075.1_minimum		0.173532	0.173532	0.148741	0.099161	0.0247902	0.173532	0.173532	0.173532	0.0247902	0.173532	0.173532	0.148741	0.099161	0.173532	0.173532	0.173532	-38.3149	0	0.856501	0.0123951	0.0123951	0.0123951	0.0123951	0.0123951	0.0123951	0.0123951	0.00235862	0.856501	0.354894	-0.856501	0.666402	0.856501	-0.282974	0.666402	0.173532	-1000	-1000	0.00555587	0	0.0824325	0.0484304	0.0012029	0.856501	0.856501	0.0123951	0.0123951	0.0123951	0.0123951
GCF_021134075.1_maximum		0.173532	0.173532	0.148741	0.099161	0.0247902	0.173532	0.173532	0.173532	0.0247902	0.173532	0.173532	0.148741	0.099161	0.173532	0.173532	0.173532	317.396	102.976	0.856501	0.0123951	0.0123951	0.0123951	0.0123951	0.0123951	0.0123951	0.0123951	0.00235862	1000	0.354894	-0.856501	0.666402	0.856501	-0.282974	0.666402	0.173532	1000	1000	0.00555587	4.21559	0.0824325	0.0484304	0.0012029	0.856501	0.856501	0.0123951	0.0123951	0.0123951	0.0123951
GCF_013403485.1_minimum		0.128692	0.128692	0.110308	0.0735385	0.0183846	0.128692	0.128692	0.128692	0.0183846	0.128692	0.128692	0.110308	0.0735385	0.128692	0.128692	0.128692	-78.1635	0	0.00174917	0.00919231	0.00919231	0.00919231	0.00919231	0.00919231	0.00919231	0.00919231	0.00174917	0.00174917	0.263192	-3.62004	0.494208	0.00174917	-1000	0.494208	0.128692	-1000	-1000	0.00412027	0	0.0611326	0.0359163	0.000892077	0.00174917	0.00174917	0.00919231	0.00919231	0.00919231	0.00919231
GCF_013403485.1_maximum		0.128692	0.128692	0.110308	0.0735385	0.0183846	0.128692	0.128692	0.128692	0.0183846	0.128692	0.128692	0.110308	0.0735385	0.128692	0.128692	0.128692	-33.2808	8.44425	0.635188	0.00919231	0.00919231	0.00919231	0.00919231	0.00919231	0.00919231	0.00919231	0.00174917	1000	0.263192	-0.00174917	0.494208	3.62004	1000	0.494208	0.128692	1000	1000	0.00412027	14.0805	0.0611326	0.0359163	0.000892077	0.635188	0.635188	0.00919231	0.00919231	0.00919231	0.00919231
GCF_020784635.1_minimum		0.235557	0.235557	0.201906	0.134604	0.033651	0.235557	0.235557	0.235557	0.033651	0.235557	0.235557	0.201906	0.134604	0.235557	0.235557	0.235557	-75.192	0	0.16264	0.0168255	0.0168255	0.0168255	0.0168255	0.0168255	0.0168255	0.0168255	0.00320166	0.16264	0.481743	-0.447781	0.904594	0.16264	-1000	0.904594	0.235557	-1000	-1000	0.0075417	0	0.111896	0.0657408	0.00163285	0.16264	0.16264	0.0168255	0.0168255	0.0168255	0.0168255
GCF_020784635.1_maximum		9.21846	9.21846	6.84144	6.77414	5.79627	9.21846	9.21846	9.21846	0.033651	9.21846	9.21846	6.84144	6.77414	9.21846	9.21846	9.21846	315.841	103.229	0.447781	0.0168255	0.0168255	0.0168255	0.0168255	0.0168255	0.0168255	0.0168255	0.00320166	1000	0.481743	-0.16264	0.904594	0.447781	999.901	0.904594	9.21846	1000	1000	0.0075417	0.0750398	0.111896	0.0657408	0.00163285	0.447781	0.447781	0.0168255	0.0168255	0.0168255	0.0168255
GCF_001639445.1_minimum		0.235557	0.235557	0.201906	0.134604	0.033651	0.235557	0.235557	0.235557	0.033651	0.235557	0.235557	0.201906	0.134604	0.235557	0.235557	0.235557	-72.442	0	0.16264	0.0168255	0.0168255	0.0168255	0.0168255	0.0168255	0.0168255	0.0168255	0.00320166	0.16264	0.481743	-36.965	0.904594	0.16264	-1000	0.904594	0.235557	-1000	-1000	0.0075417	0	0.111896	0.0657408	0.00163285	0.16264	0.16264	0.0168255	0.0168255	0.0168255	0.0168255
GCF_001639445.1_maximum		0.235557	0.235557	0.201906	0.134604	0.033651	0.235557	0.235557	0.235557	0.033651	0.235557	0.235557	0.201906	0.134604	0.235557	0.235557	0.235557	315.554	118.536	1.16264	0.0168255	0.0168255	0.0168255	0.0168255	0.0168255	0.0168255	0.0168255	0.00320166	1000	0.481743	-0.16264	0.904594	36.965	997.901	0.904594	0.235557	1000	1000	0.0075417	0.0750398	0.111896	0.0657408	0.00163285	1.16264	1.16264	0.0168255	0.0168255	0.0168255	0.0168255
GCF_013363915.1_minimum		0.203165	0.203165	0.174141	0.116094	0.0290235	0.203165	0.203165	0.203165	0.0290235	0.203165	0.203165	0.174141	0.116094	0.203165	0.203165	0.203165	-40.2854	0.0145118	0.00276139	0.0145118	0.0145118	0.0145118	0.0145118	0.0145118	0.0145118	0.0145118	0.00276139	0.00276139	0.415497	-2.45273	0.7802	0.00276139	-2.12279	0.7802	0.203165	-1000	-1000	0.00650461	0	0.0965091	0.0567006	0.00140831	0.00276139	0.00276139	0.0145118	0.0145118	0.0145118	0.0145118
GCF_013363915.1_maximum		0.203165	0.203165	0.174141	0.116094	0.0290235	0.203165	0.203165	0.203165	0.0290235	0.203165	0.203165	0.174141	0.116094	0.203165	0.203165	0.203165	-26.2382	2.43255	0.00276139	0.0145118	0.0145118	0.0145118	0.0145118	0.0145118	0.0145118	0.0145118	0.00276139	0.00276139	0.415497	-0.00276139	0.7802	2.45273	0.327175	0.7802	0.203165	1000	1000	0.00650461	0.0647208	0.0965091	0.0567006	0.00140831	0.00276139	0.00276139	0.0145118	0.0145118	0.0145118	0.0145118
GCF_012277235.1_minimum		0.235557	0.235557	0.201906	0.134604	0.033651	0.235557	0.235557	0.235557	0.033651	0.235557	0.235557	0.201906	0.134604	0.235557	0.235557	0.235557	-37.8995	0	0.16264	0.0168255	0.0168255	0.0168255	0.0168255	0.0168255	0.0168255	0.0168255	0.00320166	0.16264	0.481743	-0.488255	0.904594	0.16264	-1000	0.904594	0.235557	-1000	-1000	0.0075417	0	0.111896	0.0657408	0.00163285	0.16264	0.16264	0.0168255	0.0168255	0.0168255	0.0168255
GCF_012277235.1_maximum		0.235557	0.235557	0.201906	0.134604	0.033651	0.235557	0.235557	0.235557	0.033651	0.235557	0.235557	0.201906	0.134604	0.235557	0.235557	0.235557	-30.346	1.43658	0.488255	0.0168255	0.0168255	0.0168255	0.0168255	0.0168255	0.0168255	0.0168255	0.00320166	1000	0.481743	-0.16264	0.904594	0.488255	999.982	0.904594	0.235557	1000	1000	0.0075417	0.0750398	0.111896	0.0657408	0.00163285	0.488255	0.488255	0.0168255	0.0168255	0.0168255	0.0168255
GCF_001510975.1_minimum		0.177669	0.177669	0.152288	0.101525	0.0253813	0.177669	0.177669	0.177669	0.0253813	0.177669	0.177669	0.152288	0.101525	0.177669	0.177669	0.177669	-38.2556	0	0.876921	0.0126906	0.0126906	0.0126906	0.0126906	0.0126906	0.0126906	0.0126906	0.00241485	0.876921	0.363355	-0.876921	0.68229	0.876921	-0.242038	0.68229	0.177669	-1000	-1000	0.00568832	0	0.0843978	0.049585	0.00123158	0.876921	0.876921	0.0126906	0.0126906	0.0126906	0.0126906
GCF_001510975.1_maximum		0.177669	0.177669	0.152288	0.101525	0.0253813	0.177669	0.177669	0.177669	0.0253813	0.177669	0.177669	0.152288	0.101525	0.177669	0.177669	0.177669	316.518	102.709	0.876921	0.0126906	0.0126906	0.0126906	0.0126906	0.0126906	0.0126906	0.0126906	0.00241485	0.876921	0.363355	-0.876921	0.68229	0.876921	-0.242038	0.68229	0.177669	1000	1000	0.00568832	6.76287	0.0843978	0.049585	0.00123158	0.876921	0.876921	0.0126906	0.0126906	0.0126906	0.0126906
GCF_003289085.1_minimum		0.203165	0.203165	0.174141	0.116094	0.0290235	0.203165	0.203165	0.203165	0.0290235	0.203165	0.203165	0.174141	0.116094	0.203165	0.203165	0.203165	-39.0224	0	0.00276139	0.0145118	0.0145118	0.0145118	0.0145118	0.0145118	0.0145118	0.0145118	0.00276139	0.00276139	0.415497	-0.00276139	0.7802	0.00276139	0.00276139	0.7802	0.203165	-1000	-1000	0.00650461	0	0.0965091	0.0567006	0.00140831	0.00276139	0.00276139	0.0145118	0.0145118	0.0145118	0.0145118
GCF_003289085.1_maximum		0.203165	0.203165	0.174141	0.116094	0.0290235	0.203165	0.203165	0.203165	0.0290235	0.203165	0.203165	0.174141	0.116094	0.203165	0.203165	0.203165	-24.3957	2.77845	0.00276139	0.0145118	0.0145118	0.0145118	0.0145118	0.0145118	0.0145118	0.0145118	0.00276139	1000	0.415497	-0.00276139	0.7802	0.00276139	0.00276139	0.7802	0.203165	1000	1000	0.00650461	4.64134	0.0965091	0.0567006	0.00140831	0.00276139	0.00276139	0.0145118	0.0145118	0.0145118	0.0145118
GCF_001720285.1_minimum		0.235557	0.235557	0.201906	0.134604	0.033651	0.235557	0.235557	0.235557	0.033651	0.235557	0.235557	0.201906	0.134604	0.235557	0.235557	0.235557	-75.442	0	0.16264	0.0168255	0.0168255	0.0168255	0.0168255	0.0168255	0.0168255	0.0168255	0.00320166	0.16264	0.481743	-38.465	0.904594	0.16264	-1000	0.904594	0.235557	-1000	-1000	0.0075417	0	0.111896	0.0657408	0.00163285	0.16264	0.16264	0.0168255	0.0168255	0.0168255	0.0168255
GCF_001720285.1_maximum		0.235557	0.235557	0.201906	0.134604	0.033651	0.235557	0.235557	0.235557	0.033651	0.235557	0.235557	0.201906	0.134604	0.235557	0.235557	0.235557	319.554	120.092	1.16264	0.0168255	0.0168255	0.0168255	0.0168255	0.0168255	0.0168255	0.0168255	0.00320166	1000	0.481743	-0.16264	0.904594	38.465	999.901	0.904594	0.235557	1000	1000	0.0075417	0.0750398	0.111896	0.0657408	0.00163285	1.16264	1.16264	0.0168255	0.0168255	0.0168255	0.0168255
GCF_002095915.1_minimum		0.257385	0.257385	0.220615	0.147077	0.0367692	0.257385	0.257385	0.257385	0.0367692	0.257385	0.257385	0.220615	0.147077	0.257385	0.257385	0.257385	-50.3011	0	0.270375	0.0183846	0.0183846	0.0183846	0.0183846	0.0183846	0.0183846	0.0183846	0.00349834	0.270375	0.526384	-25.7448	0.988417	0.270375	-1000	0.988417	0.257385	-1000	-1000	0.00824054	0	0.122265	0.0718326	0.00178415	0.270375	0.270375	0.0183846	0.0183846	0.0183846	0.0183846
GCF_002095915.1_maximum		0.257385	0.257385	0.220615	0.147077	0.0367692	0.257385	0.257385	0.257385	0.0367692	0.257385	0.257385	0.220615	0.147077	0.257385	0.257385	0.257385	311.737	99.3562	1.27038	0.0183846	0.0183846	0.0183846	0.0183846	0.0183846	0.0183846	0.0183846	0.00349834	1000	0.526384	-0.270375	0.988417	25.7448	-0.247987	0.988417	0.257385	1000	1000	0.00824054	0.229848	0.122265	0.0718326	0.00178415	1.27038	1.27038	0.0183846	0.0183846	0.0183846	0.0183846
GCF_004301645.1_minimum		0.235557	0.235557	0.201906	0.134604	0.033651	0.235557	0.235557	0.235557	0.033651	0.235557	0.235557	0.201906	0.134604	0.235557	0.235557	0.235557	-72.442	0	0.16264	0.0168255	0.0168255	0.0168255	0.0168255	0.0168255	0.0168255	0.0168255	0.00320166	0.16264	0.481743	-36.965	0.904594	0.16264	-1000	0.904594	0.235557	-1000	-1000	0.0075417	0	0.111896	0.0657408	0.00163285	0.16264	0.16264	0.0168255	0.0168255	0.0168255	0.0168255
GCF_004301645.1_maximum		0.235557	0.235557	0.201906	0.134604	0.033651	0.235557	0.235557	0.235557	0.033651	0.235557	0.235557	0.201906	0.134604	0.235557	0.235557	0.235557	315.554	118.536	1.16264	0.0168255	0.0168255	0.0168255	0.0168255	0.0168255	0.0168255	0.0168255	0.00320166	1000	0.481743	-0.16264	0.904594	36.965	997.901	0.904594	0.235557	1000	1000	0.0075417	0.0750398	0.111896	0.0657408	0.00163285	1.16264	1.16264	0.0168255	0.0168255	0.0168255	0.0168255
GCF_020785255.1_minimum		0.235557	0.235557	0.201906	0.134604	0.033651	0.235557	0.235557	0.235557	0.033651	0.235557	0.235557	0.201906	0.134604	0.235557	0.235557	0.235557	-75.192	0	0.16264	0.0168255	0.0168255	0.0168255	0.0168255	0.0168255	0.0168255	0.0168255	0.00320166	0.16264	0.481743	-0.447781	0.904594	0.16264	-1000	0.904594	0.235557	-1000	-1000	0.0075417	0	0.111896	0.0657408	0.00163285	0.16264	0.16264	0.0168255	0.0168255	0.0168255	0.0168255
GCF_020785255.1_maximum		9.21846	9.21846	6.84144	6.77414	5.79627	9.21846	9.21846	9.21846	0.033651	9.21846	9.21846	6.84144	6.77414	9.21846	9.21846	9.21846	315.841	103.229	0.447781	0.0168255	0.0168255	0.0168255	0.0168255	0.0168255	0.0168255	0.0168255	0.00320166	1000	0.481743	-0.16264	0.904594	0.447781	999.901	0.904594	9.21846	1000	1000	0.0075417	0.0750398	0.111896	0.0657408	0.00163285	0.447781	0.447781	0.0168255	0.0168255	0.0168255	0.0168255
GCF_003712585.1_minimum		0.235557	0.235557	0.201906	0.134604	0.033651	0.235557	0.235557	0.235557	0.033651	0.235557	0.235557	0.201906	0.134604	0.235557	0.235557	0.235557	-3	0	0.16264	0.0168255	0.0168255	0.0168255	0.0168255	0.0168255	0.0168255	0.0168255	0.00320166	0.16264	0.481743	-2.57989	0.904594	0.16264	-1000	0.904594	0.235557	-1000	-1000	0.0075417	0	0.111896	0.0657408	0.00163285	0.16264	0.16264	0.0168255	0.0168255	0.0168255	0.0168255
GCF_003712585.1_maximum		1.36085	1.36085	1.04587	0.978572	0.783845	1.36085	1.36085	1.36085	0.033651	1.36085	1.36085	1.04587	0.978572	1.36085	1.36085	1.36085	4.80448	1.51721	1.16264	0.0168255	0.0168255	0.0168255	0.0168255	0.0168255	0.0168255	0.0168255	0.00320166	1000	0.481743	-0.16264	0.904594	2.57989	1000	0.904594	1.36085	1000	1000	0.0075417	2.2881	0.111896	0.0657408	0.00163285	1.16264	1.16264	0.0168255	0.0168255	0.0168255	0.0168255
GCF_002095635.1_minimum		0.257385	0.257385	0.220615	0.147077	0.0367692	0.257385	0.257385	0.257385	0.0367692	0.257385	0.257385	0.220615	0.147077	0.257385	0.257385	0.257385	-50.3011	0	0.270375	0.0183846	0.0183846	0.0183846	0.0183846	0.0183846	0.0183846	0.0183846	0.00349834	0.270375	0.526384	-25.7448	0.988417	0.270375	-1000	0.988417	0.257385	-1000	-1000	0.00824054	0	0.122265	0.0718326	0.00178415	0.270375	0.270375	0.0183846	0.0183846	0.0183846	0.0183846
GCF_002095635.1_maximum		0.257385	0.257385	0.220615	0.147077	0.0367692	0.257385	0.257385	0.257385	0.0367692	0.257385	0.257385	0.220615	0.147077	0.257385	0.257385	0.257385	311.737	99.3562	1.27038	0.0183846	0.0183846	0.0183846	0.0183846	0.0183846	0.0183846	0.0183846	0.00349834	1000	0.526384	-0.270375	0.988417	25.7448	-0.247987	0.988417	0.257385	1000	1000	0.00824054	0.229848	0.122265	0.0718326	0.00178415	1.27038	1.27038	0.0183846	0.0183846	0.0183846	0.0183846
GCF_014878225.1_minimum		0.235557	0.235557	0.201906	0.134604	0.033651	0.235557	0.235557	0.235557	0.033651	0.235557	0.235557	0.201906	0.134604	0.235557	0.235557	0.235557	-3	0	0.16264	0.0168255	0.0168255	0.0168255	0.0168255	0.0168255	0.0168255	0.0168255	0.00320166	0.16264	0.481743	-36.965	0.904594	0.16264	-1000	0.904594	0.235557	-1000	-1000	0.0075417	0	0.111896	0.0657408	0.00163285	0.16264	0.16264	0.0168255	0.0168255	0.0168255	0.0168255
GCF_014878225.1_maximum		0.235557	0.235557	0.201906	0.134604	0.033651	0.235557	0.235557	0.235557	0.033651	0.235557	0.235557	0.201906	0.134604	0.235557	0.235557	0.235557	365.409	122.82	1.16264	0.0168255	0.0168255	0.0168255	0.0168255	0.0168255	0.0168255	0.0168255	0.00320166	1000	0.481743	-0.16264	0.904594	36.965	997.901	0.904594	0.235557	1000	1000	0.0075417	0.0750398	0.111896	0.0657408	0.00163285	1.16264	1.16264	0.0168255	0.0168255	0.0168255	0.0168255
GCF_001704335.1_minimum		0.235557	0.235557	0.201906	0.134604	0.033651	0.235557	0.235557	0.235557	0.033651	0.235557	0.235557	0.201906	0.134604	0.235557	0.235557	0.235557	-72.442	0	0.16264	0.0168255	0.0168255	0.0168255	0.0168255	0.0168255	0.0168255	0.0168255	0.00320166	0.16264	0.481743	-36.965	0.904594	0.16264	-1000	0.904594	0.235557	-1000	-1000	0.0075417	0	0.111896	0.0657408	0.00163285	0.16264	0.16264	0.0168255	0.0168255	0.0168255	0.0168255
GCF_001704335.1_maximum		0.235557	0.235557	0.201906	0.134604	0.033651	0.235557	0.235557	0.235557	0.033651	0.235557	0.235557	0.201906	0.134604	0.235557	0.235557	0.235557	315.554	118.536	1.16264	0.0168255	0.0168255	0.0168255	0.0168255	0.0168255	0.0168255	0.0168255	0.00320166	1000	0.481743	-0.16264	0.904594	36.965	997.901	0.904594	0.235557	1000	1000	0.0075417	0.0750398	0.111896	0.0657408	0.00163285	1.16264	1.16264	0.0168255	0.0168255	0.0168255	0.0168255
GCF_009812415.1_minimum		0.257385	0.257385	0.220615	0.147077	0.0367692	0.257385	0.257385	0.257385	0.0367692	0.257385	0.257385	0.220615	0.147077	0.257385	0.257385	0.257385	-75.2874	0	0.270375	0.0183846	0.0183846	0.0183846	0.0183846	0.0183846	0.0183846	0.0183846	0.00349834	0.270375	0.526384	-39.0493	0.988417	0.270375	-1000	0.988417	0.257385	-1000	-1000	0.00824054	0	0.122265	0.0718326	0.00178415	0.270375	0.270375	0.0183846	0.0183846	0.0183846	0.0183846
GCF_009812415.1_maximum		0.257385	0.257385	0.220615	0.147077	0.0367692	0.257385	0.257385	0.257385	0.0367692	0.257385	0.257385	0.220615	0.147077	0.257385	0.257385	0.257385	315.181	118.644	1.27038	0.0183846	0.0183846	0.0183846	0.0183846	0.0183846	0.0183846	0.0183846	0.00349834	1000	0.526384	-0.270375	0.988417	39.0493	1000	0.988417	0.257385	1000	1000	0.00824054	0.0819933	0.122265	0.0718326	0.00178415	1.27038	1.27038	0.0183846	0.0183846	0.0183846	0.0183846
GCF_004301805.1_minimum		0.235557	0.235557	0.201906	0.134604	0.033651	0.235557	0.235557	0.235557	0.033651	0.235557	0.235557	0.201906	0.134604	0.235557	0.235557	0.235557	-72.442	0	0.16264	0.0168255	0.0168255	0.0168255	0.0168255	0.0168255	0.0168255	0.0168255	0.00320166	0.16264	0.481743	-36.965	0.904594	0.16264	-1000	0.904594	0.235557	-1000	-1000	0.0075417	0	0.111896	0.0657408	0.00163285	0.16264	0.16264	0.0168255	0.0168255	0.0168255	0.0168255
GCF_004301805.1_maximum		0.235557	0.235557	0.201906	0.134604	0.033651	0.235557	0.235557	0.235557	0.033651	0.235557	0.235557	0.201906	0.134604	0.235557	0.235557	0.235557	315.554	118.536	1.16264	0.0168255	0.0168255	0.0168255	0.0168255	0.0168255	0.0168255	0.0168255	0.00320166	1000	0.481743	-0.16264	0.904594	36.965	997.901	0.904594	0.235557	1000	1000	0.0075417	0.0750398	0.111896	0.0657408	0.00163285	1.16264	1.16264	0.0168255	0.0168255	0.0168255	0.0168255
[truncated: 4,024 more rows]
[truncated: 137 more columns]
