# Supplementary material for: Pangenome reconstruction of Lactobacillaceae metabolism predicts species-specific metabolic traits
Source: mSystems. 2024 Jun 26;9(7):e00156-24. doi: 10.1128/msystems.00156-24 (PMC11265412; doi:10.1128/msystems.00156-24)
Supplement: File S5 — Niche-enriched reactions. [file msystems.00156-24-s0005.xlsx]

## Sheet: Sheet 1 - Supplementary_File_6_
Supplementary file 5: niche-enriched reactions
Reaction	Niche	Odds Ratio	P-value
10MTDAO	cheese	4.733851384167071	3.92797079006655e-16
10MTU2A	cheese	4.733851384167071	3.92797079006655e-16
11MTRDOC	cheese	4.733851384167071	3.92797079006655e-16
12MTT2E	cheese	4.733851384167071	3.92797079006655e-16
12TTACA	cheese	4.733851384167071	3.92797079006655e-16
13MTTDAO	cheese	4.733851384167071	3.92797079006655e-16
14MTHEAO	cheese	4.733851384167071	3.92797079006655e-16
14MTP2EA	cheese	4.733851384167071	3.92797079006655e-16
15MTHACP	cheese	4.733851384167071	3.92797079006655e-16
2OXOADOXm	cheese	10.115919629057187	4.4836032763584203e-10
34DHOXPEGOX	cheese	4.5673243336794735	3.9435493402723045e-07
3HAD100	cheese	18.18409090909091	1.0623313243609897e-10
3HAD120	cheese	18.18409090909091	1.0623313243609897e-10
3HAD140	cheese	18.18409090909091	1.0623313243609897e-10
3HAD160	cheese	18.18409090909091	1.0623313243609897e-10
3HAD180	cheese	18.18409090909091	1.0623313243609897e-10
3HAD40	cheese	18.18409090909091	1.0623313243609897e-10
3HAD60	cheese	18.18409090909091	1.0623313243609897e-10
3HAD80	cheese	18.18409090909091	1.0623313243609897e-10
4ABUTD	cheese	25.461095100864554	2.5084837758995407e-08
4MTHACP	cheese	4.733851384167071	3.92797079006655e-16
4OT	cheese	inf	3.17444374719681e-09
5MTH2EO	cheese	4.733851384167071	3.92797079006655e-16
6MTHAO	cheese	4.733851384167071	3.92797079006655e-16
6MTR2EO	cheese	4.733851384167071	3.92797079006655e-16
7MTROCAC	cheese	4.733851384167071	3.92797079006655e-16
8METNO	cheese	4.733851384167071	3.92797079006655e-16
8MT2ACP	cheese	4.733851384167071	3.92797079006655e-16
9MDACP	cheese	4.733851384167071	3.92797079006655e-16
ABUTD	cheese	25.461095100864554	2.5084837758995407e-08
ACGAMT	cheese	2.786936936936937	2.967437084130987e-07
ACHBS	cheese	2.464114832535885	0.0036432627903367747
ACOAD1f	cheese	4.733851384167071	3.92797079006655e-16
ADD	cheese	2.8898345153664304	1.2485638456463068e-09
ADNK1	cheese	2.7151503688292036	7.028588913188881e-05
ADNUC	cheese	2.4633836927690003	0.0014534500596481365
AGPAT120	cheese	inf	0.03259049776647899
AGPAT140	cheese	inf	0.03259049776647899
AGPAT141	cheese	inf	0.03259049776647899
AGPAT160	cheese	inf	0.03259049776647899
AGPAT161	cheese	inf	0.03259049776647899
AGPAT180	cheese	inf	0.03259049776647899
AGPAT181	cheese	inf	0.03259049776647899
AICART	cheese	2.3052884615384617	0.0017490629270694431
AIHEDLTAS24LGS	cheese	3.7373860677083335	2.7803652222052723e-10
AIHEDLTASLU	cheese	2.901802734055879	2.5148866871076357e-09
AIPDLTAS	cheese	3.7373860677083335	2.7803652222052723e-10
AIPEDLTASLU	cheese	2.901802734055879	2.5148866871076357e-09
AIRC4	cheese	2.415085661722433	0.0020059347037915585
AIRCr	cheese	2.415085661722433	0.0020059347037915585
ALDD22x	cheese	25.461095100864554	2.5084837758995407e-08
ALDD2x	cheese	25.461095100864554	2.5084837758995407e-08
ALDD8x	cheese	25.461095100864554	2.5084837758995407e-08
ALDDH	cheese	25.461095100864554	2.5084837758995407e-08
ALLTNt2r	cheese	3.030945961786426	1.610077786518792e-09
AMANAPE	cheese	2.7326061320754715	4.220052943723517e-09
AP4AH1	cheese	4.446172248803828	8.033363734744766e-17
AP5AH	cheese	4.446172248803828	8.033363734744766e-17
APAT	cheese	inf	0.00017176524468916457
APATi	cheese	inf	0.00017176524468916457
ASNN	cheese	4.967635903919089	6.115540427899346e-11
ASNS1	cheese	2.3078796561604586	0.010847695280867743
ASNS2	cheese	2.06375313283208	0.00019804809968565989
ASPt2r	cheese	2.044010889292196	0.00016944009050657002
BTMAT1	cheese	4.733851384167071	3.92797079006655e-16
BTNC	cheese	18.18409090909091	1.0623313243609897e-10
CDPMEK	cheese	2.2304545805356177	0.00073150106703663
CELYSNADPOX	cheese	5.878473857748469	1.6347538435700832e-11
CGPT	cheese	2.5956098664856304	4.260373604462495e-07
CT6PT	cheese	2.409984871406959	0.00173384496373933
CYCDES	cheese	inf	2.119366623975621e-06
CYSDSF	cheese	inf	2.119366623975621e-06
DADNK	cheese	2.7151503688292036	7.028588913188881e-05
DB4PS	cheese	2.824364860728497	8.282270564887201e-08
DHNPA	cheese	3.1299731903485255	3.492521414794429e-11
DINSK	cheese	2.7151503688292036	7.028588913188881e-05
DKGLCNR2x	cheese	2.048955223880597	0.009372780714289788
DKGLCNR2y	cheese	2.048955223880597	0.009372780714289788
DPR	cheese	2.8821462791440435	6.474566873144591e-08
EAR100x	cheese	4.733851384167071	3.92797079006655e-16
EAR100y	cheese	4.733851384167071	3.92797079006655e-16
EAR120x	cheese	4.733851384167071	3.92797079006655e-16
EAR120y	cheese	4.733851384167071	3.92797079006655e-16
EAR140x	cheese	4.733851384167071	3.92797079006655e-16
EAR140y	cheese	4.733851384167071	3.92797079006655e-16
EAR160x	cheese	4.733851384167071	3.92797079006655e-16
EAR160y	cheese	4.733851384167071	3.92797079006655e-16
EAR180x	cheese	4.733851384167071	3.92797079006655e-16
EAR180y	cheese	4.733851384167071	3.92797079006655e-16
EAR60x	cheese	4.733851384167071	3.92797079006655e-16
EAR80x	cheese	4.733851384167071	3.92797079006655e-16
ECOAH1	cheese	18.18409090909091	1.0623313243609897e-10
FDH	cheese	8.603082851637765	1.2737172777251217e-06
FNOR_1	cheese	7.518518518518518	0.0003130534034226759
FRDx	cheese	2.9435549086204107	0.001195820956455625
G3PCT	cheese	2.278452902350256	7.364951465163809e-05
G3PD	cheese	2.4443891102257638	2.981340355767693e-06
G3PO	cheese	2.4443891102257638	2.981340355767693e-06
GARFT	cheese	2.8570713141025643	3.960071796670994e-05
GLCNt2	cheese	3.8850771869639793	1.347852899735795e-06
GLK1_3	cheese	12.629007633587786	2.949245087443027e-10
GLUPRT	cheese	2.3052884615384617	0.0017490629270694431
GLUR	cheese	inf	0.03259049776647899
GLUt2	cheese	2.701307408649011	9.543995319146579e-08
GLUt4	cheese	2.701307408649011	9.543995319146579e-08
GNNUC	cheese	2.4633836927690003	0.0014534500596481365
GRTT	cheese	2.3078796561604586	0.010847695280867743
GTHAOX	cheese	inf	2.931231973876441e-09
GTPCI	cheese	2.619558823529412	2.5843143226786796e-08
GTPDPDP	cheese	6.677911880180311	3.673215312587654e-15
HETZK	cheese	3.790867093105899	9.393084330022106e-10
HEX1	cheese	13.44238683127572	6.327253378436174e-11
HEX7	cheese	2.409984871406959	0.00173384496373933
HMANORD	cheese	2.3052884615384617	0.0017490629270694431
HMNOX	cheese	4.5673243336794735	3.9435493402723045e-07
HMR_3859	cheese	inf	0.008146820391409574
HPPK	cheese	2.619558823529412	2.5843143226786796e-08
HXANt2	cheese	2.3117097306212204	0.001074028229315999
IHEDLTAS24LU	cheese	2.901802734055879	2.5148866871076357e-09
IHEDLTASLGS	cheese	3.7373860677083335	2.7803652222052723e-10
IHXLTASLU	cheese	2.901802734055879	2.5148866871076357e-09
IMACTD	cheese	25.461095100864554	2.5084837758995407e-08
IMPC	cheese	2.3052884615384617	0.0017490629270694431
INSH	cheese	2.4912246489859595	0.00047021664259587877
IPDLTAS	cheese	3.7373860677083335	2.7803652222052723e-10
IPEDLTAS24LU	cheese	2.901802734055879	2.5148866871076357e-09
IPENTDPTr	cheese	3.1299731903485255	3.492521414794429e-11
IPENTDPTr2	cheese	3.1299731903485255	3.492521414794429e-11
IT6PT	cheese	2.409984871406959	0.00173384496373933
ITDLTAS	cheese	3.7373860677083335	2.7803652222052723e-10
ITEDLTAS24LU	cheese	2.901802734055879	2.5148866871076357e-09
ITLTAS	cheese	3.7373860677083335	2.7803652222052723e-10
kaasIII	cheese	18.52659574468085	6.174680008079004e-11
LCTSt	cheese	2.953580657069029	6.244808950753816e-06
LDH_D	cheese	inf	0.003104896147004765
LYSt2r	cheese	3.9489532549469457	8.925973870886614e-07
MALLAC	cheese	2.006615412122296	0.00895070732651889
ME1	cheese	2.006615412122296	0.00895070732651889
MELIBt2	cheese	10.442359249329758	0.0021434610291658197
METHOX	cheese	4.5673243336794735	3.9435493402723045e-07
MI1PP	cheese	2.4953093306288032	8.785534234190917e-06
MI3PP	cheese	2.4953093306288032	8.785534234190917e-06
MI4PP	cheese	2.4953093306288032	8.785534234190917e-06
MLTAS	cheese	3.7373860677083335	2.7803652222052723e-10
MLTAS24U	cheese	2.901802734055879	2.5148866871076357e-09
MNt2	cheese	2.2464529689963215	0.00951853058502845
MOADCST	cheese	inf	2.119366623975621e-06
MTPEACPDH	cheese	4.733851384167071	3.92797079006655e-16
NAMGDDATr	cheese	2.786936936936937	2.967437084130987e-07
NDPK1	cheese	2.480901639344262	0.00011994320528175848
NDPK2	cheese	2.480901639344262	0.00011994320528175848
NDPK3	cheese	2.480901639344262	0.00011994320528175848
NDPK4	cheese	2.480901639344262	0.00011994320528175848
NDPK5	cheese	2.480901639344262	0.00011994320528175848
NDPK6	cheese	2.480901639344262	0.00011994320528175848
NDPK7	cheese	2.480901639344262	0.00011994320528175848
NDPK8	cheese	2.480901639344262	0.00011994320528175848
NDPK9	cheese	2.480901639344262	0.00011994320528175848
NTD1	cheese	inf	0.00048501115864775946
NTD3	cheese	inf	0.00048501115864775946
OCBT	cheese	4.239198743126473	7.744626819065654e-11
OMPDC	cheese	inf	0.020235129240400992
P5CR	cheese	5.878473857748469	1.6347538435700832e-11
P5CRx	cheese	5.878473857748469	1.6347538435700832e-11
PAPPT2	cheese	2.3078796561604586	0.010847695280867743
PAPPT3	cheese	2.3078796561604586	0.010847695280867743
PDHc	cheese	10.115919629057187	4.4836032763584203e-10
PGPAGT	cheese	3.7373860677083335	2.7803652222052723e-10
PLTAS	cheese	3.7373860677083335	2.7803652222052723e-10
PLTAS24U	cheese	2.901802734055879	2.5148866871076357e-09
PMEVK	cheese	2.3665229885057473	0.007942504856136819
PPA2	cheese	3.981042654028436	8.698860288045165e-07
PPS	cheese	2.341420765027322	4.6687910813516894e-07
PRAIS	cheese	3.036221590909091	8.667544846586266e-06
PRASCSi	cheese	2.3052884615384617	0.0017490629270694431
PRIBGLYNFTr	cheese	2.8570713141025643	3.960071796670994e-05
PTRCORNt7	cheese	2.1250194532344246	8.14684341178887e-05
PTRCt2	cheese	2.1250194532344246	8.14684341178887e-05
PYDXNK	cheese	inf	2.119366623975621e-06
PYDXOR	cheese	4.452078323600137	2.2882985096915997e-17
r0620	cheese	10.115919629057187	4.4836032763584203e-10
r0708	cheese	inf	0.03259049776647899
r0739	cheese	4.5673243336794735	3.9435493402723045e-07
r0775	cheese	inf	0.03259049776647899
r0777	cheese	inf	0.03259049776647899
RDH1	cheese	4.5673243336794735	3.9435493402723045e-07
RHCCE	cheese	inf	0.0018914701611206064
RNTR1	cheese	inf	0.0007305703750612258
RNTR2	cheese	inf	0.0007305703750612258
RNTR3	cheese	inf	0.0007305703750612258
RNTR4	cheese	inf	0.0007305703750612258
SLTAS	cheese	3.7373860677083335	2.7803652222052723e-10
SLTAS24U	cheese	2.901802734055879	2.5148866871076357e-09
SSALx	cheese	24.53371592539455	3.8992739873857624e-08
SSALy	cheese	23.919885550786837	6.468249606991415e-08
TARSAR	cheese	3.7900128040973113	3.122716273355248e-06
TCLETHOX	cheese	4.5673243336794735	3.9435493402723045e-07
THDPS	cheese	inf	0.00017176524468916457
THRD	cheese	6.03997066373304	2.1401309933011292e-10
THRSERNaEx	cheese	2.9052874004414164	1.587720454682714e-05
TMK	cheese	5.994318181818182	9.91215070162946e-12
TMPPP	cheese	7.484848484848484	1.4022661591464396e-15
TPI	cheese	inf	1.7775302507775797e-07
TPS	cheese	7.484848484848484	1.4022661591464396e-15
TRNASTr	cheese	2.337159253945481	0.0108937864458169
TRO2EAO	cheese	4.733851384167071	3.92797079006655e-16
TRO2EHL	cheese	18.18409090909091	1.0623313243609897e-10
TRSARr	cheese	3.7900128040973113	3.122716273355248e-06
UGMDDS2	cheese	inf	0.0346696992342595
UI45AH	cheese	4.5673243336794735	3.9435493402723045e-07
UT6PT	cheese	2.409984871406959	0.00173384496373933
XTSNH	cheese	2.4633836927690003	0.0014534500596481365
THMabc	cheese	2.4916810861173966	0.0036872105951312284
MANpts	cheese	inf	0.01319887917398236
ACCOAC_1	cheese	18.18409090909091	1.0623313243609897e-10
RNDR2	cheese	2.943982554177457	0.00032978744832313546
RNDR4	cheese	2.943982554177457	0.00032978744832313546
RNDR3	cheese	2.943982554177457	0.00032978744832313546
ACOATA	cheese	18.698630136986303	3.580100726582511e-11
3OAR180	cheese	18.698630136986303	3.580100726582511e-11
3OAS100	cheese	18.698630136986303	3.580100726582511e-11
FAS2_7_1	cheese	18.698630136986303	3.580100726582511e-11
3OAS140	cheese	18.698630136986303	3.580100726582511e-11
3OAS60	cheese	18.698630136986303	3.580100726582511e-11
KAS14	cheese	18.698630136986303	3.580100726582511e-11
3OAS120	cheese	18.698630136986303	3.580100726582511e-11
3OAS80	cheese	18.698630136986303	3.580100726582511e-11
4M3OHAT	cheese	18.698630136986303	3.580100726582511e-11
4MHEAMA	cheese	18.698630136986303	3.580100726582511e-11
6MOAMCA	cheese	18.698630136986303	3.580100726582511e-11
8MDAM	cheese	18.698630136986303	3.580100726582511e-11
10MDOD	cheese	18.698630136986303	3.580100726582511e-11
MTDACP	cheese	18.698630136986303	3.580100726582511e-11
3METHMCAC	cheese	18.698630136986303	3.580100726582511e-11
5MHACC	cheese	18.698630136986303	3.580100726582511e-11
7MOACA	cheese	18.698630136986303	3.580100726582511e-11
9MDAM	cheese	18.698630136986303	3.580100726582511e-11
11MDAMCA	cheese	18.698630136986303	3.580100726582511e-11
13MTDAM	cheese	18.698630136986303	3.580100726582511e-11
ISOGL3P	cheese	18.698630136986303	3.580100726582511e-11
4METPAC	cheese	18.698630136986303	3.580100726582511e-11
6MHACPA	cheese	18.698630136986303	3.580100726582511e-11
8MNAMC	cheese	18.698630136986303	3.580100726582511e-11
10MUAM	cheese	18.698630136986303	3.580100726582511e-11
12MTACPM	cheese	18.698630136986303	3.580100726582511e-11
3OAS180	cheese	18.698630136986303	3.580100726582511e-11
FRUpts	cheese	2.687047146401985	1.0318314782315914e-08
PRFGS	cheese	2.325693374422188	0.001269128297679347
GLYBabc	cheese	10.715548281505729	6.186415386427288e-13
ARSENBabc	cheese	10.715548281505729	6.186415386427288e-13
CHLabc	cheese	3.460674157303371	6.173973111464974e-09
DHAK	cheese	2.631457564575646	2.471370407495722e-06
ZNabc	cheese	4.985014409221902	3.951675164273313e-05
RNDR1	cheese	2.8173274596182085	0.001064147444371672
3OXDAM	cheese	3.196284794110881	6.987545442769983e-11
ACLS	cheese	2.464114832535885	0.0036432627903367747
EX_ptrc_e	cheese	2.9773242630385486	0.0008226164995621492
GUAD	cheese	4.450965250965251	3.7672868073664565e-19
ALAD_L	cheese	8.369614049418011	1.5336395003270042e-35
CHOLID	cheese	3.0873239436619717	3.664780647669255e-11
TRIOK	cheese	2.9938442597722377	1.1358827941346617e-10
UAAGLS1	cheese	6.369844789356985	7.341896861041164e-19
AACOAT	cheese	2.563632781717888	8.624355810739572e-08
ACACT2r	cheese	2.563632781717888	8.624355810739572e-08
ACACT3r	cheese	2.563632781717888	8.624355810739572e-08
ACACT4r	cheese	2.563632781717888	8.624355810739572e-08
ACACT5r	cheese	2.563632781717888	8.624355810739572e-08
ACACT6r	cheese	2.563632781717888	8.624355810739572e-08
ACACT7r	cheese	2.563632781717888	8.624355810739572e-08
ADA	cheese	4.773834586466165	7.994814955419751e-18
BGLCNADPOX	cheese	3.4620535714285716	5.925452816291699e-13
CBIAT	cheese	5.788589015151516	3.6327272047641334e-24
CBLAT	cheese	5.788589015151516	3.6327272047641334e-24
DADA	cheese	6.4242	1.1692316669392748e-21
G1Dx	cheese	3.4620535714285716	5.925452816291699e-13
MACCOAT	cheese	2.563632781717888	8.624355810739572e-08
R05220	cheese	5.788589015151516	3.6327272047641334e-24
ACTNOX	cheese	7.4948684456055235	1.119330884104832e-31
AGMDA	cheese	4.805958747135218	2.8295008742662995e-16
ARAI	cheese	4.912636287391669	1.055268924644368e-20
ARGD	cheese	5.425741099359452	3.425566822519645e-23
ARGORNt3	cheese	7.648584905660377	1.4591336702852563e-32
ATRZCH	cheese	7.418649193548387	1.053556041039598e-30
BG_CELLB	cheese	4.40129108754364	8.977651661206674e-18
BTDD_SS	cheese	7.4948684456055235	1.119330884104832e-31
BTDD-RR	cheese	7.4948684456055235	1.119330884104832e-31
CBMKr	cheese	5.612092598233323	4.507024612103394e-24
CSND	cheese	6.510176619007569	1.3418280828032462e-28
DHPS2	cheese	6.7614738805970145	1.661084432489435e-28
DURIPP	cheese	2.513229659679964	1.8735736749972936e-08
FCI	cheese	3.989728341667793	8.756595188920905e-09
GTPCII	cheese	6.322042467138524	1.0143836122781477e-27
HMR_1500	cheese	6.700507614213198	2.991004357168909e-29
HMR_1509	cheese	6.700507614213198	2.991004357168909e-29
HMR_1547	cheese	6.700507614213198	2.991004357168909e-29
HMR_1552	cheese	6.700507614213198	2.991004357168909e-29
MCSNAH1r	cheese	6.510176619007569	1.3418280828032462e-28
NP1	cheese	2.4890006285355124	2.8148399296890706e-08
PDUL	cheese	17.439439655172414	6.535049138271687e-51
PDUL2	cheese	17.439439655172414	6.535049138271687e-51
PPM	cheese	2.4890006285355124	2.8148399296890706e-08
PPM2	cheese	2.4890006285355124	2.8148399296890706e-08
PUCAT	cheese	4.4545641025641025	1.8344375605101628e-13
PUNP1	cheese	2.4890006285355124	2.8148399296890706e-08
PUNP2	cheese	2.4890006285355124	2.8148399296890706e-08
PUNP3	cheese	2.4890006285355124	2.8148399296890706e-08
PUNP4	cheese	2.4890006285355124	2.8148399296890706e-08
PUNP5	cheese	2.4890006285355124	2.8148399296890706e-08
PUNP6	cheese	2.4890006285355124	2.8148399296890706e-08
PUNP7	cheese	2.4890006285355124	2.8148399296890706e-08
PYNP1	cheese	2.513229659679964	1.8735736749972936e-08
PYNP2r	cheese	2.513229659679964	1.8735736749972936e-08
RAFFINt2	cheese	4.472782258064516	5.071861742607766e-17
RBP4E	cheese	4.594575471698113	8.838791598914117e-16
TGBPA	cheese	6.214535464535465	9.044384357950735e-26
TMDPP	cheese	2.513229659679964	1.8735736749972936e-08
XYLI1	cheese	4.9409687897189665	1.8926546150205886e-21
XYLK	cheese	3.9632370783790343	6.469467860880032e-16
XYLt2	cheese	5.0845329762303315	1.3102885060831552e-17
GLYCDH	cheese	17.81929288520297	9.79646112302513e-52
PPDD	cheese	17.81929288520297	9.79646112302513e-52
GAL6PI	cheese	4.468943698347108	2.8071973405232074e-19
LACpts	cheese	2.036654135338346	3.3305841768489284e-05
PUTIMP	cheese	2.267516447368421	0.00028920205740453757
XYL14BASE	cheese	2.428032090608778	0.0006191287000347505
OANOAH	cheese	4.425287356321839	4.6165783654720254e-05
AMETARGMETTr	cheese	9.942028985507246	0.0006910065192299471
HSST	cheese	9.942028985507246	0.0006910065192299471
CITCIb	cheese	8.557377049180328	0.0004468009390492565
AKGDa	cheese	inf	0.037979876630811316
ALLTN	cheese	3.946759259259259	0.001797276996628323
ALTAMH	cheese	3.946759259259259	0.001797276996628323
GGGABAH	cheese	6.837158469945355	0.0009682369879110568
PPNDH	cheese	6.837158469945355	0.0009682369879110568
DGUNC	cheese	12.542553191489361	0.025164422168172624
DHAD1	cheese	3.0505130228887136	0.014863451548539212
DHAD2	cheese	3.0505130228887136	0.014863451548539212
13PPDH	meat	9.535353535353535	0.011736475275864296
23CN2P1	meat	5.042763157894737	0.03066361746943594
23CN2P2	meat	5.042763157894737	0.03066361746943594
AEPPYRTA	meat	6.34965034965035	0.004149555183133548
ALCD3ir	meat	9.535353535353535	0.011736475275864296
AMANAPE	meat	8.88671875	0.013232595554573547
ARGEX	meat	8.223684210526315	0.0023713241806077976
BTNt	meat	5.885441527446301	0.013262247460675752
COADSR	meat	13.643031784841076	0.0013264670741922188
CPOAT	meat	9.908940397350994	0.0008750531436903808
DDPA	meat	15.71808510638298	0.0006077142971138368
DHNPA	meat	9.186507936507937	0.012395338753620281
DHQS	meat	15.924932975871315	0.0005640249675855819
DHQTi	meat	5.619767441860465	0.015439104080463485
DHRT_ivcoa	meat	6.905594405594406	0.03374175709108278
DPR	meat	inf	0.020404486794222087
GTHS	meat	16.639118457300274	0.0004377642976979318
GTPCI	meat	7.940630797773655	0.028047092473984424
HPPK	meat	7.940630797773655	0.028047092473984424
HSD3B11	meat	26.082089552238806	2.5203862563616066e-05
HSD3B12r	meat	26.082089552238806	2.5203862563616066e-05
HSD3B13	meat	26.082089552238806	2.5203862563616066e-05
IPENTDPTr	meat	9.186507936507937	0.012395338753620281
IPENTDPTr2	meat	9.186507936507937	0.012395338753620281
KDOPS	meat	14.668367346938776	0.0008952161648650773
LSERDHr	meat	10.151515151515152	0.0007645542987477791
OBTFL	meat	4.858064516129033	0.03276608114658025
OCBT	meat	inf	0.04102255230692996
PDHbr	meat	6.905594405594406	0.03374175709108278
PRAI	meat	4.738853503184713	0.0345009406492521
PUACGAMS	meat	8.667953667953668	0.014020890764312859
S6PH	meat	inf	0.021475783104825005
SHKK	meat	9.013975155279503	0.0014659998805858423
NIabc	meat	10.876325088339222	0.0005167169897612382
PDH	meat	6.905594405594406	0.03374175709108278
PDHam2mi	meat	6.905594405594406	0.03374175709108278
ACGApts	meat	13.41404358353511	0.0014512782157976895
GAMpts	meat	13.41404358353511	0.0014512782157976895
PFL	meat	4.8782327586206895	0.03250305348183336
BPNT	meat	54.68571428571428	8.229248622703053e-06
DCTPDP	meat	6.006802721088436	0.012359482646003858
GLYAT	meat	54.68571428571428	8.229248622703053e-06
ARHGDx	meat	6.512820512820513	0.009613228339539875
SPODM	meat	5.434782608695652	0.01677145543003896
OANOAH	meat	11.32258064516129	0.005240104030835003
MACPT	meat	6.5985576923076925	0.02013890264733404
MALONCL	meat	6.5985576923076925	0.02013890264733404
ACYP_2	meat	8.0625	0.004869455941500197
FENADOR	meat	11.440993788819876	0.0015329868616543688
FEROc	meat	11.440993788819876	0.0015329868616543688
MGSA	meat	54.68571428571428	8.229248622703053e-06
PSURIK	meat	19.894179894179896	0.00023426635509981287
12MTDACPTr	milk	8.327402135231317	0.0003554854264917472
12MTRDACPTr	milk	8.327402135231317	0.0003554854264917472
13MTDACPTr	milk	8.327402135231317	0.0003554854264917472
14MHDACPTr	milk	8.327402135231317	0.0003554854264917472
14MPDACPTr	milk	8.327402135231317	0.0003554854264917472
15NHDACPTr	milk	8.327402135231317	0.0003554854264917472
23CN2P3	milk	3.3445945945945947	0.022320186584429674
2MACPT	milk	7.494880546075085	0.00077067208542166
2MPCAC	milk	8.327402135231317	0.0003554854264917472
3HAD100	milk	inf	0.03848383910606845
3HAD120	milk	inf	0.03848383910606845
3HAD140	milk	inf	0.03848383910606845
3HAD160	milk	inf	0.03848383910606845
3HAD180	milk	inf	0.03848383910606845
3HAD40	milk	inf	0.03848383910606845
3HAD60	milk	inf	0.03848383910606845
3HAD80	milk	inf	0.03848383910606845
3MBCOT	milk	8.327402135231317	0.0003554854264917472
5DKGR	milk	4.720331950207469	0.00013145877261446138
AATA	milk	3.518918918918919	0.008483538491970578
ACODA	milk	2.9773442416614224	0.015449742458260186
AIRC4	milk	inf	0.038404125917936974
AIRCr	milk	inf	0.038404125917936974
ALCD19	milk	2752	0.013082946881120681
ASAD	milk	7.162162162162162	0.02690248320385675
ASPK	milk	7.1187584345479085	0.02679687554099603
ASPT	milk	4.095435684647303	0.002426508918472954
ASPTA5	milk	5.048780487804878	0.003490652804024082
BTNC	milk	inf	0.03848383910606845
BTNTr	milk	15.61433447098976	0.00010885606285948204
CYSTGL	milk	3.341880341880342	0.048360205288430685
CYSTL	milk	3.1260296540362438	0.03607254159070704
DAPDA	milk	7.7372764786795045	0.016226104798745748
DAPDC	milk	8.380084151472651	0.009684753045707135
DAPE	milk	6.485436893203883	0.0026971351706070955
DHDPRy	milk	6.485436893203883	0.0026971351706070955
DHDPS	milk	8.426966292134832	0.00966748080913511
ECOAH1	milk	inf	0.03848383910606845
FAS1_6_c	milk	8.327402135231317	0.0003554854264917472
FAS1_7_c	milk	8.327402135231317	0.0003554854264917472
FORMDHPOX	milk	7.162162162162162	0.02690248320385675
FORMDHPOX2	milk	7.162162162162162	0.02690248320385675
FRXOXR	milk	2.5961538461538463	0.027380444328625728
GLK1_3	milk	inf	0.03878063319853207
GLU5K	milk	2.54320987654321	0.04475317229010288
GLUDxi	milk	2.4889380530973453	0.04464879836718767
GLUDy	milk	2.478476821192053	0.04467963066139907
GLXO1	milk	4.022440392706873	0.03945865179584546
GLYCLTDx	milk	2.7780104712041886	0.040701780359042594
GLYCLTDy	milk	2.7780104712041886	0.040701780359042594
GTPDPDP	milk	9.897360703812316	0.003247655423775417
HCO3E	milk	3.0535714285714284	0.00953146598027341
HEX1	milk	inf	0.023712076025266274
HISTD	milk	2.396420824295011	0.04577496073144929
HISTDb_1	milk	2.396420824295011	0.04577496073144929
HISTDDH	milk	2.396420824295011	0.04577496073144929
HISTP	milk	2.7142857142857144	0.027189828310851566
HMR_8643	milk	5.014056224899599	0.0010653911667611814
HPYRRx	milk	6.233595800524935	0.0427762803610021
HPYRRy	milk	6.233595800524935	0.0427762803610021
HSK	milk	inf	0.014531574866887404
IGPDH	milk	2.3863636363636362	0.04601818390456392
ILEt2r	milk	4.701754385964913	0.023838604213335085
kaasIII	milk	inf	0.038404125917936974
LEUt2r	milk	4.701754385964913	0.023838604213335085
MACPMT	milk	7.494880546075085	0.00077067208542166
MHPGLUHCMTr	milk	2.9523809523809526	0.015568674836837815
MHPGLUT	milk	2.9523809523809526	0.015568674836837815
MTHFR2	milk	2.685483870967742	0.026435727410251027
MTHFR3	milk	2.685483870967742	0.026435727410251027
NH3t	milk	2.765853658536585	0.04084483858912695
NH4tr	milk	2.765853658536585	0.04084483858912695
NTD10	milk	3.357329842931937	0.003989986623097765
NTD11	milk	3.357329842931937	0.003989986623097765
NTD7	milk	3.357329842931937	0.003989986623097765
PPADPP1	milk	2.559183673469388	0.04464151772639758
PPADPP2	milk	2.559183673469388	0.04464151772639758
PPK2r	milk	2.814736842105263	0.040410798197850206
PRATPP	milk	2.307446808510638	0.04882009230237573
PRMICI	milk	2.4065217391304348	0.045555409603918996
SHSL2	milk	3.325301204819277	0.04835239491142774
SHSL4r	milk	3.325301204819277	0.04835239491142774
STCOATr	milk	8.327402135231317	0.0003554854264917472
TDPGDH	milk	3.900359066427289	0.007663891781233015
TRO2EHL	milk	inf	0.03848383910606845
TYRTA	milk	5.62962962962963	0.008522620326210817
UDCPK	milk	6.7894736842105265	0.0015666085051191517
VALt2r	milk	4.701754385964913	0.023838604213335085
ILEabc	milk	2.4889380530973453	0.04464879836718767
VALabc	milk	2.4889380530973453	0.04464879836718767
LEUabc	milk	2.4889380530973453	0.04464879836718767
ACCOAC_1	milk	inf	0.03848383910606845
TRPS3r	milk	2.7083333333333335	0.017285251020501075
TRPS2	milk	2.7083333333333335	0.017285251020501075
TRPS1	milk	2.7083333333333335	0.017285251020501075
ACOATA	milk	inf	0.03843145079695037
3OAR180	milk	inf	0.03843145079695037
3OAS100	milk	inf	0.03843145079695037
FAS2_7_1	milk	inf	0.03843145079695037
3OAS140	milk	inf	0.03843145079695037
3OAS60	milk	inf	0.03843145079695037
KAS14	milk	inf	0.03843145079695037
3OAS120	milk	inf	0.03843145079695037
3OAS80	milk	inf	0.03843145079695037
4M3OHAT	milk	inf	0.03843145079695037
4MHEAMA	milk	inf	0.03843145079695037
6MOAMCA	milk	inf	0.03843145079695037
8MDAM	milk	inf	0.03843145079695037
10MDOD	milk	inf	0.03843145079695037
MTDACP	milk	inf	0.03843145079695037
3METHMCAC	milk	inf	0.03843145079695037
5MHACC	milk	inf	0.03843145079695037
7MOACA	milk	inf	0.03843145079695037
9MDAM	milk	inf	0.03843145079695037
11MDAMCA	milk	inf	0.03843145079695037
13MTDAM	milk	inf	0.03843145079695037
ISOGL3P	milk	inf	0.03843145079695037
4METPAC	milk	inf	0.03843145079695037
6MHACPA	milk	inf	0.03843145079695037
8MNAMC	milk	inf	0.03843145079695037
10MUAM	milk	inf	0.03843145079695037
12MTACPM	milk	inf	0.03843145079695037
3OAS180	milk	inf	0.03843145079695037
ATPPRT	milk	2.6516018306636155	0.026664946236722383
DIPEPabc1	milk	inf	0.002787310280909131
DIPEPabc10	milk	inf	0.002787310280909131
DIPEPabc11	milk	inf	0.002787310280909131
DIPEPabc12	milk	inf	0.002787310280909131
DIPEPabc13	milk	inf	0.002787310280909131
DIPEPabc14	milk	inf	0.002787310280909131
DIPEPabc15	milk	inf	0.002787310280909131
DIPEPabc2	milk	inf	0.002787310280909131
DIPEPabc3	milk	inf	0.002787310280909131
DIPEPabc4	milk	inf	0.002787310280909131
DIPEPabc5	milk	inf	0.002787310280909131
DIPEPabc6	milk	inf	0.002787310280909131
DIPEPabc7	milk	inf	0.002787310280909131
DIPEPabc8	milk	inf	0.002787310280909131
DIPEPabc9	milk	inf	0.002787310280909131
GLYCYSabc	milk	inf	0.0028376803727841317
GLYLEUtr	milk	inf	0.0028376803727841317
GLYPHEtr	milk	inf	0.0028376803727841317
GLYTYRabc	milk	inf	0.0028376803727841317
PGPP180	milk	5.9781094527363186	1.3166235005626593e-05
PGPP141	milk	5.9781094527363186	1.3166235005626593e-05
PGPP120	milk	5.9781094527363186	1.3166235005626593e-05
PGPP181	milk	5.9781094527363186	1.3166235005626593e-05
PGPP160	milk	5.9781094527363186	1.3166235005626593e-05
PGPP161	milk	5.9781094527363186	1.3166235005626593e-05
PGPP140	milk	5.9781094527363186	1.3166235005626593e-05
GUAD	milk	2.4727272727272727	0.025905333815885292
AIHEDPGPPH	milk	5.9781094527363186	1.3166235005626593e-05
AIPEDPGPPH	milk	5.9781094527363186	1.3166235005626593e-05
ALAD_L	milk	2.3403508771929826	0.04902442091589371
EPOXQR	milk	2.960493827160494	0.010916074949159202
IHEDPGPPH	milk	5.9781094527363186	1.3166235005626593e-05
IHXDPGPPH	milk	5.9781094527363186	1.3166235005626593e-05
INSTt2	milk	2.3557522123893806	0.03687385230878586
IPEDPGPPH	milk	5.9781094527363186	1.3166235005626593e-05
ITEDPGPPH	milk	5.9781094527363186	1.3166235005626593e-05
THMt2	milk	3.0200716845878137	0.010208676189403527
UAAGLS1	milk	3.2266666666666666	0.023341361923873618
CBIAT	milk	5.457971014492753	0.00018637258605562918
CBLAT	milk	5.457971014492753	0.00018637258605562918
DADA	milk	4125	0.004464583134110419
R05220	milk	5.457971014492753	0.00018637258605562918
RIBabc	milk	3.4503424657534247	0.004218918775402138
CYTD	milk	3.9516129032258065	0.000708823972465788
CELLBGLCH	milk	2.624557260920897	0.028532907381486818
DURIPP	milk	2.7396011396011395	0.013288104240213743
FCLPA	milk	2.2692939244663384	0.0452983916326535
NP1	milk	2.7770114942528736	0.01270365458562993
PPM	milk	2.7770114942528736	0.01270365458562993
PPM2	milk	2.7770114942528736	0.01270365458562993
PUNP1	milk	2.7770114942528736	0.01270365458562993
PUNP2	milk	2.7770114942528736	0.01270365458562993
PUNP3	milk	2.7770114942528736	0.01270365458562993
PUNP4	milk	2.7770114942528736	0.01270365458562993
PUNP5	milk	2.7770114942528736	0.01270365458562993
PUNP6	milk	2.7770114942528736	0.01270365458562993
PUNP7	milk	2.7770114942528736	0.01270365458562993
PYNP1	milk	2.7396011396011395	0.013288104240213743
PYNP2r	milk	2.7396011396011395	0.013288104240213743
rxn03465	milk	2.624557260920897	0.028532907381486818
TGBPA	milk	4.313253012048193	0.0009896714249990372
TMDPP	milk	2.7396011396011395	0.013288104240213743
6PGALSZ	milk	2.1990369181380416	0.04956519079088493
HCHAMH	milk	5.292307692307692	4.434970955060237e-05
IMZ5ACHL	milk	5.292307692307692	4.434970955060237e-05
LACpts	milk	2.2692939244663384	0.0452983916326535
ARHGDx	milk	4.308070175438597	0.003999204941141374
D5KGK	milk	2.395304568527919	0.047082647410163936
DCTPAMH	milk	3.9516129032258065	0.000708823972465788
DCYTD	milk	3.9516129032258065	0.000708823972465788
DFLOAMH	milk	3.9516129032258065	0.000708823972465788
DMPPNGDMTr	milk	3.5064935064935066	0.0023834063318991195
FRULYSK	milk	2.9559412550066755	0.008353096730560521
LIPATPT	milk	4.798941798941799	0.008297841241997804
TMN	milk	5.9781094527363186	1.3166235005626593e-05
TREH	milk	2.6666666666666665	0.04221496844187135
BTS	milk	3.010155721056195	0.007658114507308095
DHORDi	milk	4.881702127659574	9.605715366813944e-05
DDPGALA	milk	3.249084249084249	0.032797208680195866
4MCAT23DOX	milk	3.920888888888889	0.0013986109883257598
DMQMT	milk	3.952125279642058	0.001324499883202207
DTTPDP	milk	3.5235772357723576	0.002860909742229031
FACOAE160	milk	3.920888888888889	0.0013986109883257598
FACOAL140	milk	3.890066225165563	0.0014761793341213413
FACOAL140_ISO	milk	3.890066225165563	0.0014761793341213413
FACOAL150_anteiso	milk	3.890066225165563	0.0014761793341213413
FACOAL150_ISO	milk	3.890066225165563	0.0014761793341213413
FACOAL160_ISO	milk	3.890066225165563	0.0014761793341213413
FACOAL170_anteiso	milk	3.890066225165563	0.0014761793341213413
FACOAL170_ISO	milk	3.890066225165563	0.0014761793341213413
GMHEPPA	milk	4.0524064171123	0.0022374349320143368
HKNDDH	milk	3.7707526881720432	0.001823596648269018
LPLIPAL1A120pp	milk	3.920888888888889	0.0013986109883257598
LPLIPAL1A140pp	milk	3.920888888888889	0.0013986109883257598
LPLIPAL1A141pp	milk	3.920888888888889	0.0013986109883257598
LPLIPAL1A160pp	milk	3.920888888888889	0.0013986109883257598
LPLIPAL1A161pp	milk	3.920888888888889	0.0013986109883257598
LPLIPAL1A180pp	milk	3.920888888888889	0.0013986109883257598
LPLIPAL1A181pp	milk	3.920888888888889	0.0013986109883257598
LPLIPAL1E120pp	milk	3.920888888888889	0.0013986109883257598
LPLIPAL1E140pp	milk	3.920888888888889	0.0013986109883257598
LPLIPAL1E141pp	milk	3.920888888888889	0.0013986109883257598
LPLIPAL1E160pp	milk	3.920888888888889	0.0013986109883257598
LPLIPAL1E161pp	milk	3.920888888888889	0.0013986109883257598
LPLIPAL1E181pp	milk	3.920888888888889	0.0013986109883257598
LPLIPAL1G120pp	milk	3.920888888888889	0.0013986109883257598
LPLIPAL1G140pp	milk	3.920888888888889	0.0013986109883257598
LPLIPAL1G141pp	milk	3.920888888888889	0.0013986109883257598
LPLIPAL1G160pp	milk	3.920888888888889	0.0013986109883257598
LPLIPAL1G161pp	milk	3.920888888888889	0.0013986109883257598
LPLIPAL1G180pp	milk	3.920888888888889	0.0013986109883257598
LPLIPAL1G181pp	milk	3.920888888888889	0.0013986109883257598
LPLIPAL2A120	milk	3.920888888888889	0.0013986109883257598
LPLIPAL2A140	milk	3.920888888888889	0.0013986109883257598
LPLIPAL2A141	milk	3.920888888888889	0.0013986109883257598
LPLIPAL2A160	milk	3.920888888888889	0.0013986109883257598
LPLIPAL2A161	milk	3.920888888888889	0.0013986109883257598
LPLIPAL2A180	milk	3.920888888888889	0.0013986109883257598
LPLIPAL2A181	milk	3.920888888888889	0.0013986109883257598
LPLIPAL2E120	milk	3.920888888888889	0.0013986109883257598
LPLIPAL2E140	milk	3.920888888888889	0.0013986109883257598
LPLIPAL2E141	milk	3.920888888888889	0.0013986109883257598
LPLIPAL2E160	milk	3.920888888888889	0.0013986109883257598
LPLIPAL2E161	milk	3.920888888888889	0.0013986109883257598
LPLIPAL2E180	milk	3.920888888888889	0.0013986109883257598
LPLIPAL2E181	milk	3.920888888888889	0.0013986109883257598
LPLIPAL2G120	milk	3.920888888888889	0.0013986109883257598
LPLIPAL2G140	milk	3.920888888888889	0.0013986109883257598
LPLIPAL2G141	milk	3.920888888888889	0.0013986109883257598
LPLIPAL2G160	milk	3.920888888888889	0.0013986109883257598
LPLIPAL2G161	milk	3.920888888888889	0.0013986109883257598
LPLIPAL2G180	milk	3.920888888888889	0.0013986109883257598
LPLIPAL2G181	milk	3.920888888888889	0.0013986109883257598
LPLL1	milk	3.920888888888889	0.0013986109883257598
OAADC	milk	3.5235772357723576	0.002860909742229031
PALCOAH	milk	3.920888888888889	0.0013986109883257598
PALCOAH2	milk	3.920888888888889	0.0013986109883257598
PALCOAH3	milk	3.920888888888889	0.0013986109883257598
PALCOAH4	milk	3.920888888888889	0.0013986109883257598
PALCOAH5	milk	3.920888888888889	0.0013986109883257598
PENCAC	milk	3.4471057884231535	0.0033001221136203327
PPDK	milk	5.541586073500967	3.1352146922028716e-05
r0163	milk	2.706175920149719	0.018288857401899325
BUTSO3abcpp	milk	2.9382059800664453	0.008604309701443257
GLUSy	milk	6.140304781923279	1.1520954077075647e-05
CITTr	milk	3.5235772357723576	0.002860909742229031
DHPR	milk	3.8296296296296295	0.001642195821436784
L-LACt2	milk	6.054545454545455	1.3242643602907784e-05
MOSDC	milk	3.5235772357723576	0.002860909742229031
THBPOX	milk	3.8296296296296295	0.001642195821436784
X5PL3E	milk	2.383883032981979	0.041821853344262916
OSUS	milk	3.5496932515337423	0.0027257612441365484
GCALDD	milk	7.3852813852813854	6.324506110606267e-06
LCAD	milk	7.3852813852813854	6.324506110606267e-06
PC6YM	milk	4.363636363636363	0.002269820328930824
SPODM	milk	4.363636363636363	0.002269820328930824
MOD	milk	4.98005698005698	0.0010832375133912665
OICD	milk	4.98005698005698	0.0010832375133912665
MOBUDH3	milk	4.98005698005698	0.0010832375133912665
AKGP	milk	4.594298245614035	0.000673736156653101
BUTKr	milk	4.98005698005698	0.0010832375133912665
CITMALTr	milk	4.438024691358025	0.0005864135818207758
DHRT_ibcoa	milk	4.98005698005698	0.0010832375133912665
MOBUDH	milk	4.98005698005698	0.0010832375133912665
MOBUDH2	milk	4.98005698005698	0.0010832375133912665
MOBUDH4	milk	4.98005698005698	0.0010832375133912665
OANOAH	milk	5.587878787878788	0.010586366665064701
GFUCS	milk	7.094064949608063	0.00030766372385854045
MEPCT	milk	5.428571428571429	0.00524522131933994
AMETARGMETTr	milk	9.833333333333334	0.026837174299960874
HSST	milk	9.833333333333334	0.026837174299960874
CITCIb	milk	21.454545454545453	0.00016880981836511023
NADTRHD	milk	7.03030303030303	0.005214553779113184
THD2	milk	7.03030303030303	0.005214553779113184
HXAD	milk	6.228956228956229	0.007586634583696637
ALLTN	milk	8.92822966507177	0.002470625737680873
ALTAMH	milk	8.92822966507177	0.002470625737680873
GGGABAH	milk	19.050505050505052	0.00023942792035504262
PPNDH	milk	19.050505050505052	0.00023942792035504262
10MTDAO	cucumber fermentation brine	5.728241563055062	0.001256596968493963
10MTU2A	cucumber fermentation brine	5.728241563055062	0.001256596968493963
11MTRDOC	cucumber fermentation brine	5.728241563055062	0.001256596968493963
12MTDACPTr	cucumber fermentation brine	5.778371954842543	0.0007534985230966843
12MTRDACPTr	cucumber fermentation brine	5.778371954842543	0.0007534985230966843
12MTT2E	cucumber fermentation brine	5.728241563055062	0.001256596968493963
12TTACA	cucumber fermentation brine	5.728241563055062	0.001256596968493963
13MTDACPTr	cucumber fermentation brine	5.778371954842543	0.0007534985230966843
13MTTDAO	cucumber fermentation brine	5.728241563055062	0.001256596968493963
13PPDH	cucumber fermentation brine	8.159722222222221	2.733464818896041e-05
14MHDACPTr	cucumber fermentation brine	5.778371954842543	0.0007534985230966843
14MPDACPTr	cucumber fermentation brine	5.778371954842543	0.0007534985230966843
14MTHEAO	cucumber fermentation brine	5.728241563055062	0.001256596968493963
14MTP2EA	cucumber fermentation brine	5.728241563055062	0.001256596968493963
15MTHACP	cucumber fermentation brine	5.728241563055062	0.001256596968493963
15NHDACPTr	cucumber fermentation brine	5.778371954842543	0.0007534985230966843
23CN2P1	cucumber fermentation brine	9.659090909090908	3.648267970223829e-06
23CN2P2	cucumber fermentation brine	9.659090909090908	3.648267970223829e-06
23CN2P3	cucumber fermentation brine	5.10752688172043	0.0024483454605501785
2MACPT	cucumber fermentation brine	5.199430199430199	0.0023858887553521646
2MPCAC	cucumber fermentation brine	5.778371954842543	0.0007534985230966843
2OXOADOXm	cucumber fermentation brine	inf	0.025235203630744482
34DHOXPEGOX	cucumber fermentation brine	inf	0.014749485601771306
3HAD100	cucumber fermentation brine	inf	0.04080958632183464
3HAD120	cucumber fermentation brine	inf	0.04080958632183464
3HAD140	cucumber fermentation brine	inf	0.04080958632183464
3HAD160	cucumber fermentation brine	inf	0.04080958632183464
3HAD180	cucumber fermentation brine	inf	0.04080958632183464
3HAD40	cucumber fermentation brine	inf	0.04080958632183464
3HAD60	cucumber fermentation brine	inf	0.04080958632183464
3HAD80	cucumber fermentation brine	inf	0.04080958632183464
3MBCOT	cucumber fermentation brine	5.778371954842543	0.0007534985230966843
4HTHRS	cucumber fermentation brine	7.549084858569052	0.0009484165543389778
4MTHACP	cucumber fermentation brine	5.728241563055062	0.001256596968493963
4NPHPP	cucumber fermentation brine	22.35142118863049	2.082258813920491e-11
5MTH2EO	cucumber fermentation brine	5.728241563055062	0.001256596968493963
6MTHAO	cucumber fermentation brine	5.728241563055062	0.001256596968493963
6MTR2EO	cucumber fermentation brine	5.728241563055062	0.001256596968493963
7MTROCAC	cucumber fermentation brine	5.728241563055062	0.001256596968493963
8METNO	cucumber fermentation brine	5.728241563055062	0.001256596968493963
8MT2ACP	cucumber fermentation brine	5.728241563055062	0.001256596968493963
9MDACP	cucumber fermentation brine	5.728241563055062	0.001256596968493963
AALACPTD	cucumber fermentation brine	3.429915799900941	0.033637986368686
AALDH	cucumber fermentation brine	5.316091954022989	0.0023734728439119435
AATA	cucumber fermentation brine	7.068741893644617	0.0001439661216338329
ACAMH	cucumber fermentation brine	9.536496350364963	0.00011003124003939379
ACGAMT	cucumber fermentation brine	3.7716615698267075	0.02089959642551715
ACGK	cucumber fermentation brine	19.94047619047619	1.3392456240853414e-10
ACGS	cucumber fermentation brine	inf	2.7859027056614342e-08
ACLDC	cucumber fermentation brine	inf	3.319830820225385e-05
ACOAD1f	cucumber fermentation brine	5.728241563055062	0.001256596968493963
ACODA	cucumber fermentation brine	9.337797619047619	7.512841299276555e-06
ACYLCOASPATr	cucumber fermentation brine	20.987654320987655	5.85845909224971e-11
ADD	cucumber fermentation brine	10.61376673040153	2.3906736516725156e-05
ADNK1	cucumber fermentation brine	inf	0.0051567580168301996
ADNUC	cucumber fermentation brine	inf	0.024252185351069128
ADSK	cucumber fermentation brine	23.460508701472556	9.278161373025864e-12
AEPPYRTA	cucumber fermentation brine	21.096654275092938	5.3843129876518564e-11
AGPR	cucumber fermentation brine	54.68789808917197	4.2084929133917165e-12
AHAL	cucumber fermentation brine	inf	1.3565186300331597e-10
AHGDx	cucumber fermentation brine	16.798941798941797	1.9362140175671055e-09
AHSERL2	cucumber fermentation brine	inf	1.1141914875616428e-10
AHSERL4	cucumber fermentation brine	7.89678510998308	0.0004941695982044695
AICART	cucumber fermentation brine	inf	0.014686403250472465
AIHEDLTAS24LGS	cucumber fermentation brine	inf	3.817120941614322e-05
AIHEDLTASLU	cucumber fermentation brine	4.344827586206897	0.002953310100998323
AIPDLTAS	cucumber fermentation brine	inf	3.817120941614322e-05
AIPEDLTASLU	cucumber fermentation brine	4.344827586206897	0.002953310100998323
AIRC4	cucumber fermentation brine	inf	0.02451513675624504
AIRCr	cucumber fermentation brine	inf	0.02451513675624504
AKGMAL	cucumber fermentation brine	42.13746630727763	2.920108240302478e-10
AKGt2r	cucumber fermentation brine	inf	2.731009639738886e-06
ALAALAD	cucumber fermentation brine	17.286947141316073	1.2528796908947083e-09
ALCD19	cucumber fermentation brine	14.882697947214076	1.1601379602154054e-08
ALCD3ir	cucumber fermentation brine	8.159722222222221	2.733464818896041e-05
ALKP	cucumber fermentation brine	22.35142118863049	2.082258813920491e-11
ALLTNt2r	cucumber fermentation brine	17.608695652173914	3.259327357050985e-05
AMANK	cucumber fermentation brine	13.332622601279319	2.3648925300739043e-06
AMID	cucumber fermentation brine	9.536496350364963	0.00011003124003939379
AMID2	cucumber fermentation brine	15.92271662763466	1.8684769825214e-07
AMID3	cucumber fermentation brine	15.92271662763466	1.8684769825214e-07
AMID4	cucumber fermentation brine	15.92271662763466	1.8684769825214e-07
AMID5	cucumber fermentation brine	9.536496350364963	0.00011003124003939379
AMMQT7	cucumber fermentation brine	inf	3.5899623444617374e-08
AMMQT8_2	cucumber fermentation brine	inf	3.5899623444617374e-08
ANPRT	cucumber fermentation brine	10.25039123630673	2.223925090653387e-06
AP4AH1	cucumber fermentation brine	7.436918990703851	7.156726496846864e-05
AP5AH	cucumber fermentation brine	7.436918990703851	7.156726496846864e-05
APRAUR	cucumber fermentation brine	9.700075930144267	3.499060296182583e-06
ARBabc	cucumber fermentation brine	13.01560062402496	0.0006053880403039367
ARGEX	cucumber fermentation brine	52.166666666666664	9.331845452997947e-12
ARGSL	cucumber fermentation brine	inf	1.049859538561411e-06
ARGSS	cucumber fermentation brine	inf	4.792976239016888e-07
ASAD	cucumber fermentation brine	inf	0.0016958195030724532
ASNN	cucumber fermentation brine	4.248603351955308	0.04071559251765664
ASNS2	cucumber fermentation brine	3.6253776435045317	0.033452036590911255
ASPK	cucumber fermentation brine	inf	0.001692113933434154
ASPT	cucumber fermentation brine	5.8997912317327765	0.00017198750509815657
ASPTA5	cucumber fermentation brine	5.506993006993007	0.0013150622734104315
ASR	cucumber fermentation brine	10.170731707317072	4.879622528172482e-05
BTMAT1	cucumber fermentation brine	5.728241563055062	0.001256596968493963
BTNC	cucumber fermentation brine	inf	0.04080958632183464
BTNt	cucumber fermentation brine	17.72139303482587	3.9986963490121835e-08
BTNTr	cucumber fermentation brine	8.11111111111111	0.0004839787413757641
BZALDH	cucumber fermentation brine	5.316091954022989	0.0023734728439119435
CDPMEK	cucumber fermentation brine	6.75	0.02798241140692995
CGPT	cucumber fermentation brine	4.414922168545357	0.007570727361136146
CHORS	cucumber fermentation brine	inf	2.892640326988226e-11
CNUNUH	cucumber fermentation brine	19.839857651245552	1.4522534879937496e-10
CPEND	cucumber fermentation brine	9.959654178674352	0.0036008343910123738
CPOAT	cucumber fermentation brine	19.34731934731935	2.1679242034998064e-10
CT6PT	cucumber fermentation brine	inf	0.02440288639704774
CYS	cucumber fermentation brine	7.89678510998308	0.0004941695982044695
CYSS	cucumber fermentation brine	7.89678510998308	0.0004941695982044695
CYSTGL	cucumber fermentation brine	inf	6.930739341603852e-05
CYSTL	cucumber fermentation brine	7.480928689883914	0.0009438993794550352
CYSTS	cucumber fermentation brine	12.782881002087683	3.006829362109328e-06
DADNK	cucumber fermentation brine	inf	0.0051567580168301996
DALATr	cucumber fermentation brine	inf	1.2469628500980878e-11
DAPDA	cucumber fermentation brine	inf	0.0009412295382667512
DAPDC	cucumber fermentation brine	inf	0.0005152231088535374
DAPE	cucumber fermentation brine	4.4975688816855754	0.0074944002401762955
DB4PS	cucumber fermentation brine	6.696969696969697	0.0018100179753617368
DDPA	cucumber fermentation brine	inf	2.683115565389909e-12
DEXGLCH	cucumber fermentation brine	22.421965317919074	2.0549456853960997e-06
DGC3D	cucumber fermentation brine	inf	0.0009437704915379555
DGDGGH_EPA_EPA_c	cucumber fermentation brine	4.2005571030640665	0.040513580241368294
DGGH	cucumber fermentation brine	4.2005571030640665	0.040513580241368294
DHDPRy	cucumber fermentation brine	4.4975688816855754	0.0074944002401762955
DHDPS	cucumber fermentation brine	inf	0.0005128141820010244
DHFOR2	cucumber fermentation brine	3.429915799900941	0.033637986368686
DHFR	cucumber fermentation brine	3.429915799900941	0.033637986368686
DHNAOT4	cucumber fermentation brine	4.333333333333333	0.007770532638647356
DHNPA	cucumber fermentation brine	7.856169052488071	5.7569005187046136e-05
DHPPD	cucumber fermentation brine	5.6555891238670695	0.005762874136356416
DHPPDA2	cucumber fermentation brine	9.700075930144267	3.499060296182583e-06
DHQS	cucumber fermentation brine	inf	2.1392491145426657e-12
DHQTi	cucumber fermentation brine	35.25728155339806	4.192821559018375e-09
DHRT_ivcoa	cucumber fermentation brine	9.212230215827338	0.00011573340576170706
DIGALSIDGALH	cucumber fermentation brine	4.2005571030640665	0.040513580241368294
DINSK	cucumber fermentation brine	inf	0.0051567580168301996
DKGLCNR2x	cucumber fermentation brine	inf	0.02436656488184473
DKGLCNR2y	cucumber fermentation brine	inf	0.02436656488184473
DMRLMS	cucumber fermentation brine	inf	1.5419129664863017e-05
DPR	cucumber fermentation brine	6.327073552425665	0.0032001628719048603
DR1ORx	cucumber fermentation brine	13.93006993006993	2.9687249448920662e-09
DR1ORy	cucumber fermentation brine	17.37012987012987	1.1642036577938648e-09
DXPS	cucumber fermentation brine	14.98036006546645	0.00015239346035821722
EAR100x	cucumber fermentation brine	5.728241563055062	0.001256596968493963
EAR100y	cucumber fermentation brine	5.728241563055062	0.001256596968493963
EAR120x	cucumber fermentation brine	5.728241563055062	0.001256596968493963
EAR120y	cucumber fermentation brine	5.728241563055062	0.001256596968493963
EAR140x	cucumber fermentation brine	5.728241563055062	0.001256596968493963
EAR140y	cucumber fermentation brine	5.728241563055062	0.001256596968493963
EAR160x	cucumber fermentation brine	5.728241563055062	0.001256596968493963
EAR160y	cucumber fermentation brine	5.728241563055062	0.001256596968493963
EAR180x	cucumber fermentation brine	5.728241563055062	0.001256596968493963
EAR180y	cucumber fermentation brine	5.728241563055062	0.001256596968493963
EAR60x	cucumber fermentation brine	5.728241563055062	0.001256596968493963
EAR80x	cucumber fermentation brine	5.728241563055062	0.001256596968493963
ECOAH1	cucumber fermentation brine	inf	0.04080958632183464
EPMGH	cucumber fermentation brine	4.2005571030640665	0.040513580241368294
FAS1_6_c	cucumber fermentation brine	5.778371954842543	0.0007534985230966843
FAS1_7_c	cucumber fermentation brine	5.778371954842543	0.0007534985230966843
FBP	cucumber fermentation brine	9.912801484230055	5.289010751758144e-05
FCLT	cucumber fermentation brine	12.307377049180328	7.091058961527213e-06
FE2Tr	cucumber fermentation brine	13.109936575052854	2.546930335817463e-06
FORMDHPOX	cucumber fermentation brine	inf	0.0016958195030724532
FORMDHPOX2	cucumber fermentation brine	inf	0.0016958195030724532
FRDPFRTr	cucumber fermentation brine	5.04	3.828074427267403e-05
FRXOXR	cucumber fermentation brine	9.865900383141762	2.9825544658745055e-06
FTr	cucumber fermentation brine	3.753180661577608	0.02097382437555359
G15HPETEOX	cucumber fermentation brine	inf	5.4181490312628966e-08
G3PCT	cucumber fermentation brine	9.959654178674352	0.0036008343910123738
G3PD	cucumber fermentation brine	4.193037974683544	0.012678949967555862
G3PO	cucumber fermentation brine	4.193037974683544	0.012678949967555862
G5HPETEOX	cucumber fermentation brine	inf	5.4181490312628966e-08
GALIGH	cucumber fermentation brine	4.2005571030640665	0.040513580241368294
GALS4	cucumber fermentation brine	4.2005571030640665	0.040513580241368294
GARFT	cucumber fermentation brine	inf	0.005157169209426365
GCCb	cucumber fermentation brine	6.832694763729246	0.0001665483515536608
GCCc	cucumber fermentation brine	7.405566600397615	7.347834238506957e-05
GGLGH	cucumber fermentation brine	4.2005571030640665	0.040513580241368294
GLC3	cucumber fermentation brine	22.421965317919074	2.0549456853960997e-06
GLCabc	cucumber fermentation brine	7.098765432098766	0.0001422698020691759
GLCE	cucumber fermentation brine	5.803571428571429	0.0007388745054364845
GLCNt2	cucumber fermentation brine	inf	0.008824953968345345
GLCS1	cucumber fermentation brine	22.137931034482758	2.189825206209201e-06
GLGC	cucumber fermentation brine	22.517374517374517	2.0200212522140483e-06
GLK1_3	cucumber fermentation brine	inf	0.024125622279864055
GLU5K	cucumber fermentation brine	10.127340823970037	4.9240832959375095e-05
GLUCYS	cucumber fermentation brine	4.77373068432671	0.004345376940747569
GLUDxi	cucumber fermentation brine	9.456928838951312	7.225532641103136e-06
GLUDy	cucumber fermentation brine	9.417040358744394	7.3046936630043064e-06
GLUPRT	cucumber fermentation brine	inf	0.014686403250472465
GLUt2	cucumber fermentation brine	15.964824120603016	7.396605714521578e-05
GLUt4	cucumber fermentation brine	15.964824120603016	7.396605714521578e-05
GLXO1	cucumber fermentation brine	4.369901547116737	0.02613099693168979
GLYCK2	cucumber fermentation brine	7.429530201342282	0.017318178343091344
GLYCLTDx	cucumber fermentation brine	5.579964850615114	0.0012803505825451015
GLYCLTDy	cucumber fermentation brine	5.579964850615114	0.0012803505825451015
GLYO1	cucumber fermentation brine	19.739952718676122	1.5743316069365992e-10
GLYO2	cucumber fermentation brine	19.739952718676122	1.5743316069365992e-10
GND	cucumber fermentation brine	6.409062693978895	0.00033359252081675915
GNMT	cucumber fermentation brine	6.182406209573092	0.044376788245993795
GNNUC	cucumber fermentation brine	inf	0.024252185351069128
GTHPi	cucumber fermentation brine	inf	5.4181490312628966e-08
GTHS	cucumber fermentation brine	14.415708812260537	1.8327535380091124e-08
GTPCI	cucumber fermentation brine	22.137931034482758	2.189825206209201e-06
HCO3E	cucumber fermentation brine	9.577677224736048	7.0858584980122805e-06
HCYSMT	cucumber fermentation brine	31.8302752293578	2.8770761914057864e-08
HCYSMT2	cucumber fermentation brine	31.8302752293578	2.8770761914057864e-08
HEX1	cucumber fermentation brine	inf	0.0247510557225339
HEX7	cucumber fermentation brine	inf	0.02440288639704774
HEXTT	cucumber fermentation brine	4.53929539295393	0.007502414395874809
HISTD	cucumber fermentation brine	29.74778761061947	4.852146446348029e-08
HISTDb_1	cucumber fermentation brine	29.74778761061947	4.852146446348029e-08
HISTDDH	cucumber fermentation brine	29.74778761061947	4.852146446348029e-08
HISTP	cucumber fermentation brine	27.807692307692307	1.6136964672108225e-07
HMNOX	cucumber fermentation brine	inf	0.014749485601771306
HMR_8643	cucumber fermentation brine	7.65993265993266	6.162341603522186e-05
HPPK	cucumber fermentation brine	22.137931034482758	2.189825206209201e-06
HSDxi	cucumber fermentation brine	7.048701298701299	0.0010489545162653366
HSDy	cucumber fermentation brine	7.048701298701299	0.0010489545162653366
HSERTA	cucumber fermentation brine	16.959531416400427	1.6763352062456993e-09
HSK	cucumber fermentation brine	inf	0.008883902855385078
HSTPTr	cucumber fermentation brine	6.861804222648752	0.00016282036514015318
HXANt2	cucumber fermentation brine	inf	0.008824953968345345
IGPDH	cucumber fermentation brine	29.62251655629139	5.080736236869628e-08
IGPS	cucumber fermentation brine	14.815315315315315	6.344579415982372e-07
IHEDLTAS24LU	cucumber fermentation brine	4.344827586206897	0.002953310100998323
IHEDLTASLGS	cucumber fermentation brine	inf	3.817120941614322e-05
IHXLTASLU	cucumber fermentation brine	4.344827586206897	0.002953310100998323
ILEt2r	cucumber fermentation brine	5.108504398826979	0.010095029636685364
ILETA	cucumber fermentation brine	inf	1.1656703991755724e-06
IMPC	cucumber fermentation brine	inf	0.014686403250472465
INS2D	cucumber fermentation brine	5.629041740152851	0.0012656897362090841
IPDLTAS	cucumber fermentation brine	inf	3.817120941614322e-05
IPEDLTAS24LU	cucumber fermentation brine	4.344827586206897	0.002953310100998323
IPENTDPTr	cucumber fermentation brine	7.856169052488071	5.7569005187046136e-05
IPENTDPTr2	cucumber fermentation brine	7.856169052488071	5.7569005187046136e-05
IT6PT	cucumber fermentation brine	inf	0.02440288639704774
ITDLTAS	cucumber fermentation brine	inf	3.817120941614322e-05
ITEDLTAS24LU	cucumber fermentation brine	4.344827586206897	0.002953310100998323
ITLTAS	cucumber fermentation brine	inf	3.817120941614322e-05
IZPN	cucumber fermentation brine	17.62295081967213	9.326856797726444e-10
K_ANTI	cucumber fermentation brine	3.7716615698267075	0.02089959642551715
kaasIII	cucumber fermentation brine	inf	0.02451513675624504
KDOPS	cucumber fermentation brine	inf	8.715315439092953e-12
Kt3	cucumber fermentation brine	3.7716615698267075	0.02089959642551715
LALATr	cucumber fermentation brine	inf	1.2469628500980878e-11
LCTSt	cucumber fermentation brine	inf	0.0031116746948151577
LEUt2r	cucumber fermentation brine	5.108504398826979	0.010095029636685364
LEUTA	cucumber fermentation brine	inf	1.1656703991755724e-06
LPGS_LBR	cucumber fermentation brine	6.7748091603053435	0.00017482014301918692
LYSDC	cucumber fermentation brine	8.023415977961433	3.081161166292771e-05
LYSt2r	cucumber fermentation brine	inf	0.008758527330418747
M1PD	cucumber fermentation brine	8.091286307053942	2.8960639852213443e-05
MACPMT	cucumber fermentation brine	5.199430199430199	0.0023858887553521646
MALt2r	cucumber fermentation brine	18.640569395017792	1.4817143297349485e-05
MDH	cucumber fermentation brine	7.0090439276485785	0.00014809340494534426
MELTGH	cucumber fermentation brine	4.2005571030640665	0.040513580241368294
METACH	cucumber fermentation brine	4.666119321291735	0.004520908927944167
METB1	cucumber fermentation brine	inf	3.359135474842299e-12
METHOX	cucumber fermentation brine	inf	0.014749485601771306
MHPGLUHCMTr	cucumber fermentation brine	14.505567928730512	7.12638352738581e-07
MHPGLUT	cucumber fermentation brine	14.505567928730512	7.12638352738581e-07
MI1PP	cucumber fermentation brine	5.161764705882353	0.009902324434059353
MI3PP	cucumber fermentation brine	5.161764705882353	0.009902324434059353
MI4PP	cucumber fermentation brine	5.161764705882353	0.009902324434059353
MLTAS	cucumber fermentation brine	inf	3.817120941614322e-05
MLTAS24U	cucumber fermentation brine	4.344827586206897	0.002953310100998323
MLTG7	cucumber fermentation brine	inf	0.02497610139632005
MPL	cucumber fermentation brine	inf	0.0051567580168301996
MTGH	cucumber fermentation brine	4.2005571030640665	0.040513580241368294
MTHFR2	cucumber fermentation brine	10.20686963309914	2.2838210207804486e-06
MTHFR3	cucumber fermentation brine	10.20686963309914	2.2838210207804486e-06
MTHPTGHM	cucumber fermentation brine	inf	0.0030617323105515894
MTPEACPDH	cucumber fermentation brine	5.728241563055062	0.001256596968493963
NADH10	cucumber fermentation brine	22.137931034482758	2.189825206209201e-06
NADH5	cucumber fermentation brine	22.137931034482758	2.189825206209201e-06
NADH6	cucumber fermentation brine	22.137931034482758	2.189825206209201e-06
NADH7	cucumber fermentation brine	22.137931034482758	2.189825206209201e-06
NADH8	cucumber fermentation brine	22.137931034482758	2.189825206209201e-06
NADH9	cucumber fermentation brine	22.137931034482758	2.189825206209201e-06
NADHXD	cucumber fermentation brine	inf	0.0029824932942183443
NADPH12	cucumber fermentation brine	9.092796092796092	1.1154177358286893e-07
NADPHXD	cucumber fermentation brine	inf	0.0029824932942183443
NAMGDDATr	cucumber fermentation brine	3.7716615698267075	0.02089959642551715
NAt3	cucumber fermentation brine	3.7716615698267075	0.02089959642551715
NDPK1	cucumber fermentation brine	inf	0.0029824932942183443
NDPK2	cucumber fermentation brine	inf	0.0029824932942183443
NDPK3	cucumber fermentation brine	inf	0.0029824932942183443
NDPK4	cucumber fermentation brine	inf	0.0029824932942183443
NDPK5	cucumber fermentation brine	inf	0.0029824932942183443
NDPK6	cucumber fermentation brine	inf	0.0029824932942183443
NDPK7	cucumber fermentation brine	inf	0.0029824932942183443
NDPK8	cucumber fermentation brine	inf	0.0029824932942183443
NDPK9	cucumber fermentation brine	inf	0.0029824932942183443
NH3t	cucumber fermentation brine	5.555555555555555	0.0012902190504380058
NH4tr	cucumber fermentation brine	5.555555555555555	0.0012902190504380058
NMNP	cucumber fermentation brine	46.07692307692308	7.136575630743529e-11
NT5C	cucumber fermentation brine	4.313099041533547	0.00783991208270347
NTD2	cucumber fermentation brine	4.313099041533547	0.00783991208270347
NTD4	cucumber fermentation brine	4.313099041533547	0.00783991208270347
NTD9	cucumber fermentation brine	4.313099041533547	0.00783991208270347
NTRIRy	cucumber fermentation brine	7.627688172043011	6.269013270582944e-05
OBTFL	cucumber fermentation brine	9.298440979955457	7.642239016303798e-06
OCBT	cucumber fermentation brine	inf	0.00014420869410727957
OHEDH	cucumber fermentation brine	16.252587991718425	3.182627668071649e-09
OHPBAT	cucumber fermentation brine	23.64688427299703	5.907993031776182e-10
OP4ENH	cucumber fermentation brine	15.298507462686567	7.776590567237365e-09
ORNTA	cucumber fermentation brine	22.59077809798271	1.1906983325843226e-09
ORNTAC	cucumber fermentation brine	55.47588424437299	3.29804097706363e-12
PC	cucumber fermentation brine	21.950381679389313	2.30562987578656e-06
PDHbr	cucumber fermentation brine	9.212230215827338	0.00011573340576170706
PDHc	cucumber fermentation brine	inf	0.025235203630744482
PGCD	cucumber fermentation brine	16.798941798941797	1.9362140175671055e-09
PGMT_B	cucumber fermentation brine	inf	0.008758527330418747
PGMT2	cucumber fermentation brine	inf	0.008758527330418747
PGPAGT	cucumber fermentation brine	inf	3.817120941614322e-05
PLTAS	cucumber fermentation brine	inf	3.817120941614322e-05
PLTAS24U	cucumber fermentation brine	4.344827586206897	0.002953310100998323
PPA2	cucumber fermentation brine	inf	0.008745528808696695
PPADPP1	cucumber fermentation brine	8.023415977961433	3.081161166292771e-05
PPADPP2	cucumber fermentation brine	8.023415977961433	3.081161166292771e-05
PPCK	cucumber fermentation brine	4.232804232804233	0.012738364879889216
PPK2r	cucumber fermentation brine	inf	1.0416178071463421e-06
PPND2	cucumber fermentation brine	18.594104308390023	4.0553235292447696e-10
PPS	cucumber fermentation brine	8.159722222222221	2.733464818896041e-05
PPTT	cucumber fermentation brine	4.53929539295393	0.007502414395874809
PRAGSr	cucumber fermentation brine	6.951534733441034	0.00177379017262725
PRAI	cucumber fermentation brine	9.065934065934066	8.790921049741403e-06
PRAIS	cucumber fermentation brine	inf	0.005324120534067157
PRAMPC_1	cucumber fermentation brine	28.51948051948052	1.5335244263077514e-07
PRASCSi	cucumber fermentation brine	inf	0.014686403250472465
PRATPP	cucumber fermentation brine	28.63991323210412	7.523522407998462e-08
PRIBGLYNFTr	cucumber fermentation brine	inf	0.005157169209426365
PRMICI	cucumber fermentation brine	29.873614190687363	4.6382870174646326e-08
PSCVT	cucumber fermentation brine	inf	3.5560137737641936e-11
PSERT	cucumber fermentation brine	23.64688427299703	5.907993031776182e-10
PTPAT	cucumber fermentation brine	inf	0.005323245006388892
PUACGAMS	cucumber fermentation brine	7.405566600397615	7.347834238506957e-05
PYDAMK	cucumber fermentation brine	4.60239651416122	0.004685222013409023
PYDXK	cucumber fermentation brine	4.60239651416122	0.004685222013409023
PYDXOR	cucumber fermentation brine	8.159722222222221	2.733464818896041e-05
r0571	cucumber fermentation brine	7.189542483660131	0.00013862863872256514
r0620	cucumber fermentation brine	inf	0.025235203630744482
r0739	cucumber fermentation brine	inf	0.014749485601771306
RAFGH	cucumber fermentation brine	4.2005571030640665	0.040513580241368294
RBFSa	cucumber fermentation brine	11.507936507936508	4.803683046077511e-07
RBFSb	cucumber fermentation brine	11.458333333333334	4.980643885902133e-07
RDH1	cucumber fermentation brine	inf	0.014749485601771306
RIBCT	cucumber fermentation brine	24.087087087087088	4.436999668730061e-10
RPDPK	cucumber fermentation brine	23.460508701472556	9.278161373025864e-12
S6PH	cucumber fermentation brine	6.058641975308642	0.003390958808297542
SBP	cucumber fermentation brine	9.912801484230055	5.289010751758144e-05
SBTD_D	cucumber fermentation brine	22.285714285714285	1.4633580765319581e-09
SELCYSTS	cucumber fermentation brine	12.782881002087683	3.006829362109328e-06
SERAT	cucumber fermentation brine	18.34517766497462	2.4778400931216568e-08
SERD_D	cucumber fermentation brine	17.122186495176848	1.4499327945809295e-09
SHK3Dr	cucumber fermentation brine	4.7954671088999445	0.004324848361024712
SHKK	cucumber fermentation brine	17.538126361655774	1.0044829879827883e-09
SHSL1r	cucumber fermentation brine	inf	3.359135474842299e-12
SHSL2	cucumber fermentation brine	inf	6.954596774694623e-05
SHSL4r	cucumber fermentation brine	inf	6.954596774694623e-05
SLTAS	cucumber fermentation brine	inf	3.817120941614322e-05
SLTAS24U	cucumber fermentation brine	4.344827586206897	0.002953310100998323
SPMDAT3	cucumber fermentation brine	8.974754558204769	0.006219951051244482
STCOATr	cucumber fermentation brine	5.778371954842543	0.0007534985230966843
TARSAR	cucumber fermentation brine	inf	0.015392568734892108
TCLETHOX	cucumber fermentation brine	inf	0.014749485601771306
TDPGDH	cucumber fermentation brine	3.2597122302158272	0.0112678050265191
THRD	cucumber fermentation brine	6.705650459921157	0.028047837099796503
THRS	cucumber fermentation brine	7.549084858569052	0.0009484165543389778
THRSERNaEx	cucumber fermentation brine	inf	0.003035506806546629
TKT1	cucumber fermentation brine	10.560859188544153	1.954643609112968e-06
TMPPP	cucumber fermentation brine	4.795389048991354	0.016102758122062428
TPRDCOAS	cucumber fermentation brine	4.353632478632479	0.007708949868039806
TPS	cucumber fermentation brine	4.795389048991354	0.016102758122062428
TRE6PGLCTr	cucumber fermentation brine	19.250871080139373	2.346758343600331e-10
TRO2EAO	cucumber fermentation brine	5.728241563055062	0.001256596968493963
TRO2EHL	cucumber fermentation brine	inf	0.04080958632183464
TRSARr	cucumber fermentation brine	inf	0.015392568734892108
TYRTA	cucumber fermentation brine	inf	3.398439897385527e-05
TZLS	cucumber fermentation brine	12.411522633744855	7.071563055960229e-06
UDCPDP	cucumber fermentation brine	inf	2.953035648201628e-06
UDCPK	cucumber fermentation brine	15.396694214876034	8.420236367603494e-05
UDPADGLUCE	cucumber fermentation brine	8.802308802308803	1.1024801777769292e-05
UDPGALM	cucumber fermentation brine	5.339666090961428	0.002379749188499602
UI45AH	cucumber fermentation brine	inf	0.014749485601771306
UT6PT	cucumber fermentation brine	inf	0.02440288639704774
UTPUH	cucumber fermentation brine	23.460508701472556	9.278161373025864e-12
VALt2r	cucumber fermentation brine	5.108504398826979	0.010095029636685364
VALTA	cucumber fermentation brine	inf	1.1656703991755724e-06
XTSNH	cucumber fermentation brine	inf	0.024252185351069128
XYLTD_D	cucumber fermentation brine	inf	2.734256634601359e-06
ANMOX	cucumber fermentation brine	24.112021857923498	5.845807365265215e-12
4HOXPACMOF	cucumber fermentation brine	24.112021857923498	5.845807365265215e-12
NIabc	cucumber fermentation brine	21.317103620474406	4.5436542208400996e-11
MNLpts	cucumber fermentation brine	11.849094567404427	7.98360745519377e-06
SPMDabc	cucumber fermentation brine	inf	0.0030049615934736817
ILEabc	cucumber fermentation brine	14.815315315315315	6.344579415982372e-07
VALabc	cucumber fermentation brine	14.815315315315315	6.344579415982372e-07
LEUabc	cucumber fermentation brine	14.815315315315315	6.344579415982372e-07
TKT2	cucumber fermentation brine	8.091286307053942	2.8960639852213443e-05
SERD_L	cucumber fermentation brine	3.7938144329896906	0.009145110830646293
ACCOAC	cucumber fermentation brine	3.959627329192547	0.01331732405106685
ACCOAC_1	cucumber fermentation brine	inf	0.04080958632183464
RNDR2	cucumber fermentation brine	inf	0.02451513675624504
RNDR4	cucumber fermentation brine	inf	0.02451513675624504
RNDR3	cucumber fermentation brine	inf	0.02451513675624504
TARTD	cucumber fermentation brine	12.672727272727272	2.6477960892607293e-09
MNabc	cucumber fermentation brine	inf	2.785116959303165e-08
CITL	cucumber fermentation brine	4.4975688816855754	0.0074944002401762955
CYTBO3	cucumber fermentation brine	inf	0.0005152644572063113
CYTBD2	cucumber fermentation brine	inf	0.0005152644572063113
TRPS3r	cucumber fermentation brine	10.294117647058824	2.1696075658715666e-06
TRPS2	cucumber fermentation brine	10.294117647058824	2.1696075658715666e-06
TRPS1	cucumber fermentation brine	10.294117647058824	2.1696075658715666e-06
ACOATA	cucumber fermentation brine	inf	0.02436656488184473
3OAR180	cucumber fermentation brine	inf	0.02436656488184473
3OAS100	cucumber fermentation brine	inf	0.02436656488184473
FAS2_7_1	cucumber fermentation brine	inf	0.02436656488184473
3OAS140	cucumber fermentation brine	inf	0.02436656488184473
3OAS60	cucumber fermentation brine	inf	0.02436656488184473
KAS14	cucumber fermentation brine	inf	0.02436656488184473
3OAS120	cucumber fermentation brine	inf	0.02436656488184473
3OAS80	cucumber fermentation brine	inf	0.02436656488184473
4M3OHAT	cucumber fermentation brine	inf	0.02436656488184473
4MHEAMA	cucumber fermentation brine	inf	0.02436656488184473
6MOAMCA	cucumber fermentation brine	inf	0.02436656488184473
8MDAM	cucumber fermentation brine	inf	0.02436656488184473
10MDOD	cucumber fermentation brine	inf	0.02436656488184473
MTDACP	cucumber fermentation brine	inf	0.02436656488184473
3METHMCAC	cucumber fermentation brine	inf	0.02436656488184473
5MHACC	cucumber fermentation brine	inf	0.02436656488184473
7MOACA	cucumber fermentation brine	inf	0.02436656488184473
9MDAM	cucumber fermentation brine	inf	0.02436656488184473
11MDAMCA	cucumber fermentation brine	inf	0.02436656488184473
13MTDAM	cucumber fermentation brine	inf	0.02436656488184473
ISOGL3P	cucumber fermentation brine	inf	0.02436656488184473
4METPAC	cucumber fermentation brine	inf	0.02436656488184473
6MHACPA	cucumber fermentation brine	inf	0.02436656488184473
8MNAMC	cucumber fermentation brine	inf	0.02436656488184473
10MUAM	cucumber fermentation brine	inf	0.02436656488184473
12MTACPM	cucumber fermentation brine	inf	0.02436656488184473
3OAS180	cucumber fermentation brine	inf	0.02436656488184473
GLYCL	cucumber fermentation brine	6.832694763729246	0.0001665483515536608
PDH	cucumber fermentation brine	9.212230215827338	0.00011573340576170706
PDHam2mi	cucumber fermentation brine	9.212230215827338	0.00011573340576170706
ATPS3r	cucumber fermentation brine	3.464977645305514	0.03337786039957821
IG3PS	cucumber fermentation brine	28.51948051948052	1.5335244263077514e-07
ATPPRT	cucumber fermentation brine	10.077519379844961	2.4983927916926687e-06
PRFGS	cucumber fermentation brine	inf	0.014749485601771306
PROabc	cucumber fermentation brine	36.333333333333336	2.7128261526937613e-09
CYSabc	cucumber fermentation brine	20.58812615955473	5.6044865440974534e-06
SBTpts	cucumber fermentation brine	11.607892527287992	4.490740634058443e-07
METabc	cucumber fermentation brine	inf	0.001692113933434154
ACGApts	cucumber fermentation brine	37.77272727272727	1.5324659772377396e-09
GAMpts	cucumber fermentation brine	37.77272727272727	1.5324659772377396e-09
GLYBabc	cucumber fermentation brine	inf	0.00514857987976918
ARSENBabc	cucumber fermentation brine	inf	0.00514857987976918
CHLabc	cucumber fermentation brine	3.360413589364845	0.03446267844974483
DIPEPabc1	cucumber fermentation brine	7.94550408719346	0.010768498124699747
DIPEPabc10	cucumber fermentation brine	7.94550408719346	0.010768498124699747
DIPEPabc11	cucumber fermentation brine	7.94550408719346	0.010768498124699747
DIPEPabc12	cucumber fermentation brine	7.94550408719346	0.010768498124699747
DIPEPabc13	cucumber fermentation brine	7.94550408719346	0.010768498124699747
DIPEPabc14	cucumber fermentation brine	7.94550408719346	0.010768498124699747
DIPEPabc15	cucumber fermentation brine	7.94550408719346	0.010768498124699747
DIPEPabc2	cucumber fermentation brine	7.94550408719346	0.010768498124699747
DIPEPabc3	cucumber fermentation brine	7.94550408719346	0.010768498124699747
DIPEPabc4	cucumber fermentation brine	7.94550408719346	0.010768498124699747
DIPEPabc5	cucumber fermentation brine	7.94550408719346	0.010768498124699747
DIPEPabc6	cucumber fermentation brine	7.94550408719346	0.010768498124699747
DIPEPabc7	cucumber fermentation brine	7.94550408719346	0.010768498124699747
DIPEPabc8	cucumber fermentation brine	7.94550408719346	0.010768498124699747
DIPEPabc9	cucumber fermentation brine	7.94550408719346	0.010768498124699747
GLYCYSabc	cucumber fermentation brine	8.040983606557377	0.010618340572583217
GLYLEUtr	cucumber fermentation brine	8.040983606557377	0.010618340572583217
GLYPHEtr	cucumber fermentation brine	8.040983606557377	0.010618340572583217
GLYTYRabc	cucumber fermentation brine	8.040983606557377	0.010618340572583217
PFL	cucumber fermentation brine	9.337797619047619	7.512841299276555e-06
ANS2	cucumber fermentation brine	22.470817120622566	1.9060916278206045e-11
ANS	cucumber fermentation brine	22.470817120622566	1.9060916278206045e-11
GLYC3Pabc	cucumber fermentation brine	13.780260707635009	3.4633111891096834e-08
PALDH	cucumber fermentation brine	23.082010582010582	1.2186861409265214e-11
FOLt	cucumber fermentation brine	3.9787454639709696	0.013198617676506218
3OXDAM	cucumber fermentation brine	inf	1.6207184257322823e-07
K_IMP	cucumber fermentation brine	inf	0.04123551687604671
ADCS	cucumber fermentation brine	22.115384615384617	2.4823669050015808e-11
AALDPADNTr	cucumber fermentation brine	23.460508701472556	9.278161373025864e-12
AHEXASE3	cucumber fermentation brine	6.618181818181818	7.705304147874434e-06
ALR4x	cucumber fermentation brine	41.107438016528924	2.7435980907550632e-17
APPLDHr	cucumber fermentation brine	41.107438016528924	2.7435980907550632e-17
AROAT	cucumber fermentation brine	69.33333333333333	2.3487903558288123e-18
DGTP8DETOX	cucumber fermentation brine	23.412820512820513	1.3551202496469061e-13
GLYCDx	cucumber fermentation brine	41.107438016528924	2.7435980907550632e-17
INSTt2	cucumber fermentation brine	10.194444444444445	1.2730052761669849e-08
LARGNOAAAMTr	cucumber fermentation brine	69.33333333333333	2.3487903558288123e-18
QUIND	cucumber fermentation brine	8.556737588652481	8.431063675749165e-08
CELLBGLCH	cucumber fermentation brine	5.8997912317327765	0.00017198750509815657
rxn03465	cucumber fermentation brine	5.8997912317327765	0.00017198750509815657
AHC	cucumber fermentation brine	21.30672268907563	1.225474818541863e-09
CSNt2	cucumber fermentation brine	3.8795518207282913	0.001823174229662953
2INSD	cucumber fermentation brine	14.592592592592593	6.710139231859477e-11
SUCBZS	cucumber fermentation brine	4.256038647342995	0.004059807745131502
CPMPS	cucumber fermentation brine	61.857142857142854	1.3023705687236574e-20
GTPC	cucumber fermentation brine	61.857142857142854	1.3023705687236574e-20
NO3abcpp	cucumber fermentation brine	54.0	1.6748537706346767e-19
NO3R1	cucumber fermentation brine	54.638297872340424	1.3430354091588714e-19
NO3R2	cucumber fermentation brine	54.638297872340424	1.3430354091588714e-19
NTR3B	cucumber fermentation brine	54.638297872340424	1.3430354091588714e-19
GALT1	cucumber fermentation brine	3.9130434782608696	0.017029931744585232
GLCTR3	cucumber fermentation brine	3.9130434782608696	0.017029931744585232
IPMD	cucumber fermentation brine	101.54716981132076	1.2655873890086627e-24
IPPS	cucumber fermentation brine	108.0	4.1050093745179506e-25
MACPT	cucumber fermentation brine	131.9625	8.717455597271203e-27
MM3OR1	cucumber fermentation brine	101.54716981132076	1.2655873890086627e-24
OMCDC	cucumber fermentation brine	101.54716981132076	1.2655873890086627e-24
MALONCL	cucumber fermentation brine	131.9625	8.717455597271203e-27
IPPMIb	cucumber fermentation brine	101.54716981132076	1.2655873890086627e-24
IPPMIa	cucumber fermentation brine	101.54716981132076	1.2655873890086627e-24
ALLULPE	cucumber fermentation brine	4.6	0.0015880131670017983
GLCRD	cucumber fermentation brine	6.545454545454546	0.0010487271729213517
GLCRDH	cucumber fermentation brine	6.545454545454546	0.0010487271729213517
10FTHFGLULL	fecal sample	2.2475830593315993	8.828849299051425e-06
10M3OUO	fecal sample	inf	0.02049893123290467
10MODODACPDH	fecal sample	inf	0.02049893123290467
11M3ODO	fecal sample	inf	0.02049893123290467
12M3OXOT	fecal sample	inf	0.02049893123290467
12M3TDA	fecal sample	inf	0.02049893123290467
13M3OTDAO	fecal sample	inf	0.02049893123290467
14M3OHO	fecal sample	inf	0.02049893123290467
14M3OP	fecal sample	inf	0.02049893123290467
15M3OHAO	fecal sample	inf	0.02049893123290467
3HAOR	fecal sample	inf	0.02049893123290467
3OAR100	fecal sample	inf	0.02049893123290467
3OAR120	fecal sample	inf	0.02049893123290467
3OAR121	fecal sample	inf	0.02049893123290467
3OAR140	fecal sample	inf	0.02049893123290467
3OAR141	fecal sample	inf	0.02049893123290467
3OAR160	fecal sample	inf	0.02049893123290467
3OAR161	fecal sample	inf	0.02049893123290467
3OAR40	fecal sample	inf	0.02049893123290467
3OAR60	fecal sample	inf	0.02049893123290467
3OAR80	fecal sample	inf	0.02049893123290467
4CMLCL-kt	fecal sample	17.33722871452421	7.821656000303814e-10
4M3OPAO	fecal sample	inf	0.02049893123290467
4M3OXHA	fecal sample	inf	0.02049893123290467
4NPHPP	fecal sample	2.0581349206349207	1.1729432690554446e-06
5MET3OH	fecal sample	inf	0.02049893123290467
6M3OHAO	fecal sample	inf	0.02049893123290467
6M3OXO	fecal sample	inf	0.02049893123290467
6PHBG	fecal sample	3.5366419294990723	0.0006532424649232415
6PHBG2	fecal sample	4.1396103896103895	0.00030121997255538175
7M3ODO	fecal sample	inf	0.02049893123290467
8M3OAO	fecal sample	inf	0.02049893123290467
8M3ONO	fecal sample	inf	0.02049893123290467
9M3OXPA	fecal sample	inf	0.02049893123290467
AB6PGH	fecal sample	4.1396103896103895	0.00030121997255538175
AB6PGH_1	fecal sample	4.1396103896103895	0.00030121997255538175
ACHBS	fecal sample	2.1127652834969908	0.0018568628884788507
ACLDC	fecal sample	2.2696428571428573	2.1367953089553335e-07
ACNML	fecal sample	3.9909125331313895	4.992719762565003e-21
ACTPASE	fecal sample	24.698541329011345	8.010887599046869e-08
ACYLCOASPATr	fecal sample	2.034942084942085	1.546288647993097e-06
ACYP	fecal sample	24.698541329011345	8.010887599046869e-08
ADK1	fecal sample	19.3444976076555	5.553408188986042e-06
ADK2	fecal sample	19.3444976076555	5.553408188986042e-06
ADPRATr	fecal sample	inf	0.002467371005151927
ADPRDP	fecal sample	inf	0.002467371005151927
ADPTA	fecal sample	2.2058823529411766	0.013442800699779996
ADSK	fecal sample	2.1241145672928856	5.952180031791384e-07
AGDC	fecal sample	2.6587677725118484	0.02278620243278462
AGPAT120	fecal sample	8.14637904468413	0.01840146650898042
AGPAT140	fecal sample	8.14637904468413	0.01840146650898042
AGPAT141	fecal sample	8.14637904468413	0.01840146650898042
AGPAT160	fecal sample	8.14637904468413	0.01840146650898042
AGPAT161	fecal sample	8.14637904468413	0.01840146650898042
AGPAT180	fecal sample	8.14637904468413	0.01840146650898042
AGPAT181	fecal sample	8.14637904468413	0.01840146650898042
AGPR	fecal sample	2.0406091370558377	6.168168167770885e-07
AHCYSNS	fecal sample	10.624223602484472	0.0024799894654099286
AKGMAL	fecal sample	2.0859244985547867	1.4815260745982692e-07
ALAALAD	fecal sample	2.1043093032621827	2.471753158418348e-07
ALAASPANT	fecal sample	6.634861986524669	2.4078450586957608e-23
ALALAC	fecal sample	inf	0.0024717614964538176
ALCD25xi	fecal sample	2.727272727272727	8.057502795141272e-13
ALKP	fecal sample	2.0581349206349207	1.1729432690554446e-06
APCPT	fecal sample	19.3444976076555	5.553408188986042e-06
APNPT	fecal sample	19.3444976076555	5.553408188986042e-06
ARGEX	fecal sample	2.274442538593482	8.77980296785371e-09
ASP1DC	fecal sample	2.1454222573007105	1.7162870992404898e-07
ASPR	fecal sample	2.0008319467554077	0.012973761588094344
ASPTA	fecal sample	inf	0.02049893123290467
AUS	fecal sample	16.213270142180093	4.297045750785087e-05
BADP	fecal sample	inf	0.002467371005151927
BDH	fecal sample	2.7089278434569914	1.3284950238661694e-12
BGLA1	fecal sample	4.1396103896103895	0.00030121997255538175
BGLK	fecal sample	9.771533613445378	1.5168727754111774e-14
BLACT	fecal sample	2.6474493927125504	2.305352614507775e-10
BLACTG	fecal sample	2.6474493927125504	2.305352614507775e-10
CD2abc1	fecal sample	2.3658608927776954	0.008185739850853859
CDPMEK	fecal sample	2.0700389105058368	0.0001303760872805312
CLPNS_LBR	fecal sample	7.1658986175115205	0.028358203218076916
COALDDH	fecal sample	2.910192837465565	1.2875036989644002e-11
CONOX	fecal sample	2.910192837465565	1.2875036989644002e-11
CPEND	fecal sample	2.0342476489028214	2.3772277647488773e-05
Cut1	fecal sample	inf	0.012222626798115139
CYTDK1	fecal sample	9.628482972136222	0.004150174004844578
CYTDK2	fecal sample	9.628482972136222	0.004150174004844578
DADK	fecal sample	19.3444976076555	5.553408188986042e-06
DARAPD	fecal sample	2.58463687150838	3.19808373126131e-11
DEXGLCH	fecal sample	2.779568159845311	1.3567253080439523e-12
DHFS	fecal sample	2.2475830593315993	8.828849299051425e-06
DHORD6	fecal sample	4.873598855234915	3.7094772870933592e-06
DHQTi	fecal sample	2.184981359843778	2.0498020945519045e-08
DKGLCNR1	fecal sample	inf	0.02049893123290467
DMATT	fecal sample	7.655384615384615	0.017636840933723783
DMPPLGDMTr	fecal sample	7.655384615384615	0.017636840933723783
DPCOAK	fecal sample	7.655384615384615	0.017636840933723783
DR1ORx	fecal sample	2.2778668805132316	1.7273957148069117e-08
DR1ORy	fecal sample	2.651792659642175	1.1396421973718543e-11
DSERt2	fecal sample	2.9751295336787567	4.4302978306718374e-05
FMNAT	fecal sample	inf	0.0024717614964538176
FRDPFRTr	fecal sample	2.2366705844641523	9.347342796773206e-08
FUM	fecal sample	3.0907103825136613	0.0008426617404769044
G1PACT	fecal sample	inf	0.002467371005151927
G1PTMT	fecal sample	2.0022148394241417	2.1613167607073943e-06
G3PD1	fecal sample	6.191424196018377	0.046214320929367954
G3PD2	fecal sample	6.191424196018377	0.046214320929367954
G3PD5	fecal sample	inf	0.012592983452434623
G3PD6	fecal sample	inf	0.012592983452434623
G3PD7	fecal sample	inf	0.012592983452434623
G6PDA	fecal sample	3.5054945054945055	0.01262828910084848
GALT	fecal sample	inf	0.0008864376062230571
GALURK	fecal sample	9.628482972136222	0.004150174004844578
GCHOLAAMH	fecal sample	2.139213789464427	4.274925993721651e-08
GDCHOLAAHL	fecal sample	2.139213789464427	4.274925993721651e-08
GHMT2r	fecal sample	5.544323483670295	0.007990480593436662
GLC3	fecal sample	2.779568159845311	1.3567253080439523e-12
GLCS1	fecal sample	2.7298850574712645	3.5313901776054817e-12
GLCt4	fecal sample	4.012737941892086	3.822320059284951e-21
GLGC	fecal sample	2.6768092679182076	9.613288269195088e-12
GLUDC	fecal sample	2.240461401952085	5.458677893953711e-08
GLUDxi	fecal sample	2.1052859994792117	1.1173252382616909e-07
GLUDy	fecal sample	2.0923715620134926	1.1511420709756442e-07
GLUR	fecal sample	inf	0.0013913467643054146
GLYC3PDH	fecal sample	inf	0.012592983452434623
GLYCt	fecal sample	inf	0.012222626798115139
GMPR	fecal sample	10.624223602484472	0.0024799894654099286
GNMT	fecal sample	2.3529924969464315	1.7302029796205076e-05
HBUR1	fecal sample	inf	0.02049893123290467
HEDESAT	fecal sample	inf	0.02049893123290467
HMANORD	fecal sample	2.232599567374984	0.00014502229590300216
HMGCOAR	fecal sample	22.536231884057973	3.915231119686588e-07
HMPK1	fecal sample	5.794392523364486	0.005081694351588333
HMR_1834	fecal sample	2.139213789464427	4.274925993721651e-08
HMR_3859	fecal sample	5.544323483670295	0.007990480593436662
HSD3B11	fecal sample	2.009493670886076	3.1748043060813827e-06
HSD3B12r	fecal sample	2.009493670886076	3.1748043060813827e-06
HSD3B13	fecal sample	2.009493670886076	3.1748043060813827e-06
ICHORT	fecal sample	4.352112676056338	0.008549155964132126
IPDDI	fecal sample	9.641148325358852	4.392154967974828e-05
LALDO3	fecal sample	inf	0.02049893123290467
LDH_D	fecal sample	6.549295774647887	0.0019955600011590316
MALTATr	fecal sample	inf	0.02049893123290467
MAN6PI	fecal sample	12.634375	0.0005516551034030893
MCLORi	fecal sample	18.818471337579616	5.553142195788178e-06
MDH	fecal sample	2.217110125646711	2.0900217237587747e-08
METSOXR2	fecal sample	6.232484076433121	0.00023182083522533674
MGt5	fecal sample	3.145891783567134	4.437673416265347e-09
MLTG1	fecal sample	5.0512	0.0004302779716312167
MLTG2	fecal sample	5.0512	0.0004302779716312167
MLTG3	fecal sample	5.0512	0.0004302779716312167
MLTG4	fecal sample	5.0512	0.0004302779716312167
MLTG5	fecal sample	5.0512	0.0004302779716312167
MLTG6	fecal sample	5.0512	0.0004302779716312167
MN6PP	fecal sample	inf	0.0024717614964538176
MTAN	fecal sample	10.624223602484472	0.0024799894654099286
MTHFD	fecal sample	inf	0.0024717614964538176
NMNAT	fecal sample	18.294117647058822	9.074418420150116e-06
NNAM	fecal sample	5.369668246445498	0.001509498028545485
NNAT	fecal sample	18.294117647058822	9.074418420150116e-06
NTD10	fecal sample	2.2255017709563165	9.582975270137967e-09
NTD11	fecal sample	2.2255017709563165	9.582975270137967e-09
NTD7	fecal sample	2.2255017709563165	9.582975270137967e-09
NTPP10	fecal sample	inf	0.0024717614964538176
NTPP11	fecal sample	inf	0.0024717614964538176
NTRIRy	fecal sample	2.5535465000332382	5.024092210990095e-11
OBTFL	fecal sample	2.1362906287416408	5.320893527672937e-08
OMBZLM	fecal sample	3.92091388400703	3.824074064365428e-07
OMPDC	fecal sample	4.305555555555555	0.04892160787948037
ORNTAC	fecal sample	2.085419734904271	2.7380808127608606e-07
PC	fecal sample	2.4202022855641667	9.438132093008774e-10
PDE1	fecal sample	inf	0.0024717614964538176
PGAMT	fecal sample	7.655384615384615	0.017636840933723783
PGLYCP	fecal sample	inf	0.03576613225477569
PMDPHT	fecal sample	16.213270142180093	4.297045750785087e-05
PMPK	fecal sample	5.794392523364486	0.005081694351588333
PNP	fecal sample	2.369997349589186	4.5557276928910837e-07
PNTK	fecal sample	19.3444976076555	5.553408188986042e-06
PROD2	fecal sample	inf	0.002467371005151927
PYRZAM	fecal sample	5.541139240506329	0.0009301925673853512
r0708	fecal sample	8.14637904468413	0.01840146650898042
r0775	fecal sample	8.14637904468413	0.01840146650898042
r0777	fecal sample	8.14637904468413	0.01840146650898042
RBFK	fecal sample	inf	0.0024717614964538176
RHCCE	fecal sample	4.352112676056338	0.008549155964132126
RIBCT	fecal sample	2.326668795911849	2.835579345297592e-09
RIBFLVt2	fecal sample	8.14637904468413	0.01840146650898042
RPDPK	fecal sample	2.1241145672928856	5.952180031791384e-07
RZ5PP	fecal sample	11.626168224299066	0.0016014404279231006
SPALOX1	fecal sample	2.910192837465565	1.2875036989644002e-11
SPALOX2	fecal sample	2.910192837465565	1.2875036989644002e-11
SPMDAT3	fecal sample	2.876923076923077	3.836743151209918e-09
TALA	fecal sample	2.8381818181818184	9.796913654453717e-14
TARSAR	fecal sample	2.2581005586592178	8.613599263396118e-05
TCHOLAAMH	fecal sample	2.139213789464427	4.274925993721651e-08
TDCAM	fecal sample	2.139213789464427	4.274925993721651e-08
TDCHOLAAMH	fecal sample	2.139213789464427	4.274925993721651e-08
THFGLUS	fecal sample	2.2475830593315993	8.828849299051425e-06
TMDPK	fecal sample	6.867779632721202	2.6906195759635117e-07
TRE6PH	fecal sample	5.0512	0.0004302779716312167
TRPAS1	fecal sample	3.2662229617304495	0.0001649710770430288
TRSARr	fecal sample	2.2581005586592178	8.613599263396118e-05
TSULR3e	fecal sample	2.4752475247524752	0.0036048846256010276
U23GAAT	fecal sample	inf	0.02049893123290467
UAG2E	fecal sample	2.1930434782608694	0.0011900082777597785
UAG2EMA	fecal sample	2.1930434782608694	0.0011900082777597785
UAGDP	fecal sample	inf	0.002467371005151927
UAMAGS	fecal sample	18.818471337579616	5.553142195788178e-06
UDPADGLUCE	fecal sample	2.0122033898305083	5.206519038131047e-07
UGMDDS2	fecal sample	inf	0.0008180454778872179
URIK1	fecal sample	9.628482972136222	0.004150174004844578
URIK2	fecal sample	9.628482972136222	0.004150174004844578
URIK3	fecal sample	9.628482972136222	0.004150174004844578
UTCY	fecal sample	9.628482972136222	0.004150174004844578
UTPUH	fecal sample	2.1241145672928856	5.952180031791384e-07
XANt2	fecal sample	11.626168224299066	0.0016014404279231006
ANMOX	fecal sample	2.1210362694300517	5.414050875054622e-07
4HOXPACMOF	fecal sample	2.1210362694300517	5.414050875054622e-07
TKT2	fecal sample	2.088180549092601	1.650755915648113e-07
K_EXP	fecal sample	2.404040404040404	2.011845619814905e-09
ARGabc	fecal sample	2.858887381275441	0.0006934063107346415
TARTD	fecal sample	2.1347915242652085	4.249851136919077e-07
MNabc	fecal sample	2.092123769338959	1.6100180217438344e-07
PHETRS	fecal sample	6.232484076433121	0.00023182083522533674
GLCpts	fecal sample	2.3237025147137507	0.021281382934369014
CELBpts	fecal sample	3.172248803827751	0.005059264279005608
CYSabc	fecal sample	2.2596273291925466	1.6169244707048248e-08
SUCpts	fecal sample	4.08080808080808	9.280389089495394e-06
SBTpts	fecal sample	2.342801448064606	9.53754744605139e-10
ACGApts	fecal sample	2.5682531380753137	1.4370335077679863e-11
GAMpts	fecal sample	2.5682531380753137	1.4370335077679863e-11
PFL	fecal sample	2.1076869605514683	8.113242591500264e-08
PALDH	fecal sample	2.163677592249021	2.8875705779372203e-07
TYRt2r	fecal sample	inf	0.012222626798115139
PHEt2r	fecal sample	inf	0.012222626798115139
ACLS	fecal sample	2.1127652834969908	0.0018568628884788507
K_IMP	fecal sample	9.869771112865035	8.420762567816228e-15
AALDPADNTr	fecal sample	2.1241145672928856	5.952180031791384e-07
THRt2	fecal sample	4.551777434312211	0.030778633228540377
ALATA_D	fecal sample	3.1739130434782608	0.009360140683553819
DTDPODGLCEP	fecal sample	2.7235099337748343	0.03983218662260866
QUIND	fecal sample	4.049811587376354	7.232084598203774e-18
ACOXT	fecal sample	2.060408163265306	0.006164174672500928
CITMHL	fecal sample	4.445945945945946	0.000509407820144047
DAPAL	fecal sample	4.782608695652174	0.0016859165625134234
PROR	fecal sample	inf	0.0003210848103930798
SELNPS	fecal sample	inf	0.0003210848103930798
APLIPOX	fecal sample	inf	0.0003210848103930798
10FTHFGLULL	Commercial dietary supplements	inf	1.2660109982278358e-05
12MTDACPTr	Commercial dietary supplements	2.267107438016529	0.021195803551334887
12MTRDACPTr	Commercial dietary supplements	2.267107438016529	0.021195803551334887
13MTDACPTr	Commercial dietary supplements	2.267107438016529	0.021195803551334887
14MHDACPTr	Commercial dietary supplements	2.267107438016529	0.021195803551334887
14MPDACPTr	Commercial dietary supplements	2.267107438016529	0.021195803551334887
15NHDACPTr	Commercial dietary supplements	2.267107438016529	0.021195803551334887
23CN2P3	Commercial dietary supplements	3.554006968641115	0.0009646438692922448
2MACPT	Commercial dietary supplements	2.035476718403548	0.044440254143632306
2MPCAC	Commercial dietary supplements	2.267107438016529	0.021195803551334887
3MBCOT	Commercial dietary supplements	2.267107438016529	0.021195803551334887
4ABUTD	Commercial dietary supplements	inf	0.018243816137967515
4HTHRS	Commercial dietary supplements	6.3874143835616435	1.626934540257919e-05
4OT	Commercial dietary supplements	inf	0.017221616199576337
5DKGR	Commercial dietary supplements	2.6062978723404253	0.0019448321208673104
AALACPTD	Commercial dietary supplements	inf	1.376706250921551e-07
ABUTD	Commercial dietary supplements	inf	0.018243816137967515
ACALD	Commercial dietary supplements	inf	0.0005818182088422158
ACAMH	Commercial dietary supplements	2.390672524501521	0.009950536477979463
ACPS1	Commercial dietary supplements	inf	0.02740422045284698
AHSERL4	Commercial dietary supplements	29.001751313485112	8.644066241142042e-09
AICART	Commercial dietary supplements	8.975609756097562	0.006082777327070797
AIRC4	Commercial dietary supplements	inf	0.0015879175392310933
AIRCr	Commercial dietary supplements	inf	0.0015879175392310933
AKGt2r	Commercial dietary supplements	2.0262450592885375	0.04461823233647654
ALAASPANT	Commercial dietary supplements	2.6857551896921974	0.004737936453941393
ALCD19	Commercial dietary supplements	2.1521008403361344	0.01278459189986892
ALDD22x	Commercial dietary supplements	inf	0.018243816137967515
ALDD2x	Commercial dietary supplements	inf	0.018243816137967515
ALDD8x	Commercial dietary supplements	inf	0.018243816137967515
ALDDH	Commercial dietary supplements	inf	0.018243816137967515
AMID	Commercial dietary supplements	2.390672524501521	0.009950536477979463
AMID5	Commercial dietary supplements	2.390672524501521	0.009950536477979463
ARBabc	Commercial dietary supplements	2.3406200317965022	0.025049644923821564
ARGSS	Commercial dietary supplements	2.0294474802671525	0.04641868241106602
ASAD	Commercial dietary supplements	13.563282336578581	0.00018574338920636916
ASNS1	Commercial dietary supplements	inf	0.010922269296898027
ASPK	Commercial dietary supplements	13.480555555555556	0.0001859044140858198
ASPR	Commercial dietary supplements	inf	0.027249432342266428
ASPTA5	Commercial dietary supplements	inf	7.313630457355507e-11
BGLK	Commercial dietary supplements	7.332503113325031	0.01458716415540235
BTNTr	Commercial dietary supplements	2.0262450592885375	0.04461823233647654
CELYSNADPOX	Commercial dietary supplements	inf	7.013524707367333e-06
CYS	Commercial dietary supplements	29.001751313485112	8.644066241142042e-09
CYSS	Commercial dietary supplements	29.001751313485112	8.644066241142042e-09
CYSTGL	Commercial dietary supplements	20.915625	1.595992346366587e-06
CYSTL	Commercial dietary supplements	27.457975986277873	2.0401373900191744e-08
CYSTS	Commercial dietary supplements	3.2238805970149254	0.00046929954121035394
DAPDA	Commercial dietary supplements	14.660056657223796	0.00011165574317889496
DAPDC	Commercial dietary supplements	15.88728323699422	3.509331016625484e-05
DAPE	Commercial dietary supplements	25.855704697986578	4.8619728238408356e-08
DEXGLCH	Commercial dietary supplements	9.147117296222664	7.966691658890843e-08
DGDGGH_EPA_EPA_c	Commercial dietary supplements	inf	3.82056201015507e-06
DGGH	Commercial dietary supplements	inf	3.82056201015507e-06
DHDPRy	Commercial dietary supplements	25.855704697986578	4.8619728238408356e-08
DHDPS	Commercial dietary supplements	15.97684515195369	3.500676053764104e-05
DHFOR2	Commercial dietary supplements	inf	1.376706250921551e-07
DHFR	Commercial dietary supplements	inf	1.376706250921551e-07
DHFS	Commercial dietary supplements	inf	1.2660109982278358e-05
DHPPD	Commercial dietary supplements	inf	6.716800591042909e-08
DHRT_ivcoa	Commercial dietary supplements	2.3076923076923075	0.014656340256629485
DIGALSIDGALH	Commercial dietary supplements	inf	3.82056201015507e-06
DSERt2	Commercial dietary supplements	inf	0.01138923647684802
EDA	Commercial dietary supplements	2.3656990323656992	0.00832423569422282
EPMGH	Commercial dietary supplements	inf	3.82056201015507e-06
FAS1_6_c	Commercial dietary supplements	2.267107438016529	0.021195803551334887
FAS1_7_c	Commercial dietary supplements	2.267107438016529	0.021195803551334887
FBP	Commercial dietary supplements	2.487025262072521	0.009385000428980474
FLVR	Commercial dietary supplements	inf	0.000584535805109128
FORMDHPOX	Commercial dietary supplements	13.563282336578581	0.00018574338920636916
FORMDHPOX2	Commercial dietary supplements	13.563282336578581	0.00018574338920636916
FTr	Commercial dietary supplements	inf	3.303037658840941e-08
GALIGH	Commercial dietary supplements	inf	3.82056201015507e-06
GALS4	Commercial dietary supplements	inf	3.82056201015507e-06
GARFT	Commercial dietary supplements	10.873837981407702	0.0014608654689563046
GCCb	Commercial dietary supplements	2.6899128268991284	0.0038330897552549346
GCCc	Commercial dietary supplements	2.920177383592018	0.0014422094318980415
GCHOLAAMH	Commercial dietary supplements	2.1862165963431788	0.01033002410141683
GDCHOLAAHL	Commercial dietary supplements	2.1862165963431788	0.01033002410141683
GGLGH	Commercial dietary supplements	inf	3.82056201015507e-06
GLC3	Commercial dietary supplements	9.147117296222664	7.966691658890843e-08
GLCE	Commercial dietary supplements	3.4375	0.0006818092563325909
GLCS1	Commercial dietary supplements	9.029150197628459	8.76653275443687e-08
GLGC	Commercial dietary supplements	7.1475149105367795	5.489983604109327e-07
GLU5K	Commercial dietary supplements	2.2555555555555555	0.015347468006053154
GLUDxi	Commercial dietary supplements	2.4012176560121765	0.006527968852638837
GLUDy	Commercial dietary supplements	2.390888382687927	0.006564810188760609
GLUPRT	Commercial dietary supplements	8.975609756097562	0.006082777327070797
GLXO1	Commercial dietary supplements	5.037037037037037	0.0015327671755164698
GLYCLTDx	Commercial dietary supplements	3.888602372356885	0.00033310011303335044
GLYCLTDy	Commercial dietary supplements	3.888602372356885	0.00033310011303335044
GLYK	Commercial dietary supplements	inf	0.027659826964712177
GPDDA1	Commercial dietary supplements	inf	0.027195525444442405
GPDDA2	Commercial dietary supplements	inf	0.027195525444442405
GPDDA4	Commercial dietary supplements	inf	0.027195525444442405
GRTT	Commercial dietary supplements	inf	0.010922269296898027
HMR_1834	Commercial dietary supplements	2.1862165963431788	0.01033002410141683
HPYRRx	Commercial dietary supplements	3.7110812023328847	0.02169848569607216
HPYRRy	Commercial dietary supplements	3.7110812023328847	0.02169848569607216
HSDxi	Commercial dietary supplements	5.958263772954925	5.180396037138028e-05
HSDy	Commercial dietary supplements	5.958263772954925	5.180396037138028e-05
HSK	Commercial dietary supplements	inf	0.00021028700997660347
HSTPTr	Commercial dietary supplements	2.7016042780748664	0.003815888234296261
ILEt2r	Commercial dietary supplements	inf	2.7641871106038415e-07
ILETA	Commercial dietary supplements	7.218132854578097	3.895701307358829e-06
IMACTD	Commercial dietary supplements	inf	0.018243816137967515
IMPC	Commercial dietary supplements	8.975609756097562	0.006082777327070797
INS2D	Commercial dietary supplements	7.479963570127505	1.9760831783676824e-06
K_ANTI	Commercial dietary supplements	inf	3.2451183790426926e-08
Kt3	Commercial dietary supplements	inf	3.2451183790426926e-08
LEUt2r	Commercial dietary supplements	inf	2.7641871106038415e-07
LEUTA	Commercial dietary supplements	7.218132854578097	3.895701307358829e-06
LPGS_LBR	Commercial dietary supplements	2.6666666666666665	0.0038890936412700372
M1PD	Commercial dietary supplements	2048	0.024693475385212348
MACPMT	Commercial dietary supplements	2.035476718403548	0.044440254143632306
MALLAC	Commercial dietary supplements	inf	0.0005907993658302546
MALt2r	Commercial dietary supplements	2.9118773946360155	0.003294276965615646
ME1	Commercial dietary supplements	inf	0.0005907993658302546
MELTGH	Commercial dietary supplements	inf	3.82056201015507e-06
MGt5	Commercial dietary supplements	inf	4.067251894664007e-05
MLTG7	Commercial dietary supplements	inf	0.0009829949051589088
MPL	Commercial dietary supplements	inf	7.034361274261395e-05
MTGH	Commercial dietary supplements	inf	3.82056201015507e-06
MTHPTGHM	Commercial dietary supplements	inf	4.099133330233131e-05
NADH10	Commercial dietary supplements	4.024264705882353	0.00011687212672722907
NADH5	Commercial dietary supplements	4.024264705882353	0.00011687212672722907
NADH6	Commercial dietary supplements	4.024264705882353	0.00011687212672722907
NADH7	Commercial dietary supplements	4.024264705882353	0.00011687212672722907
NADH8	Commercial dietary supplements	4.024264705882353	0.00011687212672722907
NADH9	Commercial dietary supplements	4.024264705882353	0.00011687212672722907
NADHXD	Commercial dietary supplements	inf	4.067251894664007e-05
NADPHXD	Commercial dietary supplements	inf	4.067251894664007e-05
NAt3	Commercial dietary supplements	inf	3.2451183790426926e-08
NH3t	Commercial dietary supplements	inf	3.8093113806011705e-11
NH4tr	Commercial dietary supplements	inf	3.8093113806011705e-11
NT5C	Commercial dietary supplements	2.9927519289221416	0.006377362213581657
NTD2	Commercial dietary supplements	2.9927519289221416	0.006377362213581657
NTD4	Commercial dietary supplements	2.9927519289221416	0.006377362213581657
NTD9	Commercial dietary supplements	2.9927519289221416	0.006377362213581657
OBTFL	Commercial dietary supplements	2.360180995475113	0.006741067474679794
P5CR	Commercial dietary supplements	inf	7.013524707367333e-06
P5CRx	Commercial dietary supplements	inf	7.013524707367333e-06
PAPPT2	Commercial dietary supplements	inf	0.010922269296898027
PAPPT3	Commercial dietary supplements	inf	0.010922269296898027
PDHbr	Commercial dietary supplements	2.3076923076923075	0.014656340256629485
PGMT_B	Commercial dietary supplements	inf	0.00020765858262444955
PGMT2	Commercial dietary supplements	inf	0.00020765858262444955
PMEVK	Commercial dietary supplements	inf	0.011189227696201644
PNP	Commercial dietary supplements	3.9248533724340176	0.003457128441178565
PNTOte	Commercial dietary supplements	6.806411837237977	0.02238708019683066
PPADPP1	Commercial dietary supplements	2.03046820405311	0.025169162299690014
PPADPP2	Commercial dietary supplements	2.03046820405311	0.025169162299690014
PPCK	Commercial dietary supplements	inf	6.684626213045573e-09
PRAGSr	Commercial dietary supplements	25.495826377295494	9.227181821416348e-08
PRAIS	Commercial dietary supplements	11.484563758389262	0.0008828879046864177
PRASCSi	Commercial dietary supplements	8.975609756097562	0.006082777327070797
PRIBGLYNFTr	Commercial dietary supplements	10.873837981407702	0.0014608654689563046
PSP_L	Commercial dietary supplements	inf	0.04366933427719716
PTPAT	Commercial dietary supplements	inf	0.0001202299679844674
PYDAMK	Commercial dietary supplements	6.098905723905724	3.0171563171609763e-05
PYDXK	Commercial dietary supplements	6.098905723905724	3.0171563171609763e-05
r0571	Commercial dietary supplements	2.8333029695755148	0.002340497361936449
RAFGH	Commercial dietary supplements	inf	3.82056201015507e-06
S6PH	Commercial dietary supplements	5.110935023771791	0.0002865420291535098
SBP	Commercial dietary supplements	2.487025262072521	0.009385000428980474
SELCYSTS	Commercial dietary supplements	3.2238805970149254	0.00046929954121035394
SHSL2	Commercial dietary supplements	20.81123244929797	1.5851132337778442e-06
SHSL4r	Commercial dietary supplements	20.81123244929797	1.5851132337778442e-06
SSALx	Commercial dietary supplements	inf	0.017429400521802252
SSALy	Commercial dietary supplements	inf	0.017221616199576337
STCOATr	Commercial dietary supplements	2.267107438016529	0.021195803551334887
TCHOLAAMH	Commercial dietary supplements	2.1862165963431788	0.01033002410141683
TDCAM	Commercial dietary supplements	2.1862165963431788	0.01033002410141683
TDCHOLAAMH	Commercial dietary supplements	2.1862165963431788	0.01033002410141683
THFGLUS	Commercial dietary supplements	inf	1.2660109982278358e-05
THRS	Commercial dietary supplements	6.3874143835616435	1.626934540257919e-05
TMDPK	Commercial dietary supplements	inf	0.04276932704161655
TPI	Commercial dietary supplements	inf	0.042927114796529914
TPRDCOAS	Commercial dietary supplements	2.5653688524590166	0.016601188243594557
TRNASTr	Commercial dietary supplements	inf	0.011033714983591264
TRPAS1	Commercial dietary supplements	inf	0.04366933427719716
TSULR3e	Commercial dietary supplements	inf	0.04276932704161655
UDPADGLUCE	Commercial dietary supplements	2.2317948717948717	0.010916041786101234
VALt2r	Commercial dietary supplements	inf	2.7641871106038415e-07
VALTA	Commercial dietary supplements	7.218132854578097	3.895701307358829e-06
SPMDabc	Commercial dietary supplements	12.425648021828104	0.00032771275730001027
SERD_L	Commercial dietary supplements	30475	3.657112138844042e-09
THRD_L	Commercial dietary supplements	10.57331571994716	0.0014386375123416522
ARGabc	Commercial dietary supplements	inf	0.04321890200831368
CITL	Commercial dietary supplements	2.6517412935323383	0.01105873025855923
GLYCL	Commercial dietary supplements	2.6899128268991284	0.0038330897552549346
PDH	Commercial dietary supplements	2.3076923076923075	0.014656340256629485
PDHam2mi	Commercial dietary supplements	2.3076923076923075	0.014656340256629485
ATPS3r	Commercial dietary supplements	inf	1.3851268932461315e-07
PRFGS	Commercial dietary supplements	9.046272493573264	0.006170756669543633
CYSabc	Commercial dietary supplements	2.197112366603892	0.022314334996477315
SBTpts	Commercial dietary supplements	2.2055414192818774	0.010022234731732547
METabc	Commercial dietary supplements	inf	1.248770462531237e-05
DIPEPabc1	Commercial dietary supplements	4.377498837749884	0.006077010218272628
DIPEPabc10	Commercial dietary supplements	4.377498837749884	0.006077010218272628
DIPEPabc11	Commercial dietary supplements	4.377498837749884	0.006077010218272628
DIPEPabc12	Commercial dietary supplements	4.377498837749884	0.006077010218272628
DIPEPabc13	Commercial dietary supplements	4.377498837749884	0.006077010218272628
DIPEPabc14	Commercial dietary supplements	4.377498837749884	0.006077010218272628
DIPEPabc15	Commercial dietary supplements	4.377498837749884	0.006077010218272628
DIPEPabc2	Commercial dietary supplements	4.377498837749884	0.006077010218272628
DIPEPabc3	Commercial dietary supplements	4.377498837749884	0.006077010218272628
DIPEPabc4	Commercial dietary supplements	4.377498837749884	0.006077010218272628
DIPEPabc5	Commercial dietary supplements	4.377498837749884	0.006077010218272628
DIPEPabc6	Commercial dietary supplements	4.377498837749884	0.006077010218272628
DIPEPabc7	Commercial dietary supplements	4.377498837749884	0.006077010218272628
DIPEPabc8	Commercial dietary supplements	4.377498837749884	0.006077010218272628
DIPEPabc9	Commercial dietary supplements	4.377498837749884	0.006077010218272628
GLYCYSabc	Commercial dietary supplements	4.430769230769231	0.006166360203444006
GLYLEUtr	Commercial dietary supplements	4.430769230769231	0.006166360203444006
GLYPHEtr	Commercial dietary supplements	4.430769230769231	0.006166360203444006
GLYTYRabc	Commercial dietary supplements	4.430769230769231	0.006166360203444006
DHAK	Commercial dietary supplements	4.368202416918429	0.001343492913875208
PFL	Commercial dietary supplements	2.3703703703703702	0.006671310684036267
FOLt	Commercial dietary supplements	inf	1.4993528767636887e-08
K_IMP	Commercial dietary supplements	inf	0.0015938105803618699
EX_ptrc_e	Commercial dietary supplements	inf	0.0070615191522549366
PGPP180	Commercial dietary supplements	3.6406786941580758	3.6034442847073446e-05
PGPP141	Commercial dietary supplements	3.6406786941580758	3.6034442847073446e-05
PGPP120	Commercial dietary supplements	3.6406786941580758	3.6034442847073446e-05
PGPP181	Commercial dietary supplements	3.6406786941580758	3.6034442847073446e-05
PGPP160	Commercial dietary supplements	3.6406786941580758	3.6034442847073446e-05
PGPP161	Commercial dietary supplements	3.6406786941580758	3.6034442847073446e-05
PGPP140	Commercial dietary supplements	3.6406786941580758	3.6034442847073446e-05
AHEXASE3	Commercial dietary supplements	2.5328185328185326	0.011414423078529688
AIHEDPGPPH	Commercial dietary supplements	3.6406786941580758	3.6034442847073446e-05
AIPEDPGPPH	Commercial dietary supplements	3.6406786941580758	3.6034442847073446e-05
ALATA_D	Commercial dietary supplements	4.718346253229974	0.018106624961216018
DCTPDP	Commercial dietary supplements	5.509417808219178	4.47294710761912e-06
DGTP8DETOX	Commercial dietary supplements	6.91875	7.453733459287113e-10
DTDPODGLCEP	Commercial dietary supplements	6.093023255813954	0.008729963920579087
EPOXQR	Commercial dietary supplements	3.722696629213483	4.3798294213716015e-05
F6PA	Commercial dietary supplements	3.65076100370218	3.705661597030056e-05
IHEDPGPPH	Commercial dietary supplements	3.6406786941580758	3.6034442847073446e-05
IHXDPGPPH	Commercial dietary supplements	3.6406786941580758	3.6034442847073446e-05
INSTt2	Commercial dietary supplements	2.219364351245085	0.01336462265039618
IPEDPGPPH	Commercial dietary supplements	3.6406786941580758	3.6034442847073446e-05
ITEDPGPPH	Commercial dietary supplements	3.6406786941580758	3.6034442847073446e-05
ORNCD	Commercial dietary supplements	3.0171428571428573	0.003056191149320121
ORNDC	Commercial dietary supplements	5.132618235007313	2.0727074758674537e-07
THMt2	Commercial dietary supplements	3.8016	2.148210723886131e-05
UAAGLS1	Commercial dietary supplements	2.1883760683760682	0.02928401995752134
ACOXT	Commercial dietary supplements	4.774305555555555	0.00016638457078489965
ADNCYC	Commercial dietary supplements	3.439206883651328	5.00010070396954e-05
AIHDPSDC	Commercial dietary supplements	2.4833877995642704	0.016708670657902127
AIPEDPSDC	Commercial dietary supplements	2.4833877995642704	0.016708670657902127
BGLCNADPOX	Commercial dietary supplements	2.836334745762712	0.0015039705425807077
CBIAT	Commercial dietary supplements	2.7950372208436725	0.0013325952800868472
CBLAT	Commercial dietary supplements	2.7950372208436725	0.0013325952800868472
DRPA	Commercial dietary supplements	2.758241758241758	0.0014612401398862523
FORCT	Commercial dietary supplements	3.6900252525252526	0.00032034662150872036
G1Dx	Commercial dietary supplements	2.836334745762712	0.0015039705425807077
G1PP	Commercial dietary supplements	2.234375	0.03813518945306085
IHDPSDC	Commercial dietary supplements	2.4833877995642704	0.016708670657902127
IHEDDAGDC	Commercial dietary supplements	2.4833877995642704	0.016708670657902127
IPEDPSDC	Commercial dietary supplements	2.4833877995642704	0.016708670657902127
ITEDPSDC	Commercial dietary supplements	2.4833877995642704	0.016708670657902127
MAL6PG	Commercial dietary supplements	4.860056925996205	3.298995392251362e-07
NFORGLUAH	Commercial dietary supplements	5.622857142857143	3.70095633221166e-08
PSD120	Commercial dietary supplements	2.4833877995642704	0.016708670657902127
PSD140	Commercial dietary supplements	2.4833877995642704	0.016708670657902127
PSD141	Commercial dietary supplements	2.4833877995642704	0.016708670657902127
PSD160	Commercial dietary supplements	2.4833877995642704	0.016708670657902127
PSD161	Commercial dietary supplements	2.4833877995642704	0.016708670657902127
PSD180	Commercial dietary supplements	2.4833877995642704	0.016708670657902127
PSD181	Commercial dietary supplements	2.4833877995642704	0.016708670657902127
R05220	Commercial dietary supplements	2.7950372208436725	0.0013325952800868472
RFH	Commercial dietary supplements	14.666666666666666	2.642247355318385e-08
MALTpts	Commercial dietary supplements	4.807058823529411	3.641840784635142e-07
FLVRx	Commercial dietary supplements	2.0598437202210786	0.031668984065010564
RIBabc	Commercial dietary supplements	8.393023255813954	2.2731821410549102e-11
CYTD	Commercial dietary supplements	2.3013814016172507	0.00801495654273339
FCLPA	Commercial dietary supplements	2.6105	0.002238220445984932
CSNt2	Commercial dietary supplements	2.6863590263691686	0.006361288664814839
HCHAMH	Commercial dietary supplements	2.219364351245085	0.01336462265039618
IMZ5ACHL	Commercial dietary supplements	2.219364351245085	0.01336462265039618
D5KGK	Commercial dietary supplements	2.6818009118541033	0.0027110321862627873
DCTPAMH	Commercial dietary supplements	2.3013814016172507	0.00801495654273339
DCYTD	Commercial dietary supplements	2.3013814016172507	0.00801495654273339
DDGLCNt2r	Commercial dietary supplements	2.523076923076923	0.04591570891387681
DFLOAMH	Commercial dietary supplements	2.3013814016172507	0.00801495654273339
DKI	Commercial dietary supplements	3.010276679841897	0.0028268994177478688
DMPPNGDMTr	Commercial dietary supplements	2.8311507936507936	0.0012262260629847797
FRULYSK	Commercial dietary supplements	2.8604127579737337	0.0010480805514859431
TMN	Commercial dietary supplements	2.0711666666666666	0.028947930075766532
BTS	Commercial dietary supplements	2.1981497056349872	0.01267892950027542
2INSD	Commercial dietary supplements	2.8815047021943574	0.00157004011582685
3KGK	Commercial dietary supplements	6.063157894736842	0.00012487258475500298
4MCAT23DOX	Commercial dietary supplements	3.4203038340969374	0.00018519540760964445
ADCLS	Commercial dietary supplements	2.045049504950495	0.029758848623231273
ASCBPL	Commercial dietary supplements	2.9271523178807946	0.0011739782393788152
D5KGPA	Commercial dietary supplements	2.7586206896551726	0.001912217505349679
DMQMT	Commercial dietary supplements	3.448761534725595	0.0001700412767138424
DTTPDP	Commercial dietary supplements	3.059960465627059	0.0006382508323421292
FACOAE160	Commercial dietary supplements	3.4203038340969374	0.00018519540760964445
FACOAL140	Commercial dietary supplements	3.3922413793103448	0.00020153715824279268
FACOAL140_ISO	Commercial dietary supplements	3.3922413793103448	0.00020153715824279268
FACOAL150_anteiso	Commercial dietary supplements	3.3922413793103448	0.00020153715824279268
FACOAL150_ISO	Commercial dietary supplements	3.3922413793103448	0.00020153715824279268
FACOAL160_ISO	Commercial dietary supplements	3.3922413793103448	0.00020153715824279268
FACOAL170_anteiso	Commercial dietary supplements	3.3922413793103448	0.00020153715824279268
FACOAL170_ISO	Commercial dietary supplements	3.3922413793103448	0.00020153715824279268
GMHEPPA	Commercial dietary supplements	2.975860155382908	0.002510590137441473
HKNDDH	Commercial dietary supplements	3.2837837837837838	0.0004067637016188585
KG6PDC	Commercial dietary supplements	2.9504444444444444	0.0011067463551743587
LPLIPAL1A120pp	Commercial dietary supplements	3.4203038340969374	0.00018519540760964445
LPLIPAL1A140pp	Commercial dietary supplements	3.4203038340969374	0.00018519540760964445
LPLIPAL1A141pp	Commercial dietary supplements	3.4203038340969374	0.00018519540760964445
LPLIPAL1A160pp	Commercial dietary supplements	3.4203038340969374	0.00018519540760964445
LPLIPAL1A161pp	Commercial dietary supplements	3.4203038340969374	0.00018519540760964445
LPLIPAL1A180pp	Commercial dietary supplements	3.4203038340969374	0.00018519540760964445
LPLIPAL1A181pp	Commercial dietary supplements	3.4203038340969374	0.00018519540760964445
LPLIPAL1E120pp	Commercial dietary supplements	3.4203038340969374	0.00018519540760964445
LPLIPAL1E140pp	Commercial dietary supplements	3.4203038340969374	0.00018519540760964445
LPLIPAL1E141pp	Commercial dietary supplements	3.4203038340969374	0.00018519540760964445
LPLIPAL1E160pp	Commercial dietary supplements	3.4203038340969374	0.00018519540760964445
LPLIPAL1E161pp	Commercial dietary supplements	3.4203038340969374	0.00018519540760964445
LPLIPAL1E181pp	Commercial dietary supplements	3.4203038340969374	0.00018519540760964445
LPLIPAL1G120pp	Commercial dietary supplements	3.4203038340969374	0.00018519540760964445
LPLIPAL1G140pp	Commercial dietary supplements	3.4203038340969374	0.00018519540760964445
LPLIPAL1G141pp	Commercial dietary supplements	3.4203038340969374	0.00018519540760964445
LPLIPAL1G160pp	Commercial dietary supplements	3.4203038340969374	0.00018519540760964445
LPLIPAL1G161pp	Commercial dietary supplements	3.4203038340969374	0.00018519540760964445
LPLIPAL1G180pp	Commercial dietary supplements	3.4203038340969374	0.00018519540760964445
LPLIPAL1G181pp	Commercial dietary supplements	3.4203038340969374	0.00018519540760964445
LPLIPAL2A120	Commercial dietary supplements	3.4203038340969374	0.00018519540760964445
LPLIPAL2A140	Commercial dietary supplements	3.4203038340969374	0.00018519540760964445
LPLIPAL2A141	Commercial dietary supplements	3.4203038340969374	0.00018519540760964445
LPLIPAL2A160	Commercial dietary supplements	3.4203038340969374	0.00018519540760964445
LPLIPAL2A161	Commercial dietary supplements	3.4203038340969374	0.00018519540760964445
LPLIPAL2A180	Commercial dietary supplements	3.4203038340969374	0.00018519540760964445
LPLIPAL2A181	Commercial dietary supplements	3.4203038340969374	0.00018519540760964445
LPLIPAL2E120	Commercial dietary supplements	3.4203038340969374	0.00018519540760964445
LPLIPAL2E140	Commercial dietary supplements	3.4203038340969374	0.00018519540760964445
LPLIPAL2E141	Commercial dietary supplements	3.4203038340969374	0.00018519540760964445
LPLIPAL2E160	Commercial dietary supplements	3.4203038340969374	0.00018519540760964445
LPLIPAL2E161	Commercial dietary supplements	3.4203038340969374	0.00018519540760964445
LPLIPAL2E180	Commercial dietary supplements	3.4203038340969374	0.00018519540760964445
LPLIPAL2E181	Commercial dietary supplements	3.4203038340969374	0.00018519540760964445
LPLIPAL2G120	Commercial dietary supplements	3.4203038340969374	0.00018519540760964445
LPLIPAL2G140	Commercial dietary supplements	3.4203038340969374	0.00018519540760964445
LPLIPAL2G141	Commercial dietary supplements	3.4203038340969374	0.00018519540760964445
LPLIPAL2G160	Commercial dietary supplements	3.4203038340969374	0.00018519540760964445
LPLIPAL2G161	Commercial dietary supplements	3.4203038340969374	0.00018519540760964445
LPLIPAL2G180	Commercial dietary supplements	3.4203038340969374	0.00018519540760964445
LPLIPAL2G181	Commercial dietary supplements	3.4203038340969374	0.00018519540760964445
LPLL1	Commercial dietary supplements	3.4203038340969374	0.00018519540760964445
OAADC	Commercial dietary supplements	3.059960465627059	0.0006382508323421292
PALCOAH	Commercial dietary supplements	3.4203038340969374	0.00018519540760964445
PALCOAH2	Commercial dietary supplements	3.4203038340969374	0.00018519540760964445
PALCOAH3	Commercial dietary supplements	3.4203038340969374	0.00018519540760964445
PALCOAH4	Commercial dietary supplements	3.4203038340969374	0.00018519540760964445
PALCOAH5	Commercial dietary supplements	3.4203038340969374	0.00018519540760964445
PENCAC	Commercial dietary supplements	2.990948275862069	0.0007654432413128086
PPDK	Commercial dietary supplements	2.5028890959925443	0.004861499496890046
r0163	Commercial dietary supplements	2.6103146853146852	0.0026134912152800285
R08504	Commercial dietary supplements	4.102064896755162	3.790109915885593e-05
SBDH	Commercial dietary supplements	5.566353613719886	2.256667066435732e-06
XYLK2	Commercial dietary supplements	6.063157894736842	0.00012487258475500298
BUTSO3abcpp	Commercial dietary supplements	2.1442006269592477	0.019793252265058216
GLUSy	Commercial dietary supplements	2.778498985801217	0.0018391999379446444
CITTr	Commercial dietary supplements	3.059960465627059	0.0006382508323421292
DHPR	Commercial dietary supplements	3.337269721303732	0.0003804018754623934
L-LACt2	Commercial dietary supplements	2.73897353648757	0.001992056390444855
MOSDC	Commercial dietary supplements	3.059960465627059	0.0006382508323421292
MSANADPOX	Commercial dietary supplements	4.102064896755162	3.790109915885593e-05
R08503	Commercial dietary supplements	4.102064896755162	3.790109915885593e-05
THBPOX	Commercial dietary supplements	3.337269721303732	0.0003804018754623934
X5PL3E	Commercial dietary supplements	2.6307070707070705	0.0033262066223457985
OSUS	Commercial dietary supplements	3.083554376657825	0.0006020765047238997
PC6YM	Commercial dietary supplements	2.6555625392834696	0.019126992381742116
CITMALTr	Commercial dietary supplements	3.8938577586206895	4.698534454816984e-05
GALPOX	Commercial dietary supplements	5.001367989056088	0.015349047996186048
GALT1	Commercial dietary supplements	4.556636155606407	0.0007481216309950083
GLCTR3	Commercial dietary supplements	4.556636155606407	0.0007481216309950083
GLTPD	Commercial dietary supplements	5.001367989056088	0.015349047996186048
A5PISO	Commercial dietary supplements	3.2379032258064515	0.0005382948068522361
ARSA	Commercial dietary supplements	3.798780487804878	0.006139622070166651
CHOLSH	Commercial dietary supplements	3.798780487804878	0.006139622070166651
HT44D	Commercial dietary supplements	3.527840909090909	0.008639416637629765
STS1	Commercial dietary supplements	3.798780487804878	0.006139622070166651
HTHRPDH	Commercial dietary supplements	3.527840909090909	0.008639416637629765
AALACPTD	gut	2.997964376590331	0.008782174848742965
ACALD	gut	4.453265044814341	0.0234256748047091
AKGt2r	gut	2.146279549420911	0.03299473352025294
AMANK	gut	2.0848214285714284	0.018621778380469748
AMMQT7	gut	2.4070577310013928	0.007529171421078279
AMMQT8_2	gut	2.4070577310013928	0.007529171421078279
ASAD	gut	2.5386962552011094	0.049576425766963715
ASPK	gut	2.5229916897506923	0.04958962962187339
DHFOR2	gut	2.997964376590331	0.008782174848742965
DHFR	gut	2.997964376590331	0.008782174848742965
DXPS	gut	2.1485809682804673	0.031263522389298984
FORMDHPOX	gut	2.5386962552011094	0.049576425766963715
FORMDHPOX2	gut	2.5386962552011094	0.049576425766963715
FTr	gut	3.285190999476714	0.00373080686307755
GCHOLAAMH	gut	3.8612212529738303	2.0377210246722415e-05
GDCHOLAAHL	gut	3.8612212529738303	2.0377210246722415e-05
GND	gut	3.0275334608030593	0.00103755070232097
HMR_1834	gut	3.8612212529738303	2.0377210246722415e-05
HSK	gut	5.1879106438896185	0.010373727210908897
HXANt2	gut	3.1662337662337663	0.04713399223429681
MALt2r	gut	2.3699059561128526	0.01075438983111164
NADHXD	gut	6.243188010899183	0.0017164098167938148
NADPHXD	gut	6.243188010899183	0.0017164098167938148
PPCK	gut	2.629275244299674	0.011858068415178462
PTPAT	gut	5.339498018494056	0.0065682437040708724
TCHOLAAMH	gut	3.8612212529738303	2.0377210246722415e-05
TDCAM	gut	3.8612212529738303	2.0377210246722415e-05
TDCHOLAAMH	gut	3.8612212529738303	2.0377210246722415e-05
TDPDRR	gut	2.184404924760602	0.011966621581118251
UDPGALM	gut	2.876280535855004	0.0037138681744615194
SPMDabc	gut	4.100045475216008	0.009685916375090906
ATPS3r	gut	3.029096477794793	0.008808643334162432
METabc	gut	2.5229916897506923	0.04958962962187339
FOLt	gut	2.468500797448166	0.01768001785491822
PEPCK_re	gut	3.0570679572494455	0.0005873170324398675
ALR4x	gut	2.4366412213740456	0.011352123818981825
APPLDHr	gut	2.4366412213740456	0.011352123818981825
ARDALPSE2	gut	2.199745547073791	0.02274488015424868
AROAT	gut	2.104493971501644	0.033327654648477714
GLY3Pt2	gut	3.2625482625482625	0.0017108175695687456
GLYCDx	gut	2.4366412213740456	0.011352123818981825
HACD1	gut	3.0091743119266057	0.002831475223716802
HACD1i	gut	3.0091743119266057	0.002831475223716802
HACD2	gut	3.0091743119266057	0.002831475223716802
HACD3	gut	3.0091743119266057	0.002831475223716802
HACD4	gut	3.0091743119266057	0.002831475223716802
HACD5	gut	3.0091743119266057	0.002831475223716802
HACD6	gut	3.0091743119266057	0.002831475223716802
HACD7	gut	3.0091743119266057	0.002831475223716802
HACD9	gut	3.0091743119266057	0.002831475223716802
HACDp	gut	3.0091743119266057	0.002831475223716802
HACYCOADH	gut	3.0091743119266057	0.002831475223716802
HACYCOADH2	gut	3.0091743119266057	0.002831475223716802
HACYCOADH3	gut	3.0091743119266057	0.002831475223716802
HADPCOADH3	gut	3.0091743119266057	0.002831475223716802
HBCO_nadp	gut	3.0091743119266057	0.002831475223716802
HMPSCD	gut	3.0091743119266057	0.002831475223716802
LARGNOAAAMTr	gut	2.104493971501644	0.033327654648477714
METUMACH	gut	2.199745547073791	0.02274488015424868
RE3250C	gut	3.0091743119266057	0.002831475223716802
THBCOAOX	gut	3.0091743119266057	0.002831475223716802
TRIOK	gut	3.5221343873517785	0.00010960219938774607
UAAGLS1	gut	2.3145797598627786	0.021335268193284906
AACOAT	gut	2.0847605224963717	0.025661871105064092
ACACT2r	gut	2.0847605224963717	0.025661871105064092
ACACT3r	gut	2.0847605224963717	0.025661871105064092
ACACT4r	gut	2.0847605224963717	0.025661871105064092
ACACT5r	gut	2.0847605224963717	0.025661871105064092
ACACT6r	gut	2.0847605224963717	0.025661871105064092
ACACT7r	gut	2.0847605224963717	0.025661871105064092
ACOXT	gut	4.512687969924812	0.0002490687500240973
AIHDPSDC	gut	4.609700520833333	9.974143510143166e-06
AIPEDPSDC	gut	4.609700520833333	9.974143510143166e-06
FORCT	gut	5.832234432234432	2.295660905049711e-07
G1PP	gut	4.124705188679245	3.3103881918475766e-05
GLUABUTt7	gut	4.503242542153048	5.071263421228596e-07
GLYCTO3	gut	4.352824858757062	8.508456762145057e-06
IHDPSDC	gut	4.609700520833333	9.974143510143166e-06
IHEDDAGDC	gut	4.609700520833333	9.974143510143166e-06
IPEDPSDC	gut	4.609700520833333	9.974143510143166e-06
ITEDPSDC	gut	4.609700520833333	9.974143510143166e-06
ITPOAACL	gut	3.0570679572494455	0.0005873170324398675
MACCOAT	gut	2.0847605224963717	0.025661871105064092
PPC	gut	3.0570679572494455	0.0005873170324398675
PSD120	gut	4.609700520833333	9.974143510143166e-06
PSD140	gut	4.609700520833333	9.974143510143166e-06
PSD141	gut	4.609700520833333	9.974143510143166e-06
PSD160	gut	4.609700520833333	9.974143510143166e-06
PSD161	gut	4.609700520833333	9.974143510143166e-06
PSD180	gut	4.609700520833333	9.974143510143166e-06
PSD181	gut	4.609700520833333	9.974143510143166e-06
SUCRPGLCTr	gut	4.068817204301075	7.650330246410547e-06
MALTpts	gut	2.1191501579098477	0.014194143655535101
FLVRx	gut	7.2091954022988505	1.6853840810318107e-10
MALTabc	gut	2.992469282600079	0.0006361808156838987
MALTTRabc	gut	2.992469282600079	0.0006361808156838987
MALTHXabc	gut	2.992469282600079	0.0006361808156838987
ARGD	gut	2.030749354005168	0.017664904069166834
GTPCII	gut	2.343111111111111	0.0058806076729590465
Clt	gut	2.0875912408759123	0.039071098939581876
NMNHYD	gut	4.2982253086419755	0.00012855353374570687
NPDPS	gut	4.527777777777778	5.319595395102848e-06
PHEMEt	gut	3.20774231678487	0.0013804535643622904
SUCBZS	gut	2.4705882352941178	0.047384053352253055
GLUN	gut	7.765991902834008	4.117345937426479e-10
ACYP_2	gut	5.738383838383839	1.0239511830667486e-05
OCAALD	gut	4.811783960720131	0.0002845505477766829
FENADOR	gut	8.705705705705705	2.2355517096674141e-07
FEROc	gut	8.705705705705705	2.2355517096674141e-07
PSURIK	gut	3.9466783216783217	0.016243276005906696
BARARH	gut	14.910569105691057	1.776829151241203e-06
FA120ACPH	gut	11.889430894308942	6.1614899388180195e-06
FA140ACPH	gut	11.889430894308942	6.1614899388180195e-06
FA141ACPH	gut	11.889430894308942	6.1614899388180195e-06
FA160ACPH	gut	11.889430894308942	6.1614899388180195e-06
FA161ACPH	gut	11.889430894308942	6.1614899388180195e-06
FA180ACPH	gut	11.889430894308942	6.1614899388180195e-06
FA181ACPH	gut	11.889430894308942	6.1614899388180195e-06
FA182ACPH	gut	11.889430894308942	6.1614899388180195e-06
FUCH	gut	4.498765432098765	0.02087311389726055
LAAF	gut	4.498765432098765	0.02087311389726055
DURADx	gut	11.889430894308942	6.1614899388180195e-06
r0330	gut	11.889430894308942	6.1614899388180195e-06
DURADy	gut	11.889430894308942	6.1614899388180195e-06
10MTDAO	food	2.496016994158258	0.002218260819871039
10MTU2A	food	2.496016994158258	0.002218260819871039
11MTRDOC	food	2.496016994158258	0.002218260819871039
12MTDACPTr	food	2.2933581626319057	0.005280777516393265
12MTRDACPTr	food	2.2933581626319057	0.005280777516393265
12MTT2E	food	2.496016994158258	0.002218260819871039
12TTACA	food	2.496016994158258	0.002218260819871039
13MTDACPTr	food	2.2933581626319057	0.005280777516393265
13MTTDAO	food	2.496016994158258	0.002218260819871039
13PPDH	food	3.9749237546594376	2.0699799800020404e-06
14MHDACPTr	food	2.2933581626319057	0.005280777516393265
14MPDACPTr	food	2.2933581626319057	0.005280777516393265
14MTHEAO	food	2.496016994158258	0.002218260819871039
14MTP2EA	food	2.496016994158258	0.002218260819871039
15MTHACP	food	2.496016994158258	0.002218260819871039
15NHDACPTr	food	2.2933581626319057	0.005280777516393265
2MACPT	food	2.055496137849079	0.016024764288776826
2MPCAC	food	2.2933581626319057	0.005280777516393265
2OXOADOXm	food	11.684824902723735	0.0007213314487074074
34DHOXPEGOX	food	6.183727034120735	0.002093274035659164
3HAD100	food	10.259541984732824	0.0017643564385496305
[truncated: 2,706 more rows]
