# Supplementary material for: Pangenome reconstruction of Lactobacillaceae metabolism predicts species-specific metabolic traits
Source: mSystems. 2024 Jun 26;9(7):e00156-24. doi: 10.1128/msystems.00156-24 (PMC11265412; doi:10.1128/msystems.00156-24)
Supplement: File S7 — Lactobacillaceae genome metadata. [file msystems.00156-24-s0007.xlsx]

## Sheet: Sheet 1 - supplementary_File_8_
Supplementary file 7: Lactobacillaceae genomes metadata
supplementary_File_8_genomes_info
id	N50	N75	N90	auN	submitter	date	assembly_level	Family	Genus	Species	gc_content	genome_len	contigs	organism	mol_type	strain	gaps	genes	reactions
GCF_000008065.1	1992676	1992676	1992676	1992676.0	Nestle Research Center, Switzerland	2004-02-02	Complete Genome	Lactobacillaceae	Lactobacillus	Lactobacillus johnsonii	0.3461124638425916	1992676	1	Lactobacillus johnsonii	genomic DNA	NCC 533	63	519	1014
GCF_000008925.1	1827111	1827111	242436	1593018.022	University College Cork	2006-03-30	Complete Genome	Lactobacillaceae	Ligilactobacillus	Ligilactobacillus salivarius	0.330404685711233	2133977	4	Ligilactobacillus salivarius	genomic DNA	UCC118	8	580	1196
GCF_000010005.1	2039414	2039414	2039414	2039414.0	Kitasato Institute for Life Sciences	2008-04-15	Complete Genome	Lactobacillaceae	Limosilactobacillus	Limosilactobacillus reuteri	0.38878766155376	2039414	1	Limosilactobacillus reuteri	genomic DNA	JCM 1112	16	613	1252
GCF_000010145.1	2098685	2098685	2098685	2098685.0	Kitasato Institute for Life Sciences	2008-04-15	Complete Genome	Lactobacillaceae	Limosilactobacillus	Limosilactobacillus fermentum	0.5146903894581607	2098685	1	Limosilactobacillus fermentum	genomic DNA	IFO 3956	17	661	1248
GCF_000011045.1	3005051	3005051	3005051	3005051.0	University of Tokyo	2009-09-25	Complete Genome	Lactobacillaceae	Lacticaseibacillus	Lacticaseibacillus rhamnosus	0.4669191970452415	3005051	1	Lacticaseibacillus rhamnosus	genomic DNA	ATCC 53103	17	789	1352
GCF_000011985.1	1993560	1993560	1993560	1993560.0	Cal Poly. San Luis Obispo	2007-11-01	Complete Genome	Lactobacillaceae	Lactobacillus	Lactobacillus acidophilus	0.3471458095066113	1993560	1	Lactobacillus acidophilus	genomic DNA	NCFM	51	573	1074
GCF_000014385.1	1780517	1780517	1780517	1780517.0	US DOE Joint Genome Institute (JGI), The Lactic Acid Bacteria Genome Consortium and Fidelity Systems Inc.	2006-10-13	Complete Genome	Lactobacillaceae	Oenococcus	Oenococcus oeni	0.3788888283571569	1780517	1	Oenococcus oeni	genomic DNA	PSU-1	80	431	1018
GCF_000014425.1	1894360	1894360	1894360	1894360.0	US DOE Joint Genome Institute (JGI), The Lactic Acid Bacteria Genome Consortium and Fidelity Systems Inc.	2006-10-13	Complete Genome	Lactobacillaceae	Lactobacillus	Lactobacillus gasseri	0.3525961274520154	1894360	1	Lactobacillus gasseri	genomic DNA	ATCC 33323	58	495	1000
GCF_000014445.1	2038396	2038396	2038396	2002374.33	US DOE Joint Genome Institute (JGI), The Lactic Acid Bacteria Genome Consortium and Fidelity Systems Inc.	2006-10-13	Complete Genome	Lactobacillaceae	Leuconostoc	Leuconostoc mesenteroides	0.3766860667619569	2075763	2	Leuconostoc mesenteroides	genomic DNA	ATCC 8293	59	473	1081
GCF_000014465.1	2291220	2291220	2291220	2243856.582	US DOE Joint Genome Institute (JGI), The Lactic Acid Bacteria Genome Consortium and Fidelity Systems Inc.	2006-10-13	Complete Genome	Lactobacillaceae	Levilactobacillus	Levilactobacillus brevis	0.4605824731607347	2340228	3	Levilactobacillus brevis	genomic DNA	ATCC 367	19	634	1251
GCF_000014505.1	1832387	1832387	1832387	1832387.0	US DOE Joint Genome Institute (JGI), The Lactic Acid Bacteria Genome Consortium and Fidelity Systems Inc.	2006-10-13	Complete Genome	Lactobacillaceae	Pediococcus	Pediococcus pentosaceus	0.3735782888658345	1832387	1	Pediococcus pentosaceus	genomic DNA	ATCC 25745	36	471	1101
GCF_000014525.1	2895264	2895264	2895264	2866780.598	US DOE Joint Genome Institute (JGI), The Lactic Acid Bacteria Genome Consortium and Fidelity Systems Inc.	2006-10-13	Complete Genome	Lactobacillaceae	Lacticaseibacillus	Lacticaseibacillus paracasei	0.4657519256580578	2924325	2	Lacticaseibacillus paracasei	genomic DNA	ATCC 334	17	760	1338
GCF_000015385.1	2080931	2080931	2080931	2080931.0	Teagasc, Moorepark Food Research Centre	2007-11-15	Complete Genome	Lactobacillaceae	Lactobacillus	Lactobacillus helveticus	0.3707701024205031	2080931	1	Lactobacillus helveticus	genomic DNA	DPC 4571	26	558	1131
GCF_000016825.1	1999618	1999618	1999618	1999618.0	US DOE Joint Genome Institute	2007-06-01	Complete Genome	Lactobacillaceae	Limosilactobacillus	Limosilactobacillus reuteri	0.3887262467131222	1999618	1	Limosilactobacillus reuteri	genomic DNA	DSM 20016	16	606	1241
GCF_000019245.4	2861969	2861969	2861969	2826400.628	The Key Laboratory of Dairy Biotechnology and Bioengineering, Education Ministry of P. R. China, Department of Food Science and Engineering, Inner Mongolia Agricultural University, China	2015-02-05	Complete Genome	Lactobacillaceae	Lacticaseibacillus	Lacticaseibacillus paracasei	0.4643078935819623	2898456	2	Lacticaseibacillus paracasei	genomic DNA	Zhang	17	798	1369
GCF_000023085.1	3197759	3197759	3197759	3197759.0	Shanghai Jiao Tong University School of Medicine	2009-07-17	Complete Genome	Lactobacillaceae	Lactiplantibacillus	Lactiplantibacillus plantarum	0.446609015876431	3197759	1	Lactiplantibacillus plantarum	genomic DNA	JDM1	12	896	1342
GCF_000026065.1	1884661	1884661	1884661	1884661.0	Institut National de la Recherche Agronomique (INRA)	2005-11-02	Complete Genome	Lactobacillaceae	Latilactobacillus	Latilactobacillus sakei	0.4125760547918167	1884661	1	Latilactobacillus sakei	genomic DNA	23K	36	540	1142
GCF_000026485.1	3079196	3079196	3079196	3079196.0	Centre National de la Recherche Scientifique (C.N.R.S)	2008-06-19	Complete Genome	Lactobacillaceae	Lacticaseibacillus	Lacticaseibacillus paracasei	0.4633569931891312	3079196	1	Lacticaseibacillus paracasei	genomic DNA	BL23	17	834	1368
GCF_000026505.1	3010111	3010111	3010111	3010111.0	Institute of Biotechnology, University of Helsinki, Finland	2009-09-02	Complete Genome	Lactobacillaceae	Lacticaseibacillus	Lacticaseibacillus rhamnosus	0.4669000578383986	3010111	1	Lacticaseibacillus rhamnosus	genomic DNA	GG (ATCC 53103)	17	789	1352
GCF_000026525.1	2968598	2968598	2968598	2906833.908	Institute of Biotechnology, University of Helsinki, Finland	2009-09-02	Complete Genome	Lactobacillaceae	Lacticaseibacillus	Lacticaseibacillus rhamnosus	0.4667532226041556	3033106	2	Lacticaseibacillus rhamnosus	genomic DNA	Lc 705	17	802	1349
GCF_000056065.1	1864998	1864998	1864998	1864998.0	Genoscope	2006-05-26	Complete Genome	Lactobacillaceae	Lactobacillus	Lactobacillus delbrueckii	0.4971903455124348	1864998	1	Lactobacillus delbrueckii	genomic DNA	ATCC 11842	56	534	1107
GCF_000091405.1	1755993	1755993	1755993	1727720.489	Institute of Food Research	2009-11-04	Complete Genome	Lactobacillaceae	Lactobacillus	Lactobacillus johnsonii	0.3442919115620497	1785116	3	Lactobacillus johnsonii	genomic DNA	FI9785	51	502	1003
GCF_000091765.1	2043161	2043161	2043161	2043161.0	Institute of Biotechnology, University of Helsinki, Finland	2010-04-22	Chromosome	Lactobacillaceae	Lactobacillus	Lactobacillus crispatus	0.3687761267956857	2043161	1	Lactobacillus crispatus	genomic DNA	ST1	50	557	1060
GCF_000143645.1	1145353	586060	202169	844211.271	Baylor College of Medecine	2010-07-13	Scaffold	Lactobacillaceae	Lactobacillus	Lactobacillus paragasseri	0.3460239430774086	2011855	8	Lactobacillus paragasseri	genomic DNA	JV-V03	57	521	1034
GCF_000143745.1	554392	309096	261729	516135.678	Baylor College of Medicine	2010-07-22	Scaffold	Lactobacillaceae	Lactiplantibacillus	Lactiplantibacillus plantarum	0.4429173096457604	3212261	9	Lactiplantibacillus plantarum	genomic DNA	ATCC 14917	12	887	1339
GCF_000146325.1	1937622	1937622	1937622	1932436.581	Baylor College of Medicine	2010-08-27	Scaffold	Lactobacillaceae	Pediococcus	Pediococcus acidilactici	0.4184716395232308	1942827	4	Pediococcus acidilactici	genomic DNA	DSM 20284	46	500	1111
GCF_000148815.2	3254376	3254376	3254376	3202550.419	Technology Center of Bright Dairy & Food Co., Ltd	2011-07-29	Complete Genome	Lactobacillaceae	Lactiplantibacillus	Lactiplantibacillus plantarum	0.4448121124471574	3307936	2	Lactiplantibacillus plantarum	genomic DNA	ST-III	12	893	1341
GCF_000149065.1	83965	54689	47369	99406.603	J. Craig Venter Institute	2010-10-05	Contig	Lactobacillaceae	Lactobacillus	Lactobacillus iners	0.3261942377408891	1310250	27	Lactobacillus iners	genomic DNA	LactinV 11V1-d	91	360	877
GCF_000149085.1	75367	46799	30739	87529.72	J. Craig Venter Institute	2010-10-05	Contig	Lactobacillaceae	Lactobacillus	Lactobacillus iners	0.3266013072891505	1312334	35	Lactobacillus iners	genomic DNA	LactinV 09V1-c	77	356	866
GCF_000149145.1	93034	67281	30020	86389.214	J. Craig Venter Institute	2010-10-05	Contig	Lactobacillaceae	Lactobacillus	Lactobacillus iners	0.3256990241429024	1283897	31	Lactobacillus iners	genomic DNA	SPIN 2503V10-D	76	356	864
GCF_000155515.2	2939026	2939026	2939026	2856632.411	Broad Institute	2013-08-21	Complete Genome	Lactobacillaceae	Lacticaseibacillus	Lacticaseibacillus paracasei	0.4629699287884517	3025352	3	Lacticaseibacillus paracasei	genomic DNA	8700:2	17	811	1371
GCF_000159215.1	219560	170480	69483	211995.391	Baylor College of Medicine	2009-05-28	Scaffold	Lactobacillaceae	Limosilactobacillus	Limosilactobacillus fermentum	0.5079557901558914	1867005	74	Limosilactobacillus fermentum	genomic DNA	ATCC 14931	17	636	1229
GCF_000159355.1	1030662	550939	167346	782895.587	BCM	2009-05-28	Scaffold	Lactobacillaceae	Lactobacillus	Lactobacillus johnsonii	0.3431633491509964	1780499	32	Lactobacillus johnsonii	genomic DNA	ATCC 33200	53	515	1016
GCF_000159375.2	1099846	251051	112590	708755.902	BCM	2011-02-16	Scaffold	Lactobacillaceae	Ligilactobacillus	Ligilactobacillus ruminis	0.4363098343086393	2108740	7	Ligilactobacillus ruminis	genomic DNA	ATCC 25644	17	578	1164
GCF_000159395.1	365789	175801	108173	438416.431	Baylor College of Medicine	2009-06-26	Scaffold	Lactobacillaceae	Ligilactobacillus	Ligilactobacillus salivarius	0.3220506521003088	2017251	32	Ligilactobacillus salivarius	genomic DNA	ATCC 11741	8	573	1192
GCF_000159475.2	464241	323681	136851	643128.614	Human Microbiome Project	2011-03-01	Contig	Lactobacillaceae	Limosilactobacillus	Limosilactobacillus reuteri	0.3887555285181105	2067914	7	Limosilactobacillus reuteri	genomic DNA	MM4-1A	16	613	1252
GCF_000159495.1	335527	254463	203451	543134.871	Baylor College of Medicine	2009-05-28	Scaffold	Lactobacillaceae	Lacticaseibacillus	Lacticaseibacillus paracasei	0.4486747999573492	2991737	73	Lacticaseibacillus paracasei	genomic DNA	ATCC 25302	17	753	1345
GCF_000159715.1	1227701	413078	346840	890093.023	Baylor College of Medicine	2009-05-28	Scaffold	Lactobacillaceae	Lactobacillus	Lactobacillus acidophilus	0.342299430833952	2020500	38	Lactobacillus acidophilus	genomic DNA	ATCC 4796	52	588	1078
GCF_000160175.1	801735	643409	508094	780737.776	Baylor College of Medicine	2009-06-26	Scaffold	Lactobacillaceae	Lacticaseibacillus	Lacticaseibacillus rhamnosus	0.4574713822425889	3159402	55	Lacticaseibacillus rhamnosus	genomic DNA	LMS2-1	17	809	1355
GCF_000160515.1	150835	83872	40224	177165.153	Baylor College of Medicine	2009-05-28	Scaffold	Lactobacillaceae	Lactobacillus	Lactobacillus crispatus	0.3431469056167769	2221719	86	Lactobacillus crispatus	genomic DNA	JV-V01	54	570	1061
GCF_000160595.1	513909	128300	76219	377335.074	Baylor College of Medicine	2009-07-07	Scaffold	Lactobacillaceae	Leuconostoc	Leuconostoc mesenteroides	0.3579368949105341	1735074	29	Leuconostoc mesenteroides	genomic DNA	ATCC 19254	63	393	1008
GCF_000160715.1	311028	190544	124983	434786.967	Baylor College of Medicine	2009-07-07	Scaffold	Lactobacillaceae	Limosilactobacillus	Limosilactobacillus reuteri	0.373043690074172	2015721	95	Limosilactobacillus reuteri	genomic DNA	MM2-3	16	607	1250
GCF_000160855.1	288743	168940	65851	405986.09	Baylor College of Medicine	2009-09-22	Scaffold	Lactobacillaceae	Lactobacillus	Lactobacillus helveticus	0.3292373187527158	2020582	49	Lactobacillus helveticus	genomic DNA	DSM 20075	32	546	1111
GCF_000160875.1	246521	143326	105950	286123.851	BCM	2009-09-22	Scaffold	Lactobacillaceae	Lactobacillus	Lactobacillus iners	0.3230096841933896	1277649	12	Lactobacillus iners	genomic DNA	DSM 13335	88	361	888
GCF_000161915.2	431221	322072	127672	521055.367	Broad Institute	2013-09-30	Scaffold	Lactobacillaceae	Lactobacillus	Lactobacillus crispatus	0.3662120022872323	2252504	7	Lactobacillus crispatus	genomic DNA	MV-1A-US	52	562	1056
GCF_000162255.1	1175606	382437	198579	789291.541	Broad Institute	2009-08-26	Scaffold	Lactobacillaceae	Lactobacillus	Lactobacillus crispatus	0.3389824773581648	2305246	30	Lactobacillus crispatus	genomic DNA	125-2-CHN	52	571	1047
GCF_000162315.1	208681	98831	40501	197384.351	Broad Institute	2009-10-05	Scaffold	Lactobacillaceae	Lactobacillus	Lactobacillus crispatus	0.3443875321439606	2437083	76	Lactobacillus crispatus	genomic DNA	MV-3A-US	52	569	1059
GCF_000162395.1	227280	167360	102855	244573.541	Broad Institute	2009-10-05	Scaffold	Lactobacillaceae	Limosilactobacillus	Limosilactobacillus fermentum	0.504051284025111	2026518	42	Limosilactobacillus fermentum	genomic DNA	28-3-CHN	17	652	1256
GCF_000163095.1	384055	315355	266599	348123.922	Broad Institute	2009-12-04	Scaffold	Lactobacillaceae	Pediococcus	Pediococcus acidilactici	0.4186848484728353	2017988	9	Pediococcus acidilactici	genomic DNA	7_4	71	523	1141
GCF_000165775.1	2129206	2129206	2129206	2129206.0	Institut Rosell Lallemand Inc.	2012-09-05	Complete Genome	Lactobacillaceae	Lactobacillus	Lactobacillus helveticus	0.3679582905552586	2129206	1	Lactobacillus helveticus	genomic DNA	R0052	22	576	1136
GCF_000168255.1	1576206	729351	729351	1308307.813	DOE Joint Genome Institute	2008-07-25	Contig	Lactobacillaceae	Limosilactobacillus	Limosilactobacillus reuteri	0.3872855886885468	2305557	2	Limosilactobacillus reuteri	genomic DNA	100-23	24	583	1209
GCF_000173255.4	75199	38554	21643	81385.705	Fonterra Research Centre	2008-09-12	Scaffold	Lactobacillaceae	Lacticaseibacillus	Lacticaseibacillus rhamnosus	0.466990208646147	2914408	96	Lacticaseibacillus rhamnosus	genomic DNA	HN001	17	792	1352
GCF_000175355.1	85101	42046	28230	94026.006	The Australian Wine Research Institute (AWRI)	2010-03-03	Contig	Lactobacillaceae	Oenococcus	Oenococcus oeni	0.379343383987774	1927702	58	Oenococcus oeni	genomic DNA	AWRIB429	73	435	1015
GCF_000176975.2	273285	105724	92072	226720.668	Broad Institute	2014-08-27	Scaffold	Lactobacillaceae	Lactobacillus	Lactobacillus crispatus	0.3543981295443859	2165034	70	Lactobacillus crispatus	genomic DNA	SJ-3C-US	25	558	1092
GCF_000176995.2	956425	585672	187910	725719.952	Broad Institute	2014-08-27	Scaffold	Lactobacillaceae	Lactobacillus	Lactobacillus gasseri	0.3486016482315638	1784458	8	Lactobacillus gasseri	genomic DNA	SJ-9E-US	58	499	1005
GCF_000177035.2	1047550	612175	203282	763982.427	Broad Institute	2014-08-27	Scaffold	Lactobacillaceae	Lactobacillus	Lactobacillus gasseri	0.3453938165919318	2001744	10	Lactobacillus gasseri	genomic DNA	SV-16A-US	59	503	1011
GCF_000177755.1	752082	349743	98972	543582.982	University of Western Ontario	2010-02-02	Contig	Lactobacillaceae	Lactobacillus	Lactobacillus iners	0.3273276911987672	1287456	7	Lactobacillus iners	genomic DNA	AB-1	90	361	889
GCF_000179435.1	53518	28954	15369	72943.341	Department of Food Science and Technology, Univ. Nebraska Lincoln	2010-07-13	Contig	Lactobacillaceae	Limosilactobacillus	Limosilactobacillus reuteri	0.3852508879784804	2018630	126	Limosilactobacillus reuteri	genomic DNA	mlc3	17	629	1264
GCF_000179935.1	86947	59191	16642	129769.285	J. Craig Venter Institute	2010-11-04	Contig	Lactobacillaceae	Lactobacillus	Lactobacillus iners	0.323608167356729	1368717	37	Lactobacillus iners	genomic DNA	LEAF 2053A-b	89	351	884
GCF_000179955.1	86505	67646	37592	87449.822	J. Craig Venter Institute	2010-11-04	Contig	Lactobacillaceae	Lactobacillus	Lactobacillus iners	0.3267507108718011	1322320	28	Lactobacillus iners	genomic DNA	LEAF 2052A-d	76	357	863
GCF_000179975.1	120639	96471	61247	123859.952	J. Craig Venter Institute	2010-11-04	Contig	Lactobacillaceae	Lactobacillus	Lactobacillus iners	0.3264624946697058	1303868	24	Lactobacillus iners	genomic DNA	LEAF 2062A-h1	82	350	874
GCF_000179995.1	92687	71540	30306	104781.837	J. Craig Venter Institute	2010-11-04	Contig	Lactobacillaceae	Lactobacillus	Lactobacillus iners	0.3246784667579441	1273041	25	Lactobacillus iners	genomic DNA	LEAF 3008A-a	84	358	883
GCF_000182835.1	2125753	2125753	2125753	2119566.328	The Key Laboratory of Dairy Biotechnology and Bioengineering, Education Ministry of P. R. China, Department of Food Science and Engineering, Inner Mongolia Agricultural University, China	2010-11-19	Complete Genome	Lactobacillaceae	Lactobacillus	Lactobacillus delbrueckii	0.4954342825622802	2131976	2	Lactobacillus delbrueckii	genomic DNA	ND02	24	543	1143
GCF_000185405.1	1229783	1229783	1229783	1220656.466	Baylor College of Medicine	2011-01-12	Scaffold	Lactobacillaceae	Lactobacillus	Lactobacillus iners	0.3201882496511279	1238993	7	Lactobacillus iners	genomic DNA	ATCC 55195	83	351	866
GCF_000189515.1	2145899	2145899	2145899	2120060.745	The Key Laboratory of Dairy Biotechnology and Bioengineering, Education Ministry of P. R. China, Department of Food Science and Engineering, Inner Mongolia Agricultural University, China	2011-02-16	Complete Genome	Lactobacillaceae	Lactobacillus	Lactobacillus helveticus	0.3678812621899545	2172383	2	Lactobacillus helveticus	genomic DNA	H10	28	565	1119
GCF_000191165.1	1872918	1872918	1872918	1872918.0	Chinese National HGC	2011-03-03	Complete Genome	Lactobacillaceae	Lactobacillus	Lactobacillus delbrueckii	0.4968012481058967	1872918	1	Lactobacillus delbrueckii	genomic DNA	2038	22	544	1082
GCF_000191685.1	119666	84015	45933	112324.023	J. Craig Venter Institute	2011-03-07	Contig	Lactobacillaceae	Lactobacillus	Lactobacillus iners	0.3255387517165864	1257583	21	Lactobacillus iners	genomic DNA	UPII 143-D	80	353	865
GCF_000191705.1	97282	60988	30045	91951.165	J. Craig Venter Institute	2011-03-07	Contig	Lactobacillaceae	Lactobacillus	Lactobacillus iners	0.3265262179712379	1323615	31	Lactobacillus iners	genomic DNA	UPII 60-B	80	360	879
GCF_000192165.1	2038844	2038844	2038844	2007136.931	Baylor College of Medicine	2011-03-16	Scaffold	Lactobacillaceae	Lactobacillus	Lactobacillus delbrueckii	0.4510687424284636	2071079	26	Lactobacillus delbrueckii	genomic DNA	DSM 20072	26	539	1136
GCF_000193635.1	98815	64091	21791	92396.172	Korea Research Institute of Bioscience and Biotechnology	2010-11-05	Contig	Lactobacillaceae	Weissella	Weissella cibaria	0.451463571738895	2317857	72	Weissella cibaria	genomic DNA	KACC 11862	55	458	1063
GCF_000194765.1	3069926	3069926	3069926	3014668.315	State Key Laboratory of Dairy Biotechnology, Technology Center of Bright Dairy & Food Co., Ltd,China	2011-04-01	Complete Genome	Lactobacillaceae	Lacticaseibacillus	Lacticaseibacillus paracasei	0.4628969253871086	3127288	2	Lacticaseibacillus paracasei	genomic DNA	BD-II	17	838	1371
GCF_000194785.1	3039042	3039042	3039042	3001607.906	State Key Laboratory of Dairy Biotechnology, Technology Center of Bright Dairy & Food Co., Ltd,China	2011-04-01	Complete Genome	Lactobacillaceae	Lacticaseibacillus	Lacticaseibacillus paracasei	0.4631394206991929	3077434	2	Lacticaseibacillus paracasei	genomic DNA	LC2W	17	838	1371
GCF_000196855.1	1954080	1954080	1954080	1954080.0	The Department of Food Hygiene and Environmental Health, University of Helsinki, P.O. Box 66 00014 University of Helsinki	2010-06-30	Complete Genome	Lactobacillaceae	Leuconostoc	Leuconostoc inhae	0.366632379431753	1954080	1	Leuconostoc gelidum	genomic DNA	type strain: LMG 18811	53	446	1020
GCF_000203855.3	3308273	3308273	3308273	3268799.508	Wageningen Centre for Food Sciences	2011-08-01	Complete Genome	Lactobacillaceae	Lactiplantibacillus	Lactiplantibacillus plantarum	0.4441770709401832	3348624	4	Lactiplantibacillus plantarum	genomic DNA	WCFS1	12	913	1360
GCF_000204435.1	92784	44654	13503	93913.033	J. Craig Venter Institute	2011-04-15	Contig	Lactobacillaceae	Lactobacillus	Lactobacillus iners	0.3252499752151984	1281027	52	Lactobacillus iners	genomic DNA	SPIN 1401G	81	359	876
GCF_000204985.1	1966342	1966342	1966342	1966342.0	Teagasc, Food research centre, Moorepark, Fermoy, Co. Cork, Ireland	2011-04-20	Complete Genome	Lactobacillaceae	Lactobacillus	Lactobacillus johnsonii	0.3478128423234615	1966342	1	Lactobacillus johnsonii	genomic DNA	DPC 6026	54	512	1015
GCF_000215465.1	1705688	1705688	180095	1447697.607	NIAS, Korea	2011-05-31	Contig	Lactobacillaceae	Ligilactobacillus	Ligilactobacillus salivarius	0.3302444056041439	2046557	4	Ligilactobacillus salivarius	genomic DNA	NIAS840	10	544	1172
GCF_000217735.1	502388	235648	127827	480296.78	Chung-Ang University, Korea	2011-06-09	Contig	Lactobacillaceae	Ligilactobacillus	Ligilactobacillus salivarius	0.3301591007471062	1995968	11	Ligilactobacillus salivarius	genomic DNA	GJ-24	10	528	1158
GCF_000217755.1	389608	150533	114676	364626.464	Center for Human and Environmental Microbiome, Korea	2011-06-09	Contig	Lactobacillaceae	Ligilactobacillus	Ligilactobacillus ruminis	0.4373806236641014	2172227	12	Ligilactobacillus ruminis	genomic DNA	SPM0211	16	569	1166
GCF_000224985.1	2066652	2066652	2066652	2066652.0	Microbiology Dept, University College Cork	2011-09-01	Complete Genome	Lactobacillaceae	Ligilactobacillus	Ligilactobacillus ruminis	0.434694375250405	2066652	1	Ligilactobacillus ruminis	genomic DNA	ATCC 27782	38	555	1180
GCF_000227195.1	801884	192483	100144	558962.636	Broad Institute	2011-10-04	Scaffold	Lactobacillaceae	Lactobacillus	Lactobacillus iners	0.3255250948834334	1274722	12	Lactobacillus iners	genomic DNA	7_1_47FAA	82	351	869
GCF_000233755.1	2960339	2960339	2960339	2960339.0	University of Saskatchewan	2011-11-03	Complete Genome	Lactobacillaceae	Lacticaseibacillus	Lacticaseibacillus rhamnosus	0.4676346188730412	2960339	1	Lacticaseibacillus rhamnosus	genomic DNA	ATCC 8530	17	792	1350
GCF_000234825.3	1900740	1900740	1900740	1792742.846	Chung-Ang University	2015-11-05	Complete Genome	Lactobacillaceae	Leuconostoc	Leuconostoc mesenteroides	0.3765610895169242	2017261	5	Leuconostoc mesenteroides	genomic DNA	J18	51	461	1085
GCF_000235785.1	687643	231057	209891	624951.962	Institut Rosell Lallemand Inc.	2011-11-18	Contig	Lactobacillaceae	Lacticaseibacillus	Lacticaseibacillus rhamnosus	0.4672480366266522	2900620	10	Lacticaseibacillus rhamnosus	genomic DNA	R0011	17	771	1343
GCF_000235805.1	395998	174290	98376	406385.715	Institut Rosell Lallemand Inc.	2011-11-18	Contig	Lactobacillaceae	Pediococcus	Pediococcus acidilactici	0.4207449500724524	1989583	10	Pediococcus acidilactici	genomic DNA	MA18/5M	51	514	1123
GCF_000235865.1	127881	71602	37424	151361.319	Washington University Genome Center	2011-11-18	Scaffold	Lactobacillaceae	Lacticaseibacillus	Lacticaseibacillus rhamnosus	0.4659133211193615	2877033	42	Lacticaseibacillus rhamnosus	genomic DNA	ATCC 21052	17	770	1344
GCF_000236455.2	1943635	1943635	1943635	1815659.921	Norwich Research Park, The Genome Analysis Centre, Colney, Norwich NR4 7UH, UNITED KINGDOM	2015-11-17	Complete Genome	Lactobacillaceae	Limosilactobacillus	Limosilactobacillus reuteri	0.3875245487970551	2091243	3	Limosilactobacillus reuteri	genomic DNA	ATCC 53608	17	609	1255
GCF_000239955.1	63653	42653	25416	75005.169	LISBP	2011-12-22	Contig	Lactobacillaceae	Weissella	Weissella confusa	0.4478696370966329	2284024	71	Weissella confusa	genomic DNA	LBAE C39-2	54	430	1040
GCF_000247735.1	786373	341542	319565	612400.287	CMBI Radboud University Medical Centre, Nijmegen	2012-02-16	Contig	Lactobacillaceae	Lactiplantibacillus	Lactiplantibacillus plantarum	0.445642399782491	3207224	10	Lactiplantibacillus plantarum	genomic DNA	GCF_000247735.1	12	881	1334
GCF_000260335.1	1019433	200926	85097	611043.631	Oniris	2012-03-16	Scaffold	Lactobacillaceae	Ligilactobacillus	Ligilactobacillus salivarius	0.3294218093297216	1967690	10	Ligilactobacillus salivarius	genomic DNA	SMXD51	10	546	1170
GCF_000283135.1	220632	92995	43854	284555.505	Era7 Bioinformatics	2012-07-30	Contig	Lactobacillaceae	Lactobacillus	Lactobacillus gasseri	0.350201542098449	1907790	85	Lactobacillus gasseri	genomic DNA	CECT 5714	59	503	1003
GCF_000284695.1	69466	32962	15701	105087.908	Washington University School of Medicine, Center for Genome Sciences and Systems Biology	2011-10-28	Contig	Lactobacillaceae	Lactobacillus	Lactobacillus delbrueckii	0.4987615228715247	1767897	69	Lactobacillus delbrueckii	genomic DNA	CNCM I-1632	28	522	1083
GCF_000284715.1	55626	29592	15183	87578.019	Washington University School of Medicine Center for Genome Sciences and Systems Biology	2011-10-28	Contig	Lactobacillaceae	Lactobacillus	Lactobacillus delbrueckii	0.4989014989376796	1796539	70	Lactobacillus delbrueckii	genomic DNA	CNCM I-1519	27	521	1072
GCF_000285875.1	115249	68208	26727	107636.707	Institute of Microbial Technology (CSIR)	2012-04-25	Contig	Lactobacillaceae	Pediococcus	Pediococcus pentosaceus	0.3721887109016099	1802376	91	Pediococcus pentosaceus	genomic DNA	IE-3	44	469	1104
GCF_000286015.1	137195	85030	35069	208599.307	The Australian Wine Research Institute	2012-08-08	Contig	Lactobacillaceae	Oenococcus	Oenococcus oeni	0.3793408949924928	1852239	36	Oenococcus oeni	genomic DNA	AWRIB304	88	435	1031
GCF_000286115.1	241841	102983	69990	208634.681	The Australian Wine Research Institute	2012-08-09	Contig	Lactobacillaceae	Oenococcus	Oenococcus oeni	0.3795185053294198	1808452	26	Oenococcus oeni	genomic DNA	AWRIB318	67	435	1010
GCF_000286135.1	135466	82968	26823	163858.5	The Australian Wine Research Institute	2012-08-09	Contig	Lactobacillaceae	Oenococcus	Oenococcus oeni	0.3780554179994735	1793208	46	Oenococcus oeni	genomic DNA	AWRIB419	75	443	1017
GCF_000286155.1	177870	138339	45015	193401.134	The Australian Wine Research Institute	2012-08-09	Contig	Lactobacillaceae	Oenococcus	Oenococcus oeni	0.3775682681819542	1838155	34	Oenococcus oeni	genomic DNA	AWRIB418	101	429	1044
GCF_000286175.1	228430	110998	63281	228547.195	The Australian Wine Research Institute	2012-08-09	Contig	Lactobacillaceae	Oenococcus	Oenococcus oeni	0.3792607452067477	1814530	32	Oenococcus oeni	genomic DNA	AWRIB422	61	431	1007
GCF_000286195.1	228488	95266	69755	226124.201	The Australian Wine Research Institute	2012-08-09	Contig	Lactobacillaceae	Oenococcus	Oenococcus oeni	0.3796815160650393	1835383	29	Oenococcus oeni	genomic DNA	AWRIB548	71	431	1016
GCF_000286215.1	229549	95823	73226	241883.113	The Australian Wine Research Institute	2012-08-09	Contig	Lactobacillaceae	Oenococcus	Oenococcus oeni	0.3780064157333838	1759113	32	Oenococcus oeni	genomic DNA	AWRIB553	69	429	1005
GCF_000286235.1	241903	84590	69893	225939.578	The Australian Wine Research Institute	2012-08-09	Contig	Lactobacillaceae	Oenococcus	Oenococcus oeni	0.380201086296428	1877204	28	Oenococcus oeni	genomic DNA	AWRIB576	68	436	1011
GCF_000286255.1	137199	84015	59851	197521.203	The Australian Wine Research Institute	2012-08-09	Contig	Lactobacillaceae	Oenococcus	Oenococcus oeni	0.3801655052497113	1874865	31	Oenococcus oeni	genomic DNA	AWRIB568	67	436	1009
GCF_000301115.1	632608	626616	544666	609483.252	Broad Institute	2012-10-11	Scaffold	Lactobacillaceae	Lactobacillus	Lactobacillus crispatus	0.3520231082254743	2459384	5	Lactobacillus crispatus	genomic DNA	FB049-03	25	568	1108
GCF_000301135.1	1424024	623912	232985	953608.536	Broad Institute	2012-10-11	Scaffold	Lactobacillaceae	Lactobacillus	Lactobacillus crispatus	0.3440340581785231	2699381	10	Lactobacillus crispatus	genomic DNA	FB077-07	23	572	1098
GCF_000309425.1	137205	84997	29969	197592.59	The Australian Wine Research Institute	2012-11-01	Contig	Lactobacillaceae	Oenococcus	Oenococcus oeni	0.3793439329580167	1840757	36	Oenococcus oeni	genomic DNA	AWRIB202	68	434	1010
GCF_000309445.1	135603	73598	41275	153227.853	The Australian Wine Research Institute	2012-11-01	Contig	Lactobacillaceae	Oenococcus	Oenococcus oeni	0.3781208922312316	1729193	42	Oenococcus oeni	genomic DNA	DSM 20252	79	420	1011
GCF_000309565.2	2907892	2907892	2907892	2907892.0	University of Wisconsin-Madison and Utah State University	2014-05-08	Complete Genome	Lactobacillaceae	Lacticaseibacillus	Lacticaseibacillus paracasei	0.4644415954925424	2907892	1	Lacticaseibacillus casei	genomic DNA	12A	18	805	1371
GCF_000309665.1	85831	39582	19576	92960.455	University of Wisconsin-Madison and Utah State University	2012-11-02	Contig	Lactobacillaceae	Lacticaseibacillus	Lacticaseibacillus paracasei	0.4627194471286998	3152126	78	Lacticaseibacillus paracasei	genomic DNA	M36	17	819	1366
GCF_000309685.1	125552	54233	31170	121743.22	University of Wisconsin-Madison and Utah State University	2012-11-02	Contig	Lactobacillaceae	Lacticaseibacillus	Lacticaseibacillus paracasei	0.4623203449004585	3000054	55	Lacticaseibacillus paracasei	genomic DNA	T71499	17	803	1366
GCF_000309765.1	95588	41507	23727	112727.38	University of Wisconsin-Madison, Utah State University, and Danisco USA Inc.	2012-11-02	Contig	Lactobacillaceae	Lacticaseibacillus	Lacticaseibacillus paracasei	0.4637874877557983	2951397	76	Lacticaseibacillus paracasei	genomic DNA	Lc-10	17	766	1354
GCF_000309785.1	69331	35590	15462	75692.983	University of Wisconsin-Madison, Utah State University, and Danisco USA Inc.	2012-11-02	Contig	Lactobacillaceae	Lacticaseibacillus	Lacticaseibacillus paracasei	0.4626721768908119	3075253	150	Lacticaseibacillus paracasei	genomic DNA	Lpc-37	17	818	1367
GCF_000311945.1	181493	64762	31164	198355.601	Westmead Centre for Oral Health and Westmead Millennium Institute, Westmead Hostpital	2012-11-09	Contig	Lactobacillaceae	Lacticaseibacillus	Lacticaseibacillus rhamnosus	0.4657000250763454	2911110	50	Lacticaseibacillus rhamnosus	genomic DNA	LRHMDP2	17	771	1341
GCF_000311965.1	217880	73170	43098	170665.896	Westmead Centre for Oral Health and Westmead Millennium Institute, Westmead Hostpital	2012-11-09	Contig	Lactobacillaceae	Lacticaseibacillus	Lacticaseibacillus rhamnosus	0.4657509407836853	2911934	47	Lacticaseibacillus rhamnosus	genomic DNA	LRHMDP3	17	771	1341
GCF_000318035.1	3075780	3075780	3075780	3021489.156	University of Vienna	2012-09-20	Complete Genome	Lactobacillaceae	Lacticaseibacillus	Lacticaseibacillus paracasei	0.4629209960358814	3132096	2	Lacticaseibacillus paracasei	genomic DNA	W56	17	850	1371
GCF_000338115.2	3203964	3203964	3203964	3112009.324	Zhejiang Gongshang University	2013-07-31	Complete Genome	Lactobacillaceae	Lactiplantibacillus	Lactiplantibacillus plantarum	0.4449321237485813	3299755	4	Lactiplantibacillus plantarum	genomic DNA	ZJ316	12	884	1338
GCF_000347515.1	129919	76189	36554	176506.233	Universite de Caen Basse-Normandie	2013-03-20	Scaffold	Lactobacillaceae	Lactiplantibacillus	Lactiplantibacillus plantarum	0.4452442799517932	3108278	68	Lactiplantibacillus plantarum	genomic DNA	UCMA 3037	12	858	1328
GCF_000359625.1	2395134	2395134	2395134	2218915.56	KAGOME CO., LTD., Research Institute	2013-03-28	Complete Genome	Lactobacillaceae	Levilactobacillus	Levilactobacillus brevis	0.4558504905758658	2587877	10	Levilactobacillus brevis	genomic DNA	KB290	19	650	1263
GCF_000372485.1	137536	79790	43547	160114.903	DOE Joint Genome Institute	2013-04-19	Contig	Lactobacillaceae	Oenococcus	Oenococcus oeni	0.3784853770845791	1737581	28	Oenococcus oeni	genomic DNA	DSM 20252	69	420	1000
GCF_000380265.1	1865805	1865805	1865805	1774333.656	Texas A&M University	2013-04-23	Scaffold	Lactobacillaceae	Pediococcus	Pediococcus acidilactici	0.4206552185471356	1962826	11	Pediococcus acidilactici	genomic DNA	D3	40	514	1109
GCF_000387565.1	57175	23127	12655	62522.187	University of Copenhagen	2013-05-02	Contig	Lactobacillaceae	Lactobacillus	Lactobacillus delbrueckii	0.5022082120992921	1730812	75	Lactobacillus delbrueckii	genomic DNA	ZN7a-9	24	498	1096
GCF_000388095.2	3042753	3042753	3042753	2985423.576	University of Helsinki	2014-01-14	Chromosome	Lactobacillaceae	Lacticaseibacillus	Lacticaseibacillus paracasei	0.462808159171009	3102374	2	Lacticaseibacillus paracasei	genomic DNA	LcY	17	841	1371
GCF_000389675.2	1991579	1991579	1991579	1991579.0	DuPont	2013-06-21	Complete Genome	Lactobacillaceae	Lactobacillus	Lactobacillus acidophilus	0.3470628079528856	1991579	1	Lactobacillus acidophilus	genomic DNA	La-14	51	570	1074
GCF_000392485.3	3035719	3035719	3035719	2840961.337	The Key Laboratory of Dairy Biotechnology and Bioengineering, Education Ministry of P. R. China, Department of Food Science and Engineering, Inner Mongolia Agricultural University, China	2015-01-23	Complete Genome	Lactobacillaceae	Lactiplantibacillus	Lactiplantibacillus plantarum	0.4455463049377354	3246630	8	Lactiplantibacillus plantarum	genomic DNA	plantarum	12	857	1332
GCF_000397165.1	2064620	2064620	2064620	2064620.0	The Key Laboratory of Dairy Biotechnology and Bioengineering, Education Ministry of P. R. China, Department of Food Science and Engineering, Inner Mongolia Agricultural University, China	2013-05-16	Complete Genome	Lactobacillaceae	Limosilactobacillus	Limosilactobacillus fermentum	0.5167246272921894	2064620	1	Limosilactobacillus fermentum	genomic DNA	F-6	16	654	1241
GCF_000406345.2	1276267	420519	237475	934855.156	Institute of Dairy Science and Probiotics, Department of Animal Science, Biotechnical Faculty, University of Ljubljana	2014-06-12	Scaffold	Lactobacillaceae	Lactobacillus	Lactobacillus paragasseri	0.348142052580456	1994163	8	Lactobacillus paragasseri	genomic DNA	K7	57	515	1025
GCF_000409675.1	336559	217000	68928	493658.244	CERELA-CONICET	2013-06-10	Scaffold	Lactobacillaceae	Lactobacillus	Lactobacillus delbrueckii	0.4445221820482605	2136818	16	Lactobacillus delbrueckii	genomic DNA	CRL581	55	528	1125
GCF_000409835.1	98449	49462	27039	123301.589	Danone Research	2013-06-11	Contig	Lactobacillaceae	Lacticaseibacillus	Lacticaseibacillus paracasei	0.4624985108950686	3089104	91	Lacticaseibacillus paracasei	genomic DNA	Lpl7	17	781	1352
GCF_000409875.1	63334	42088	21839	116204.544	Danone Research	2013-06-11	Contig	Lactobacillaceae	Lacticaseibacillus	Lacticaseibacillus paracasei	0.4630336260102264	2932016	90	Lacticaseibacillus paracasei	genomic DNA	Lpp46	18	810	1371
GCF_000409895.1	69975	37096	17502	93134.259	Danone Research	2013-06-11	Contig	Lactobacillaceae	Lacticaseibacillus	Lacticaseibacillus paracasei	0.4623987947411478	3009478	131	Lacticaseibacillus paracasei	genomic DNA	Lpp226	17	833	1369
GCF_000410035.1	63299	34322	14894	77451.637	Danone Research	2013-06-11	Contig	Lactobacillaceae	Lacticaseibacillus	Lacticaseibacillus paracasei	0.4623787067593893	2924421	109	Lacticaseibacillus paracasei	genomic DNA	Lpp49	17	825	1372
GCF_000410175.1	114822	72787	36907	126948.188	Danone Research	2013-06-11	Contig	Lactobacillaceae	Lacticaseibacillus	Lacticaseibacillus paracasei	0.4627203085242657	3086694	74	Lacticaseibacillus paracasei	genomic DNA	Lpp225	17	798	1355
GCF_000410995.1	1947706	1947706	1947706	1814727.472	China Agricultural University	2013-06-14	Complete Genome	Lactobacillaceae	Limosilactobacillus	Limosilactobacillus reuteri	0.3892918990576967	2093275	7	Limosilactobacillus reuteri	genomic DNA	I5007	17	579	1208
GCF_000412205.1	3044678	3044678	3044678	2762510.551	University College Cork	2013-06-18	Complete Genome	Lactobacillaceae	Lactiplantibacillus	Lactiplantibacillus plantarum	0.4434490771389	3361015	11	Lactiplantibacillus plantarum	genomic DNA	16	12	858	1340
GCF_000418475.1	2883376	2883376	2883376	2883376.0	IBB PAS	2013-07-08	Complete Genome	Lactobacillaceae	Lacticaseibacillus	Lacticaseibacillus rhamnosus	0.4679410524329813	2883376	1	Lacticaseibacillus rhamnosus	genomic DNA	LOCK900	17	770	1344
GCF_000418495.1	2990900	2990900	2990900	2990900.0	IBB PAS	2013-07-08	Complete Genome	Lactobacillaceae	Lacticaseibacillus	Lacticaseibacillus rhamnosus	0.4676281386873516	2990900	1	Lacticaseibacillus rhamnosus	genomic DNA	LOCK908	17	783	1345
GCF_000418515.1	3113601	3113601	3113601	3084396.812	IBB PAS	2013-07-08	Complete Genome	Lactobacillaceae	Lacticaseibacillus	Lacticaseibacillus paracasei	0.4622336734885405	3143369	2	Lacticaseibacillus paracasei	genomic DNA	LOCK919	17	821	1381
GCF_000439275.1	2145445	2145445	2145445	2145445.0	University of Florida	2013-07-23	Complete Genome	Lactobacillaceae	Limosilactobacillus	Limosilactobacillus reuteri	0.3877866829492249	2145445	1	Limosilactobacillus reuteri	genomic DNA	TD1	28	567	1171
GCF_000442825.1	169267	86951	59851	174366.464	INRA STLO	2013-07-12	Contig	Lactobacillaceae	Lactobacillus	Lactobacillus acidophilus	0.347204398738195	2047860	21	Lactobacillus acidophilus	genomic DNA	DSM 20242	51	578	1078
GCF_000442865.1	169301	89450	49946	310797.351	INRA STLO	2013-07-12	Contig	Lactobacillaceae	Lactobacillus	Lactobacillus acidophilus	0.3472132751415204	1986992	19	Lactobacillus acidophilus	genomic DNA	CIRM-BIA 442	51	569	1074
GCF_000466785.3	2297851	2297851	2297851	2266124.343	Kingston University	2015-06-17	Complete Genome	Lactobacillaceae	Limosilactobacillus	Limosilactobacillus fermentum	0.5060630974060413	2330492	2	Limosilactobacillus fermentum	genomic DNA	3872	21	647	1237
GCF_000466885.3	2500140	2500140	2500140	2483697.641	Kingston Uniiversity	2021-07-27	Complete Genome	Lactobacillaceae	Lactobacillus	Lactobacillus crispatus	0.3709090461192235	2516803	2	Lactobacillus crispatus	genomic DNA	2029	23	569	1107
GCF_000466905.3	3188928	3188928	3188928	2937723.823	Kingston Uniiversity	2021-06-28	Complete Genome	Lactobacillaceae	Lactiplantibacillus	Lactiplantibacillus plantarum	0.4428946331934367	3465655	11	Lactiplantibacillus plantarum	genomic DNA	2025	12	863	1329
GCF_000469365.1	57374	25455	15382	70782.287	WUGSC	2013-09-20	Scaffold	Lactobacillaceae	Levilactobacillus	Levilactobacillus brevis	0.4584991712652448	2473047	86	Levilactobacillus brevis	genomic DNA	ATCC 14869	19	658	1271
GCF_000469705.1	166831	58772	30647	290995.557	INRA STLO	2013-08-27	Scaffold	Lactobacillaceae	Lactobacillus	Lactobacillus acidophilus	0.3453334091599588	1951821	34	Lactobacillus acidophilus	genomic DNA	CIP 76.13	51	572	1069
GCF_000469745.1	234673	128649	42524	272505.62	INRA STLO	2013-08-27	Scaffold	Lactobacillaceae	Lactobacillus	Lactobacillus acidophilus	0.3454149550296773	1991758	27	Lactobacillus acidophilus	genomic DNA	DSM 9126	51	577	1078
GCF_000469765.1	242633	152218	55226	465867.068	INRA STLO	2013-08-27	Scaffold	Lactobacillaceae	Lactobacillus	Lactobacillus acidophilus	0.344822298412394	2002008	22	Lactobacillus acidophilus	genomic DNA	CIRM-BIA 445	51	578	1079
GCF_000474615.1	128991	68109	26303	161846.425	Instituto de Productos Lacteos de Asturias (IPLA-CSIC)	2013-10-17	Contig	Lactobacillaceae	Lacticaseibacillus	Lacticaseibacillus paracasei	0.4634367473958842	3019931	91	Lacticaseibacillus paracasei	genomic DNA	5b	17	804	1371
GCF_000474675.1	365929	184755	51006	321827.388	Seoul National University, South Korea	2013-10-18	Contig	Lactobacillaceae	Levilactobacillus	Levilactobacillus brevis	0.452552267667579	2885101	38	Levilactobacillus brevis	genomic DNA	EW	19	665	1273
GCF_000474695.1	68046	41257	21534	93995.046	Seoul National University	2013-10-18	Contig	Lactobacillaceae	Lactiplantibacillus	Lactiplantibacillus plantarum	0.4423784937145847	3477495	102	Lactiplantibacillus plantarum	genomic DNA	WJL	12	899	1347
GCF_000478625.2	111457	58601	45812	109252.009	Nofima	2013-05-29	Contig	Lactobacillaceae	Latilactobacillus	Latilactobacillus sakei	0.4085554317046584	2030219	38	Latilactobacillus sakei	genomic DNA	LS25	35	570	1165
GCF_000496265.1	1789138	1789138	1789138	1789138.0	The Technical University of Denmark	2013-11-08	Complete Genome	Lactobacillaceae	Pediococcus	Pediococcus pentosaceus	0.3730282404152167	1789138	1	Pediococcus pentosaceus	genomic DNA	SL4	36	469	1083
GCF_000497065.1	63677	37504	19486	111096.825	University College Cork	2013-11-15	Contig	Lactobacillaceae	Lactobacillus	Lactobacillus crispatus	0.3701119204121513	1829425	63	Lactobacillus crispatus	genomic DNA	EM-LC1	63	510	1024
GCF_000498675.1	1887251	1887251	1887251	1887251.0	University of Florida	2013-11-25	Complete Genome	Lactobacillaceae	Lactobacillus	Lactobacillus johnsonii	0.3448327752906211	1887251	1	Lactobacillus johnsonii	genomic DNA	N6.2	62	488	994
GCF_000507045.1	80424	51546	15448	109303.236	Kunming University of Science and Technology	2013-12-12	Contig	Lactobacillaceae	Lactiplantibacillus	Lactiplantibacillus plantarum	0.4427181606348462	3320363	105	Lactiplantibacillus plantarum	genomic DNA	4_3	13	899	1345
GCF_000510825.1	53770	21155	7944	79443.883	DOE Joint Genome Institute	2013-12-18	Scaffold	Lactobacillaceae	Lacticaseibacillus	Lacticaseibacillus paracasei	0.461877517513547	3186676	162	Lacticaseibacillus casei	genomic DNA	A2-362	17	780	1360
GCF_000512955.1	1896413	1896413	1896413	1896413.0	Macrogen	2014-01-03	Complete Genome	Lactobacillaceae	Leuconostoc	Leuconostoc mesenteroides	0.3766468590966208	1896413	1	Leuconostoc mesenteroides	genomic DNA	KFRI-MG	56	444	1070
GCF_000525715.1	1871119	1871119	1871119	1871119.0	The Key Laboratory of Dairy Biotechnology and Bioengineering, Education Ministry of P. R. China, Department of Food Science and Engineering, Inner Mongolia Agricultural University, China	2014-02-03	Complete Genome	Lactobacillaceae	Lactobacillus	Lactobacillus helveticus	0.3701677979861248	1871119	1	Lactobacillus helveticus	genomic DNA	H9	27	527	1094
GCF_000526755.1	2315038	2315038	57900	2069238.773	DOE Joint Genome Institute	2014-01-14	Contig	Lactobacillaceae	Levilactobacillus	Levilactobacillus brevis	0.4566050614908971	2595994	9	Levilactobacillus brevis	genomic DNA	AG48	19	648	1264
GCF_000526815.1	1850049	1850049	1850049	1781512.82	DOE Joint Genome Institute	2014-01-14	Contig	Lactobacillaceae	Pediococcus	Pediococcus acidilactici	0.4239382472127788	1924318	2	Pediococcus acidilactici	genomic DNA	AGR20	36	490	1117
GCF_000582665.1	2938059	2938059	2938059	2819176.678	Shijiazhuang Junlebao Dairy Co., Ltd	2014-02-14	Complete Genome	Lactobacillaceae	Lacticaseibacillus	Lacticaseibacillus paracasei	0.4645288500165944	3064279	5	Lacticaseibacillus paracasei	genomic DNA	N1115	17	748	1343
GCF_000604105.1	3198796	3198796	3198796	3187548.879	State Key Laboratory for Infectious Disease Prevention and Control, National Institute for Communicable Disease Control and Prevention, China CDC	2014-03-28	Complete Genome	Lactobacillaceae	Lactiplantibacillus	Lactiplantibacillus plantarum	0.4463932867118925	3210111	3	Lacticaseibacillus plantarum	genomic DNA	DOMLa	12	896	1342
GCF_000687495.1	1891636	196459	49105	1112741.729	DOE Joint Genome Institute	2014-04-08	Contig	Lactobacillaceae	Lactiplantibacillus	Lactiplantibacillus plantarum	0.4428615619213593	3442875	48	Lactiplantibacillus plantarum	genomic DNA	AG30	12	907	1344
GCF_000697625.1	184677	127779	69051	265708.422	Consiglio per la Ricerca e la Sperimentazione in Agricoltura	2014-06-02	Contig	Lactobacillaceae	Oenococcus	Oenococcus oeni	0.3786594152997571	1786146	20	Oenococcus oeni	genomic DNA	OM27	81	423	1025
GCF_000699985.1	405372	229398	105631	398680.556	Vavilov Institute of General Genetics	2014-06-10	Contig	Lactobacillaceae	Lacticaseibacillus	Lacticaseibacillus rhamnosus	0.4664777923036802	2952580	21	Lacticaseibacillus rhamnosus	genomic DNA	51B	17	782	1346
GCF_000708635.1	476563	412855	129527	390267.295	State Key Laboratory for Diagnosis and Treatment of Infectious Disease, The First Affiliated Hospital, Zhejiang University	2014-06-16	Contig	Lactobacillaceae	Pediococcus	Pediococcus pentosaceus	0.3729895622566815	1751049	8	Pediococcus pentosaceus	genomic DNA	CGMCC 7049	45	452	1077
GCF_000712375.1	108855	73429	20558	148179.15	University of Foggia	2014-06-26	Contig	Lactobacillaceae	Oenococcus	Oenococcus oeni	0.3784844416417475	1769724	61	Oenococcus oeni	genomic DNA	OT3	73	433	1011
GCF_000712495.1	84454	56181	15805	92122.295	Helsinki University	2014-06-26	Contig	Lactobacillaceae	Lacticaseibacillus	Lacticaseibacillus rhamnosus	0.4661642949973941	3031620	83	Lacticaseibacillus rhamnosus	genomic DNA	E800	17	794	1349
GCF_000712505.1	98210	49731	22884	87970.317	Helsinki University	2014-06-26	Contig	Lactobacillaceae	Lacticaseibacillus	Lacticaseibacillus rhamnosus	0.4667953270795766	2897032	71	Lacticaseibacillus rhamnosus	genomic DNA	PEL5	17	780	1349
GCF_000712515.1	79011	49730	28029	101574.609	Helsinki University	2014-06-26	Contig	Lactobacillaceae	Lacticaseibacillus	Lacticaseibacillus rhamnosus	0.4670062724528263	2876865	67	Lacticaseibacillus rhamnosus	genomic DNA	PEL6	17	775	1349
GCF_000721835.1	157775	81599	34675	181168.613	Institut des Sciences de la Vigne et du Vin	2014-07-02	Contig	Lactobacillaceae	Oenococcus	Oenococcus oeni	0.3797971852390786	1795037	42	Oenococcus oeni	genomic DNA	IOEB_0205	58	430	1004
GCF_000725005.1	108855	73521	26772	145148.27	University of Foggia	2014-07-11	Contig	Lactobacillaceae	Oenococcus	Oenococcus oeni	0.3785038865881933	1770962	55	Oenococcus oeni	genomic DNA	OT4	67	433	1005
GCF_000725015.1	108855	73521	20558	151034.703	University of Foggia	2014-07-11	Contig	Lactobacillaceae	Oenococcus	Oenococcus oeni	0.3785106307124057	1767097	60	Oenococcus oeni	genomic DNA	OT5	69	433	1007
GCF_000725025.1	137811	89857	70237	211777.742	University of Foggia	2014-07-11	Contig	Lactobacillaceae	Oenococcus	Oenococcus oeni	0.3798827260004606	1862817	23	Oenococcus oeni	genomic DNA	OM22	67	435	1010
GCF_000725035.1	108808	74769	24761	155327.519	University of Foggia	2014-07-11	Contig	Lactobacillaceae	Oenococcus	Oenococcus oeni	0.3792226465815755	1834661	61	Oenococcus oeni	genomic DNA	OT25	84	435	1027
GCF_000731855.1	207479	120003	50211	258628.854	Consiglio per la Ricerca e la Sperimentazione in Agricoltura	2014-07-21	Contig	Lactobacillaceae	Lactiplantibacillus	Lactiplantibacillus plantarum	0.4432091805361851	3324076	33	Lactiplantibacillus plantarum	genomic DNA	Lp90	14	879	1337
GCF_000735255.1	470969	119510	75799	342794.694	Vavilov Institute of General Genetics	2014-07-28	Contig	Lactobacillaceae	Lacticaseibacillus	Lacticaseibacillus rhamnosus	0.4667619515141109	3016919	24	Lacticaseibacillus rhamnosus	genomic DNA	K32	17	757	1338
GCF_000743075.1	75478	49115	22317	103516.772	Vavilov Institute of General Genetics	2014-08-22	Contig	Lactobacillaceae	Lacticaseibacillus	Lacticaseibacillus rhamnosus	0.4673899950036617	2922140	90	Lacticaseibacillus rhamnosus	genomic DNA	24	17	783	1344
GCF_000743895.1	124908	72013	27429	139361.126	Cornell University	2014-08-26	Contig	Lactobacillaceae	Lactiplantibacillus	Lactiplantibacillus plantarum	0.4454351866082655	3194687	83	Lactiplantibacillus plantarum	genomic DNA	DmCS_001	12	879	1333
GCF_000756355.1	1332498	237909	120700	993153.192	Instituto de Biotecnologia, Universidad Nacional Autonoma de Mexico	2014-09-19	Contig	Lactobacillaceae	Leuconostoc	Leuconostoc mesenteroides	0.3753524192877128	1874188	6	Leuconostoc mesenteroides	genomic DNA	P45	59	443	1065
GCF_000758185.1	113363	49473	27828	125081.066	University of Alberta	2014-09-25	Contig	Lactobacillaceae	Limosilactobacillus	Limosilactobacillus reuteri	0.3844017415560688	1980298	36	Limosilactobacillus reuteri	genomic DNA	LTH5448	16	588	1216
GCF_000758365.1	1836297	1836297	129218	1486111.243	University College Cork	2014-09-26	Complete Genome	Lactobacillaceae	Ligilactobacillus	Ligilactobacillus salivarius	0.3298857425313332	2320461	5	Ligilactobacillus salivarius	genomic DNA	JCM1046	7	573	1187
GCF_000761575.1	140250	106158	65086	152508.097	Institut des Sciences de la Vigne et du Vin	2014-10-01	Contig	Lactobacillaceae	Oenococcus	Oenococcus oeni	0.3793082254550642	1822270	39	Oenococcus oeni	genomic DNA	IOEB_0502	66	436	1017
GCF_000761665.1	95439	40529	21844	100665.471	Institut des Sciences de la Vigne et du Vin	2014-10-01	Contig	Lactobacillaceae	Oenococcus	Oenococcus oeni	0.3777748343364255	1842137	65	Oenococcus oeni	genomic DNA	IOEB_8417	67	426	1012
GCF_000761685.1	86291	39291	21789	84240.66	Institut des Sciences de la Vigne et du Vin	2014-10-01	Contig	Lactobacillaceae	Oenococcus	Oenococcus oeni	0.3785685366634132	1743782	56	Oenococcus oeni	genomic DNA	IOEB_9517	60	430	1005
GCF_000761705.1	146580	97274	39703	154512.826	Institut des Sciences de la Vigne et du Vin	2014-10-01	Contig	Lactobacillaceae	Oenococcus	Oenococcus oeni	0.377857425625959	1833906	36	Oenococcus oeni	genomic DNA	IOEB_9803	68	425	1013
GCF_000761725.1	138815	97274	27220	122769.391	Institut des Sciences de la Vigne et du Vin	2014-10-01	Contig	Lactobacillaceae	Oenococcus	Oenococcus oeni	0.3778528787134956	1843445	57	Oenococcus oeni	genomic DNA	IOEB_9805	67	431	1027
GCF_000761745.1	63100	25101	14251	68429.535	Institut des Sciences de la Vigne et du Vin	2014-10-01	Contig	Lactobacillaceae	Oenococcus	Oenococcus oeni	0.3783221172426506	1741397	69	Oenococcus oeni	genomic DNA	IOEB_S277	70	419	1004
GCF_000761785.1	67856	37780	14276	97471.985	Institut des Sciences de la Vigne et du Vin	2014-10-01	Contig	Lactobacillaceae	Oenococcus	Oenococcus oeni	0.3784542109683805	1814452	66	Oenococcus oeni	genomic DNA	S13	78	431	1017
GCF_000761825.1	140671	110791	39273	147263.338	Institut des Sciences de la Vigne et du Vin	2014-10-01	Contig	Lactobacillaceae	Oenococcus	Oenococcus oeni	0.3785801535748271	1741301	32	Oenococcus oeni	genomic DNA	S25	69	418	999
GCF_000761865.1	108811	73514	27254	133970.151	Institut des Sciences de la Vigne et du Vin	2014-10-01	Contig	Lactobacillaceae	Oenococcus	Oenococcus oeni	0.3780540380725083	1779079	42	Oenococcus oeni	genomic DNA	IOEB_B10	69	430	1005
GCF_000761905.1	102852	73865	26313	144906.501	Institut des Sciences de la Vigne et du Vin	2014-10-01	Contig	Lactobacillaceae	Oenococcus	Oenococcus oeni	0.3803011814556358	1833247	40	Oenococcus oeni	genomic DNA	S11	95	432	1037
GCF_000761925.1	93272	44996	22058	94042.577	Institut des Sciences de la Vigne et du Vin	2014-10-01	Contig	Lactobacillaceae	Oenococcus	Oenococcus oeni	0.3780013114539998	1837655	47	Oenococcus oeni	genomic DNA	IOEB_C23	101	434	1045
GCF_000761945.1	105259	73566	28064	143925.228	Institut des Sciences de la Vigne et du Vin	2014-10-01	Contig	Lactobacillaceae	Oenococcus	Oenococcus oeni	0.3782791436752526	1776569	39	Oenococcus oeni	genomic DNA	IOEB_L65_2	68	437	1008
GCF_000761955.1	85103	54587	29527	143455.856	Institut des Sciences de la Vigne et du Vin	2014-10-01	Contig	Lactobacillaceae	Oenococcus	Oenococcus oeni	0.3794522454150251	1731907	40	Oenococcus oeni	genomic DNA	S14	66	430	1009
GCF_000761965.1	92742	33441	6092	76465.843	Institut des Sciences de la Vigne et du Vin	2014-10-01	Contig	Lactobacillaceae	Oenococcus	Oenococcus oeni	0.378989220240417	1804864	130	Oenococcus oeni	genomic DNA	IOEB_C28	81	413	1016
GCF_000761975.1	121479	73594	28103	180617.063	Institut des Sciences de la Vigne et du Vin	2014-10-01	Contig	Lactobacillaceae	Oenococcus	Oenococcus oeni	0.3788602944361626	1731377	61	Oenococcus oeni	genomic DNA	IOEB_L40_4	92	426	1026
GCF_000762025.1	107495	73384	25920	142574.62	Institut des Sciences de la Vigne et du Vin	2014-10-01	Contig	Lactobacillaceae	Oenococcus	Oenococcus oeni	0.3776476830081216	1764184	44	Oenococcus oeni	genomic DNA	IOEB_S436a	90	437	1032
GCF_000762045.1	101748	80911	23498	145002.847	Institut des Sciences de la Vigne et du Vin	2014-10-01	Contig	Lactobacillaceae	Oenococcus	Oenococcus oeni	0.3763608495546215	1903774	48	Oenococcus oeni	genomic DNA	IOEB_C52	70	426	1018
GCF_000762065.1	96930	73447	34951	102041.875	Institut des Sciences de la Vigne et du Vin	2014-10-01	Contig	Lactobacillaceae	Oenococcus	Oenococcus oeni	0.3787543630128215	1772571	42	Oenococcus oeni	genomic DNA	IOEB_1491	69	428	1007
GCF_000762085.1	97002	39694	17979	103727.977	Institut des Sciences de la Vigne et du Vin	2014-10-01	Contig	Lactobacillaceae	Oenococcus	Oenococcus oeni	0.3783369955357586	1810386	65	Oenococcus oeni	genomic DNA	S19	69	425	1005
GCF_000762105.1	107495	73360	25841	140696.396	Institut des Sciences de la Vigne et du Vin	2014-10-01	Contig	Lactobacillaceae	Oenococcus	Oenococcus oeni	0.3779815566758034	1782542	48	Oenococcus oeni	genomic DNA	IOEB_VF	67	439	1010
GCF_000762125.1	90241	73459	28065	140464.498	Institut des Sciences de la Vigne et du Vin	2014-10-01	Contig	Lactobacillaceae	Oenococcus	Oenococcus oeni	0.3781342431438701	1735746	44	Oenococcus oeni	genomic DNA	IOEB_L18_3	69	422	1005
GCF_000762145.1	154085	114355	39431	195564.687	Institut des Sciences de la Vigne et du Vin	2014-10-01	Contig	Lactobacillaceae	Oenococcus	Oenococcus oeni	0.3781235037754327	1794099	26	Oenococcus oeni	genomic DNA	IOEB_L26_1	83	428	1014
GCF_000762165.1	149059	74547	39194	133555.999	Institut des Sciences de la Vigne et du Vin	2014-10-01	Contig	Lactobacillaceae	Oenococcus	Oenococcus oeni	0.37845549678796	1762120	37	Oenococcus oeni	genomic DNA	IOEB_S450	61	437	1012
GCF_000762185.1	136768	68876	36399	125880.269	Institut des Sciences de la Vigne et du Vin	2014-10-01	Contig	Lactobacillaceae	Oenococcus	Oenococcus oeni	0.3778763652965317	1813617	35	Oenococcus oeni	genomic DNA	S12	68	433	1018
GCF_000762205.1	101942	73458	36390	153072.974	Institut des Sciences de la Vigne et du Vin	2014-10-01	Contig	Lactobacillaceae	Oenococcus	Oenococcus oeni	0.378200882273022	1740731	37	Oenococcus oeni	genomic DNA	S15	69	417	1003
GCF_000762225.1	84503	73559	29546	135180.641	Institut des Sciences de la Vigne et du Vin	2014-10-01	Contig	Lactobacillaceae	Oenococcus	Oenococcus oeni	0.3798124242227868	1805457	50	Oenococcus oeni	genomic DNA	S23	88	437	1034
GCF_000762245.1	108729	73080	38980	153890.489	Institut des Sciences de la Vigne et du Vin	2014-10-01	Contig	Lactobacillaceae	Oenococcus	Oenococcus oeni	0.3779712360710867	1789533	35	Oenococcus oeni	genomic DNA	S161	82	417	1016
GCF_000762955.1	3364521	3364521	3364521	3228341.204	KU Leuven	2014-10-14	Chromosome	Lactobacillaceae	Lactiplantibacillus	Lactiplantibacillus plantarum	0.4415039733989238	3507828	7	Lactiplantibacillus plantarum	genomic DNA	CMPG5300	12	907	1353
GCF_000764285.1	3257132	3257132	3257132	3202451.315	South China Agricultural University	2014-10-06	Scaffold	Lactobacillaceae	Lactiplantibacillus	Lactiplantibacillus plantarum	0.4446687694876094	3313644	4	Lactiplantibacillus plantarum	genomic DNA	FMNP01	12	895	1342
GCF_000784375.1	112585	59978	35523	116851.014	Baylor College of Medicine	2014-11-17	Contig	Lactobacillaceae	Lacticaseibacillus	Lacticaseibacillus rhamnosus	0.4681410768974683	2937717	51	Lacticaseibacillus rhamnosus	genomic DNA	L34	17	766	1358
GCF_000784395.1	122135	62949	35688	119767.651	Baylor College of Medicine	2014-11-17	Contig	Lactobacillaceae	Lacticaseibacillus	Lacticaseibacillus rhamnosus	0.4681461821888246	2937403	51	Lacticaseibacillus rhamnosus	genomic DNA	L35	17	767	1358
GCF_000784405.1	91772	43773	19291	108324.138	Baylor College of Medicine	2014-11-17	Contig	Lactobacillaceae	Lacticaseibacillus	Lacticaseibacillus rhamnosus	0.4673024253260099	2826754	67	Lacticaseibacillus rhamnosus	genomic DNA	L31	17	765	1347
GCF_000784455.1	82707	48977	16634	85772.025	World Institute of Kimchi	2014-11-12	Contig	Lactobacillaceae	Levilactobacillus	Levilactobacillus brevis	0.4539141089015683	2601946	110	Levilactobacillus brevis	genomic DNA	WK12	20	634	1249
GCF_000786395.1	170687	87265	58813	199285.616	Facultad Ciencias Exactas y Naturales-UBA	2014-11-24	Contig	Lactobacillaceae	Lactobacillus	Lactobacillus acidophilus	0.3459164367725627	1956698	20	Lactobacillus acidophilus	genomic DNA	ATCC 4356	51	576	1074
GCF_000787735.1	93695	47543	26785	119654.436	World Institute of Kimchi	2014-11-19	Contig	Lactobacillaceae	Leuconostoc	Leuconostoc mesenteroides	0.3776295274017287	1859317	41	Leuconostoc mesenteroides	genomic DNA	Wikim17	56	436	1064
GCF_000801045.1	56067	34723	20026	70653.477	Vavilov Institute of General Genetics	2014-12-11	Contig	Lactobacillaceae	Lacticaseibacillus	Lacticaseibacillus rhamnosus	0.4656475296124548	2966235	90	Lacticaseibacillus rhamnosus	genomic DNA	116	17	789	1347
GCF_000807975.1	2503991	2503991	2503991	2306610.207	University of Saskatchewan	2014-12-29	Chromosome	Lactobacillaceae	Levilactobacillus	Levilactobacillus brevis	0.4526549995189486	2723202	9	Levilactobacillus brevis	genomic DNA	BSO 464	19	668	1267
GCF_000813025.1	52492	23269	11183	54770.004	Teagasc Food Research Centre	2014-12-31	Contig	Lactobacillaceae	Ligilactobacillus	Ligilactobacillus ruminis	0.4308362796827665	1943931	128	Ligilactobacillus ruminis	genomic DNA	DPC 6832	30	515	1122
GCF_000814485.1	80254	44560	27731	102171.897	Vavilov Institute of General Genetics	2015-01-05	Contig	Lactobacillaceae	Lacticaseibacillus	Lacticaseibacillus rhamnosus	0.466096872469296	3040162	72	Lacticaseibacillus rhamnosus	genomic DNA	308	17	789	1340
GCF_000814725.1	325705	109237	24232	324630.155	Cornell University	2015-01-05	Contig	Lactobacillaceae	Levilactobacillus	Levilactobacillus brevis	0.4536754722145703	2864217	103	Levilactobacillus brevis	genomic DNA	DmCS_003	19	656	1262
GCF_000827145.1	61050	27623	17499	76798.252	Beijing University of Agriculture	2015-01-21	Scaffold	Lactobacillaceae	Lacticaseibacillus	Lacticaseibacillus paracasei	0.46032034097439	2848777	89	Lacticaseibacillus paracasei	genomic DNA	KL1-Liu	17	755	1346
GCF_000829035.1	2995875	2995875	2995875	2974185.046	Kyushu University	2013-08-14	Complete Genome	Lactobacillaceae	Lacticaseibacillus	Lacticaseibacillus paracasei	0.4655444820140738	3017804	3	Lacticaseibacillus paracasei	genomic DNA	JCM 8130	17	758	1350
GCF_000830535.1	236899	124904	53652	236915.509	Vavilov Institute of General Genetics	2015-01-30	Contig	Lactobacillaceae	Lactiplantibacillus	Lactiplantibacillus plantarum	0.4426346109012777	3371458	47	Lactiplantibacillus plantarum	genomic DNA	90sk	12	894	1336
GCF_000833415.1	2437504	2437504	2437504	2357489.131	Technische Universitaet Muenchen	2015-02-06	Scaffold	Lactobacillaceae	Levilactobacillus	Levilactobacillus brevis	0.4577156533421576	2520318	46	Levilactobacillus brevis	genomic DNA	TMW 1.6	19	671	1275
GCF_000875905.1	59109	33533	15761	61658.341	Vavilov Institute of General Genetics	2015-02-13	Scaffold	Lactobacillaceae	Levilactobacillus	Levilactobacillus brevis	0.4594824977447505	2435429	99	Levilactobacillus brevis	genomic DNA	15f	19	630	1260
GCF_000878185.1	51223	30599	16750	62755.136	CIT / UCC	2015-02-19	Scaffold	Lactobacillaceae	Weissella	Weissella cibaria	0.44560673190116	2465158	88	Weissella cibaria	genomic DNA	AB3b	45	461	1033
GCF_000878205.1	192505	65106	24310	183319.907	CIT / UCC	2015-02-19	Scaffold	Lactobacillaceae	Weissella	Weissella cibaria	0.4464800560866124	2436232	44	Weissella cibaria	genomic DNA	MG1	44	460	1030
GCF_000878215.1	85797	53622	21472	106375.856	CIT / UCC	2015-02-19	Contig	Lactobacillaceae	Weissella	Weissella cibaria	0.4486396156678806	2357128	60	Weissella cibaria	genomic DNA	ff3PR	44	459	1019
GCF_000931425.2	3284260	3284260	3284260	3258193.622	RMIT University	2018-02-06	Complete Genome	Lactobacillaceae	Lactiplantibacillus	Lactiplantibacillus plantarum	0.4442016942773586	3310674	3	Lactiplantibacillus plantarum	genomic DNA	B21	12	901	1354
GCF_000932035.1	91548	48616	33324	110509.438	Center for Life Sciences, Nazarbayev University	2015-02-24	Contig	Lactobacillaceae	Lacticaseibacillus	Lacticaseibacillus rhamnosus	0.4675788093644373	2889314	71	Lacticaseibacillus rhamnosus	genomic DNA	CLS17	18	770	1339
GCF_000934625.1	1991969	1991969	1991969	1991969.0	Fidelity Systems, Inc.	2015-02-25	Complete Genome	Lactobacillaceae	Lactobacillus	Lactobacillus acidophilus	0.3470566058005923	1991969	1	Lactobacillus acidophilus	genomic DNA	FSI4	51	568	1074
GCF_000949485.1	77173	39124	21650	108402.758	Shanghai Jiao Tong University	2015-03-10	Contig	Lactobacillaceae	Lacticaseibacillus	Lacticaseibacillus paracasei	0.4624917642825201	3023416	92	Lacticaseibacillus paracasei	genomic DNA	DSM 20207	17	786	1359
GCF_000956195.1	59762	28998	9668	78772.665	TIFN	2015-03-19	Contig	Lactobacillaceae	Lactiplantibacillus	Lactiplantibacillus plantarum	0.443749015392314	3237330	178	Lactiplantibacillus plantarum	genomic DNA	CIP104448	9	856	1330
GCF_000958505.1	72011	36976	15274	73566.922	Tokyo University of Agriculture	2015-03-16	Contig	Lactobacillaceae	Lacticaseibacillus	Lacticaseibacillus paracasei	0.4626490178953191	2960886	141	Lacticaseibacillus paracasei	genomic DNA	NRIC1917	18	767	1349
GCF_000961015.1	2096031	2096031	2096031	2085537.673	Northeast Agricultural University	2015-03-24	Complete Genome	Lactobacillaceae	Lactobacillus	Lactobacillus helveticus	0.3688263393066939	2106631	2	Lactobacillus helveticus	genomic DNA	KLDS1.8701	27	546	1109
GCF_000966475.1	256293	164231	51261	253936.218	No. 17 Qinghua East Road, Hai-dian District	2015-04-01	Scaffold	Lactobacillaceae	Lactiplantibacillus	Lactiplantibacillus plantarum	0.4441559859138128	3353072	52	Lactiplantibacillus plantarum	genomic DNA	NL42	9	881	1349
GCF_000966835.2	2098510	2098510	2098510	2098510.0	Quorum Innovations	2018-01-11	Chromosome	Lactobacillaceae	Limosilactobacillus	Limosilactobacillus fermentum	0.4513917017312283	2098510	1	Limosilactobacillus fermentum	genomic DNA	LfQi6	19	609	1200
GCF_001005625.1	450445	141488	51144	331815.904	university of caen lower normandy	2015-05-08	Contig	Lactobacillaceae	Lacticaseibacillus	Lacticaseibacillus rhamnosus	0.4668887031094091	2966480	71	Lacticaseibacillus rhamnosus	genomic DNA	CNCM-I-3698	17	794	1356
GCF_001005805.1	2312345	886453	886453	1844917.926	Institute of Biomedical Informatics, National Yang Ming University	2015-05-11	Scaffold	Lactobacillaceae	Lactiplantibacillus	Lactiplantibacillus plantarum	0.4441353464393293	3325806	11	Lactiplantibacillus plantarum	genomic DNA	PS128	12	916	1359
GCF_001006025.1	2084058	2084058	2084058	2084058.0	Nanjing Agricultural University	2015-05-11	Complete Genome	Lactobacillaceae	Lactobacillus	Lactobacillus helveticus	0.3692747514704485	2084058	1	Lactobacillus helveticus	genomic DNA	MB2-1	33	540	1111
GCF_001008755.1	50024	25834	14092	54720.691	Teagasc Food Research Centre	2015-05-18	Contig	Lactobacillaceae	Ligilactobacillus	Ligilactobacillus ruminis	0.43360720676251	2025875	121	Ligilactobacillus ruminis	genomic DNA	ATCC 27780	21	539	1152
GCF_001010175.1	386336	225160	76053	351481.699	Federal State Scientific-Industrial Company MICROGEN	2015-05-18	Contig	Lactobacillaceae	Lactiplantibacillus	Lactiplantibacillus plantarum	0.443737156890213	3330093	18	Lactiplantibacillus plantarum	genomic DNA	8 RA-3	12	876	1336
GCF_001010185.1	85869	32350	12927	98372.607	Federal State Scientific-Industrial Company MICROGEN	2015-05-18	Contig	Lactobacillaceae	Limosilactobacillus	Limosilactobacillus fermentum	0.5163181036862141	1829655	55	Limosilactobacillus fermentum	genomic DNA	39	23	594	1197
GCF_001010995.1	62057	28398	11633	78541.017	Vavilov Institute of General Genetics	2015-05-20	Contig	Lactobacillaceae	Levilactobacillus	Levilactobacillus brevis	0.4546805927312717	2621559	138	Levilactobacillus brevis	genomic DNA	47f	19	649	1259
GCF_001011095.1	1751565	1751565	176951	1567849.207	China Agricultural University	2015-05-21	Complete Genome	Lactobacillaceae	Ligilactobacillus	Ligilactobacillus salivarius	0.3303653928195216	1978364	3	Ligilactobacillus salivarius	genomic DNA	Ren	9	563	1177
GCF_001044415.1	111203	48149	24169	127632.267	Vavilov Institute of General Genetics	2015-07-01	Contig	Lactobacillaceae	Lacticaseibacillus	Lacticaseibacillus rhamnosus	0.4663460702919819	2934531	78	Lacticaseibacillus rhamnosus	genomic DNA	313	17	788	1352
GCF_001046835.1	1993967	1993967	1993967	1993967.0	Institute for Basic Science (IBS) and Pohang University of Science and Technology (POSTECH)	2015-07-06	Complete Genome	Lactobacillaceae	Limosilactobacillus	Limosilactobacillus reuteri	0.3889949031252774	1993967	1	Limosilactobacillus reuteri	genomic DNA	IRT	16	613	1252
GCF_001047695.1	1818633	1818633	1818633	1783943.818	Shin's Lab., Kyungpook National University	2015-07-08	Complete Genome	Lactobacillaceae	Leuconostoc	Leuconostoc mesenteroides	0.3804031536716724	1854727	2	Leuconostoc mesenteroides	genomic DNA	DSM 20484	57	423	1043
GCF_001062885.1	71931	43240	20789	72499.093	University of Washington	2015-07-10	Scaffold	Lactobacillaceae	Lacticaseibacillus	Lacticaseibacillus rhamnosus	0.4664989460265084	3045143	96	Lacticaseibacillus rhamnosus	genomic DNA	186_LRHA	17	798	1353
GCF_001063045.1	173474	58462	42773	191544.632	University of Washington	2015-07-10	Contig	Lactobacillaceae	Lactobacillus	Lactobacillus gasseri	0.3491164385849655	1796140	33	Lactobacillus gasseri	genomic DNA	240_LCRI	59	501	1005
GCF_001063065.1	115316	57741	39440	165440.068	University of Washington	2015-07-10	Contig	Lactobacillaceae	Lactobacillus	Lactobacillus gasseri	0.3492746096087896	1794482	49	Lactobacillus gasseri	genomic DNA	249_LKEF	72	502	1019
GCF_001063505.1	146717	43074	26284	116312.572	University of Washington	2015-07-10	Scaffold	Lactobacillaceae	Lactobacillus	Lactobacillus paragasseri	0.3477942590559143	2095509	47	Lactobacillus gasseri	genomic DNA	497_LGAS	58	528	1034
GCF_001063655.1	95979	42436	16615	96566.177	University of Washington	2015-07-10	Scaffold	Lactobacillaceae	Lacticaseibacillus	Lacticaseibacillus rhamnosus	0.466162486775484	3159851	100	Lacticaseibacillus rhamnosus	genomic DNA	526_LRHA	17	799	1354
GCF_001064515.1	176545	106388	63792	170256.184	University of Washington	2015-07-10	Contig	Lactobacillaceae	Lacticaseibacillus	Lacticaseibacillus rhamnosus	0.4668543348310917	2899444	32	Lacticaseibacillus rhamnosus	genomic DNA	319_LRHA	17	781	1348
GCF_001064985.1	75393	32735	14405	73913.651	University of Washington	2015-07-10	Contig	Lactobacillaceae	Lactobacillus	Lactobacillus gasseri	0.3488270331273522	2079641	72	Lactobacillus gasseri	genomic DNA	459_LHEL	60	526	1008
GCF_001065365.1	81798	43585	23428	83927.404	University of Washington	2015-07-10	Scaffold	Lactobacillaceae	Lacticaseibacillus	Lacticaseibacillus rhamnosus	0.4674873894358384	3016122	77	Lacticaseibacillus rhamnosus	genomic DNA	541_LRHA	17	785	1301
GCF_001066235.1	262947	85836	39637	201873.844	University of Washington	2015-07-10	Scaffold	Lactobacillaceae	Lactobacillus	Lactobacillus gasseri	0.3489234654579183	1792929	40	Lactobacillus gasseri	genomic DNA	770_LJOH	59	501	1005
GCF_001067265.1	81067	46081	31243	109992.823	University of Washington	2015-07-10	Scaffold	Lactobacillaceae	Ligilactobacillus	Ligilactobacillus salivarius	0.3267913898242433	1926186	56	Ligilactobacillus salivarius	genomic DNA	778_LSAL	9	557	1184
GCF_001068345.1	116019	52087	26229	165598.511	University of Washington	2015-07-10	Contig	Lactobacillaceae	Lactobacillus	Lactobacillus paragasseri	0.3494341595394079	2050578	81	Lactobacillus gasseri	genomic DNA	987_LJOH	57	530	1034
GCF_001076595.1	57028	24587	12614	70730.681	University of Washington	2015-07-10	Scaffold	Lactobacillaceae	Lacticaseibacillus	Lacticaseibacillus paracasei	0.4619183805064429	3160593	146	Lacticaseibacillus paracasei	genomic DNA	275_LPAR	17	828	1380
GCF_001076935.1	68824	32252	15959	78536.44	University of Washington	2015-07-10	Scaffold	Lactobacillaceae	Lacticaseibacillus	Lacticaseibacillus paracasei	0.4613441112827467	3181805	115	Lacticaseibacillus paracasei	genomic DNA	525_LPAR	18	815	1370
GCF_001184245.1	76771	44980	17423	110792.739	University of Verona	2015-07-21	Contig	Lactobacillaceae	Leuconostoc	Leuconostoc mesenteroides	0.3757260612085224	2007923	63	Leuconostoc mesenteroides	genomic DNA	LbE15	49	438	1041
GCF_001184255.1	160323	34844	10767	134641.331	University of Verona	2015-07-21	Contig	Lactobacillaceae	Leuconostoc	Leuconostoc mesenteroides	0.375071767350509	2036093	85	Leuconostoc mesenteroides	genomic DNA	LbE16	49	443	1049
GCF_001184265.1	75366	49968	18129	132562.229	University of Verona	2015-07-21	Contig	Lactobacillaceae	Leuconostoc	Leuconostoc mesenteroides	0.378001263137575	1906364	65	Leuconostoc mesenteroides	genomic DNA	LbT16	48	439	1038
GCF_001188985.1	620519	498925	147308	597272.116	Huazhong Agriculture University	2015-07-30	Scaffold	Lactobacillaceae	Lactiplantibacillus	Lactiplantibacillus pentosus	0.4619111605715841	3716548	19	Lactiplantibacillus pentosus	genomic DNA	FL0421	12	916	1355
GCF_001189855.1	51208	29618	13973	58251.715	ChunLab, Inc	2015-07-31	Contig	Lactobacillaceae	Lactobacillus	Lactobacillus delbrueckii	0.4953638306349379	1877412	85	Lactobacillus delbrueckii	genomic DNA	JCM 15610	22	540	1094
GCF_001190005.1	121749	77637	30280	173261.026	ChunLab, Inc	2015-07-31	Contig	Lactobacillaceae	Lactobacillus	Lactobacillus delbrueckii	0.5009512852503749	1945263	32	Lactobacillus delbrueckii	genomic DNA	JCM 17838	25	523	1131
GCF_001191565.1	2770411	2770411	2770411	2585087.343	China Agricultural University	2015-08-03	Complete Genome	Lactobacillaceae	Lacticaseibacillus	Lacticaseibacillus paracasei	0.4630586339233194	2973347	5	Lacticaseibacillus paracasei	genomic DNA	CAUH35	17	716	1324
GCF_001244395.1	3076437	3076437	3076437	3076437.0	China Agricultural University	2015-08-05	Complete Genome	Lactobacillaceae	Lacticaseibacillus	Lacticaseibacillus paracasei	0.4634718669681843	3076437	1	Lacticaseibacillus paracasei	genomic DNA	L9	17	818	1366
GCF_001267905.1	149697	94023	54556	174491.008	China Agricultural University	2015-08-17	Scaffold	Lactobacillaceae	Lactiplantibacillus	Lactiplantibacillus plantarum	0.4450386758195294	3216480	45	Lactiplantibacillus plantarum	genomic DNA	L31-1	12	882	1346
GCF_001272315.2	3156839	3156839	3156839	3046699.629	Acadamy of Military Medical Sciences	2017-07-05	Complete Genome	Lactobacillaceae	Lactiplantibacillus	Lactiplantibacillus plantarum	0.4444301195238111	3273239	3	Lactiplantibacillus plantarum	genomic DNA	CGMCC 1.557	12	880	1344
GCF_001273585.1	116595	58084	21109	107695.928	Seoul National University	2015-08-21	Contig	Lactobacillaceae	Lactiplantibacillus	Lactiplantibacillus plantarum	0.4498940954301897	3204772	101	Lactiplantibacillus plantarum	genomic DNA	SNU.Lp177	14	833	1323
GCF_001278015.1	3237652	3237652	3237652	3237652.0	Chinese National Human Genome Center at Shanghai	2015-09-02	Complete Genome	Lactobacillaceae	Lactiplantibacillus	Lactiplantibacillus plantarum	0.4465909245341994	3237652	1	Lactiplantibacillus plantarum	genomic DNA	5-2	12	886	1341
GCF_001296095.1	3198337	3198337	3198337	3198337.0	Jiangnan University	2015-09-22	Complete Genome	Lactobacillaceae	Lactiplantibacillus	Lactiplantibacillus plantarum	0.4465558194774346	3198337	1	Lactiplantibacillus plantarum	genomic DNA	ZS2058	12	900	1356
GCF_001302645.1	3067675	3067675	3067675	2768423.415	CSIR-Institute of Himalayan Bioresource Technology	2015-09-29	Complete Genome	Lactobacillaceae	Lactiplantibacillus	Lactiplantibacillus plantarum	0.4431097900613353	3405709	11	Lactiplantibacillus plantarum	genomic DNA	HFC8	9	852	1323
GCF_001307325.1	808626	476828	425180	1023902.73	Institute of Functional Genomics Lyon (IGFL)	2015-10-06	Contig	Lactobacillaceae	Lactiplantibacillus	Lactiplantibacillus plantarum	0.4421108702745337	3503067	13	Lactiplantibacillus plantarum	genomic DNA	WJL	12	899	1347
GCF_001308145.2	2466961	2466961	2466961	2362248.544	CSIR-Institute of Himalayan Bioresource Technology	2015-10-08	Complete Genome	Lactobacillaceae	Weissella	Weissella cibaria	0.4473259622512977	2577731	7	Weissella cibaria	genomic DNA	CH2	51	467	1046
GCF_001308285.1	2160583	2160583	2160583	2160583.0	China Agricultural University	2015-10-08	Complete Genome	Lactobacillaceae	Lactobacillus	Lactobacillus helveticus	0.3680969442044114	2160583	1	Lactobacillus helveticus	genomic DNA	CAUH18	25	575	1128
GCF_001308305.1	1956412	1275359	1275359	1687646.957	Institute of Functional Genomics Lyon (IGFL)	2015-10-08	Contig	Lactobacillaceae	Lactiplantibacillus	Lactiplantibacillus plantarum	0.4450259625449946	3231771	2	Lactiplantibacillus plantarum	genomic DNA	Nizo2877	12	888	1339
GCF_001314245.2	2317164	2317164	2317164	2261448.171	CSIR-Institute of Himalayan Bioresource Technology	2015-10-14	Complete Genome	Lactobacillaceae	Lactobacillus	Lactobacillus helveticus	0.3676307972689703	2374782	6	Lactobacillus gallinarum	genomic DNA	HFD4	49	538	1120
GCF_001331925.2	3141590	3141590	3141590	3141590.0	Nanchang University	2018-10-18	Complete Genome	Lactobacillaceae	Lactiplantibacillus	Lactiplantibacillus plantarum	0.4468402942459073	3141590	1	Lactiplantibacillus plantarum	genomic DNA	WLPL04	12	867	1326
GCF_001368735.1	2994737	2994737	2994737	2971380.492	BIOPOLIS	2015-04-20	Scaffold	Lactobacillaceae	Lacticaseibacillus	Lacticaseibacillus rhamnosus	0.4625784054780796	3018284	62	Lacticaseibacillus rhamnosus	genomic DNA	BPL15	17	778	1343
GCF_001368755.1	55702	31430	20918	70939.377	VRIJE UNIVERSITEIT BRUSSEL	2015-03-19	Contig	Lactobacillaceae	Limosilactobacillus	Limosilactobacillus fermentum	0.5208079540280803	1950408	73	Limosilactobacillus fermentum	genomic DNA	222	21	660	1241
GCF_001368775.1	92828	44314	28721	117209.213	VRIJE UNIVERSITEIT BRUSSEL	2015-03-19	Contig	Lactobacillaceae	Lactiplantibacillus	Lactiplantibacillus plantarum	0.4436380483215407	3224773	67	Lactiplantibacillus plantarum	genomic DNA	80	12	869	1337
GCF_001411765.2	1739283	1739283	1739283	1655014.663	WIKIM	2016-06-08	Complete Genome	Lactobacillaceae	Pediococcus	Pediococcus pentosaceus	0.372880031945304	1830629	4	Pediococcus pentosaceus	genomic DNA	wikim20	55	485	1125
GCF_001433755.1	162763	110318	48077	167456.557	Shanghai Majorbio	2015-11-06	Scaffold	Lactobacillaceae	Lactiplantibacillus	Lactiplantibacillus pentosus	0.4607985020718506	3647705	60	Lactiplantibacillus pentosus	genomic DNA	DSM 20314	12	893	1348
GCF_001433855.1	465279	394717	148114	440831.878	Shanghai Majorbio	2015-11-06	Scaffold	Lactobacillaceae	Levilactobacillus	Levilactobacillus brevis	0.45922306398463	2474438	11	Levilactobacillus brevis	genomic DNA	DSM 20054	19	668	1272
GCF_001433895.1	167501	87098	58790	194543.635	Shanghai Majorbio	2015-11-06	Scaffold	Lactobacillaceae	Lactobacillus	Lactobacillus acidophilus	0.3458275994949957	1954043	30	Lactobacillus acidophilus	genomic DNA	DSM 20079	51	574	1073
GCF_001433975.1	200944	157661	45362	196331.628	Shanghai Majorbio	2015-11-06	Contig	Lactobacillaceae	Lactobacillus	Lactobacillus johnsonii	0.3443331891819966	1773599	37	Lactobacillus johnsonii	genomic DNA	ATCC 33200	52	517	1018
GCF_001434065.1	238265	80063	46842	249734.797	Shanghai Majorbio	2015-11-06	Contig	Lactobacillaceae	Latilactobacillus	Latilactobacillus sakei	0.4106623572898459	1910253	42	Latilactobacillus sakei	genomic DNA	DSM 20017	36	550	1143
GCF_001434175.1	176138	94571	50166	201048.716	Shanghai Majorbio	2015-11-06	Scaffold	Lactobacillaceae	Lactiplantibacillus	Lactiplantibacillus plantarum	0.4448165339890087	3208905	48	Lactiplantibacillus plantarum	genomic DNA	CGMCC 1.2437	12	888	1339
GCF_001434615.1	56054	21288	8986	51871.752	Shanghai Majorbio	2015-11-06	Scaffold	Lactobacillaceae	Limosilactobacillus	Limosilactobacillus reuteri	0.3862474559110679	1935860	150	Limosilactobacillus reuteri	genomic DNA	DSM 20016	16	613	1251
GCF_001435015.1	305969	43017	26795	194999.799	Shanghai Majorbio	2015-11-06	Contig	Lactobacillaceae	Lactobacillus	Lactobacillus iners	0.3251873337977071	1267657	58	Lactobacillus iners	genomic DNA	DSM 13335	81	362	881
GCF_001435315.1	200121	64525	38417	226806.736	Shanghai Majorbio	2015-11-06	Scaffold	Lactobacillaceae	Lentilactobacillus	Lentilactobacillus parabuchneri	0.434318954303382	2566098	50	Lentilactobacillus parabuchneri	genomic DNA	DSM 5707	10	732	1319
GCF_001435405.1	149321	89280	58221	160800.066	Shanghai Majorbio	2015-11-06	Scaffold	Lactobacillaceae	Lacticaseibacillus	Lacticaseibacillus rhamnosus	0.4656673105921503	2949099	38	Lacticaseibacillus rhamnosus	genomic DNA	DSM 20021	17	779	1344
GCF_001435715.1	108226	47706	25850	135350.078	Shanghai Majorbio	2015-11-06	Scaffold	Lactobacillaceae	Latilactobacillus	Latilactobacillus sakei	0.4102097618910906	1985394	65	Latilactobacillus sakei	genomic DNA	DSM 15831	34	561	1158
GCF_001435795.1	51275	28918	9334	56219.188	Shanghai Majorbio	2015-11-06	Scaffold	Lactobacillaceae	Lactobacillus	Lactobacillus delbrueckii	0.495663703897676	1863572	139	Lactobacillus delbrueckii	genomic DNA	DSM 15996	27	536	1096
GCF_001435955.1	80533	45580	25724	109345.295	Shanghai Majorbio	2015-11-06	Contig	Lactobacillaceae	Ligilactobacillus	Ligilactobacillus salivarius	0.3249519192212654	1982601	62	Ligilactobacillus salivarius	genomic DNA	DSM 20555	8	572	1191
GCF_001436385.1	57042	24378	11219	77235.412	Shanghai Majorbio	2015-11-06	Contig	Lactobacillaceae	Lacticaseibacillus	Lacticaseibacillus paracasei	0.4649584328459456	2881963	170	Lacticaseibacillus paracasei	genomic DNA	DSM 5622	17	755	1346
GCF_001436795.1	405421	302624	127230	388382.288	Shanghai Majorbio	2015-11-06	Contig	Lactobacillaceae	Pediococcus	Pediococcus acidilactici	0.42134625795171	1928516	18	Pediococcus acidilactici	genomic DNA	AS1.2696	49	500	1113
GCF_001436855.1	263553	110636	52790	249599.349	Shanghai Majorbio	2015-11-06	Scaffold	Lactobacillaceae	Lactiplantibacillus	Lactiplantibacillus plantarum	0.4422294900866329	3439800	90	Lactiplantibacillus plantarum	genomic DNA	DSM 13273	12	902	1348
GCF_001437115.1	318866	140119	75377	276293.289	Shanghai Majorbio	2015-11-06	Scaffold	Lactobacillaceae	Pediococcus	Pediococcus acidilactici	0.4212762120653047	2040711	31	Pediococcus acidilactici	genomic DNA	DSM 19927	45	526	1127
GCF_001437195.1	71152	33694	12271	137229.605	Shanghai Majorbio	2015-11-06	Scaffold	Lactobacillaceae	Lactobacillus	Lactobacillus delbrueckii	0.4939418047035956	1758527	80	Lactobacillus delbrueckii	genomic DNA	DSM 20081	40	527	1088
GCF_001437285.1	295919	123578	59089	241880.302	Shanghai Majorbio	2015-11-06	Contig	Lactobacillaceae	Pediococcus	Pediococcus pentosaceus	0.3725040327541267	1739506	28	Pediococcus pentosaceus	genomic DNA	DSM 20336	41	476	1115
GCF_001437335.1	114011	42353	14523	135406.687	Shanghai Majorbio	2015-11-06	Scaffold	Lactobacillaceae	Lentilactobacillus	Lentilactobacillus parabuchneri	0.434815345435685	2595143	174	Lentilactobacillus parabuchneri	genomic DNA	DSM 15352	10	724	1311
GCF_001437485.1	64087	23232	12458	60268.283	Shanghai Majorbio	2015-11-06	Scaffold	Lactobacillaceae	Lactobacillus	Lactobacillus delbrueckii	0.5030361757105943	1749240	134	Lactobacillus delbrueckii	genomic DNA	DSM 26046	25	496	1097
GCF_001444495.1	857574	172696	126754	629637.509	CERELA-CONICET	2015-11-17	Contig	Lactobacillaceae	Lactiplantibacillus	Lactiplantibacillus plantarum	0.4455198977973393	3228096	14	Lactiplantibacillus plantarum	genomic DNA	CRL 1506	12	883	1340
GCF_001461015.1	55717	39145	23271	64901.28	Shin's Lab., Kyungpook National University	2015-12-04	Contig	Lactobacillaceae	Pediococcus	Pediococcus acidilactici	0.4203185379855891	1980172	59	Pediococcus acidilactici	genomic DNA	S1	50	518	1129
GCF_001469145.1	69766	33145	20419	90400.873	Radboudumc	2015-12-17	Scaffold	Lactobacillaceae	Lactiplantibacillus	Lactiplantibacillus plantarum	0.4445810335022984	3262015	115	Lactiplantibacillus plantarum	genomic DNA	SF2A35B	12	848	1330
GCF_001484005.1	3261418	3261418	3261418	3202255.952	ZHE JIANG GONG SHANG UNIVERSITY	2016-01-04	Complete Genome	Lactobacillaceae	Lactiplantibacillus	Lactiplantibacillus plantarum	0.4446554328151025	3322458	3	Lactiplantibacillus plantarum	genomic DNA	LZ95	12	894	1342
GCF_001510975.1	115532	47958	19231	131705.452	INRA GRIGNON	2016-01-03	Contig	Lactobacillaceae	Lactobacillus	Lactobacillus delbrueckii	0.4983511735764544	1757917	44	Lactobacillus delbrueckii	genomic DNA	CFL1	29	511	1079
GCF_001514415.1	2918888	2918888	2918888	2918888.0	Beijing University of Agriculture	2016-01-14	Complete Genome	Lactobacillaceae	Lacticaseibacillus	Lacticaseibacillus paracasei	0.465961009809215	2918888	1	Lacticaseibacillus paracasei	genomic DNA	KL1	17	757	1350
GCF_001515385.1	66337	29562	16221	86729.878	Kyushu University	2015-11-21	Contig	Lactobacillaceae	Leuconostoc	Leuconostoc mesenteroides	0.37709248859459	2004312	69	Leuconostoc mesenteroides	genomic DNA	406	57	455	1072
GCF_001536305.1	1965841	1965841	1965841	1885699.176	UNIVERSITY OF HELSINKI	2016-01-19	Complete Genome	Lactobacillaceae	Leuconostoc	Leuconostoc inhae	0.368524507346645	2050732	4	Leuconostoc gelidum	genomic DNA	LEKG1	52	443	1027
GCF_001540885.1	98070	54875	19135	118974.92	Geneva University Hospitals	2016-01-25	Contig	Lactobacillaceae	Lacticaseibacillus	Lacticaseibacillus paracasei	0.465278820376252	2924051	86	Lacticaseibacillus paracasei	genomic DNA	Lc1542	17	815	1371
GCF_001540905.1	120479	69704	31340	126933.846	Geneva University Hospitals	2016-01-25	Contig	Lactobacillaceae	Levilactobacillus	Levilactobacillus brevis	0.458866217986433	2439005	50	Levilactobacillus brevis	genomic DNA	Lb1595	19	633	1255
GCF_001540925.1	276804	153991	126549	340642.02	Geneva University Hospitals	2016-01-25	Contig	Lactobacillaceae	Lactiplantibacillus	Lactiplantibacillus plantarum	0.4442552430380821	3298660	27	Lactiplantibacillus plantarum	genomic DNA	Lp1610	14	880	1337
GCF_001540965.1	327607	175263	67307	396183.21	Geneva University Hospitals	2016-01-25	Contig	Lactobacillaceae	Lactiplantibacillus	Lactiplantibacillus plantarum	0.4444484218582203	3240520	25	Lactiplantibacillus plantarum	genomic DNA	Lp1612	14	876	1341
GCF_001541125.1	446287	242731	88812	432961.779	University of Wuerzburg	2016-01-26	Scaffold	Lactobacillaceae	Leuconostoc	Leuconostoc mesenteroides	0.3672539544872589	1815975	11	Leuconostoc mesenteroides	genomic DNA	GL1	50	431	1054
GCF_001541385.1	66007	30550	16363	74236.01	Vaginal Microbiome Consortium	2016-01-26	Contig	Lactobacillaceae	Lactobacillus	Lactobacillus crispatus	0.365580979557685	2201463	91	Lactobacillus crispatus	genomic DNA	VMC3	51	605	1093
GCF_001541605.1	78576	38137	12185	81503.283	Helsinki University	2016-01-26	Contig	Lactobacillaceae	Levilactobacillus	Levilactobacillus brevis	0.4559171192375587	2591675	123	Levilactobacillus brevis	genomic DNA	D6	19	669	1272
GCF_001546525.1	56307	34406	15817	63148.189	The Genome Institute at Washington University	2016-02-02	Scaffold	Lactobacillaceae	Lactobacillus	Lactobacillus gasseri	0.3491051225102536	1914452	64	Lactobacillus gasseri	genomic DNA	PSS7772D	59	505	1004
GCF_001567095.1	1243967	434354	342795	905060.142	University of Illinois	2016-02-24	Contig	Lactobacillaceae	Lactobacillus	Lactobacillus crispatus	0.3680053855327757	2048451	7	Lactobacillus crispatus	genomic DNA	JCM 5810	51	544	1052
GCF_001570665.1	74737	37408	20420	102546.598	Kyushu University	2015-11-21	Contig	Lactobacillaceae	Leuconostoc	Leuconostoc mesenteroides	0.3772090302821311	2032849	58	Leuconostoc mesenteroides	genomic DNA	213M0	48	447	1057
GCF_001572665.1	94865	62495	27172	126827.724	Jilin University	2016-02-24	Contig	Lactobacillaceae	Lactobacillus	Lactobacillus johnsonii	0.34232232303986	2064674	49	Lactobacillus johnsonii	genomic DNA	W1	60	501	1001
GCF_001579105.1	359441	152087	64464	305115.536	University of Kaiserslautern	2016-03-02	Scaffold	Lactobacillaceae	Weissella	Weissella cibaria	0.4228591322224584	2544961	153	Weissella sp.	genomic DNA	DD23	77	439	1033
GCF_001581895.1	2952218	2952218	2952218	2952218.0	Beijing University of Agricultrue	2016-03-08	Complete Genome	Lactobacillaceae	Lactiplantibacillus	Lactiplantibacillus plantarum	0.449337413429496	2952218	1	Lactiplantibacillus plantarum	genomic DNA	Zhang-LL	12	823	1311
GCF_001583825.1	1986568	1986568	1986568	1986568.0	State Key Laboratory of Dairy Biotechnology	2016-03-09	Complete Genome	Lactobacillaceae	Leuconostoc	Leuconostoc mesenteroides	0.3776120424772774	1986568	1	Leuconostoc mesenteroides	genomic DNA	BD3749	57	457	1073
GCF_001590655.1	2903890	2903890	2903890	2903890.0	The University of Hong Kong	2016-03-14	Chromosome	Lactobacillaceae	Lacticaseibacillus	Lacticaseibacillus rhamnosus	0.4668678910013809	2903890	1	Lacticaseibacillus rhamnosus	genomic DNA	ASCC 290	17	781	1345
GCF_001591845.1	242421	167336	64086	445542.87	National Institute of Technology and Evaluation	2016-02-27	Contig	Lactobacillaceae	Lactobacillus	Lactobacillus acidophilus	0.3458916755401033	1955274	18	Lactobacillus acidophilus	genomic DNA	NBRC 13951	51	573	1074
GCF_001591885.1	64874	34149	15688	91797.452	National Institute of Technology and Evaluation	2016-02-27	Contig	Lactobacillaceae	Lentilactobacillus	Lentilactobacillus parabuchneri	0.4344326855548344	2554474	98	Lentilactobacillus parabuchneri	genomic DNA	NBRC 107865	10	730	1317
GCF_001593065.1	116042	64511	37221	126116.47	Kyunghee University	2016-03-16	Contig	Lactobacillaceae	Latilactobacillus	Latilactobacillus sakei	0.4099149195076702	2005160	44	Latilactobacillus sakei	genomic DNA	FBL1	34	547	1142
GCF_001596095.1	3262611	3262611	3262611	3262611.0	Chonbuk National University	2016-03-22	Complete Genome	Lactobacillaceae	Lactiplantibacillus	Lactiplantibacillus plantarum	0.4447827215687068	3262611	1	Lactiplantibacillus plantarum	genomic DNA	JBE245	12	873	1333
GCF_001596195.1	235913	144467	50176	252549.615	National Centre for Cell Science Pune	2016-03-23	Contig	Lactobacillaceae	Lactiplantibacillus	Lactiplantibacillus plantarum	0.439934031956705	3603563	121	Lactiplantibacillus plantarum	genomic DNA	E2C2	16	878	1337
GCF_001597605.1	256152	144467	37828	277139.967	National Centre for Cell Science Pune	2016-03-25	Contig	Lactobacillaceae	Lactiplantibacillus	Lactiplantibacillus plantarum	0.4397590928001133	3615168	121	Lactiplantibacillus plantarum	genomic DNA	E2C5	16	878	1337
GCF_001614295.1	90005	48499	24291	101543.402	Kyunghee University	2016-04-08	Contig	Lactobacillaceae	Weissella	Weissella cibaria	0.4491998853129426	2319355	39	Weissella cibaria	genomic DNA	FBL5	43	465	1024
GCF_001617525.2	3254946	3254946	3254946	3235456.138	China Agricultural University	2018-07-10	Complete Genome	Lactobacillaceae	Lactiplantibacillus	Lactiplantibacillus plantarum	0.4452178368939652	3274606	4	Lactiplantibacillus plantarum	genomic DNA	CAUH2	12	888	1341
GCF_001618285.1	1762881	1762881	1762881	1756957.131	university of milan	2016-04-11	Scaffold	Lactobacillaceae	Oenococcus	Oenococcus oeni	0.377859451489603	1768827	13	Oenococcus oeni	genomic DNA	DSPZS12	69	427	1007
GCF_001618905.1	2234097	2234097	2234097	2234097.0	Institute of Animal Husbandry and Veterinary Medicine	2016-04-12	Complete Genome	Lactobacillaceae	Limosilactobacillus	Limosilactobacillus reuteri	0.3865575218981091	2234097	1	Limosilactobacillus reuteri	genomic DNA	ZLR003	17	619	1257
GCF_001619265.1	113845	51038	33507	120389.117	NIZO food research	2016-04-13	Scaffold	Lactobacillaceae	Lactiplantibacillus	Lactiplantibacillus plantarum	0.4452912239133733	3183959	57	Lactiplantibacillus plantarum	genomic DNA	FBR5	12	879	1339
GCF_001619275.1	97859	45095	23395	139564.747	NIZO food research	2016-04-13	Scaffold	Lactobacillaceae	Lactiplantibacillus	Lactiplantibacillus plantarum	0.4432909235078783	3276442	85	Lactiplantibacillus plantarum	genomic DNA	FBR4	12	864	1335
GCF_001619295.1	133604	54532	38296	184989.98	NIZO food research	2016-04-13	Scaffold	Lactobacillaceae	Lactiplantibacillus	Lactiplantibacillus plantarum	0.4435657390301928	3332807	76	Lactiplantibacillus plantarum	genomic DNA	FBR6	12	895	1351
GCF_001624905.1	102307	39537	18938	163582.6	Chr. Hansen A/S	2016-04-20	Contig	Lactobacillaceae	Lactobacillus	Lactobacillus delbrueckii	0.4987729191009077	1790428	59	Lactobacillus delbrueckii	genomic DNA	Lb1-WT	26	528	1077
GCF_001624925.1	105112	38361	18956	161473.682	Chr. Hansen A/S	2016-04-20	Scaffold	Lactobacillaceae	Lactobacillus	Lactobacillus delbrueckii	0.4981836629521187	1742518	56	Lactobacillus delbrueckii	genomic DNA	Lb1-GS-1	27	527	1077
GCF_001633245.1	216237	141323	92924	261073.74	Institute of Functional Genomics Lyon (IGFL)	2016-04-28	Contig	Lactobacillaceae	Lactiplantibacillus	Lactiplantibacillus plantarum	0.4428327692003367	3452791	37	Lactiplantibacillus plantarum	genomic DNA	ER	12	910	1345
GCF_001633285.1	124908	72013	27429	139361.126	Institute of Functional Genomics Lyon (IGFL)	2016-04-28	Contig	Lactobacillaceae	Lactiplantibacillus	Lactiplantibacillus plantarum	0.4454351866082655	3194687	83	Lactiplantibacillus plantarum	genomic DNA	CNW10	12	880	1334
GCF_001633325.1	225217	111151	51192	278818.289	Institute of Functional Genomics Lyon (IGFL)	2016-04-28	Contig	Lactobacillaceae	Lactiplantibacillus	Lactiplantibacillus plantarum	0.4418013169303756	3386056	70	Lactiplantibacillus plantarum	genomic DNA	Nizo2484	12	901	1339
GCF_001633335.1	225214	113890	53327	285103.939	Institute of Functional Genomics Lyon (IGFL)	2016-04-28	Contig	Lactobacillaceae	Lactiplantibacillus	Lactiplantibacillus plantarum	0.4425957553682046	3348559	62	Lactiplantibacillus plantarum	genomic DNA	Nizo2485	12	901	1339
GCF_001633355.1	173445	78078	46033	182723.606	Institute of Functional Genomics Lyon (IGFL)	2016-04-28	Contig	Lactobacillaceae	Lactiplantibacillus	Lactiplantibacillus plantarum	0.4445507036569819	3303243	57	Lactiplantibacillus plantarum	genomic DNA	Nizo2494	12	900	1342
GCF_001633385.1	419200	253082	92815	354741.124	Institute of Functional Genomics Lyon (IGFL)	2016-04-28	Contig	Lactobacillaceae	Lactiplantibacillus	Lactiplantibacillus plantarum	0.4460201985890553	3179430	30	Lactiplantibacillus plantarum	genomic DNA	Nizo2726	12	897	1343
GCF_001633405.1	214715	97595	50108	283465.96	Institute of Functional Genomics Lyon (IGFL)	2016-04-28	Contig	Lactobacillaceae	Lactiplantibacillus	Lactiplantibacillus plantarum	0.4422229052618501	3412849	59	Lactiplantibacillus plantarum	genomic DNA	Nizo2535	12	898	1344
GCF_001633415.1	226018	95475	57087	266851.869	Institute of Functional Genomics Lyon (IGFL)	2016-04-28	Contig	Lactobacillaceae	Lactiplantibacillus	Lactiplantibacillus plantarum	0.4433120954396399	3346534	49	Lactiplantibacillus plantarum	genomic DNA	Nizo2741	12	883	1336
GCF_001633435.1	246355	141729	32027	341191.833	Institute of Functional Genomics Lyon (IGFL)	2016-04-28	Contig	Lactobacillaceae	Lactiplantibacillus	Lactiplantibacillus plantarum	0.4459596429369386	3128523	56	Lactiplantibacillus plantarum	genomic DNA	Nizo2753	12	845	1331
GCF_001633485.1	65398	36937	19217	89762.909	Institute of Functional Genomics Lyon (IGFL)	2016-04-28	Contig	Lactobacillaceae	Lactiplantibacillus	Lactiplantibacillus plantarum	0.4447549415858078	3150861	124	Lactiplantibacillus plantarum	genomic DNA	Nizo2757	13	850	1318
GCF_001633495.1	96324	55085	28078	106488.293	Institute of Functional Genomics Lyon (IGFL)	2016-04-28	Contig	Lactobacillaceae	Lactiplantibacillus	Lactiplantibacillus plantarum	0.4443763203857301	3169055	90	Lactiplantibacillus plantarum	genomic DNA	Nizo2766	12	852	1319
GCF_001633505.1	358813	247362	92816	319667.667	Institute of Functional Genomics Lyon (IGFL)	2016-04-28	Contig	Lactobacillaceae	Lactiplantibacillus	Lactiplantibacillus plantarum	0.4449811234729729	3246095	62	Lactiplantibacillus plantarum	genomic DNA	Nizo2830	12	900	1343
GCF_001633545.1	175047	75405	30716	169451.941	Institute of Functional Genomics Lyon (IGFL)	2016-04-28	Contig	Lactobacillaceae	Lactiplantibacillus	Lactiplantibacillus plantarum	0.4444859235573225	3372514	89	Lactiplantibacillus plantarum	genomic DNA	Nizo2802	9	884	1339
GCF_001633565.1	128956	88496	39315	148147.113	Institute of Functional Genomics Lyon (IGFL)	2016-04-28	Contig	Lactobacillaceae	Lactiplantibacillus	Lactiplantibacillus plantarum	0.4443426726957961	3248009	78	Lactiplantibacillus plantarum	genomic DNA	Nizo2801	12	883	1339
GCF_001633575.1	125805	52556	27178	130830.652	Institute of Functional Genomics Lyon (IGFL)	2016-04-28	Contig	Lactobacillaceae	Lactiplantibacillus	Lactiplantibacillus plantarum	0.4428898087034343	3352125	110	Lactiplantibacillus plantarum	genomic DNA	Nizo2814	12	887	1339
GCF_001633595.1	358813	197568	80710	313249.113	Institute of Functional Genomics Lyon (IGFL)	2016-04-28	Contig	Lactobacillaceae	Lactiplantibacillus	Lactiplantibacillus plantarum	0.4452638688596411	3232079	31	Lactiplantibacillus plantarum	genomic DNA	Nizo2831	12	898	1342
GCF_001633605.1	250315	147897	59928	259380.18	Institute of Functional Genomics Lyon (IGFL)	2016-04-28	Contig	Lactobacillaceae	Lactiplantibacillus	Lactiplantibacillus plantarum	0.4455684778102454	3188814	39	Lactiplantibacillus plantarum	genomic DNA	Nizo2806	12	878	1331
GCF_001633645.1	416669	243790	74669	357488.428	Institute of Functional Genomics Lyon (IGFL)	2016-04-28	Contig	Lactobacillaceae	Lactiplantibacillus	Lactiplantibacillus plantarum	0.4447931136014376	3223049	37	Lactiplantibacillus plantarum	genomic DNA	Nizo2855	12	888	1340
GCF_001633665.1	187092	119707	44678	237900.788	Institute of Functional Genomics Lyon (IGFL)	2016-04-28	Contig	Lactobacillaceae	Lactiplantibacillus	Lactiplantibacillus plantarum	0.4412665158333215	3469171	78	Lactiplantibacillus plantarum	genomic DNA	Nizo2891	12	904	1344
GCF_001633675.1	182322	84016	50240	211856.465	Institute of Functional Genomics Lyon (IGFL)	2016-04-28	Contig	Lactobacillaceae	Lactiplantibacillus	Lactiplantibacillus plantarum	0.4436734537614231	3291148	65	Lactiplantibacillus plantarum	genomic DNA	Nizo2889	12	885	1337
GCF_001633685.1	73483	51396	13069	96192.639	Institute of Functional Genomics Lyon (IGFL)	2016-04-28	Contig	Lactobacillaceae	Lactiplantibacillus	Lactiplantibacillus plantarum	0.4437488924778472	3267429	154	Lactiplantibacillus plantarum	genomic DNA	Nizo3400	13	872	1335
GCF_001633725.1	349001	146232	76998	340881.583	Institute of Functional Genomics Lyon (IGFL)	2016-04-28	Contig	Lactobacillaceae	Lactiplantibacillus	Lactiplantibacillus plantarum	0.4445678232519701	3296082	52	Lactiplantibacillus plantarum	genomic DNA	Nizo3894	12	906	1342
GCF_001633765.1	465545	252664	161047	474276.936	Institute of Functional Genomics Lyon (IGFL)	2016-04-28	Contig	Lactobacillaceae	Lactiplantibacillus	Lactiplantibacillus plantarum	0.4440881711691742	3324851	45	Lactiplantibacillus plantarum	genomic DNA	Nizo3892	12	899	1343
GCF_001633805.1	78148	45890	24187	98045.005	Institute of Functional Genomics Lyon (IGFL)	2016-04-28	Contig	Lactobacillaceae	Lactiplantibacillus	Lactiplantibacillus plantarum	0.4456400667846462	2997695	87	Lactiplantibacillus plantarum	genomic DNA	Nizo2256	12	810	1292
GCF_001634455.1	78213	50987	17876	89076.326	ICAR-National Research Centre on Camel	2016-04-30	Contig	Lactobacillaceae	Pediococcus	Pediococcus acidilactici	0.4253071240687716	1785679	60	Pediococcus acidilactici	genomic DNA	NRCC1	51	489	1081
GCF_001638245.1	58553	28723	13238	69794.677	ICAR-National Research Centre on Camel	2016-05-06	Contig	Lactobacillaceae	Pediococcus	Pediococcus acidilactici	0.4253862251320109	1784322	75	Pediococcus acidilactici	genomic DNA	NRCC3	56	493	1085
GCF_001639165.1	89054	21322	10360	131217.405	Nanjing Agricultural University	2016-04-29	Contig	Lactobacillaceae	Lactobacillus	Lactobacillus acidophilus	0.3458932237666964	1951689	74	Lactobacillus acidophilus	genomic DNA	WG-LB-IV	51	563	1073
GCF_001639425.1	70844	44064	24187	93855.603	Institute of Functional Genomics Lyon (IGFL)	2016-04-28	Contig	Lactobacillaceae	Lactiplantibacillus	Lactiplantibacillus plantarum	0.4454300989327576	3034081	100	Lactiplantibacillus plantarum	genomic DNA	Nizo1838	9	822	1295
GCF_001639445.1	163709	90516	41448	190015.944	Institute of Functional Genomics Lyon (IGFL)	2016-04-28	Contig	Lactobacillaceae	Lactiplantibacillus	Lactiplantibacillus plantarum	0.450712318440516	3196955	72	Lactiplantibacillus plantarum	genomic DNA	Nizo1839	12	850	1332
GCF_001639455.1	56141	29732	13331	73980.105	Institute of Functional Genomics Lyon (IGFL)	2016-04-28	Contig	Lactobacillaceae	Lactiplantibacillus	Lactiplantibacillus plantarum	0.448973293138852	3204420	189	Lactiplantibacillus plantarum	genomic DNA	Nizo1840	12	845	1325
GCF_001639485.1	96205	52867	32022	98377.728	Institute of Functional Genomics Lyon (IGFL)	2016-04-28	Contig	Lactobacillaceae	Lactiplantibacillus	Lactiplantibacillus plantarum	0.4450360727801526	3243027	96	Lactiplantibacillus plantarum	genomic DNA	Nizo2029	13	886	1350
GCF_001639505.1	68107	37269	13134	104671.198	Institute of Functional Genomics Lyon (IGFL)	2016-04-28	Contig	Lactobacillaceae	Lactiplantibacillus	Lactiplantibacillus plantarum	0.4440119898956428	3156658	145	Lactiplantibacillus plantarum	genomic DNA	Nizo2257	11	845	1329
GCF_001639525.1	68439	37809	13452	105814.209	Institute of Functional Genomics Lyon (IGFL)	2016-04-28	Contig	Lactobacillaceae	Lactiplantibacillus	Lactiplantibacillus plantarum	0.4442478294373862	3131331	142	Lactiplantibacillus plantarum	genomic DNA	Nizo2258	11	842	1330
GCF_001639545.1	201469	71531	20404	204350.741	Institute of Functional Genomics Lyon (IGFL)	2016-04-28	Contig	Lactobacillaceae	Lactiplantibacillus	Lactiplantibacillus plantarum	0.442788442199044	3430618	109	Lactiplantibacillus plantarum	genomic DNA	Nizo2259	12	904	1347
GCF_001639565.1	238084	173158	77563	280238.338	Institute of Functional Genomics Lyon (IGFL)	2016-04-28	Contig	Lactobacillaceae	Lactiplantibacillus	Lactiplantibacillus plantarum	0.4444274598845506	3310196	42	Lactiplantibacillus plantarum	genomic DNA	Nizo2260	12	888	1342
GCF_001639585.1	349001	146294	80760	348515.436	Institute of Functional Genomics Lyon (IGFL)	2016-04-28	Contig	Lactobacillaceae	Lactiplantibacillus	Lactiplantibacillus plantarum	0.4454150505857022	3219981	33	Lactiplantibacillus plantarum	genomic DNA	Nizo2262	12	893	1342
GCF_001639595.1	271383	130594	65868	229435.053	Institute of Functional Genomics Lyon (IGFL)	2016-04-28	Contig	Lactobacillaceae	Lactiplantibacillus	Lactiplantibacillus plantarum	0.4447186373115639	3259263	40	Lactiplantibacillus plantarum	genomic DNA	Nizo2263	12	880	1347
GCF_001639625.1	274446	187921	90878	265080.552	Institute of Functional Genomics Lyon (IGFL)	2016-04-28	Contig	Lactobacillaceae	Lactiplantibacillus	Lactiplantibacillus plantarum	0.4534681238379663	3087260	32	Lactiplantibacillus plantarum	genomic DNA	Nizo2264	12	862	1343
GCF_001639645.1	193824	77564	46033	192170.708	Institute of Functional Genomics Lyon (IGFL)	2016-04-28	Contig	Lactobacillaceae	Lactiplantibacillus	Lactiplantibacillus plantarum	0.4437027030021811	3339139	73	Lactiplantibacillus plantarum	genomic DNA	Nizo2457	12	900	1342
GCF_001643065.1	194836	102984	59181	276132.11	Instituto Nacional de Tecnologia Agropecuaria	2016-05-13	Contig	Lactobacillaceae	Lactiplantibacillus	Lactiplantibacillus plantarum	0.4443097092995753	3297828	61	Lactiplantibacillus plantarum	genomic DNA	UC8491	12	888	1333
GCF_001645615.1	89179	56178	26997	110264.315	Vavilov Institute of General Genetics	2016-05-17	Contig	Lactobacillaceae	Lacticaseibacillus	Lacticaseibacillus rhamnosus	0.4675209481515643	3053014	72	Lacticaseibacillus rhamnosus	genomic DNA	R19-3	17	793	1351
GCF_001649985.1	63829	31740	16565	70112.139	ICAR-National Research Centre on Camel	2016-05-23	Contig	Lactobacillaceae	Lactiplantibacillus	Lactiplantibacillus plantarum	0.4490682049845533	2995133	134	Lactiplantibacillus plantarum	genomic DNA	NRCC1	13	878	1350
GCF_001651845.1	238085	163722	77563	248122.59	Institute of Functional Genomics Lyon (IGFL)	2016-05-25	Contig	Lactobacillaceae	Lactiplantibacillus	Lactiplantibacillus plantarum	0.4444538108126563	3309714	48	Lactiplantibacillus plantarum	genomic DNA	Nizo1837	12	889	1343
GCF_001656535.1	67501	39544	16795	75790.914	Wageningen University	2016-06-03	Contig	Lactobacillaceae	Lacticaseibacillus	Lacticaseibacillus rhamnosus	0.4673209752312259	2866028	83	Lacticaseibacillus rhamnosus	genomic DNA	Lrh8	18	763	1342
GCF_001656545.1	69217	37786	18903	75106.012	Wageningen University	2016-06-03	Contig	Lactobacillaceae	Lacticaseibacillus	Lacticaseibacillus rhamnosus	0.4663027143724345	2933901	94	Lacticaseibacillus rhamnosus	genomic DNA	Lrh32	17	786	1352
GCF_001656575.1	123287	74170	42393	125168.142	Wageningen University	2016-06-03	Contig	Lactobacillaceae	Lacticaseibacillus	Lacticaseibacillus rhamnosus	0.465631078618703	3024433	56	Lacticaseibacillus rhamnosus	genomic DNA	Lrh31	17	783	1340
GCF_001656605.1	81425	37060	17206	105541.605	Wageningen University	2016-06-03	Contig	Lactobacillaceae	Lacticaseibacillus	Lacticaseibacillus rhamnosus	0.4663132568116809	2993314	91	Lacticaseibacillus rhamnosus	genomic DNA	Lrh26	45	789	1369
GCF_001656635.1	94456	70727	41344	106022.471	Wageningen University	2016-06-03	Contig	Lactobacillaceae	Lacticaseibacillus	Lacticaseibacillus rhamnosus	0.4666942185504341	2968944	57	Lacticaseibacillus rhamnosus	genomic DNA	Lrh23	17	778	1339
GCF_001656655.1	123143	68330	34083	162377.894	Wageningen University	2016-06-03	Contig	Lactobacillaceae	Lacticaseibacillus	Lacticaseibacillus rhamnosus	0.4665534354953094	2966792	52	Lacticaseibacillus rhamnosus	genomic DNA	Lrh22	17	773	1350
GCF_001656675.1	146738	70117	28466	125790.744	Wageningen University	2016-06-03	Contig	Lactobacillaceae	Lacticaseibacillus	Lacticaseibacillus rhamnosus	0.4664502285320129	2956041	59	Lacticaseibacillus rhamnosus	genomic DNA	Lrh20	17	755	1341
GCF_001656685.1	67252	31439	16768	91647.466	Wageningen University	2016-06-03	Contig	Lactobacillaceae	Lacticaseibacillus	Lacticaseibacillus rhamnosus	0.4661663912258337	2937715	93	Lacticaseibacillus rhamnosus	genomic DNA	Lrh19	19	791	1353
GCF_001656735.1	147015	87506	44626	147741.767	Wageningen University	2016-06-03	Contig	Lactobacillaceae	Lacticaseibacillus	Lacticaseibacillus rhamnosus	0.4667266224291608	2897692	52	Lacticaseibacillus rhamnosus	genomic DNA	Lrh11	17	782	1348
GCF_001656765.1	51155	27623	13588	59751.658	Wageningen University	2016-06-03	Contig	Lactobacillaceae	Lacticaseibacillus	Lacticaseibacillus rhamnosus	0.4651517060678105	3007823	114	Lacticaseibacillus rhamnosus	genomic DNA	Lrh34	19	781	1342
GCF_001656785.1	51650	33607	13936	67965.553	Wageningen University	2016-06-03	Contig	Lactobacillaceae	Lacticaseibacillus	Lacticaseibacillus rhamnosus	0.4668741303937248	2885645	108	Lacticaseibacillus rhamnosus	genomic DNA	Lrh9	17	782	1347
GCF_001656815.1	99207	43848	23098	90906.943	Wageningen University	2016-06-03	Contig	Lactobacillaceae	Lacticaseibacillus	Lacticaseibacillus rhamnosus	0.4673555412548679	2866995	79	Lacticaseibacillus rhamnosus	genomic DNA	Lrh7	17	768	1342
GCF_001656895.1	78884	50882	23573	83294.439	Wageningen University	2016-06-03	Contig	Lactobacillaceae	Lacticaseibacillus	Lacticaseibacillus rhamnosus	0.4662013835062273	3013792	92	Lacticaseibacillus rhamnosus	genomic DNA	Lrh30	17	794	1346
GCF_001656925.1	83431	46816	19704	88243.335	Wageningen University	2016-06-03	Contig	Lactobacillaceae	Lacticaseibacillus	Lacticaseibacillus rhamnosus	0.4661411102111122	3004942	97	Lacticaseibacillus rhamnosus	genomic DNA	Lrh28	17	804	1359
GCF_001656945.1	72899	44767	19114	92603.546	Wageningen University	2016-06-03	Contig	Lactobacillaceae	Lacticaseibacillus	Lacticaseibacillus rhamnosus	0.4653250539144807	3005686	86	Lacticaseibacillus rhamnosus	genomic DNA	Lrh27	17	806	1353
GCF_001656975.1	50701	23240	14095	75336.538	Wageningen University	2016-06-03	Contig	Lactobacillaceae	Lacticaseibacillus	Lacticaseibacillus rhamnosus	0.4661915875267641	2989537	116	Lacticaseibacillus rhamnosus	genomic DNA	Lrh25	18	799	1345
GCF_001656995.1	93612	57234	27630	120076.222	Wageningen University	2016-06-03	Contig	Lactobacillaceae	Lacticaseibacillus	Lacticaseibacillus rhamnosus	0.4667003646897498	2955663	71	Lacticaseibacillus rhamnosus	genomic DNA	Lrh21	17	781	1345
GCF_001657055.1	82323	49734	23102	93315.801	Wageningen University	2016-06-03	Contig	Lactobacillaceae	Lacticaseibacillus	Lacticaseibacillus rhamnosus	0.4663418154952577	2934472	81	Lacticaseibacillus rhamnosus	genomic DNA	Lrh18	17	788	1352
GCF_001657075.1	59138	32567	14230	56737.654	Wageningen University	2016-06-03	Contig	Lactobacillaceae	Lacticaseibacillus	Lacticaseibacillus rhamnosus	0.46628900089802	2921984	108	Lacticaseibacillus rhamnosus	genomic DNA	Lrh17	17	786	1350
GCF_001657115.1	92489	42648	22906	97093.581	Wageningen University	2016-06-03	Contig	Lactobacillaceae	Lacticaseibacillus	Lacticaseibacillus rhamnosus	0.4668401215218508	2899890	79	Lacticaseibacillus rhamnosus	genomic DNA	Lrh14	17	778	1349
GCF_001657135.1	84447	42962	23807	84209.429	Wageningen University	2016-06-03	Contig	Lactobacillaceae	Lacticaseibacillus	Lacticaseibacillus rhamnosus	0.4669582061718753	2906410	86	Lacticaseibacillus rhamnosus	genomic DNA	Lrh13	17	802	1355
GCF_001657165.1	80249	44486	20327	89602.902	Wageningen University	2016-06-03	Contig	Lactobacillaceae	Lacticaseibacillus	Lacticaseibacillus rhamnosus	0.4671708945274243	2882427	86	Lacticaseibacillus rhamnosus	genomic DNA	Lrh10	17	772	1341
GCF_001657205.1	80732	35660	21346	103000.892	Wageningen University	2016-06-03	Contig	Lactobacillaceae	Lacticaseibacillus	Lacticaseibacillus rhamnosus	0.4667978533094812	2934750	74	Lacticaseibacillus rhamnosus	genomic DNA	Lrh42	17	781	1342
GCF_001657495.1	104856	45572	30918	106346.97	CERELA-CONICET	2016-06-03	Contig	Lactobacillaceae	Limosilactobacillus	Limosilactobacillus reuteri	0.3873911185214279	1963029	45	Limosilactobacillus reuteri	genomic DNA	CRL 1098	16	609	1247
GCF_001659745.1	3212951	3212951	3212951	3163363.317	Zhejiang Gongshang University	2016-06-08	Complete Genome	Lactobacillaceae	Lactiplantibacillus	Lactiplantibacillus plantarum	0.4454656733201275	3263715	4	Lactiplantibacillus plantarum	genomic DNA	LZ206	13	879	1344
GCF_001660025.1	3131750	3131750	3131750	2869112.421	Zhejiang Gongshang University	2016-06-08	Complete Genome	Lactobacillaceae	Lactiplantibacillus	Lactiplantibacillus plantarum	0.4435026269293246	3425292	6	Lactiplantibacillus plantarum	genomic DNA	LZ227	12	872	1336
GCF_001662895.1	66956	34042	19820	79066.389	Microbial Institue for Fermentation Industry	2016-06-15	Contig	Lactobacillaceae	Lactiplantibacillus	Lactiplantibacillus plantarum	0.4433261335386214	3263056	101	Lactiplantibacillus plantarum	genomic DNA	SRCM101060	12	853	1320
GCF_001672035.1	3354689	3354689	3354689	3354689.0	Nanchang University	2016-06-20	Complete Genome	Lactobacillaceae	Lactiplantibacillus	Lactiplantibacillus plantarum	0.4435576591451547	3354689	1	Lactiplantibacillus plantarum	genomic DNA	NCU116	12	897	1352
GCF_001672605.1	230691	142203	90027	230596.244	Microbial Institue for Fermentation Industry	2016-06-21	Contig	Lactobacillaceae	Pediococcus	Pediococcus acidilactici	0.4205967104743597	2076652	22	Pediococcus acidilactici	genomic DNA	SRCM100320	35	521	1146
GCF_001675425.1	299620	160550	83502	317132.818	CERELA-CONICET	2016-06-22	Contig	Lactobacillaceae	Lactiplantibacillus	Lactiplantibacillus plantarum	0.4441849356989392	3303678	33	Lactiplantibacillus plantarum	genomic DNA	TL2766	12	897	1346
GCF_001676805.1	2552671	2552671	2552671	2552671.0	The University of Hong Kong	2016-06-27	Complete Genome	Lactobacillaceae	Levilactobacillus	Levilactobacillus brevis	0.4580609878828882	2552671	1	Levilactobacillus brevis	genomic DNA	NPS-QW-145	19	658	1272
GCF_001677035.1	214172	136681	60106	251057.039	Instituto de Productos Lacteos de Asturias (IPLA-CSIC)	2016-06-28	Contig	Lactobacillaceae	Lentilactobacillus	Lentilactobacillus parabuchneri	0.4351132790312286	2561595	24	Lentilactobacillus parabuchneri	genomic DNA	IPLA 11122	10	734	1319
GCF_001687145.1	181610	60832	22657	287943.615	Instituto de Productos Lacteos de Asturias (IPLA-CSIC)	2016-07-18	Contig	Lactobacillaceae	Lentilactobacillus	Lentilactobacillus parabuchneri	0.4334019871812272	2689337	74	Lentilactobacillus parabuchneri	genomic DNA	IPLA 11150	10	748	1325
GCF_001687155.1	177745	61947	23985	278780.035	Instituto de Productos Lacteos de Asturias (IPLA-CSIC)	2016-07-18	Contig	Lactobacillaceae	Lentilactobacillus	Lentilactobacillus parabuchneri	0.4317008536422877	2769427	67	Lentilactobacillus parabuchneri	genomic DNA	IPLA 11117	10	756	1327
GCF_001688685.2	2044771	2044771	2044771	2044771.0	University of Bern	2017-04-05	Complete Genome	Lactobacillaceae	Limosilactobacillus	Limosilactobacillus reuteri	0.3875724958931831	2044771	1	Limosilactobacillus reuteri	genomic DNA	I49	36	580	1181
GCF_001702095.1	2058319	2058319	2058319	2058319.0	State Research Institute of Highly Pure Biopreparations	2016-08-10	Complete Genome	Lactobacillaceae	Lactobacillus	Lactobacillus helveticus	0.370354157931788	2058319	1	Lactobacillus helveticus	genomic DNA	D76	29	544	1124
GCF_001704315.1	3418468	3418468	3418468	3171893.199	University of Alberta	2016-08-12	Complete Genome	Lactobacillaceae	Lactiplantibacillus	Lactiplantibacillus plantarum	0.4410830759365263	3692742	4	Lactiplantibacillus plantarum	genomic DNA	KP	12	892	1343
GCF_001704335.1	3423963	3423963	3423963	3178145.261	University of Alberta	2016-08-12	Complete Genome	Lactobacillaceae	Lactiplantibacillus	Lactiplantibacillus plantarum	0.4408388161542485	3697306	4	Lactiplantibacillus plantarum	genomic DNA	DF	12	891	1345
GCF_001704465.1	126980	60079	23488	130613.597	RTI International	2016-08-13	Contig	Lactobacillaceae	Lactobacillus	Lactobacillus crispatus	0.3681033834843329	2341728	97	Lactobacillus crispatus	genomic DNA	C25	52	547	1063
GCF_001704595.1	150766	121748	44374	170418.793	Northwest A&F University	2016-08-13	Scaffold	Lactobacillaceae	Lactiplantibacillus	Lactiplantibacillus plantarum	0.4431847128499895	3391816	50	Lactiplantibacillus plantarum	genomic DNA	PC520	12	898	1345
GCF_001704645.1	315451	178504	106368	318109.2	Northwest A&F University	2016-08-14	Scaffold	Lactobacillaceae	Lactiplantibacillus	Lactiplantibacillus plantarum	0.4450138407745364	3218028	24	Lactiplantibacillus plantarum	genomic DNA	XJ25	12	885	1339
GCF_001705505.1	127183	59041	31935	147930.365	RTI International	2016-08-16	Contig	Lactobacillaceae	Limosilactobacillus	Limosilactobacillus reuteri	0.3876427608117475	2151063	74	Limosilactobacillus reuteri	genomic DNA	P43	27	563	1177
GCF_001714745.1	2114553	2114553	2114553	2071645.89	Sichuan Agriculture University	2016-08-26	Complete Genome	Lactobacillaceae	Lactobacillus	Lactobacillus johnsonii	0.3484052357320559	2159316	2	Lactobacillus johnsonii	genomic DNA	BS15	52	524	1016
GCF_001715615.1	3119435	3119435	3119435	3110142.859	Heilongjiang Bayi Agricultural University	2016-08-29	Complete Genome	Lactobacillaceae	Lactiplantibacillus	Lactiplantibacillus plantarum	0.447352532917751	3128783	2	Lactiplantibacillus plantarum	genomic DNA	LY-78	12	869	1336
GCF_001720285.1	3388033	3388033	3388033	3322693.186	National Academy of Agrigultural Science	2016-09-06	Contig	Lactobacillaceae	Lactiplantibacillus	Lactiplantibacillus plantarum	0.4429087413244108	3455529	3	Lactiplantibacillus plantarum	genomic DNA	JSA22	12	898	1359
GCF_001722065.1	2410217	2410217	222333	2034925.141	University College Cork	2016-09-08	Contig	Lactobacillaceae	Levilactobacillus	Levilactobacillus brevis	0.4520811168806767	2884677	11	Levilactobacillus brevis	genomic DNA	DPC 6108	19	673	1263
GCF_001723525.1	1746897	1746897	279615	1502917.008	Acadamy of Military Medical Sciences	2016-09-13	Complete Genome	Lactobacillaceae	Ligilactobacillus	Ligilactobacillus salivarius	0.3284443403507021	2083592	4	Ligilactobacillus salivarius	genomic DNA	CICC 23174	8	545	1169
GCF_001742205.1	1949874	1949874	1949874	1949874.0	Nestle Research Center	2016-09-22	Complete Genome	Lactobacillaceae	Limosilactobacillus	Limosilactobacillus fermentum	0.5221070694824383	1949874	1	Limosilactobacillus fermentum	genomic DNA	NCC2970	18	644	1250
GCF_001742965.1	321914	140880	69840	414163.802	CSIR-CFTRI	2016-09-23	Scaffold	Lactobacillaceae	Lactiplantibacillus	Lactiplantibacillus plantarum	0.4467099988564648	3165622	25	Lactiplantibacillus plantarum	genomic DNA	Kanjika2007	12	886	1341
GCF_001746265.1	2053066	2053066	2053066	2053066.0	State Research Institute of Highly Pure Biopreparations	2017-03-13	Complete Genome	Lactobacillaceae	Lactobacillus	Lactobacillus helveticus	0.3702803514353655	2053066	1	Lactobacillus helveticus	genomic DNA	D75	27	545	1122
GCF_001748065.1	1774865	1774865	1774865	1774865.0	Department of Molecular Biology and Biotechnology, Graduate School of Biomedical and Health Sciences, Hiroshima University	2016-08-24	Scaffold	Lactobacillaceae	Pediococcus	Pediococcus pentosaceus	0.3662177123330506	1774865	1	Pediococcus pentosaceus	genomic DNA	LP28	44	472	1113
GCF_001754005.1	80270	38219	24285	125058.147	Tianjin University of Science&Technology	2016-10-07	Contig	Lactobacillaceae	Lactiplantibacillus	Lactiplantibacillus plantarum	0.4467560496483625	3080303	102	Lactiplantibacillus plantarum	genomic DNA	CGMCC 8198	13	845	1316
GCF_001754025.1	67000	34662	16531	84723.33	IPLA-CSIC	2016-10-07	Scaffold	Lactobacillaceae	Lactiplantibacillus	Lactiplantibacillus plantarum	0.4432921558354773	3124603	170	Lactiplantibacillus plantarum	genomic DNA	LL441	14	826	1320
GCF_001756565.1	84915	49031	20210	102661.026	Agharkar Research Institute	2016-10-11	Contig	Lactobacillaceae	Lacticaseibacillus	Lacticaseibacillus rhamnosus	0.4663658018399429	2975201	98	Lacticaseibacillus rhamnosus	genomic DNA	HCT70	17	793	1352
GCF_001767275.1	2131361	2131361	2131361	2131361.0	Beijing Academy of Agriculture and Forestry Sciences	2016-10-18	Complete Genome	Lactobacillaceae	Pediococcus	Pediococcus acidilactici	0.4210215913681446	2131361	1	Pediococcus acidilactici	genomic DNA	ZPA017	36	518	1122
GCF_001807635.1	125241	60797	33409	115440.659	The Genome Institute at Washington University	2016-10-21	Scaffold	Lactobacillaceae	Lacticaseibacillus	Lacticaseibacillus rhamnosus	0.4666453313332633	2837234	46	Lactobacillus sp.	genomic DNA	HMSC17G08	17	767	1344
GCF_001809485.1	98235	75576	30806	119349.254	The Genome Institute at Washington University	2016-10-21	Scaffold	Lactobacillaceae	Lacticaseibacillus	Lacticaseibacillus rhamnosus	0.4652047873384776	2903158	61	Lactobacillus sp.	genomic DNA	HMSC072E07	17	776	1346
GCF_001809645.1	100179	51181	30586	140217.185	The Genome Institute at Washington University	2016-10-21	Scaffold	Lactobacillaceae	Lacticaseibacillus	Lacticaseibacillus rhamnosus	0.4650879727869771	2977398	83	Lactobacillus sp.	genomic DNA	HMSC068B07	17	789	1354
GCF_001809765.1	104887	62902	27222	103144.523	The Genome Institute at Washington University	2016-10-21	Scaffold	Lactobacillaceae	Lacticaseibacillus	Lacticaseibacillus rhamnosus	0.4646481115705687	2950097	73	Lactobacillus sp.	genomic DNA	HMSC064F12	17	786	1352
GCF_001809975.1	189692	125201	66185	225133.908	The Genome Institute at Washington University	2016-10-21	Scaffold	Lactobacillaceae	Lacticaseibacillus	Lacticaseibacillus rhamnosus	0.464958511206207	2894155	41	Lactobacillus sp.	genomic DNA	HMSC077C11	17	770	1341
GCF_001810115.1	160169	95679	34319	191083.095	The Genome Institute at Washington University	2016-10-21	Scaffold	Lactobacillaceae	Lacticaseibacillus	Lacticaseibacillus rhamnosus	0.4647625413974467	2914129	59	Lactobacillus sp.	genomic DNA	HMSC078F07	17	779	1346
GCF_001812155.1	62607	34269	16562	69904.967	The Genome Institute at Washington University	2016-10-21	Scaffold	Lactobacillaceae	Lacticaseibacillus	Lacticaseibacillus rhamnosus	0.4645232574394071	2983067	126	Lactobacillus sp.	genomic DNA	HMSC066G01	17	791	1352
GCF_001812685.1	108914	38119	23258	148900.835	The Genome Institute at Washington University	2016-10-21	Scaffold	Lactobacillaceae	Lacticaseibacillus	Lacticaseibacillus rhamnosus	0.4643895988273686	3068654	102	Lactobacillus sp.	genomic DNA	HMSC061B07	17	794	1349
GCF_001813825.1	86059	49183	21263	87451.118	The Genome Institute at Washington University	2016-10-21	Scaffold	Lactobacillaceae	Lacticaseibacillus	Lacticaseibacillus rhamnosus	0.4647645939424467	2870763	97	Lactobacillus sp.	genomic DNA	HMSC073B09	17	767	1339
GCF_001814335.1	66712	34392	14000	79194.434	The Genome Institute at Washington University	2016-10-21	Scaffold	Lactobacillaceae	Lacticaseibacillus	Lacticaseibacillus rhamnosus	0.4639824765924749	3040048	172	Lactobacillus sp.	genomic DNA	HMSC075D02	17	806	1356
GCF_001814405.1	107683	55240	24543	107952.688	The Genome Institute at Washington University	2016-10-21	Scaffold	Lactobacillaceae	Lacticaseibacillus	Lacticaseibacillus rhamnosus	0.4654552673184496	3103078	102	Lactobacillus sp.	genomic DNA	HMSC056D05	17	792	1353
GCF_001815435.1	131626	94367	34304	158592.01	The Genome Institute at Washington University	2016-10-21	Scaffold	Lactobacillaceae	Lacticaseibacillus	Lacticaseibacillus rhamnosus	0.4645322907087452	2955618	58	Lactobacillus sp.	genomic DNA	HMSC073D04	17	786	1352
GCF_001816065.1	108573	55459	17137	109676.389	The Genome Institute at Washington University	2016-10-21	Scaffold	Lactobacillaceae	Lacticaseibacillus	Lacticaseibacillus paracasei	0.4627416841058998	2957890	98	Lactobacillus sp.	genomic DNA	HMSC25A02	17	803	1362
GCF_001831215.1	132466	76545	46165	162132.267	The University of Queensland	2016-10-21	Scaffold	Lactobacillaceae	Lacticaseibacillus	Lacticaseibacillus rhamnosus	0.4661247826879577	2945649	37	Lacticaseibacillus rhamnosus	genomic DNA	ASCC 3018	17	780	1344
GCF_001831225.1	156039	79122	21344	227937.731	The University of Queensland	2016-10-21	Scaffold	Lactobacillaceae	Lacticaseibacillus	Lacticaseibacillus rhamnosus	0.4641386311181399	3146422	69	Lacticaseibacillus rhamnosus	genomic DNA	ASCC 3016	18	791	1344
GCF_001831235.1	269502	175368	42421	251096.799	The University of Queensland	2016-10-21	Scaffold	Lactobacillaceae	Lacticaseibacillus	Lacticaseibacillus rhamnosus	0.4668962670365144	2894885	25	Lacticaseibacillus rhamnosus	genomic DNA	ASCC 3029	18	768	1341
GCF_001831275.1	149285	111910	62266	186817.562	The University of Queensland	2016-10-21	Scaffold	Lactobacillaceae	Lacticaseibacillus	Lacticaseibacillus rhamnosus	0.4665721665372571	2887474	31	Lacticaseibacillus rhamnosus	genomic DNA	ASCC 1521	17	777	1345
GCF_001854105.1	2098685	2098685	2098685	2098685.0	Khon Kaen University	2016-10-26	Chromosome	Lactobacillaceae	Limosilactobacillus	Limosilactobacillus fermentum	0.4579215079919092	2098685	1	Limosilactobacillus fermentum	genomic DNA	47-7	17	615	1207
GCF_001858275.1	60532	29621	15351	68877.066	University of Malaya	2016-11-01	Contig	Lactobacillaceae	Lacticaseibacillus	Lacticaseibacillus paracasei	0.4620387996241581	3157711	138	Lacticaseibacillus paracasei	genomic DNA	L9D	17	810	1367
GCF_001867465.1	85583	37694	16437	80222.545	Australian Wine Research Institute	2016-11-07	Contig	Lactobacillaceae	Oenococcus	Oenococcus oeni	0.380219556788367	1898461	157	Oenococcus oeni	genomic DNA	AWRIB1116	69	436	1006
GCF_001867485.1	91771	34664	16480	99046.852	Australian Wine Research Institute	2016-11-07	Contig	Lactobacillaceae	Oenococcus	Oenococcus oeni	0.3803322221290845	1861044	175	Oenococcus oeni	genomic DNA	AWRIB1119	68	434	1006
GCF_001867555.1	60650	35193	17020	64334.014	Australian Wine Research Institute	2016-11-07	Contig	Lactobacillaceae	Oenococcus	Oenococcus oeni	0.3803612032147954	1842730	153	Oenococcus oeni	genomic DNA	AWRIB132	66	438	1010
GCF_001867765.1	70892	32187	14486	71103.68	Australian Wine Research Institute	2016-11-07	Contig	Lactobacillaceae	Oenococcus	Oenococcus oeni	0.376461629596524	1986909	185	Oenococcus oeni	genomic DNA	AWRIB240	71	447	1028
GCF_001867835.1	57209	28235	10411	60509.5	Australian Wine Research Institute	2016-11-07	Contig	Lactobacillaceae	Oenococcus	Oenococcus oeni	0.3798372340498859	1886021	187	Oenococcus oeni	genomic DNA	AWRIB333	67	434	1009
GCF_001867915.1	56139	26722	14856	56002.915	Australian Wine Research Institute	2016-11-07	Contig	Lactobacillaceae	Oenococcus	Oenococcus oeni	0.3798676564569851	1890232	194	Oenococcus oeni	genomic DNA	AWRIB346	66	436	1008
GCF_001868765.1	1609741	1609741	375454	1371391.288	key lab of dairy science, ministry of education, northeast agriculture university	2016-11-07	Scaffold	Lactobacillaceae	Lactobacillus	Lactobacillus acidophilus	0.3454349702858978	1992320	7	Lactobacillus acidophilus	genomic DNA	KLDS 1.0901	51	570	1075
GCF_001869805.1	68377	34917	16545	69674.115	Australian Wine Research Institute	2016-11-07	Contig	Lactobacillaceae	Oenococcus	Oenococcus oeni	0.3774625706022421	1909996	151	Oenococcus oeni	genomic DNA	AWRIB864	81	442	1032
GCF_001874125.1	3097773	3097773	3097773	2833332.953	Anhui University	2016-11-10	Complete Genome	Lactobacillaceae	Lactiplantibacillus	Lactiplantibacillus plantarum	0.4442735257872828	3392777	7	Lactiplantibacillus plantarum	genomic DNA	C410L1	12	865	1333
GCF_001880185.2	3235952	3235952	3235952	2931939.102	Nofima	2018-08-17	Complete Genome	Lactobacillaceae	Lactiplantibacillus	Lactiplantibacillus plantarum	0.442154488821286	3576440	15	Lactiplantibacillus plantarum	genomic DNA	MF1298	12	910	1359
GCF_001886915.1	1893478	1893478	1893478	1808734.602	Chung-Ang University	2016-11-28	Complete Genome	Lactobacillaceae	Leuconostoc	Leuconostoc mesenteroides	0.3767728186209403	1983917	4	Leuconostoc mesenteroides	genomic DNA	DRC1506	55	468	1079
GCF_001888245.1	124636	59319	24817	140750.612	Faculty of Agro-industry, Prince of Songkla University, wageningen university	2016-12-03	Contig	Lactobacillaceae	Lactiplantibacillus	Lactiplantibacillus plantarum	0.4440381858895478	3313161	77	Lactiplantibacillus plantarum	genomic DNA	I61	12	893	1342
GCF_001888255.1	177124	89912	37449	153888.137	Faculty of Agro-industry, Prince of Songkla University, wageningen university	2016-12-03	Contig	Lactobacillaceae	Lactiplantibacillus	Lactiplantibacillus plantarum	0.4430373267948044	3301864	74	Lactiplantibacillus plantarum	genomic DNA	P22	12	895	1347
GCF_001888265.1	131645	78690	24759	138302.591	Faculty of Agro-industry, Prince of Songkla University, wageningen university	2016-12-03	Contig	Lactobacillaceae	Lactiplantibacillus	Lactiplantibacillus plantarum	0.440577967150024	3492240	92	Lactiplantibacillus plantarum	genomic DNA	K35	12	894	1346
GCF_001888325.1	160694	73877	37145	207818.484	Faculty of Agro-industry, Prince of Songkla University, wageningen university	2016-12-03	Contig	Lactobacillaceae	Lactiplantibacillus	Lactiplantibacillus plantarum	0.4446533023477521	3264314	60	Lactiplantibacillus plantarum	genomic DNA	P31	12	893	1350
GCF_001888335.1	181778	74873	37105	210224.113	Faculty of Agro-industry, Prince of Songkla University, wageningen university	2016-12-03	Contig	Lactobacillaceae	Lactiplantibacillus	Lactiplantibacillus plantarum	0.4446526313089018	3274302	63	Lactiplantibacillus plantarum	genomic DNA	P42	12	891	1348
GCF_001888345.1	113065	66751	41385	180954.715	Faculty of Agro-industry, Prince of Songkla University, wageningen university	2016-12-03	Contig	Lactobacillaceae	Lactiplantibacillus	Lactiplantibacillus plantarum	0.4441316892365381	3236468	51	Lactiplantibacillus plantarum	genomic DNA	P26	12	887	1345
GCF_001888355.1	181776	74874	45034	211033.291	Faculty of Agro-industry, Prince of Songkla University, wageningen university	2016-12-03	Contig	Lactobacillaceae	Lactiplantibacillus	Lactiplantibacillus plantarum	0.4447355072630338	3262755	46	Lactiplantibacillus plantarum	genomic DNA	P62	12	892	1348
GCF_001888405.1	99198	64880	32657	150915.599	Faculty of Agro-industry, Prince of Songkla University, wageningen university	2016-12-03	Contig	Lactobacillaceae	Lactiplantibacillus	Lactiplantibacillus plantarum	0.4440919721069314	3236503	65	Lactiplantibacillus plantarum	genomic DNA	P67	12	886	1344
GCF_001888415.1	66751	39123	17458	84881.996	Faculty of Agro-industry, Prince of Songkla University, wageningen university	2016-12-03	Contig	Lactobacillaceae	Lactiplantibacillus	Lactiplantibacillus plantarum	0.4440989392740579	3235520	92	Lactiplantibacillus plantarum	genomic DNA	P86	13	885	1343
GCF_001888425.1	155738	75777	43980	207312.6	Faculty of Agro-industry, Prince of Songkla University, wageningen university	2016-12-03	Contig	Lactobacillaceae	Lactiplantibacillus	Lactiplantibacillus plantarum	0.4443418721495268	3309319	57	Lactiplantibacillus plantarum	genomic DNA	P73	12	892	1349
GCF_001888465.1	147542	65825	27125	212640.724	Faculty of Agro-industry, Prince of Songkla University, wageningen university	2016-12-03	Contig	Lactobacillaceae	Lactiplantibacillus	Lactiplantibacillus plantarum	0.4429220711020066	3341931	77	Lactiplantibacillus plantarum	genomic DNA	P76	13	895	1341
GCF_001888485.1	225811	161949	48014	214299.462	Faculty of Agro-industry, Prince of Songkla University, wageningen university	2016-12-03	Contig	Lactobacillaceae	Lactiplantibacillus	Lactiplantibacillus plantarum	0.444641724516942	3205257	39	Lactiplantibacillus plantarum	genomic DNA	MHO2.4	12	872	1333
GCF_001888495.1	300245	177144	139945	325216.432	Faculty of Agro-industry, Prince of Songkla University, wageningen university	2016-12-03	Contig	Lactobacillaceae	Lactiplantibacillus	Lactiplantibacillus plantarum	0.4435182134806728	3348097	50	Lactiplantibacillus plantarum	genomic DNA	MHO2.5	12	890	1348
GCF_001888505.1	135980	50134	26183	157926.387	Faculty of Agro-industry, Prince of Songkla University, wageningen university	2016-12-03	Contig	Lactobacillaceae	Lactiplantibacillus	Lactiplantibacillus plantarum	0.4434714593138051	3335554	101	Lactiplantibacillus plantarum	genomic DNA	MHO2.9	13	890	1348
GCF_001888525.1	204984	136810	70544	303021.601	Faculty of Agro-industry, Prince of Songkla University, wageningen university	2016-12-03	Contig	Lactobacillaceae	Lactiplantibacillus	Lactiplantibacillus plantarum	0.4423259770362847	3393963	37	Lactiplantibacillus plantarum	genomic DNA	A3	12	912	1355
GCF_001888565.1	138856	64611	31460	190058.721	Faculty of Agro-industry, Prince of Songkla University, wageningen university	2016-12-03	Contig	Lactobacillaceae	Lactiplantibacillus	Lactiplantibacillus plantarum	0.4440480438703429	3312306	70	Lactiplantibacillus plantarum	genomic DNA	I08	12	892	1340
GCF_001888575.1	165909	71204	27303	162527.429	Faculty of Agro-industry, Prince of Songkla University, wageningen university	2016-12-03	Contig	Lactobacillaceae	Lactiplantibacillus	Lactiplantibacillus plantarum	0.451375101755887	3104243	57	Lactiplantibacillus plantarum	genomic DNA	CIF17A2	12	844	1327
GCF_001888585.1	166436	68744	31045	175172.793	Faculty of Agro-industry, Prince of Songkla University, wageningen university	2016-12-03	Contig	Lactobacillaceae	Lactiplantibacillus	Lactiplantibacillus plantarum	0.451373742252274	3105750	59	Lactiplantibacillus plantarum	genomic DNA	CIF17A4	12	845	1328
GCF_001888595.1	154912	74643	27838	165114.063	Faculty of Agro-industry, Prince of Songkla University, wageningen university	2016-12-03	Contig	Lactobacillaceae	Lactiplantibacillus	Lactiplantibacillus plantarum	0.4513589139252525	3104906	61	Lactiplantibacillus plantarum	genomic DNA	CIF17A5	12	845	1328
GCF_001888645.1	106760	43408	18908	124701.275	Faculty of Agro-industry, Prince of Songkla University, wageningen university	2016-12-03	Contig	Lactobacillaceae	Lactiplantibacillus	Lactiplantibacillus plantarum	0.4506166563395034	3127674	99	Lactiplantibacillus plantarum	genomic DNA	CIF17AN2	12	848	1328
GCF_001888655.1	368952	169005	71448	338666.053	Faculty of Agro-industry, Prince of Songkla University, wageningen university	2016-12-03	Contig	Lactobacillaceae	Lactiplantibacillus	Lactiplantibacillus plantarum	0.4454289293499992	3198627	34	Lactiplantibacillus plantarum	genomic DNA	DSM 2601	12	878	1331
GCF_001888665.1	236103	143997	60066	279443.165	Faculty of Agro-industry, Prince of Songkla University, wageningen university	2016-12-03	Contig	Lactobacillaceae	Lactiplantibacillus	Lactiplantibacillus plantarum	0.4440825980393669	3242014	57	Lactiplantibacillus plantarum	genomic DNA	DSM 20246	12	877	1332
GCF_001888675.1	165906	74543	27314	170612.621	Faculty of Agro-industry, Prince of Songkla University, wageningen university	2016-12-03	Contig	Lactobacillaceae	Lactiplantibacillus	Lactiplantibacillus plantarum	0.4513049011317537	3105446	65	Lactiplantibacillus plantarum	genomic DNA	CIF17AN8	12	845	1328
GCF_001888725.1	216764	137927	50286	243312.231	Faculty of Agro-industry, Prince of Songkla University, wageningen university	2016-12-03	Contig	Lactobacillaceae	Lactiplantibacillus	Lactiplantibacillus plantarum	0.4442265674885247	3223022	57	Lactiplantibacillus plantarum	genomic DNA	TISTR875	12	872	1333
GCF_001888735.1	173004	91559	44501	165616.26	Faculty of Agro-industry, Prince of Songkla University, wageningen university	2016-12-03	Contig	Lactobacillaceae	Lactiplantibacillus	Lactiplantibacillus plantarum	0.4443475350955693	3302055	67	Lactiplantibacillus plantarum	genomic DNA	299v	12	888	1342
GCF_001888745.1	442305	294156	226208	412425.303	Faculty of Agro-industry, Prince of Songkla University, wageningen university	2016-12-03	Contig	Lactobacillaceae	Lactiplantibacillus	Lactiplantibacillus plantarum	0.4445852002157425	3211236	22	Lactiplantibacillus plantarum	genomic DNA	K36	12	873	1334
GCF_001888775.1	293151	208807	85204	450443.178	Faculty of Agro-industry, Prince of Songkla University, wageningen university	2016-12-03	Contig	Lactobacillaceae	Lactiplantibacillus	Lactiplantibacillus plantarum	0.4430974826435401	3340687	29	Lactiplantibacillus plantarum	genomic DNA	P14	12	891	1342
GCF_001888925.1	1891796	1891796	1891796	1891796.0	Korea University	2016-12-05	Complete Genome	Lactobacillaceae	Lactobacillus	Lactobacillus delbrueckii	0.5009514767977097	1891796	1	Lactobacillus delbrueckii	genomic DNA	DSM 26046	23	507	1096
GCF_001888945.1	1910506	1910506	1910506	1910506.0	Korea University	2016-12-05	Complete Genome	Lactobacillaceae	Lactobacillus	Lactobacillus delbrueckii	0.5004668920170887	1910506	1	Lactobacillus delbrueckii	genomic DNA	KCTC 13731	25	530	1114
GCF_001888965.1	2004337	2004337	2004337	2004337.0	Korea University	2016-12-05	Complete Genome	Lactobacillaceae	Lactobacillus	Lactobacillus delbrueckii	0.5007920324775724	2004337	1	Lactobacillus delbrueckii	genomic DNA	JCM 17838	23	523	1131
GCF_001888985.1	1972735	1972735	1972735	1972735.0	Korea University	2016-12-05	Complete Genome	Lactobacillaceae	Lactobacillus	Lactobacillus delbrueckii	0.5001979485333813	1972735	1	Lactobacillus delbrueckii	genomic DNA	KCTC 3035	24	525	1103
GCF_001889975.1	1570268	337075	196333	1140387.895	University of Groningen	2016-12-06	Contig	Lactobacillaceae	Limosilactobacillus	Limosilactobacillus reuteri	0.3900650411730519	2302234	14	Limosilactobacillus reuteri	genomic DNA	121	16	623	1258
GCF_001895185.1	100229	49267	22597	105385.452	National Institute of Technology, Okinawa College	2016-11-09	Contig	Lactobacillaceae	Lacticaseibacillus	Lacticaseibacillus paracasei	0.4621806318447055	3078383	87	Lacticaseibacillus paracasei	genomic DNA	LC-Ikematsu	17	819	1367
GCF_001895375.1	50664	22468	12457	59992.583	Inner Mongolia Agricultural University	2016-12-09	Contig	Lactobacillaceae	Lactobacillus	Lactobacillus helveticus	0.3673433692436307	2023932	93	Lactobacillus helveticus	genomic DNA	AJT	60	539	1155
GCF_001908415.1	1967220	1967220	1967220	1915000.577	Korea University	2016-12-19	Complete Genome	Lactobacillaceae	Lactobacillus	Lactobacillus delbrueckii	0.4932693197010081	2021861	3	Lactobacillus delbrueckii	genomic DNA	JCM 15610	30	540	1099
GCF_001908495.1	1953716	1953716	1953716	1953716.0	Korea University	2016-12-19	Chromosome	Lactobacillaceae	Lactobacillus	Lactobacillus delbrueckii	0.4963024308548427	1953716	1	Lactobacillus delbrueckii	genomic DNA	DSM 20074	24	512	1088
GCF_001922025.1	2600578	2600578	2600578	2483331.409	University of Bern	2016-12-27	Complete Genome	Lactobacillaceae	Lentilactobacillus	Lentilactobacillus parabuchneri	0.4344118777543703	2726576	3	Lentilactobacillus parabuchneri	genomic DNA	FAM21731	10	747	1325
GCF_001922325.1	2096059	2096059	2096059	2025857.232	China Agricultural University	2016-12-27	Complete Genome	Lactobacillaceae	Pediococcus	Pediococcus acidilactici	0.4214720842817938	2170623	3	Pediococcus acidilactici	genomic DNA	BCC1	36	524	1137
GCF_001932695.1	2342914	2342914	2342914	2342914.0	Oradentics	2017-01-04	Complete Genome	Lactobacillaceae	Weissella	Weissella cibaria	0.4531813801104095	2342914	1	Weissella cibaria	genomic DNA	CMS2	44	456	1039
GCF_001939355.1	82600	34602	12809	70499.005	Australian Wine Research Institute	2017-01-09	Contig	Lactobacillaceae	Oenococcus	Oenococcus oeni	0.3791187453973282	1838606	150	Oenococcus oeni	genomic DNA	AWRIB710	83	427	1019
GCF_001941785.1	2176678	2176678	2176678	2086401.211	KoBioLabs, Inc.	2017-01-10	Complete Genome	Lactobacillaceae	Limosilactobacillus	Limosilactobacillus fermentum	0.510222995975933	2272328	4	Limosilactobacillus fermentum	genomic DNA	SNUV175	17	674	1264
GCF_001950045.1	242365	102352	55110	267093.053	Division of Epigenomics and Development, Department of Molecular Genetics	2016-10-08	Scaffold	Lactobacillaceae	Lactobacillus	Lactobacillus acidophilus	0.3460241740884704	2009507	25	Lactobacillus acidophilus	genomic DNA	L-55	51	578	1078
GCF_001951075.2	2362501	2362501	2362501	2343836.122	Oradentics	2017-01-13	Complete Genome	Lactobacillaceae	Weissella	Weissella cibaria	0.4526649108868983	2381468	2	Weissella cibaria	genomic DNA	CMU	44	458	1039
GCF_001951095.1	2342907	2342907	2342907	2322680.573	Oradentics	2017-01-13	Complete Genome	Lactobacillaceae	Weissella	Weissella cibaria	0.4525748341860264	2363492	2	Weissella cibaria	genomic DNA	CMS3	45	459	1057
GCF_001953135.1	1868180	1868180	1868180	1868180.0	Korea University	2017-01-17	Complete Genome	Lactobacillaceae	Lactobacillus	Lactobacillus delbrueckii	0.4978069565031207	1868180	1	Lactobacillus delbrueckii	genomic DNA	DSM 20080	28	538	1082
GCF_001953605.1	365929	184755	54757	324190.634	University of Alberta	2017-01-17	Contig	Lactobacillaceae	Levilactobacillus	Levilactobacillus brevis	0.4529593753710131	2863780	31	Levilactobacillus brevis	genomic DNA	EF	19	664	1271
GCF_001981565.1	141171	77079	35078	213302.212	ETH Zurich	2017-02-01	Scaffold	Lactobacillaceae	Lactiplantibacillus	Lactiplantibacillus plantarum	0.4461557389389096	3161804	41	Lactiplantibacillus plantarum	genomic DNA	RI-162	12	896	1342
GCF_001981575.1	61723	35578	15123	77117.85	ETH Zurich	2017-02-01	Scaffold	Lactobacillaceae	Lactiplantibacillus	Lactiplantibacillus plantarum	0.4434212410037901	3296944	101	Lactiplantibacillus plantarum	genomic DNA	RI-165	13	843	1317
GCF_001981585.1	74847	36527	16206	83134.786	ETH Zurich	2017-02-01	Contig	Lactobacillaceae	Lactiplantibacillus	Lactiplantibacillus plantarum	0.4448131102124011	3185059	94	Lactiplantibacillus plantarum	genomic DNA	RI-048	9	845	1334
GCF_001981595.1	68020	35001	16123	76185.069	ETH Zurich	2017-02-01	Scaffold	Lactobacillaceae	Lactiplantibacillus	Lactiplantibacillus plantarum	0.4443712533359351	3218363	101	Lactiplantibacillus plantarum	genomic DNA	RI-012	13	866	1334
GCF_001981645.1	205239	90841	45716	226929.45	ETH Zurich	2017-02-01	Contig	Lactobacillaceae	Lactiplantibacillus	Lactiplantibacillus plantarum	0.4461449661225348	3167002	33	Lactiplantibacillus plantarum	genomic DNA	RI-011	12	896	1342
GCF_001981655.1	87697	50344	30101	116468.485	ETH Zurich	2017-02-01	Scaffold	Lactobacillaceae	Lactiplantibacillus	Lactiplantibacillus plantarum	0.4454089912096679	3098404	58	Lactiplantibacillus plantarum	genomic DNA	RI-190	12	840	1318
GCF_001981665.1	89979	53944	33080	120060.13	ETH Zurich	2017-02-01	Contig	Lactobacillaceae	Lactiplantibacillus	Lactiplantibacillus plantarum	0.4454686743578454	3102602	56	Lactiplantibacillus plantarum	genomic DNA	RI-189	12	844	1320
GCF_001981705.1	73458	39477	23801	94069.801	ETH Zurich	2017-02-01	Contig	Lactobacillaceae	Latilactobacillus	Latilactobacillus sakei	0.4098224838656825	1940894	44	Latilactobacillus sakei	genomic DNA	RI-394	35	553	1144
GCF_001981715.1	119495	50380	30579	135567.321	ETH Zurich	2017-02-01	Scaffold	Lactobacillaceae	Lacticaseibacillus	Lacticaseibacillus paracasei	0.4614067366233223	3059990	58	Lacticaseibacillus paracasei	genomic DNA	RI-210	17	812	1364
GCF_001981725.1	69835	49747	29765	74736.622	ETH Zurich	2017-02-01	Scaffold	Lactobacillaceae	Lacticaseibacillus	Lacticaseibacillus rhamnosus	0.4663024041736086	2915846	72	Lacticaseibacillus rhamnosus	genomic DNA	RI-004	17	789	1352
GCF_001981735.1	142791	100148	42567	162209.694	ETH Zurich	2017-02-01	Contig	Lactobacillaceae	Latilactobacillus	Latilactobacillus sakei	0.4095104037947941	2006960	29	Latilactobacillus sakei	genomic DNA	RI-403	30	542	1132
GCF_001981785.1	77285	44333	25501	109756.017	ETH Zurich	2017-02-01	Contig	Lactobacillaceae	Lactiplantibacillus	Lactiplantibacillus plantarum	0.4431791937625128	3321081	72	Lactiplantibacillus plantarum	genomic DNA	RI-405	12	864	1325
GCF_001981795.1	63521	33451	16095	61798.754	ETH Zurich	2017-02-01	Scaffold	Lactobacillaceae	Latilactobacillus	Latilactobacillus sakei	0.4095275089871507	1992567	67	Latilactobacillus sakei	genomic DNA	RI-409	35	548	1149
GCF_001981825.1	109590	86082	44085	152338.159	ETH Zurich	2017-02-01	Scaffold	Lactobacillaceae	Latilactobacillus	Latilactobacillus sakei	0.4093911253992956	1953440	28	Latilactobacillus sakei	genomic DNA	RI-404	31	536	1132
GCF_001981865.1	83995	42488	21752	101797.537	ETH Zurich	2017-02-01	Scaffold	Lactobacillaceae	Lactiplantibacillus	Lactiplantibacillus plantarum	0.4446342957617611	3142225	82	Lactiplantibacillus plantarum	genomic DNA	RI-208	12	855	1320
GCF_001981875.1	160430	77362	33376	133263.004	ETH Zurich	2017-02-01	Contig	Lactobacillaceae	Lactiplantibacillus	Lactiplantibacillus plantarum	0.4431662668521012	3326959	55	Lactiplantibacillus plantarum	genomic DNA	RI-422	12	865	1325
GCF_001981945.1	168240	98875	34533	153492.392	ETH Zurich	2017-02-01	Contig	Lactobacillaceae	Latilactobacillus	Latilactobacillus sakei	0.4107464198271617	1923301	32	Latilactobacillus sakei	genomic DNA	RI-412	36	549	1151
GCF_001981955.1	54548	23164	11914	56619.315	ETH Zurich	2017-02-01	Scaffold	Lactobacillaceae	Lactiplantibacillus	Lactiplantibacillus plantarum	0.4461832335512477	3073531	123	Lactiplantibacillus plantarum	genomic DNA	RI-408	9	848	1334
GCF_001981985.1	84199	36323	16193	97915.946	ETH Zurich	2017-02-01	Scaffold	Lactobacillaceae	Lactiplantibacillus	Lactiplantibacillus plantarum	0.4461786684397203	3084697	90	Lactiplantibacillus plantarum	genomic DNA	RI-086	9	850	1336
GCF_001982005.1	91420	72172	27415	126058.176	ETH Zurich	2017-02-01	Scaffold	Lactobacillaceae	Lactiplantibacillus	Lactiplantibacillus plantarum	0.4432009667510808	3323296	60	Lactiplantibacillus plantarum	genomic DNA	RI-123	12	894	1336
GCF_001982035.1	70452	36265	19377	85166.297	ETH Zurich	2017-02-01	Scaffold	Lactobacillaceae	Lactiplantibacillus	Lactiplantibacillus plantarum	0.4433032202285681	3312622	85	Lactiplantibacillus plantarum	genomic DNA	RI-140	12	897	1342
GCF_001982085.1	65242	46510	18007	81227.468	ETH Zurich	2017-02-01	Scaffold	Lactobacillaceae	Lacticaseibacillus	Lacticaseibacillus paracasei	0.4626842888372871	3059328	86	Lacticaseibacillus paracasei	genomic DNA	RI-194	17	816	1370
GCF_001982115.1	87815	40348	21307	109184.623	ETH Zurich	2017-02-01	Scaffold	Lactobacillaceae	Lactiplantibacillus	Lactiplantibacillus plantarum	0.4419670755520306	3389214	76	Lactiplantibacillus plantarum	genomic DNA	RI-506	12	882	1334
GCF_001982125.1	110393	59417	36357	144168.976	ETH Zurich	2017-02-01	Scaffold	Lactobacillaceae	Lactiplantibacillus	Lactiplantibacillus plantarum	0.4422385913963574	3473738	71	Lactiplantibacillus plantarum	genomic DNA	RI-266	12	917	1332
GCF_001982165.1	60478	25434	12275	66147.407	ETH Zurich	2017-02-01	Scaffold	Lactobacillaceae	Lactiplantibacillus	Lactiplantibacillus plantarum	0.4409972457496433	3534174	126	Lactiplantibacillus plantarum	genomic DNA	RI-507	12	896	1339
GCF_001982195.1	51082	28537	14355	56705.792	ETH Zurich	2017-02-01	Contig	Lactobacillaceae	Lactiplantibacillus	Lactiplantibacillus plantarum	0.4423796160201143	3375906	110	Lactiplantibacillus plantarum	genomic DNA	RI-510	12	867	1318
GCF_001982205.1	58370	28299	15863	72586.914	ETH Zurich	2017-02-01	Scaffold	Lactobacillaceae	Lactiplantibacillus	Lactiplantibacillus plantarum	0.4415443557300847	3333921	105	Lactiplantibacillus plantarum	genomic DNA	RI-511	12	895	1343
GCF_001982265.1	77203	37137	19360	71734.671	ETH Zurich	2017-02-01	Scaffold	Lactobacillaceae	Lactiplantibacillus	Lactiplantibacillus plantarum	0.4435468256202789	3320885	94	Lactiplantibacillus plantarum	genomic DNA	RI-515	12	911	1358
GCF_001982285.1	91342	45682	20365	112120.673	ETH Zurich	2017-02-01	Scaffold	Lactobacillaceae	Lactiplantibacillus	Lactiplantibacillus plantarum	0.4433622981817919	3328057	78	Lactiplantibacillus plantarum	genomic DNA	RI-139	12	898	1345
GCF_001982305.1	147665	70920	45201	142300.251	ETH Zurich	2017-02-01	Scaffold	Lactobacillaceae	Lactiplantibacillus	Lactiplantibacillus plantarum	0.4427738749383137	3371904	61	Lactiplantibacillus plantarum	genomic DNA	RI-146	12	885	1346
GCF_001982325.1	63852	30991	15435	61638.572	ETH Zurich	2017-02-01	Scaffold	Lactobacillaceae	Lactiplantibacillus	Lactiplantibacillus plantarum	0.443416753740669	3320930	100	Lactiplantibacillus plantarum	genomic DNA	RI-147	13	893	1340
GCF_001982335.1	93509	46871	26729	95841.498	ETH Zurich	2017-02-01	Contig	Lactobacillaceae	Lactiplantibacillus	Lactiplantibacillus plantarum	0.4438343785374722	3324231	66	Lactiplantibacillus plantarum	genomic DNA	RI-509	12	866	1334
GCF_001982345.1	99851	67708	36432	114322.029	ETH Zurich	2017-02-01	Contig	Lactobacillaceae	Lactiplantibacillus	Lactiplantibacillus plantarum	0.4466593460924474	3102671	52	Lactiplantibacillus plantarum	genomic DNA	RI-505	12	862	1334
GCF_001982385.1	73825	40394	22655	106738.034	ETH Zurich	2017-02-01	Scaffold	Lactobacillaceae	Lactiplantibacillus	Lactiplantibacillus plantarum	0.4442053528422331	3282331	71	Lactiplantibacillus plantarum	genomic DNA	RI-513	12	895	1338
GCF_001982405.1	103239	47598	23178	122261.56	ETH Zurich	2017-02-01	Scaffold	Lactobacillaceae	Lactiplantibacillus	Lactiplantibacillus plantarum	0.4451151358784341	3232485	61	Lactiplantibacillus plantarum	genomic DNA	RI-514	12	892	1347
GCF_001988935.1	3068152	3068152	3068152	3022943.549	AtoGen CO., Ltd.	2017-02-06	Complete Genome	Lactobacillaceae	Lacticaseibacillus	Lacticaseibacillus rhamnosus	0.4680210803096872	3114755	2	Lacticaseibacillus rhamnosus	genomic DNA	BFE5264	17	787	1351
GCF_001990145.1	3249180	3249180	3249180	3050975.988	ETH Zurich	2017-02-07	Complete Genome	Lactobacillaceae	Lactiplantibacillus	Lactiplantibacillus plantarum	0.4431577913883667	3462990	7	Lactiplantibacillus plantarum	genomic DNA	RI-113	9	909	1338
GCF_001991035.1	108948	49267	26072	109091.569	Federal University of Triangulo Mineiro	2017-02-09	Contig	Lactobacillaceae	Lacticaseibacillus	Lacticaseibacillus rhamnosus	0.4675686646394166	2857730	60	Lacticaseibacillus rhamnosus	genomic DNA	L156.4	17	771	1346
GCF_002000885.1	1861754	1861754	1861754	1861754.0	Inner Mongolia Agricultural University	2017-02-16	Complete Genome	Lactobacillaceae	Lactobacillus	Lactobacillus delbrueckii	0.4960472758484741	1861754	1	Lactobacillus delbrueckii	genomic DNA	ND04	22	537	1081
GCF_002003555.1	1125240	571948	143158	816056.325	University of Naples Federico II	2017-02-17	Scaffold	Lactobacillaceae	Lactobacillus	Lactobacillus paragasseri	0.347201015248877	1985720	35	Lactobacillus gasseri	genomic DNA	AL5	59	526	1031
GCF_002005385.2	3311056	3311056	3311056	3311056.0	University of Reading	2017-10-10	Complete Genome	Lactobacillaceae	Lactiplantibacillus	Lactiplantibacillus plantarum	0.4451295900763986	3311056	1	Lactiplantibacillus plantarum	genomic DNA	10CH	12	895	1354
GCF_002007185.1	1106151	559690	210225	797269.556	University of Naples Federico II	2017-02-17	Scaffold	Lactobacillaceae	Lactobacillus	Lactobacillus paragasseri	0.3477769874716923	1987978	16	Lactobacillus gasseri	genomic DNA	AL3	59	530	1035
GCF_002009375.1	1923948	1923948	1923948	1747530.403	Chung-Ang University, Department of Life Science, 84 Heukseok-Ro, Dongjak-Gu, Seoul, South Korea	2017-03-02	Complete Genome	Lactobacillaceae	Leuconostoc	Leuconostoc mesenteroides	0.3756701661880325	2124100	5	Leuconostoc mesenteroides	genomic DNA	DRC0211	55	465	1094
GCF_002024845.1	3197722	3197722	3197722	3165365.454	Korea University	2017-03-10	Complete Genome	Lactobacillaceae	Lactiplantibacillus	Lactiplantibacillus plantarum	0.4453709567487961	3230754	2	Lactiplantibacillus plantarum	genomic DNA	611	12	877	1343
GCF_002025085.1	2960737	2960737	2960737	2960737.0	The University of Hong Kong	2017-03-13	Chromosome	Lactobacillaceae	Lacticaseibacillus	Lacticaseibacillus rhamnosus	0.458714840257679	2960737	1	Lacticaseibacillus rhamnosus	genomic DNA	WQ2	17	787	1352
GCF_002027355.1	180596	111748	73715	203049.014	The University of Hong Kong	2017-03-14	Contig	Lactobacillaceae	Lacticaseibacillus	Lacticaseibacillus rhamnosus	0.4673719429960274	2889553	26	Lacticaseibacillus rhamnosus	genomic DNA	R709	17	781	1345
GCF_002027405.1	55263	23623	8867	63935.476	The University of Hong Kong	2017-03-14	Contig	Lactobacillaceae	Lacticaseibacillus	Lacticaseibacillus paracasei	0.4651602984661808	2726071	119	Lacticaseibacillus paracasei	genomic DNA	W16	19	748	1340
GCF_002027415.1	217580	68697	17295	179340.885	The University of Hong Kong	2017-03-14	Contig	Lactobacillaceae	Lacticaseibacillus	Lacticaseibacillus paracasei	0.464267191040252	2772578	66	Lacticaseibacillus paracasei	genomic DNA	W14	17	745	1341
GCF_002076355.1	62818	31239	18407	72592.523	Helsinki University	2017-03-31	Contig	Lactobacillaceae	Ligilactobacillus	Ligilactobacillus ruminis	0.4338262897556744	2056436	64	Ligilactobacillus ruminis	genomic DNA	PEL65	21	539	1152
GCF_002076365.1	54900	20755	11019	60081.608	Helsinki University	2017-03-31	Contig	Lactobacillaceae	Ligilactobacillus	Ligilactobacillus ruminis	0.4331576266744465	2022310	83	Ligilactobacillus ruminis	genomic DNA	GRL1172	16	543	1149
GCF_002076375.1	79625	62040	30181	92843.529	Helsinki University	2017-03-31	Contig	Lactobacillaceae	Ligilactobacillus	Ligilactobacillus ruminis	0.4340906267185619	2020221	49	Ligilactobacillus ruminis	genomic DNA	PEL66	47	549	1187
GCF_002076955.1	2884966	2884966	2884966	2884966.0	Genomed SA	2017-04-03	Complete Genome	Lactobacillaceae	Lacticaseibacillus	Lacticaseibacillus rhamnosus	0.4677784764187862	2884966	1	Lacticaseibacillus rhamnosus	genomic DNA	Pen	17	770	1344
GCF_002079285.1	3055892	3055892	3055892	2880706.857	Universiti Malaysia Sabah	2017-04-05	Complete Genome	Lactobacillaceae	Lacticaseibacillus	Lacticaseibacillus paracasei	0.4625353843006916	3246143	4	Lacticaseibacillus paracasei	genomic DNA	IIA	17	837	1370
GCF_002079325.1	119088	62573	25644	270417.42	University College Cork	2017-04-05	Scaffold	Lactobacillaceae	Ligilactobacillus	Ligilactobacillus salivarius	0.3283888745774884	1921545	58	Ligilactobacillus salivarius	genomic DNA	NCIMB702343	8	553	1175
GCF_002079335.1	180395	91763	73505	161683.644	University College Cork	2017-04-05	Scaffold	Lactobacillaceae	Ligilactobacillus	Ligilactobacillus salivarius	0.3289714235994581	2011275	58	Ligilactobacillus salivarius	genomic DNA	NCIMB8818	7	587	1199
GCF_002079365.1	106164	67809	24933	187873.364	University College Cork	2017-04-05	Scaffold	Lactobacillaceae	Ligilactobacillus	Ligilactobacillus salivarius	0.3277917549019344	1858195	62	Ligilactobacillus salivarius	genomic DNA	NCIMB8816	9	559	1181
GCF_002079405.1	151438	61986	35634	178760.219	University College Cork	2017-04-05	Scaffold	Lactobacillaceae	Ligilactobacillus	Ligilactobacillus salivarius	0.3256931079187656	1719321	45	Ligilactobacillus salivarius	genomic DNA	JCM 1230	10	527	1141
GCF_002079425.1	178703	54412	30716	208394.99	University College Cork	2017-04-05	Scaffold	Lactobacillaceae	Ligilactobacillus	Ligilactobacillus salivarius	0.3240275570644322	2215040	78	Ligilactobacillus salivarius	genomic DNA	JCM 1047	9	548	1170
GCF_002079435.1	95624	58492	23052	120930.267	University College Cork	2017-04-05	Scaffold	Lactobacillaceae	Ligilactobacillus	Ligilactobacillus salivarius	0.3274592840372766	1955437	60	Ligilactobacillus salivarius	genomic DNA	L21	7	584	1192
GCF_002079465.1	153948	62336	36610	171295.154	University College Cork	2017-04-05	Scaffold	Lactobacillaceae	Ligilactobacillus	Ligilactobacillus salivarius	0.3267351696959698	1927506	46	Ligilactobacillus salivarius	genomic DNA	JCM 1045	9	569	1193
GCF_002079485.1	115042	67867	42445	196078.181	University College Cork	2017-04-05	Scaffold	Lactobacillaceae	Ligilactobacillus	Ligilactobacillus salivarius	0.3259834860498531	1799085	45	Ligilactobacillus salivarius	genomic DNA	JCM 1044	11	549	1171
GCF_002079505.1	115144	67847	35100	190735.331	University College Cork	2017-04-05	Scaffold	Lactobacillaceae	Ligilactobacillus	Ligilactobacillus salivarius	0.325957054669805	1801360	47	Ligilactobacillus salivarius	genomic DNA	JCM 1042	10	551	1171
GCF_002079525.1	133271	58525	31133	180108.437	University College Cork	2017-04-05	Scaffold	Lactobacillaceae	Ligilactobacillus	Ligilactobacillus salivarius	0.3284415305827052	1920628	48	Ligilactobacillus salivarius	genomic DNA	JCM 1040	7	584	1193
GCF_002079545.1	126351	63835	35745	214981.956	University College Cork	2017-04-05	Scaffold	Lactobacillaceae	Ligilactobacillus	Ligilactobacillus salivarius	0.3250743553080963	1999521	50	Ligilactobacillus salivarius	genomic DNA	gul2	8	573	1192
GCF_002079565.1	162200	67447	40326	219482.139	University College Cork	2017-04-05	Scaffold	Lactobacillaceae	Ligilactobacillus	Ligilactobacillus salivarius	0.3250368690981928	1998964	50	Ligilactobacillus salivarius	genomic DNA	gul1	9	572	1184
GCF_002079585.1	170258	91408	49196	173680.507	University College Cork	2017-04-05	Scaffold	Lactobacillaceae	Ligilactobacillus	Ligilactobacillus salivarius	0.3260289214746564	1971822	51	Ligilactobacillus salivarius	genomic DNA	DSM 20554	7	562	1183
GCF_002079595.1	240870	142058	113949	263082.698	University College Cork	2017-04-05	Scaffold	Lactobacillaceae	Ligilactobacillus	Ligilactobacillus salivarius	0.3262345330925237	1888629	20	Ligilactobacillus salivarius	genomic DNA	DSM 20492	8	563	1190
GCF_002079625.1	142710	51730	30261	149191.76	University College Cork	2017-04-05	Scaffold	Lactobacillaceae	Ligilactobacillus	Ligilactobacillus salivarius	0.3281135292226112	1977852	50	Ligilactobacillus salivarius	genomic DNA	CCuG47826	7	589	1197
GCF_002079645.1	136925	68679	30447	157760.283	University College Cork	2017-04-05	Scaffold	Lactobacillaceae	Ligilactobacillus	Ligilactobacillus salivarius	0.3289110711638013	2035459	103	Ligilactobacillus salivarius	genomic DNA	CCuG47171	7	586	1198
GCF_002079685.1	61326	40707	17494	83182.85	University College Cork	2017-04-05	Scaffold	Lactobacillaceae	Ligilactobacillus	Ligilactobacillus salivarius	0.3272046015768537	1949071	66	Ligilactobacillus salivarius	genomic DNA	CCuG45735	7	581	1200
GCF_002079705.1	63223	40788	19038	84723.331	University College Cork	2017-04-05	Scaffold	Lactobacillaceae	Ligilactobacillus	Ligilactobacillus salivarius	0.3267927127316463	1945585	87	Ligilactobacillus salivarius	genomic DNA	CCuG44481	9	536	1168
GCF_002079715.1	122107	66401	23421	207652.493	University College Cork	2017-04-05	Scaffold	Lactobacillaceae	Ligilactobacillus	Ligilactobacillus salivarius	0.3275324672637705	1933332	67	Ligilactobacillus salivarius	genomic DNA	CCuG38008	10	566	1181
GCF_002079745.1	115144	69564	44607	205935.101	University College Cork	2017-04-05	Scaffold	Lactobacillaceae	Ligilactobacillus	Ligilactobacillus salivarius	0.3258920865665164	1801759	43	Ligilactobacillus salivarius	genomic DNA	CCuG2753OB	9	552	1180
GCF_002079765.1	51266	26654	12128	65605.78	University College Cork	2017-04-05	Scaffold	Lactobacillaceae	Ligilactobacillus	Ligilactobacillus salivarius	0.3290466429316359	2085525	133	Ligilactobacillus salivarius	genomic DNA	AH4331	8	586	1193
GCF_002079785.1	73962	36634	19096	82424.671	University College Cork	2017-04-05	Scaffold	Lactobacillaceae	Ligilactobacillus	Ligilactobacillus salivarius	0.3264768711032824	2025583	89	Ligilactobacillus salivarius	genomic DNA	AH43348	8	573	1195
GCF_002079805.1	53856	29844	16550	67235.173	University College Cork	2017-04-05	Scaffold	Lactobacillaceae	Ligilactobacillus	Ligilactobacillus salivarius	0.3285325252792621	2176092	101	Ligilactobacillus salivarius	genomic DNA	AH43324	8	578	1190
GCF_002079845.1	51450	27781	13440	66258.688	University College Cork	2017-04-05	Scaffold	Lactobacillaceae	Ligilactobacillus	Ligilactobacillus salivarius	0.3292794565593134	2088618	134	Ligilactobacillus salivarius	genomic DNA	AH4231	7	587	1201
GCF_002079905.1	78580	60627	30287	106444.887	University College Cork	2017-04-05	Scaffold	Lactobacillaceae	Ligilactobacillus	Ligilactobacillus salivarius	0.3300203605648334	1930693	59	Ligilactobacillus salivarius	genomic DNA	01M14315	7	576	1189
GCF_002079925.1	294813	90182	41509	410027.855	University College Cork	2017-04-05	Scaffold	Lactobacillaceae	Ligilactobacillus	Ligilactobacillus salivarius	0.3265389105313553	1829736	36	Ligilactobacillus salivarius	genomic DNA	NCIMB8817	8	565	1195
GCF_002091975.1	93220	39892	19657	133730.313	University of Tasmania	2017-04-13	Scaffold	Lactobacillaceae	Lacticaseibacillus	Lacticaseibacillus paracasei	0.4631081513086469	3159370	96	Lacticaseibacillus casei	genomic DNA	MJA 12	17	837	1371
GCF_002091995.1	105124	49319	28343	132115.33	University of Tasmania	2017-04-13	Contig	Lactobacillaceae	Lacticaseibacillus	Lacticaseibacillus paracasei	0.4635436414077793	2977711	77	Lacticaseibacillus casei	genomic DNA	GCRL 163	17	819	1366
GCF_002092705.1	68903	34118	13839	110427.141	Norwegian University of Life Sciences	2017-04-14	Contig	Lactobacillaceae	Leuconostoc	Leuconostoc mesenteroides	0.3783372883575125	1848282	68	Leuconostoc mesenteroides	genomic DNA	LN32	57	435	1049
GCF_002092735.1	245116	114715	23412	206078.543	Norwegian University of Life Sciences	2017-04-14	Contig	Lactobacillaceae	Leuconostoc	Leuconostoc mesenteroides	0.3750711275026343	2277600	70	Leuconostoc mesenteroides	genomic DNA	LN25	59	478	1083
GCF_002092745.1	154779	73934	22754	162220.651	Norwegian University of Life Sciences	2017-04-14	Contig	Lactobacillaceae	Leuconostoc	Leuconostoc mesenteroides	0.3750718107271516	2224598	54	Leuconostoc mesenteroides	genomic DNA	LN27	50	475	1070
GCF_002093065.1	517460	329597	118325	506746.854	CERELA-CONICET	2017-04-17	Contig	Lactobacillaceae	Levilactobacillus	Levilactobacillus brevis	0.455511483999076	2644941	22	Levilactobacillus brevis	genomic DNA	CRL 2013	19	664	1264
GCF_002095615.1	114067	48454	19365	140284.648	University of Bern	2017-04-18	Scaffold	Lactobacillaceae	Lentilactobacillus	Lentilactobacillus parabuchneri	0.4333893061380598	2672131	63	Lentilactobacillus parabuchneri	genomic DNA	FAM21823	11	736	1319
GCF_002095635.1	53605	32843	16193	88679.113	University of Bern	2017-04-18	Scaffold	Lactobacillaceae	Lentilactobacillus	Lentilactobacillus parabuchneri	0.434958894157911	2543799	143	Lentilactobacillus parabuchneri	genomic DNA	FAM21838	9	713	1297
GCF_002095645.1	194211	72134	33353	156342.863	University of Bern	2017-04-18	Scaffold	Lactobacillaceae	Lentilactobacillus	Lentilactobacillus parabuchneri	0.4328308227279749	2738317	66	Lentilactobacillus parabuchneri	genomic DNA	FAM21829	10	743	1325
GCF_002095655.1	65547	34600	13449	75014.631	University of Bern	2017-04-18	Scaffold	Lactobacillaceae	Lentilactobacillus	Lentilactobacillus parabuchneri	0.432534457059254	2762714	108	Lentilactobacillus parabuchneri	genomic DNA	FAM21834	11	749	1330
GCF_002095695.1	132527	79042	38674	162742.348	University of Bern	2017-04-18	Scaffold	Lactobacillaceae	Lentilactobacillus	Lentilactobacillus parabuchneri	0.4331748160793399	2706330	60	Lentilactobacillus parabuchneri	genomic DNA	FAM23165	9	746	1323
GCF_002095715.1	161307	129330	48452	301072.72	University of Bern	2017-04-18	Scaffold	Lactobacillaceae	Lentilactobacillus	Lentilactobacillus parabuchneri	0.4349674380368146	2566645	36	Lentilactobacillus parabuchneri	genomic DNA	FAM23168	10	742	1319
GCF_002095725.1	115983	64267	30876	154827.862	University of Bern	2017-04-18	Scaffold	Lactobacillaceae	Lentilactobacillus	Lentilactobacillus parabuchneri	0.4326055931067461	2708155	60	Lentilactobacillus parabuchneri	genomic DNA	FAM23166	9	745	1323
GCF_002095755.1	143467	88243	29390	216073.102	University of Bern	2017-04-18	Contig	Lactobacillaceae	Lentilactobacillus	Lentilactobacillus parabuchneri	0.4346744435096956	2665006	61	Lentilactobacillus parabuchneri	genomic DNA	FAM21835	9	725	1308
GCF_002095765.1	188636	142936	39959	208492.555	University of Bern	2017-04-18	Scaffold	Lactobacillaceae	Lentilactobacillus	Lentilactobacillus parabuchneri	0.4333658385798892	2613937	54	Lentilactobacillus parabuchneri	genomic DNA	FAM23282	9	723	1313
GCF_002095795.1	124546	71380	42217	163973.474	University of Bern	2017-04-18	Scaffold	Lactobacillaceae	Lentilactobacillus	Lentilactobacillus parabuchneri	0.4348487571548497	2570634	38	Lentilactobacillus parabuchneri	genomic DNA	FAM21809	9	736	1321
GCF_002095815.1	70556	28962	7458	110232.165	University of Bern	2017-04-18	Scaffold	Lactobacillaceae	Lentilactobacillus	Lentilactobacillus parabuchneri	0.4321606507026942	2654853	164	Lentilactobacillus parabuchneri	genomic DNA	FAM23167	21	723	1300
GCF_002095825.1	76021	41799	15029	103978.135	University of Bern	2017-04-18	Scaffold	Lactobacillaceae	Lentilactobacillus	Lentilactobacillus parabuchneri	0.4320381950113411	2799109	130	Lentilactobacillus parabuchneri	genomic DNA	FAM23169	10	754	1335
GCF_002095835.1	161307	93508	48452	296759.175	University of Bern	2017-04-18	Scaffold	Lactobacillaceae	Lentilactobacillus	Lentilactobacillus parabuchneri	0.4349699568943358	2567644	38	Lentilactobacillus parabuchneri	genomic DNA	FAM23163	10	742	1319
GCF_002095845.1	132527	70554	30876	160130.319	University of Bern	2017-04-18	Scaffold	Lactobacillaceae	Lentilactobacillus	Lentilactobacillus parabuchneri	0.4326740744711726	2704805	55	Lentilactobacillus parabuchneri	genomic DNA	FAM23164	9	746	1323
GCF_002095895.1	192222	102538	17677	190186.111	University of Bern	2017-04-18	Scaffold	Lactobacillaceae	Lentilactobacillus	Lentilactobacillus parabuchneri	0.4330180276430497	2611434	84	Lentilactobacillus parabuchneri	genomic DNA	FAM23279	10	722	1312
GCF_002095905.1	192349	103521	20726	190739.973	University of Bern	2017-04-18	Scaffold	Lactobacillaceae	Lentilactobacillus	Lentilactobacillus parabuchneri	0.4335383676635138	2563148	65	Lentilactobacillus parabuchneri	genomic DNA	FAM23280	10	713	1307
GCF_002095915.1	192350	102538	15754	187953.113	University of Bern	2017-04-18	Scaffold	Lactobacillaceae	Lentilactobacillus	Lentilactobacillus parabuchneri	0.4331107085781689	2616211	79	Lentilactobacillus parabuchneri	genomic DNA	FAM23281	10	723	1312
GCF_002103155.1	74230	44435	23900	98514.816	University of Helsinki	2017-04-21	Contig	Lactobacillaceae	Lacticaseibacillus	Lacticaseibacillus rhamnosus	0.4669605574731828	2878847	66	Lacticaseibacillus rhamnosus	genomic DNA	Lrh38	17	763	1342
GCF_002103185.1	224182	118166	61417	229336.33	University of Helsinki	2017-04-21	Contig	Lactobacillaceae	Lacticaseibacillus	Lacticaseibacillus rhamnosus	0.4664251592951484	3078719	51	Lacticaseibacillus rhamnosus	genomic DNA	Lrh47	17	798	1356
GCF_002103215.1	95154	63184	28603	131075.002	University of Helsinki	2017-04-21	Scaffold	Lactobacillaceae	Lacticaseibacillus	Lacticaseibacillus rhamnosus	0.4666196514071065	3088359	71	Lacticaseibacillus rhamnosus	genomic DNA	Lrh46	17	792	1352
GCF_002105575.1	2053862	2053862	2053862	2028251.342	Korea University	2017-04-24	Chromosome	Lactobacillaceae	Latilactobacillus	Latilactobacillus sakei	0.4113898125159858	2079964	3	Latilactobacillus sakei	genomic DNA	Probio65	28	539	1138
GCF_002109405.1	3189366	3189366	3189366	3181801.144	Chonbuk National University	2017-04-25	Complete Genome	Lactobacillaceae	Lactiplantibacillus	Lactiplantibacillus plantarum	0.4460021013667016	3196967	2	Lactiplantibacillus plantarum	genomic DNA	JBE490	12	864	1341
GCF_002109425.1	3284622	3284622	3284622	3284622.0	Hubei University of Technology	2017-04-25	Complete Genome	Lactobacillaceae	Lactiplantibacillus	Lactiplantibacillus plantarum	0.4454862690440483	3284622	1	Lactiplantibacillus plantarum	genomic DNA	LP2	12	887	1342
GCF_002115575.1	160435	120726	75938	208422.655	Brigham Young University	2017-04-28	Contig	Lactobacillaceae	Weissella	Weissella cibaria	0.4500347175467997	2465612	34	Weissella cibaria	genomic DNA	DmW_103	49	460	1024
GCF_002115655.1	72562	41202	19567	138162.595	Brigham Young University	2017-04-28	Contig	Lactobacillaceae	Lacticaseibacillus	Lacticaseibacillus paracasei	0.4614361274293448	3201429	127	Lacticaseibacillus paracasei	genomic DNA	DmW_181	18	809	1374
GCF_002116955.1	3249216	3249216	3249216	3040469.902	KOOKMIN UNIVERSITY	2017-05-02	Complete Genome	Lactobacillaceae	Lactiplantibacillus	Lactiplantibacillus plantarum	0.4419215013991612	3476011	6	Lactiplantibacillus plantarum	genomic DNA	BLS41	12	894	1346
GCF_002117185.1	2124039	2124039	2124039	2124039.0	State Key Laboratory of Dairy Biotechnology	2017-05-02	Complete Genome	Lactobacillaceae	Leuconostoc	Leuconostoc mesenteroides	0.3760566543269685	2124039	1	Leuconostoc mesenteroides	genomic DNA	BD1710	57	462	1075
GCF_002117245.1	3144834	3144834	3144834	2953142.412	Technische Universitaet Muenchen	2017-05-02	Complete Genome	Lactobacillaceae	Lactiplantibacillus	Lactiplantibacillus plantarum	0.4430118568608421	3351899	9	Lactiplantibacillus plantarum	genomic DNA	TMW 1.25	12	871	1329
GCF_002117265.1	3099387	3099387	3099387	2829573.895	Technische Universitaet Muenchen	2017-05-02	Complete Genome	Lactobacillaceae	Lactiplantibacillus	Lactiplantibacillus plantarum	0.4422100207315542	3400131	11	Lactiplantibacillus plantarum	genomic DNA	TMW 1.277	12	869	1329
GCF_002117285.1	3133208	3133208	3133208	3025183.212	Technische Universitaet Muenchen	2017-05-02	Complete Genome	Lactobacillaceae	Lactiplantibacillus	Lactiplantibacillus plantarum	0.4455658966543815	3246485	5	Lactiplantibacillus plantarum	genomic DNA	TMW 1.708	12	860	1336
GCF_002117305.1	3141573	3141573	3141573	2964035.182	Technische Universitaet Muenchen	2017-05-02	Complete Genome	Lactobacillaceae	Lactiplantibacillus	Lactiplantibacillus plantarum	0.4435113514369845	3332882	5	Lactiplantibacillus plantarum	genomic DNA	TMW 1.1623	12	881	1327
GCF_002117325.1	2537412	2537412	2537412	2415244.442	Technische Universitaet Muenchen	2017-05-02	Complete Genome	Lactobacillaceae	Levilactobacillus	Levilactobacillus brevis	0.4573516055674314	2667873	5	Levilactobacillus brevis	genomic DNA	TMW 1.2113	19	653	1257
GCF_002117345.1	2566011	2566011	107035	2265015.316	Technische Universitaet Muenchen	2017-05-02	Complete Genome	Lactobacillaceae	Levilactobacillus	Levilactobacillus brevis	0.4529273352986211	2917978	9	Levilactobacillus brevis	genomic DNA	TMW 1.2108	19	669	1267
GCF_002119645.1	2239921	2239921	2239921	2239921.0	Universiti Sains Malaysia	2017-05-09	Complete Genome	Lactobacillaceae	Limosilactobacillus	Limosilactobacillus fermentum	0.5098920899442436	2239921	1	Limosilactobacillus fermentum	genomic DNA	FTDC 8312	21	651	1240
GCF_002138395.1	2351988	2351988	2351988	2234758.738	Gyeonsang National University	2017-05-15	Complete Genome	Lactobacillaceae	Levilactobacillus	Levilactobacillus brevis	0.4575458524166455	2477732	4	Levilactobacillus brevis	genomic DNA	100D8	19	644	1261
GCF_002142575.1	2012440	2012440	2012440	2012440.0	CERELA-CONICET	2017-05-16	Complete Genome	Lactobacillaceae	Lactobacillus	Lactobacillus delbrueckii	0.4987557393015444	2012440	1	Lactobacillus delbrueckii	genomic DNA	TUA4408L	25	534	1115
GCF_002148235.1	1891719	1891719	1891719	1838781.074	Wageningen University & Research	2017-05-17	Complete Genome	Lactobacillaceae	Leuconostoc	Leuconostoc mesenteroides	0.3794222128168409	1946876	4	Leuconostoc mesenteroides	genomic DNA	FM06	57	439	1047
GCF_002148805.1	142300	89124	40229	157975.808	Teagasc, Moorepark	2017-05-18	Contig	Lactobacillaceae	Lacticaseibacillus	Lacticaseibacillus paracasei	0.4631983401760364	3095268	49	Lacticaseibacillus paracasei	genomic DNA	DPC4206	17	810	1363
GCF_002148875.1	300051	151300	73682	315856.511	Teagasc, Moorepark	2017-05-18	Contig	Lactobacillaceae	Lacticaseibacillus	Lacticaseibacillus paracasei	0.4633262872879717	2936872	41	Lacticaseibacillus paracasei	genomic DNA	DPC2071	17	764	1350
GCF_002148885.1	191696	83090	54997	205753.485	Teagasc, Moorepark	2017-05-18	Contig	Lactobacillaceae	Lacticaseibacillus	Lacticaseibacillus paracasei	0.4634303208464955	3078575	35	Lacticaseibacillus paracasei	genomic DNA	DPC4536	17	809	1361
GCF_002156605.1	52065	32982	17675	64017.387	Cornell University	2017-05-22	Scaffold	Lactobacillaceae	Limosilactobacillus	Limosilactobacillus reuteri	0.3844515902925066	2148567	75	Limosilactobacillus reuteri	genomic DNA	LR0	17	576	1212
GCF_002156645.1	88768	41918	22602	98438.736	Cornell University	2017-05-22	Contig	Lactobacillaceae	Lactobacillus	Lactobacillus johnsonii	0.3444958914658047	1898609	49	Lactobacillus johnsonii	genomic DNA	LJ0	53	516	1007
GCF_002158885.1	2129370	2129370	2129370	2129370.0	Wonkwang University	2017-05-30	Complete Genome	Lactobacillaceae	Lactobacillus	Lactobacillus paragasseri	0.3477986446695501	2129370	1	Lactobacillus gasseri	genomic DNA	4M13	57	518	1025
GCF_002158925.1	3047840	3047840	3047840	3047840.0	Wonkwang University	2017-05-30	Complete Genome	Lactobacillaceae	Lacticaseibacillus	Lacticaseibacillus rhamnosus	0.4659791852590687	3047840	1	Lacticaseibacillus rhamnosus	genomic DNA	4B15	17	789	1352
GCF_002159345.1	82910	51122	24476	92603.625	Veterinary Research Institute	2017-05-30	Contig	Lactobacillaceae	Ligilactobacillus	Ligilactobacillus salivarius	0.3267955596321748	1807598	45	Ligilactobacillus salivarius	genomic DNA	An63	10	537	1170
GCF_002160105.1	91220	42189	27732	146167.562	Veterinary Research Institute	2017-05-30	Contig	Lactobacillaceae	Lactobacillus	Lactobacillus johnsonii	0.3460880051059032	1784601	42	Lactobacillus johnsonii	genomic DNA	An197	61	491	995
GCF_002160855.1	92989	47919	34272	97710.1	Veterinary Research Institute	2017-05-30	Contig	Lactobacillaceae	Ligilactobacillus	Ligilactobacillus salivarius	0.3269565365086745	1884018	50	Ligilactobacillus salivarius	genomic DNA	An128	10	532	1167
GCF_002161265.1	70890	35415	18407	82194.851	Veterinary Research Institute	2017-05-30	Contig	Lactobacillaceae	Ligilactobacillus	Ligilactobacillus salivarius	0.3265326823106679	2090045	76	Ligilactobacillus salivarius	genomic DNA	An84	10	554	1194
GCF_002162055.1	1893327	1893327	264403	1678463.459	Beijing Academy of Agriculture and Forestry Sciences	2017-05-31	Complete Genome	Lactobacillaceae	Ligilactobacillus	Ligilactobacillus salivarius	0.3320625042191312	2177581	3	Ligilactobacillus salivarius	genomic DNA	ZLS006	8	556	1174
GCF_002165655.1	99901	47161	17631	102786.107	University of Turin	2017-06-02	Contig	Lactobacillaceae	Lactiplantibacillus	Lactiplantibacillus plantarum	0.4448430428104123	3165258	92	Lactiplantibacillus plantarum	genomic DNA	S2T10D	12	841	1306
GCF_002165715.1	161526	88287	38287	153232.044	University of Turin	2017-06-02	Contig	Lactobacillaceae	Lactiplantibacillus	Lactiplantibacillus plantarum	0.4441169383112118	3311558	68	Lactiplantibacillus plantarum	genomic DNA	O2T60C	12	866	1336
GCF_002165725.1	136134	49288	22531	161079.468	University of Turin	2017-06-02	Contig	Lactobacillaceae	Lactiplantibacillus	Lactiplantibacillus plantarum	0.4449348674674385	3168693	58	Lactiplantibacillus plantarum	genomic DNA	S11T3E	12	839	1306
GCF_002173555.1	2411324	2411324	2411324	2263678.14	Microbial Institiue for Fermentation Industry	2017-06-06	Complete Genome	Lactobacillaceae	Levilactobacillus	Levilactobacillus brevis	0.4563902601420554	2571249	6	Levilactobacillus brevis	genomic DNA	SRCM101174	19	647	1255
GCF_002173575.1	2025714	2025714	2025714	1967294.124	Microbial Institiue for Fermentation Industry	2017-06-06	Complete Genome	Lactobacillaceae	Pediococcus	Pediococcus acidilactici	0.421576902221294	2087612	3	Pediococcus acidilactici	genomic DNA	SRCM100424	35	520	1145
GCF_002173595.1	2025575	2025575	2025575	1942289.836	Microbial Institiue for Fermentation Industry	2017-06-06	Complete Genome	Lactobacillaceae	Pediococcus	Pediococcus acidilactici	0.4209311153520153	2115377	3	Pediococcus acidilactici	genomic DNA	SRCM100313	45	539	1163
GCF_002173655.1	3252258	3252258	3252258	3176350.372	Microbial Institiue for Fermentation Industry	2017-06-06	Complete Genome	Lactobacillaceae	Lactiplantibacillus	Lactiplantibacillus plantarum	0.4443204044949756	3331364	4	Lactiplantibacillus plantarum	genomic DNA	SRCM102022	12	890	1349
GCF_002174195.1	3223596	3223596	3223596	3223596.0	Microbial Institute for Fermentation Industry	2017-06-06	Complete Genome	Lactobacillaceae	Lactiplantibacillus	Lactiplantibacillus plantarum	0.4459919915522913	3223596	1	Lactiplantibacillus plantarum	genomic DNA	SRCM100434	12	882	1349
GCF_002174215.1	2025732	2025732	2025732	1960721.463	Microbial Institute for Fermentation Industry	2017-06-06	Complete Genome	Lactobacillaceae	Pediococcus	Pediococcus acidilactici	0.4213729051846158	2094755	3	Pediococcus acidilactici	genomic DNA	SRCM101189	46	521	1157
GCF_002174235.1	2440326	2440326	2440326	2332957.65	Microbial Institiue for Fermentation Industry	2017-06-06	Complete Genome	Lactobacillaceae	Levilactobacillus	Levilactobacillus brevis	0.4562705427494739	2554125	5	Levilactobacillus brevis	genomic DNA	SRCM101106	19	655	1260
GCF_002176835.1	1990826	1990826	1990826	1941216.78	University of Minnesota	2017-06-08	Complete Genome	Lactobacillaceae	Lactobacillus	Lactobacillus johnsonii	0.3508874406944804	2042390	3	Lactobacillus johnsonii	genomic DNA	UMNLJ22	59	500	1029
GCF_002176855.1	1974529	1974529	1974529	1939590.439	University of Minnesota	2017-06-08	Complete Genome	Lactobacillaceae	Lactobacillus	Lactobacillus johnsonii	0.3508979879518851	2010439	3	Lactobacillus johnsonii	genomic DNA	UMNLJ21	58	501	1029
GCF_002179515.1	299821	163664	62852	271248.216	Shenzhen Institutes of Advanced Technology	2017-06-08	Scaffold	Lactobacillaceae	Levilactobacillus	Levilactobacillus brevis	0.458036470154831	2459326	29	Levilactobacillus brevis	genomic DNA	3M004	19	633	1254
GCF_002192435.1	2063606	2063606	2063606	2063606.0	Universita' degli Studi di Catania	2017-06-13	Complete Genome	Lactobacillaceae	Limosilactobacillus	Limosilactobacillus fermentum	0.5178532142279098	2063606	1	Limosilactobacillus fermentum	genomic DNA	LAC FRN-92	22	662	1244
GCF_002202155.1	1757573	1757573	1757573	1655476.752	Microbial Institute for Fermentation Industry	2017-06-20	Complete Genome	Lactobacillaceae	Pediococcus	Pediococcus pentosaceus	0.3737977272338313	1869792	3	Pediococcus pentosaceus	genomic DNA	SRCM100194	57	477	1126
GCF_002205775.2	3186859	3186859	3186859	3173263.508	China Agricultural University	2017-06-27	Complete Genome	Lactobacillaceae	Lactiplantibacillus	Lactiplantibacillus plantarum	0.4463808344258463	3200572	2	Lactiplantibacillus plantarum	genomic DNA	LPL-1	12	882	1348
GCF_002211885.1	3520510	3520510	3520510	3460192.291	National Yang Ming University	2017-06-30	Complete Genome	Lactobacillaceae	Lactiplantibacillus	Lactiplantibacillus pentosus	0.4639769154855361	3583008	2	Lactiplantibacillus pentosus	genomic DNA	SLC13	12	911	1358
GCF_002218565.1	70386	36072	18389	69592.542	University of Minnesota	2017-07-14	Contig	Lactobacillaceae	Lactobacillus	Lactobacillus crispatus	0.3687760533405613	2014377	73	Lactobacillus crispatus	genomic DNA	UMNLC2	51	545	1057
GCF_002218615.1	71904	39232	14465	87050.871	University of Minnesota	2017-07-14	Scaffold	Lactobacillaceae	Lactobacillus	Lactobacillus crispatus	0.3690841831313849	2188265	69	Lactobacillus crispatus	genomic DNA	UMNLC1	49	561	1059
GCF_002218645.1	74943	40000	18479	84597.923	University of Minnesota	2017-07-14	Scaffold	Lactobacillaceae	Lactobacillus	Lactobacillus crispatus	0.3686205698728809	2018029	64	Lactobacillus crispatus	genomic DNA	UMNLC3	51	545	1058
GCF_002218655.1	85389	46947	18775	89285.666	University of Minnesota	2017-07-14	Contig	Lactobacillaceae	Lactobacillus	Lactobacillus crispatus	0.3685737416350388	2019585	62	Lactobacillus crispatus	genomic DNA	UMNLC4	50	546	1057
GCF_002218685.1	71122	32437	12947	80977.805	University of Minnesota	2017-07-14	Scaffold	Lactobacillaceae	Lactobacillus	Lactobacillus crispatus	0.369287641278622	2054274	74	Lactobacillus crispatus	genomic DNA	UMNLC8	49	547	1057
GCF_002218695.1	99276	48453	19702	99471.066	University of Minnesota	2017-07-14	Scaffold	Lactobacillaceae	Lactobacillus	Lactobacillus crispatus	0.3687156023812373	2046835	49	Lactobacillus crispatus	genomic DNA	UMNLC6	49	553	1062
GCF_002218765.1	108928	61771	20246	102663.57	University of Minnesota	2017-07-14	Contig	Lactobacillaceae	Lactobacillus	Lactobacillus crispatus	0.3694464430868572	2013867	50	Lactobacillus crispatus	genomic DNA	UMNLC5	49	554	1056
GCF_002218775.1	59023	34635	16365	65679.875	University of Minnesota	2017-07-14	Contig	Lactobacillaceae	Lactobacillus	Lactobacillus crispatus	0.3695276790731773	2103358	71	Lactobacillus crispatus	genomic DNA	UMNLC7	49	550	1056
GCF_002218805.1	71977	45287	18945	124785.24	University of Minnesota	2017-07-14	Contig	Lactobacillaceae	Lactobacillus	Lactobacillus crispatus	0.3686559753056734	2046138	54	Lactobacillus crispatus	genomic DNA	UMNLC10	50	546	1056
GCF_002218815.1	71174	29115	12142	82851.055	University of Minnesota	2017-07-14	Scaffold	Lactobacillaceae	Lactobacillus	Lactobacillus crispatus	0.3696550838292294	2039742	73	Lactobacillus crispatus	genomic DNA	UMNLC11	50	548	1055
GCF_002218855.1	83850	46531	25456	96103.346	University of Minnesota	2017-07-14	Scaffold	Lactobacillaceae	Lactobacillus	Lactobacillus crispatus	0.3686464793555455	2082133	59	Lactobacillus crispatus	genomic DNA	UMNLC12	49	555	1057
GCF_002218895.1	62146	37714	14253	70573.13	University of Minnesota	2017-07-14	Scaffold	Lactobacillaceae	Lactobacillus	Lactobacillus crispatus	0.3691334142361708	2027947	81	Lactobacillus crispatus	genomic DNA	UMNLC15	49	559	1062
GCF_002218925.1	85627	54589	32668	103550.901	University of Minnesota	2017-07-14	Scaffold	Lactobacillaceae	Lactobacillus	Lactobacillus crispatus	0.3706266390077642	2135057	56	Lactobacillus crispatus	genomic DNA	UMNLC16	49	553	1055
GCF_002218945.1	65363	35903	14810	75174.269	University of Minnesota	2017-07-14	Scaffold	Lactobacillaceae	Lactobacillus	Lactobacillus crispatus	0.3676669933379646	2039767	76	Lactobacillus crispatus	genomic DNA	UMNLC18	51	541	1053
GCF_002218965.1	65247	36111	17756	80313.97	University of Minnesota	2017-07-14	Scaffold	Lactobacillaceae	Lactobacillus	Lactobacillus crispatus	0.3676937795500357	2052874	75	Lactobacillus crispatus	genomic DNA	UMNLC19	52	541	1053
GCF_002218975.1	61616	36767	22086	69646.508	University of Minnesota	2017-07-14	Scaffold	Lactobacillaceae	Lactobacillus	Lactobacillus crispatus	0.368233484233837	2041080	67	Lactobacillus crispatus	genomic DNA	UMNLC20	50	551	1059
GCF_002219005.1	63377	37031	17090	69039.45	University of Minnesota	2017-07-14	Scaffold	Lactobacillaceae	Lactobacillus	Lactobacillus crispatus	0.3682274551188446	2037325	68	Lactobacillus crispatus	genomic DNA	UMNLC21	50	551	1060
GCF_002219015.1	62955	35766	22280	67813.815	University of Minnesota	2017-07-14	Scaffold	Lactobacillaceae	Lactobacillus	Lactobacillus crispatus	0.3683657177888597	2048771	68	Lactobacillus crispatus	genomic DNA	UMNLC24	51	550	1059
GCF_002219045.1	59812	37027	16900	67829.696	University of Minnesota	2017-07-14	Scaffold	Lactobacillaceae	Lactobacillus	Lactobacillus crispatus	0.3681507276126242	2046075	67	Lactobacillus crispatus	genomic DNA	UMNLC22	50	552	1060
GCF_002219055.1	64379	37443	19691	73744.88	University of Minnesota	2017-07-14	Scaffold	Lactobacillaceae	Lactobacillus	Lactobacillus crispatus	0.3683315639307279	2049656	69	Lactobacillus crispatus	genomic DNA	UMNLC25	51	550	1060
GCF_002219085.1	64900	37276	21905	74361.436	University of Minnesota	2017-07-14	Scaffold	Lactobacillaceae	Lactobacillus	Lactobacillus crispatus	0.368391237931102	2042440	63	Lactobacillus crispatus	genomic DNA	UMNLC23	50	551	1060
GCF_002220175.1	3325676	3325676	3325676	3325676.0	Boston University	2017-07-17	Complete Genome	Lactobacillaceae	Lactiplantibacillus	Lactiplantibacillus plantarum	0.4451840768613659	3325676	1	Lactiplantibacillus plantarum	genomic DNA	dm	12	885	1343
GCF_002220815.1	3040388	3040388	3040388	3040388.0	seoul national university	2017-07-18	Complete Genome	Lactobacillaceae	Lactiplantibacillus	Lactiplantibacillus plantarum	0.4486956927865785	3040388	1	Lactiplantibacillus plantarum	genomic DNA	GB-LP1	13	838	1308
GCF_002221655.1	2045096	2045096	2045096	2026862.042	Max von Pettenkofer-Institut	2017-07-19	Contig	Lactobacillaceae	Limosilactobacillus	Limosilactobacillus reuteri	0.3875389851928955	2063604	3	Limosilactobacillus reuteri	genomic DNA	I49	36	581	1180
GCF_002224305.1	1991906	1991906	1991906	1991906.0	Naval Research Laboratory	2017-07-24	Complete Genome	Lactobacillaceae	Lactobacillus	Lactobacillus acidophilus	0.3470690886015705	1991906	1	Lactobacillus acidophilus	genomic DNA	ATCC 53544	51	569	1074
GCF_002224565.1	1945884	1945884	1945884	1844971.242	ETH Zurich	2017-07-24	Complete Genome	Lactobacillaceae	Latilactobacillus	Latilactobacillus sakei	0.4098036384005741	2056563	3	Latilactobacillus sakei	genomic DNA	FAM18311	36	540	1146
GCF_002234395.1	219896	121921	72785	229538.807	ICBFM SB RAS	2017-07-27	Scaffold	Lactobacillaceae	Lactiplantibacillus	Lactiplantibacillus plantarum	0.4439669453525003	3301926	36	Lactiplantibacillus plantarum	genomic DNA	8 PA 3	12	876	1336
GCF_002238035.1	107344	22286	6974	128632.441	CERELA-CONICET	2017-08-01	Contig	Lactobacillaceae	Lacticaseibacillus	Lacticaseibacillus rhamnosus	0.4676972683466385	2898501	166	Lacticaseibacillus rhamnosus	genomic DNA	IBL027	17	754	1340
GCF_002242615.1	2092273	2092273	2092273	2092273.0	Dankook University	2017-08-07	Complete Genome	Lactobacillaceae	Limosilactobacillus	Limosilactobacillus fermentum	0.5194355612293424	2092273	1	Limosilactobacillus fermentum	genomic DNA	SK152	17	666	1259
GCF_002243305.1	2342849	2342849	2342849	2342849.0	MACROGEN, Inc.	2017-08-08	Complete Genome	Lactobacillaceae	Weissella	Weissella cibaria	0.4531730384672678	2342849	1	Weissella cibaria	genomic DNA	CMS1	45	456	1037
GCF_002249825.1	193387	113367	30370	266266.413	RMIT University	2017-08-11	Contig	Lactobacillaceae	Lactiplantibacillus	Lactiplantibacillus plantarum	0.4429811502120033	3368579	66	Lactiplantibacillus plantarum	genomic DNA	A6	12	877	1326
GCF_002250035.1	1988548	1988548	1988548	1908028.306	World Institute of Kimchi	2017-08-14	Complete Genome	Lactobacillaceae	Latilactobacillus	Latilactobacillus sakei	0.4114400246685168	2075520	3	Latilactobacillus sakei	genomic DNA	WiKim0063	36	550	1145
GCF_002250405.1	79042	48743	25141	101723.912	Texas Tech University	2017-08-14	Contig	Lactobacillaceae	Ligilactobacillus	Ligilactobacillus salivarius	0.3265919496366011	2025598	77	Ligilactobacillus salivarius	genomic DNA	L28	7	574	1184
GCF_002253165.1	114092	84654	27550	116530.26	University of Alberta	2017-08-15	Scaffold	Lactobacillaceae	Lactobacillus	Lactobacillus johnsonii	0.3438461189770534	1963387	96	Lactobacillus johnsonii	genomic DNA	117q	54	502	1007
GCF_002253185.1	112169	86553	51900	138341.949	University of Alberta	2017-08-15	Scaffold	Lactobacillaceae	Lactobacillus	Lactobacillus johnsonii	0.3434825357507556	1950728	75	Lactobacillus johnsonii	genomic DNA	117x	54	502	1007
GCF_002253205.1	100431	86554	39613	139794.389	University of Alberta	2017-08-15	Scaffold	Lactobacillaceae	Lactobacillus	Lactobacillus johnsonii	0.3437711087767411	1973409	93	Lactobacillus johnsonii	genomic DNA	117k	54	502	1008
GCF_002253245.1	132884	73271	39614	121261.527	University of Alberta	2017-08-15	Scaffold	Lactobacillaceae	Lactobacillus	Lactobacillus johnsonii	0.3438216136206772	1954499	88	Lactobacillus johnsonii	genomic DNA	117d	53	503	1008
GCF_002253275.1	112169	27345	14994	91486.834	University of Alberta	2017-08-15	Scaffold	Lactobacillaceae	Lactobacillus	Lactobacillus johnsonii	0.3440238928065688	1961762	120	Lactobacillus johnsonii	genomic DNA	117c	54	502	1007
GCF_002253285.1	138896	78832	43887	140681.002	University of Alberta	2017-08-15	Scaffold	Lactobacillaceae	Lactobacillus	Lactobacillus johnsonii	0.3433761482417576	1945039	73	Lactobacillus johnsonii	genomic DNA	117a	54	502	1007
GCF_002253765.1	60318	42272	22881	72156.462	University of Alberta	2017-08-15	Scaffold	Lactobacillaceae	Limosilactobacillus	Limosilactobacillus reuteri	0.382913961038961	2197888	107	Limosilactobacillus reuteri	genomic DNA	117w	17	614	1261
GCF_002253785.1	59866	41915	22549	66042.78	University of Alberta	2017-08-15	Scaffold	Lactobacillaceae	Limosilactobacillus	Limosilactobacillus reuteri	0.3829076243343043	2191129	106	Limosilactobacillus reuteri	genomic DNA	117r	17	614	1262
GCF_002253875.1	55150	42889	26372	67955.541	University of Alberta	2017-08-15	Scaffold	Lactobacillaceae	Limosilactobacillus	Limosilactobacillus reuteri	0.3829066417542673	2197567	103	Limosilactobacillus reuteri	genomic DNA	117n	17	613	1261
GCF_002253905.1	65254	37608	24590	62950.439	University of Alberta	2017-08-15	Scaffold	Lactobacillaceae	Limosilactobacillus	Limosilactobacillus reuteri	0.3830788895156439	2192953	98	Limosilactobacillus reuteri	genomic DNA	111v	17	613	1260
GCF_002253965.1	65254	42711	23435	69440.624	University of Alberta	2017-08-15	Scaffold	Lactobacillaceae	Limosilactobacillus	Limosilactobacillus reuteri	0.382691725737971	2180980	91	Limosilactobacillus reuteri	genomic DNA	111b	17	613	1261
GCF_002253975.1	58500	39282	22465	61639.451	University of Alberta	2017-08-15	Scaffold	Lactobacillaceae	Limosilactobacillus	Limosilactobacillus reuteri	0.382787910441607	2182710	99	Limosilactobacillus reuteri	genomic DNA	111f	17	613	1260
GCF_002254255.1	65647	43750	31090	70206.118	University of Alberta	2017-08-15	Scaffold	Lactobacillaceae	Limosilactobacillus	Limosilactobacillus reuteri	0.3828692229056383	2216642	97	Limosilactobacillus reuteri	genomic DNA	103b	17	613	1260
GCF_002257625.1	2942538	2942538	2942538	2942538.0	Tianjin University of Science and Tecnology	2017-08-16	Complete Genome	Lactobacillaceae	Lacticaseibacillus	Lacticaseibacillus paracasei	0.4653734293320936	2942538	1	Lacticaseibacillus paracasei	genomic DNA	TK1501	17	794	1363
GCF_002270005.1	58557	27636	13476	64767.236	University of Minnesota	2017-08-25	Contig	Lactobacillaceae	Lactobacillus	Lactobacillus johnsonii	0.3439619335573093	1901097	69	Lactobacillus johnsonii	genomic DNA	UMNLJ50	59	500	1027
GCF_002278095.1	2165984	2165984	2165984	2165984.0	Korea University	2017-08-30	Complete Genome	Lactobacillaceae	Lactobacillus	Lactobacillus delbrueckii	0.4904500679598741	2165984	1	Lactobacillus delbrueckii	genomic DNA	DSM 20072	27	536	1130
GCF_002285775.1	2237608	2237608	2237608	2237608.0	Korea University	2017-09-05	Complete Genome	Lactobacillaceae	Lactobacillus	Lactobacillus delbrueckii	0.4904210210188737	2237608	1	Lactobacillus delbrueckii	genomic DNA	KCTC 3034	24	540	1119
GCF_002286215.1	1991195	1991195	1991195	1991195.0	Korea Food Research Institute	2017-09-05	Complete Genome	Lactobacillaceae	Lactobacillus	Lactobacillus acidophilus	0.3470408473303719	1991195	1	Lactobacillus acidophilus	genomic DNA	LA1	51	568	1074
GCF_002286235.1	2972590	2972590	2972590	2972590.0	Korea Food Research Institute	2017-09-05	Complete Genome	Lactobacillaceae	Lacticaseibacillus	Lacticaseibacillus rhamnosus	0.4670173148668333	2972590	1	Lacticaseibacillus rhamnosus	genomic DNA	LR5	17	787	1354
GCF_002286275.1	3259858	3259858	3259858	3192118.923	Korea Food Research Institute	2017-09-05	Complete Genome	Lactobacillaceae	Lactiplantibacillus	Lactiplantibacillus plantarum	0.4444163492949152	3329954	3	Lactiplantibacillus plantarum	genomic DNA	LP3	12	907	1351
GCF_002287905.1	1866970	1866970	1866970	1787931.85	Karolinska Institutet	2017-09-08	Complete Genome	Lactobacillaceae	Lactobacillus	Lactobacillus gasseri	0.3501992260518807	1951552	3	Lactobacillus gasseri	genomic DNA	DSM 14869	58	527	1008
GCF_002287945.1	3013149	3013149	3013149	3013149.0	Karolinska Institutet	2017-09-08	Complete Genome	Lactobacillaceae	Lacticaseibacillus	Lacticaseibacillus rhamnosus	0.466693150587641	3013149	1	Lacticaseibacillus rhamnosus	genomic DNA	DSM 14870	17	794	1352
GCF_002289925.1	50465	24944	12293	52750.417	Seoul National University	2017-09-12	Contig	Lactobacillaceae	Ligilactobacillus	Ligilactobacillus salivarius	0.3286413649596624	2071270	86	Ligilactobacillus salivarius	genomic DNA	KLW009	6	576	1187
GCF_002290185.1	3407160	3407160	3407160	3243766.922	Lawrence Berkeley National Laboratory	2017-09-12	Complete Genome	Lactobacillaceae	Lactiplantibacillus	Lactiplantibacillus plantarum	0.4420228915346441	3581586	5	Lactiplantibacillus plantarum	genomic DNA	BDGP2	12	903	1347
GCF_002318935.1	2650097	2650097	2650097	2508149.957	World Institute of Kimchi	2017-09-20	Contig	Lactobacillaceae	Levilactobacillus	Levilactobacillus brevis	0.4545711165672195	2802160	6	Levilactobacillus brevis	genomic DNA	D7	19	708	1304
GCF_002370355.1	1936922	1936922	1936922	1930747.744	Department of Life Science & Technology Faculty of Chemistry, Materials and Biotechnology Kansai University	2017-05-30	Complete Genome	Lactobacillaceae	Latilactobacillus	Latilactobacillus sakei	0.4115090245870593	1943136	2	Latilactobacillus sakei	genomic DNA	LT-13	37	549	1143
GCF_002370375.1	1950487	1950487	1950487	1908254.461	Department of Life Science & Technology Faculty of Chemistry, Materials and Biotechnology Kansai University	2017-05-30	Complete Genome	Lactobacillaceae	Latilactobacillus	Latilactobacillus sakei	0.4117844979400922	1994264	4	Latilactobacillus sakei	genomic DNA	LK-145	31	540	1126
GCF_002370415.1	2090103	2090103	2090103	2044409.452	Department of Life Science & Technology Faculty of Chemistry, Materials and Biotechnology Kansai University	2017-05-30	Complete Genome	Lactobacillaceae	Leuconostoc	Leuconostoc mesenteroides	0.3768694128154755	2137369	4	Leuconostoc mesenteroides	genomic DNA	LK-151	59	462	1084
GCF_002370925.1	281149	146330	49196	362496.339	Karolinska Institutet	2017-09-26	Contig	Lactobacillaceae	Lactiplantibacillus	Lactiplantibacillus plantarum	0.445439288093765	3195477	44	Lactiplantibacillus plantarum	genomic DNA	Lp820	12	863	1334
GCF_002370965.1	392546	253112	92855	349793.188	Karolinska Institutet	2017-09-26	Contig	Lactobacillaceae	Lactiplantibacillus	Lactiplantibacillus plantarum	0.444842278211566	3212397	28	Lactiplantibacillus plantarum	genomic DNA	ATCC 8014	14	881	1336
GCF_002370985.1	177777	99210	43086	201685.867	Karolinska Institutet	2017-09-26	Scaffold	Lactobacillaceae	Lactiplantibacillus	Lactiplantibacillus plantarum	0.4431949090488897	3392372	46	Lactiplantibacillus plantarum	genomic DNA	Lp510	12	899	1346
GCF_002406665.1	128510	55718	24840	134601.631	McGill University	2017-10-01	Contig	Lactobacillaceae	Lacticaseibacillus	Lacticaseibacillus paracasei	0.4629620907939713	3015046	73	Lacticaseibacillus paracasei	genomic DNA	B3	18	834	1374
GCF_002406675.1	167927	147808	42559	247462.384	McGill University	2017-10-01	Contig	Lactobacillaceae	Lactobacillus	Lactobacillus acidophilus	0.356802227045925	2046837	70	Lactobacillus acidophilus	genomic DNA	P2	51	569	1074
GCF_002406705.1	307935	180039	89297	308504.281	McGill University	2017-10-01	Contig	Lactobacillaceae	Lacticaseibacillus	Lacticaseibacillus rhamnosus	0.4677439152485904	2908459	27	Lacticaseibacillus rhamnosus	genomic DNA	B1	17	771	1344
GCF_002406715.1	91191	49332	29293	132285.227	McGill University	2017-10-01	Contig	Lactobacillaceae	Lacticaseibacillus	Lacticaseibacillus rhamnosus	0.4686370607924363	2982246	94	Lacticaseibacillus rhamnosus	genomic DNA	P5	17	795	1352
GCF_002406745.1	91191	49332	29928	136733.72	McGill University	2017-10-01	Contig	Lactobacillaceae	Lacticaseibacillus	Lacticaseibacillus rhamnosus	0.4671031936501221	2950104	59	Lacticaseibacillus rhamnosus	genomic DNA	P4	17	795	1352
GCF_002406795.1	91191	49165	29293	138307.639	McGill University	2017-10-01	Contig	Lactobacillaceae	Lacticaseibacillus	Lacticaseibacillus rhamnosus	0.4679727809917132	2967632	77	Lacticaseibacillus rhamnosus	genomic DNA	P1	17	795	1352
GCF_002407395.1	70200	40454	18672	103862.775	University College Cork	2017-10-02	Contig	Lactobacillaceae	Lactiplantibacillus	Lactiplantibacillus plantarum	0.4445318688763401	3182431	84	Lactiplantibacillus plantarum	genomic DNA	NI326	16	839	1325
GCF_002442835.1	2710941	2710941	2710941	2479870.66	University of Bern	2017-10-04	Complete Genome	Lactobacillaceae	Lacticaseibacillus	Lacticaseibacillus paracasei	0.4631153847837514	2969707	6	Lacticaseibacillus paracasei	genomic DNA	FAM18149	17	696	1313
GCF_002532115.1	129563	62524	36817	135510.002	IGA Technology Services Srl	2017-10-12	Contig	Lactobacillaceae	Lactiplantibacillus	Lactiplantibacillus plantarum	0.4441364944832223	3343256	58	Lactiplantibacillus plantarum	genomic DNA	D13	12	903	1353
GCF_002532125.1	102066	59714	30454	110801.034	IGA Technology Services Srl	2017-10-12	Scaffold	Lactobacillaceae	Lactiplantibacillus	Lactiplantibacillus plantarum	0.4447036745872746	3272939	98	Lactiplantibacillus plantarum	genomic DNA	SF15C	12	873	1341
GCF_002532185.1	322154	169126	79478	268409.459	IGA Technology Services Srl	2017-10-12	Contig	Lactobacillaceae	Levilactobacillus	Levilactobacillus brevis	0.4611390289603881	2419201	14	Levilactobacillus brevis	genomic DNA	ZG1	19	635	1259
GCF_002532245.1	67337	40849	21294	78598.199	IGA Technology Services Srl	2017-10-12	Contig	Lactobacillaceae	Levilactobacillus	Levilactobacillus brevis	0.4590848182720293	2467947	74	Levilactobacillus brevis	genomic DNA	SF9B	19	629	1249
GCF_002553675.1	326728	129560	88430	321351.587	University of Minnesota	2017-10-16	Contig	Lactobacillaceae	Pediococcus	Pediococcus acidilactici	0.4216877186063676	2033621	85	Pediococcus acidilactici	genomic DNA	UMNPBX20	46	510	1121
GCF_002553705.1	57954	24430	12936	64786.114	University of Minnesota	2017-10-16	Contig	Lactobacillaceae	Lactobacillus	Lactobacillus johnsonii	0.3457315730058647	1743312	76	Lactobacillus johnsonii	genomic DNA	UMNLJ113	60	492	1008
GCF_002553775.1	67757	43092	14064	80884.325	University of Minnesota	2017-10-16	Contig	Lactobacillaceae	Lactobacillus	Lactobacillus crispatus	0.3672360169027119	2052925	119	Lactobacillus sp.	genomic DNA	UMNPBX16	51	543	1057
GCF_002553805.1	56219	26814	11751	65069.91	University of Minnesota	2017-10-16	Contig	Lactobacillaceae	Lactobacillus	Lactobacillus johnsonii	0.3462856589922121	1880872	180	Lactobacillus sp.	genomic DNA	UMNPBX19	58	503	1030
GCF_002553895.1	80646	39494	21111	90043.734	University of Minnesota	2017-10-16	Contig	Lactobacillaceae	Lactobacillus	Lactobacillus crispatus	0.369804673000721	2058292	103	Lactobacillus sp.	genomic DNA	UMNPBX11	51	540	1052
GCF_002553955.1	80646	38433	21060	83559.851	University of Minnesota	2017-10-16	Contig	Lactobacillaceae	Lactobacillus	Lactobacillus crispatus	0.3697269274761933	2052788	92	Lactobacillus sp.	genomic DNA	UMNPBX12	52	539	1052
GCF_002554085.1	98422	48029	30567	138771.018	University of Minnesota	2017-10-16	Contig	Lactobacillaceae	Lactobacillus	Lactobacillus crispatus	0.369750764182988	2135287	92	Lactobacillus sp.	genomic DNA	UMNPBX1	49	555	1054
GCF_002576835.1	3342669	3342669	3342669	3237714.333	Northwest A&F University	2017-10-18	Complete Genome	Lactobacillaceae	Lactiplantibacillus	Lactiplantibacillus plantarum	0.4433303097914103	3452904	3	Lactiplantibacillus plantarum	genomic DNA	PC520	12	899	1345
GCF_002591935.1	51268	28532	13288	58203.094	JCVI	2017-10-19	Contig	Lactobacillaceae	Limosilactobacillus	Limosilactobacillus fermentum	0.5205766222079118	1937976	93	Limosilactobacillus fermentum	genomic DNA	SHI-2	22	654	1244
GCF_002614625.1	248051	186783	78189	315098.11	Institute of Biomedical Informatics, National Yang Ming University	2017-10-19	Scaffold	Lactobacillaceae	Weissella	Weissella cibaria	0.448169595095799	2347049	18	Weissella cibaria	genomic DNA	110	48	461	1020
GCF_002631775.1	229667	104013	38958	252386.684	Massey University	2017-10-23	Scaffold	Lactobacillaceae	Lactiplantibacillus	Lactiplantibacillus plantarum	0.445032266548358	3254764	71	Lactiplantibacillus plantarum	genomic DNA	ATCC 8014	12	902	1344
GCF_002724015.1	291756	120832	48585	236753.201	National Institute of Technology and Evaluation Biological Resource Center	2017-10-24	Contig	Lactobacillaceae	Pediococcus	Pediococcus pentosaceus	0.3703985773484813	1830385	27	Pediococcus pentosaceus	genomic DNA	NBRC 3182	41	468	1108
GCF_002735985.1	1507589	269701	250219	1175137.23	Food Industry Research and Development Institute	2017-10-30	Chromosome	Lactobacillaceae	Ligilactobacillus	Ligilactobacillus salivarius	0.3286949038097506	2049688	4	Ligilactobacillus salivarius	genomic DNA	BCRC 12574	7	561	1185
GCF_002736025.1	1704023	1704023	405494	1448872.153	Food Industry Research and Development Institute	2017-10-30	Chromosome	Lactobacillaceae	Ligilactobacillus	Ligilactobacillus salivarius	0.3297662700726997	2117615	4	Ligilactobacillus salivarius	genomic DNA	BCRC 14759	8	574	1192
GCF_002737825.1	110139	74732	51205	164756.765	Institute of Functional Genomics Lyon (IGFL)	2017-10-30	Contig	Lactobacillaceae	Lactiplantibacillus	Lactiplantibacillus plantarum	0.4447016021324477	3218086	80	Lactiplantibacillus plantarum	genomic DNA	FlyG9.1.4	12	905	1339
GCF_002737935.1	152006	93650	35192	192680.142	Institute of Functional Genomics Lyon (IGFL)	2017-10-30	Contig	Lactobacillaceae	Lactiplantibacillus	Lactiplantibacillus plantarum	0.4447053606992749	3216017	77	Lactiplantibacillus plantarum	genomic DNA	DietG20.1.2	12	903	1340
GCF_002737995.1	215473	101129	50622	220727.527	Institute of Functional Genomics Lyon (IGFL)	2017-10-30	Contig	Lactobacillaceae	Lactiplantibacillus	Lactiplantibacillus plantarum	0.4446823892672961	3215965	73	Lactiplantibacillus plantarum	genomic DNA	DietG20.2.2_EE	12	901	1340
GCF_002738055.1	155724	81217	51184	216197.155	Institute of Functional Genomics Lyon (IGFL)	2017-10-30	Contig	Lactobacillaceae	Lactiplantibacillus	Lactiplantibacillus plantarum	0.4447062254444292	3216429	68	Lactiplantibacillus plantarum	genomic DNA	FlyG3.1.8	12	907	1340
GCF_002738245.1	1701783	1701783	175036	1474720.135	University of Bologna	2017-10-31	Scaffold	Lactobacillaceae	Ligilactobacillus	Ligilactobacillus salivarius	0.3298140458784367	1989039	5	Ligilactobacillus salivarius	genomic DNA	SGL 03	8	556	1191
GCF_002749655.1	3202808	3202808	3202808	3100832.268	Huazhong Agricultural University	2017-11-03	Complete Genome	Lactobacillaceae	Lactiplantibacillus	Lactiplantibacillus plantarum	0.4447046402856285	3309473	5	Lactiplantibacillus plantarum	genomic DNA	ATCC 8014	12	899	1342
GCF_002749875.1	79757	50263	22533	96810.887	ETH Zurich	2017-11-03	Scaffold	Lactobacillaceae	Lactiplantibacillus	Lactiplantibacillus plantarum	0.4433145291449883	3325323	74	Lactiplantibacillus plantarum	genomic DNA	RI-393	12	863	1325
GCF_002750575.1	89957	42145	26345	108864.135	ETH Zurich	2017-11-03	Scaffold	Lactobacillaceae	Lactiplantibacillus	Lactiplantibacillus plantarum	0.4437559876194453	3256720	72	Lactiplantibacillus plantarum	genomic DNA	RI-191	12	848	1321
GCF_002750585.1	158631	85918	55289	148714.499	ETH Zurich	2017-11-03	Contig	Lactobacillaceae	Latilactobacillus	Latilactobacillus sakei	0.4085574128894173	2024467	28	Latilactobacillus sakei	genomic DNA	RI-496	31	570	1159
GCF_002750615.1	53665	40585	17728	72126.281	ETH Zurich	2017-11-03	Contig	Lactobacillaceae	Latilactobacillus	Latilactobacillus sakei	0.4095367930021839	1913054	49	Latilactobacillus sakei	genomic DNA	RI-499	34	546	1147
GCF_002750655.1	136230	85592	55487	132107.512	ETH Zurich	2017-11-03	Contig	Lactobacillaceae	Latilactobacillus	Latilactobacillus sakei	0.4085529055778489	2026516	28	Latilactobacillus sakei	genomic DNA	RI-500	38	569	1166
GCF_002750675.1	242276	152844	74819	292901.694	ETH Zurich	2017-11-03	Scaffold	Lactobacillaceae	Lactiplantibacillus	Lactiplantibacillus plantarum	0.4447471367886302	3214485	25	Lactiplantibacillus plantarum	genomic DNA	RI-203	12	889	1340
GCF_002750695.1	84892	53590	31206	107638.854	ETH Zurich	2017-11-03	Contig	Lactobacillaceae	Lactiplantibacillus	Lactiplantibacillus plantarum	0.4444087967661424	3207315	69	Lactiplantibacillus plantarum	genomic DNA	RI-265	12	874	1332
GCF_002751085.1	52520	30916	14288	60882.182	ETH Zurich	2017-11-05	Scaffold	Lactobacillaceae	Latilactobacillus	Latilactobacillus sakei	0.4099969326708448	1952839	64	Latilactobacillus sakei	genomic DNA	RI-517	35	542	1144
GCF_002751855.1	91063	51407	22806	100517.045	ETH Zurich	2017-11-03	Contig	Lactobacillaceae	Lactiplantibacillus	Lactiplantibacillus pentosus	0.4624523000088288	3669812	73	Lactiplantibacillus pentosus	genomic DNA	RI-031	12	906	1352
GCF_002762175.1	2785111	2785111	2785111	2785111.0	Lawrence Berkeley National Laboratory	2017-11-08	Complete Genome	Lactobacillaceae	Levilactobacillus	Levilactobacillus brevis	0.4557215134333964	2785111	1	Levilactobacillus brevis	genomic DNA	BDGP6	19	663	1272
GCF_002762235.1	3112081	3112081	3112081	3064832.88	DuPont Nutrition & Health	2017-11-09	Contig	Lactobacillaceae	Lacticaseibacillus	Lacticaseibacillus paracasei	0.4633221685549347	3160833	2	Lacticaseibacillus paracasei	genomic DNA	Lpc-37	18	814	1367
GCF_002762445.1	390227	247123	173596	457805.961	Agharkar Research Institute	2017-11-11	Contig	Lactobacillaceae	Lacticaseibacillus	Lacticaseibacillus rhamnosus	0.4665066148772915	2923637	18	Lacticaseibacillus rhamnosus	genomic DNA	GR-1	17	785	1347
GCF_002813615.1	3063698	3063698	3063698	2964426.453	Technische Universitaet Muenchen	2017-12-07	Complete Genome	Lactobacillaceae	Lacticaseibacillus	Lacticaseibacillus paracasei	0.4636956273496789	3170114	2	Lacticaseibacillus paracasei	genomic DNA	TMW 1.1434	18	840	1383
GCF_002847905.1	50184	32421	17661	65858.241	Loyola University Chicago	2017-12-28	Scaffold	Lactobacillaceae	Lactobacillus	Lactobacillus delbrueckii	0.4939916544385143	2049233	79	Lactobacillus delbrueckii	genomic DNA	UMB0003	28	541	1142
GCF_002848015.1	489262	143640	118308	517163.516	Loyola University Chicago	2017-12-28	Scaffold	Lactobacillaceae	Lacticaseibacillus	Lacticaseibacillus rhamnosus	0.4666316027328816	2850032	17	Lacticaseibacillus rhamnosus	genomic DNA	UMB0004	17	779	1344
GCF_002849515.1	141613	89056	46154	171131.534	University of Connecticut	2018-01-02	Contig	Lactobacillaceae	Lacticaseibacillus	Lacticaseibacillus rhamnosus	0.467171937023956	2974909	111	Lacticaseibacillus rhamnosus	genomic DNA	NRRL B-442	17	784	1345
GCF_002849575.1	153320	64509	27367	166293.437	University of Connecticut	2018-01-02	Contig	Lactobacillaceae	Lacticaseibacillus	Lacticaseibacillus paracasei	0.4628237117304845	3048314	150	Lacticaseibacillus paracasei	genomic DNA	DUP 13076	17	831	1367
GCF_002849915.1	2035631	2035631	2035631	2022407.237	Agroscope	2018-01-03	Complete Genome	Lactobacillaceae	Lactobacillus	Lactobacillus helveticus	0.3694523750262319	2049030	2	Lactobacillus helveticus	genomic DNA	FAM8627	26	554	1105
GCF_002849935.1	2209387	2209387	2209387	2165393.947	Agroscope	2018-01-03	Complete Genome	Lactobacillaceae	Lactobacillus	Lactobacillus helveticus	0.370269748962973	2255245	2	Lactobacillus helveticus	genomic DNA	FAM8105	25	541	1107
GCF_002849955.1	2191149	2191149	2191149	2183686.359	Agroscope	2018-01-03	Complete Genome	Lactobacillaceae	Lactobacillus	Lactobacillus helveticus	0.3706229649564303	2198663	2	Lactobacillus helveticus	genomic DNA	FAM22155	26	563	1123
GCF_002850015.1	3591251	3591251	3591251	3508189.785	UC Davis	2018-01-03	Complete Genome	Lactobacillaceae	Lactiplantibacillus	Lactiplantibacillus pentosus	0.4617822346593284	3676811	6	Lactiplantibacillus pentosus	genomic DNA	48	13	867	1336
GCF_002861805.1	54252	26540	12479	61755.475	Loyola University Chicago	2017-12-28	Contig	Lactobacillaceae	Lactobacillus	Lactobacillus crispatus	0.3672985760190906	2174046	94	Lactobacillus crispatus	genomic DNA	UMB0824	22	568	1117
GCF_002863425.1	68464	47576	21035	74285.076	Loyola University Chicago	2017-12-28	Contig	Lactobacillaceae	Lactobacillus	Lactobacillus gasseri	0.3485876943288811	1913573	59	Lactobacillus gasseri	genomic DNA	UMB0045	58	504	1003
GCF_002863445.1	92367	37230	20682	79905.286	Loyola University Chicago	2017-12-28	Scaffold	Lactobacillaceae	Lactobacillus	Lactobacillus gasseri	0.3485782040804919	1932169	52	Lactobacillus gasseri	genomic DNA	UMB0670	59	508	1006
GCF_002863455.1	1022543	448806	94136	662776.079	Loyola University Chicago	2017-12-28	Contig	Lactobacillaceae	Lactobacillus	Lactobacillus paragasseri	0.3495271916210132	1945820	14	Lactobacillus gasseri	genomic DNA	UMB0099	59	516	1026
GCF_002865565.1	3039280	3039280	3039280	3039280.0	key laboratory of microbiology	2018-01-08	Complete Genome	Lactobacillaceae	Lacticaseibacillus	Lacticaseibacillus paracasei	0.4641655260456424	3039280	1	Lacticaseibacillus paracasei	genomic DNA	HD1.7	16	784	1346
GCF_002868275.1	89074	50788	23180	89433.017	FCEN-UBA	2018-01-08	Scaffold	Lactobacillaceae	Lactobacillus	Lactobacillus helveticus	0.3564900475805627	2141841	64	Lactobacillus helveticus	genomic DNA	ATCC 12046	33	592	1138
GCF_002868755.1	3174864	3174864	3174864	3029652.677	Handong Global University	2018-01-09	Complete Genome	Lactobacillaceae	Lactiplantibacillus	Lactiplantibacillus plantarum	0.4454829811117457	3330006	4	Lactiplantibacillus plantarum	genomic DNA	KC3	12	851	1317
GCF_002868775.1	3312096	3312096	3312096	3253320.848	Handong Global University	2018-01-09	Complete Genome	Lactobacillaceae	Lactiplantibacillus	Lactiplantibacillus plantarum	0.4449048880013376	3373076	2	Lactiplantibacillus plantarum	genomic DNA	K259	12	907	1346
GCF_002871595.1	728703	154996	97582	437703.674	Loyola University Chicago	2018-01-10	Scaffold	Lactobacillaceae	Lactobacillus	Lactobacillus iners	0.3251566724446575	1409948	13	Lactobacillus iners	genomic DNA	UMB0033	89	353	883
GCF_002872355.1	505337	471434	242393	558783.234	Microbial Institute for Fermentation Industry	2018-01-10	Contig	Lactobacillaceae	Lactiplantibacillus	Lactiplantibacillus plantarum	0.4471020768969766	3135832	12	Lactiplantibacillus plantarum	genomic DNA	SRCM101520	12	861	1335
GCF_002884695.1	398700	170779	100665	323423.153	Loyola University Chicago	2018-01-10	Scaffold	Lactobacillaceae	Lactobacillus	Lactobacillus iners	0.3267324000662239	1304664	16	Lactobacillus iners	genomic DNA	UMB1051	79	341	859
GCF_002884705.1	700772	160930	93459	439654.721	Loyola University Chicago	2018-01-10	Contig	Lactobacillaceae	Lactobacillus	Lactobacillus iners	0.3266343622419779	1310450	14	Lactobacillus iners	genomic DNA	UMB0030	79	354	874
GCF_002884735.1	1094208	587013	210295	831820.678	Loyola University Chicago	2018-01-10	Contig	Lactobacillaceae	Lactobacillus	Lactobacillus paragasseri	0.3481034298312039	1906916	7	Lactobacillus gasseri	genomic DNA	UMB0056	59	521	1028
GCF_002892385.1	54623	36032	24418	60710.936	University of Washington	2018-01-18	Contig	Lactobacillaceae	Lactobacillus	Lactobacillus iners	0.3268637839150132	1276905	34	Lactobacillus iners	genomic DNA	KA00186	81	352	866
GCF_002895245.1	3198690	3198690	3198690	3198690.0	Hyun Su Kim	2018-01-22	Complete Genome	Lactobacillaceae	Lactiplantibacillus	Lactiplantibacillus plantarum	0.4458865973257802	3198690	1	Lactiplantibacillus plantarum	genomic DNA	LM1004	12	867	1328
GCF_002899655.1	75620	43570	29030	95333.583	CERELA-CONICET	2018-01-25	Contig	Lactobacillaceae	Limosilactobacillus	Limosilactobacillus fermentum	0.5140188786107099	2148781	56	Limosilactobacillus fermentum	genomic DNA	CRL1446	20	654	1253
GCF_002900075.1	623780	361832	76812	794940.466	University of Saskatchewan	2018-01-25	Contig	Lactobacillaceae	Lactiplantibacillus	Lactiplantibacillus plantarum	0.4406273129762158	3473609	27	Lactobacillus sp.	genomic DNA	ATCC 15578	12	901	1341
GCF_002901165.2	2768688	2768688	2768688	2614552.903	National Taitung University	2020-06-30	Scaffold	Lactobacillaceae	Lacticaseibacillus	Lacticaseibacillus paracasei	0.4629270795862734	2932855	30	Lacticaseibacillus paracasei	genomic DNA	NTU 101	18	805	1372
GCF_002902825.1	3038767	3038767	3038767	3038767.0	key laboratory of microbiology	2018-01-28	Complete Genome	Lactobacillaceae	Lacticaseibacillus	Lacticaseibacillus paracasei	0.4641668808434473	3038767	1	Lacticaseibacillus paracasei	genomic DNA	HDS-01	17	781	1345
GCF_002904305.1	90266	52344	32229	126405.716	University of Saskatchewan	2018-01-29	Scaffold	Lactobacillaceae	Lacticaseibacillus	Lacticaseibacillus paracasei	0.4607134341537103	3250335	83	Lacticaseibacillus paracasei	genomic DNA	CCC B1205	17	826	1367
GCF_002906875.1	3359427	3359427	3359427	3191202.789	University of Alberta	2018-01-30	Complete Genome	Lactobacillaceae	Lactiplantibacillus	Lactiplantibacillus plantarum	0.4413511623383022	3541869	4	Lactiplantibacillus plantarum	genomic DNA	LB1-2	12	881	1338
GCF_002914885.1	150747	99678	42073	219459.814	CDI investments	2018-02-02	Contig	Lactobacillaceae	Lacticaseibacillus	Lacticaseibacillus paracasei	0.4640495575295291	2868101	47	Lacticaseibacillus paracasei	genomic DNA	LMG S-29188	17	760	1352
GCF_002914945.1	320101	161363	58693	304482.989	CDI investments	2018-02-02	Contig	Lactobacillaceae	Lactobacillus	Lactobacillus acidophilus	0.3457333777627419	1965665	16	Lactobacillus acidophilus	genomic DNA	LMG P-21904	51	568	1074
GCF_002914965.1	794322	150553	80477	500976.908	CDI investments	2018-02-02	Contig	Lactobacillaceae	Lactiplantibacillus	Lactiplantibacillus plantarum	0.4450358638047289	3200023	19	Lactiplantibacillus plantarum	genomic DNA	LMG S-29189	12	876	1344
GCF_002920935.1	155005	75304	22589	165982.528	Institute of Disease Control and Prevention	2018-02-07	Contig	Lactobacillaceae	Lactiplantibacillus	Lactiplantibacillus plantarum	0.4428643630010667	3292376	83	Lactiplantibacillus plantarum	genomic DNA	JMCC0013	12	874	1335
GCF_002933755.1	224770	79376	44541	207784.577	National Institute of Technology and Evaluation Biological Resource Center	2018-01-25	Contig	Lactobacillaceae	Levilactobacillus	Levilactobacillus brevis	0.4592778298824038	2494980	47	Levilactobacillus brevis	genomic DNA	NBRC 3345	19	638	1261
GCF_002940965.1	68474	44886	20869	74149.29	Loyola University Chicago	2018-01-10	Contig	Lactobacillaceae	Lactobacillus	Lactobacillus gasseri	0.3486125852918877	1912550	59	Lactobacillus gasseri	genomic DNA	UMB0045b	58	504	1004
GCF_002943545.1	3190599	3190599	3190599	2991229.751	School of Biological Engineering	2017-12-23	Complete Genome	Lactobacillaceae	Lactiplantibacillus	Lactiplantibacillus plantarum	0.443771363764707	3407054	7	Lactiplantibacillus plantarum	genomic DNA	X7021	12	895	1351
GCF_002948215.1	3291849	3291849	3291849	3291849.0	Handong Global University	2018-02-19	Complete Genome	Lactobacillaceae	Lactiplantibacillus	Lactiplantibacillus plantarum	0.4450477527978956	3291849	1	Lactiplantibacillus plantarum	genomic DNA	KC28	12	871	1330
GCF_002960215.1	2990071	2990071	2990071	2990071.0	Guangxi Academy of Sciences, China	2018-02-28	Complete Genome	Lactobacillaceae	Lacticaseibacillus	Lacticaseibacillus rhamnosus	0.4676477581970462	2990071	1	Lacticaseibacillus rhamnosus	genomic DNA	SCT-10-10-60	17	782	1345
GCF_002966535.1	1876981	1876981	1876981	1876981.0	University of Bordeaux	2018-03-02	Complete Genome	Lactobacillaceae	Oenococcus	Oenococcus oeni	0.3773357322210507	1876981	1	Oenococcus oeni	genomic DNA	UBOCC-A-315001	67	425	1004
GCF_002982155.1	1758362	1758362	1758362	1758362.0	Kyungpook National University	2018-03-08	Complete Genome	Lactobacillaceae	Pediococcus	Pediococcus pentosaceus	0.3720218021090082	1758362	1	Pediococcus pentosaceus	genomic DNA	KCCM 40703	44	467	1101
GCF_002993385.1	106245	60873	27823	173788.133	Instituto de la Grasa-CSIC	2018-03-11	Scaffold	Lactobacillaceae	Lactiplantibacillus	Lactiplantibacillus pentosus	0.4593685648435576	3812553	166	Lactiplantibacillus pentosus	genomic DNA	IG4	12	913	1357
GCF_002993425.1	212149	83947	44195	264177.691	Instituto de la Grasa-CSIC	2018-03-11	Scaffold	Lactobacillaceae	Lactiplantibacillus	Lactiplantibacillus pentosus	0.4573827886171666	3931956	111	Lactiplantibacillus pentosus	genomic DNA	IG3	12	916	1355
GCF_002993435.1	225478	124613	52689	282638.968	Instituto de la Grasa-CSIC	2018-03-11	Scaffold	Lactobacillaceae	Lactiplantibacillus	Lactiplantibacillus pentosus	0.4592352754643924	3774771	96	Lactiplantibacillus pentosus	genomic DNA	IG5	12	920	1358
GCF_002993485.1	163296	67471	16134	241740.11	Instituto de la Grasa-CSIC	2018-03-11	Scaffold	Lactobacillaceae	Lactiplantibacillus	Lactiplantibacillus pentosus	0.4574264315066855	3888927	187	Lactiplantibacillus pentosus	genomic DNA	IG6	12	925	1361
GCF_002994725.1	276444	142228	78477	284864.319	University of Granada	2018-03-13	Scaffold	Lactobacillaceae	Lactiplantibacillus	Lactiplantibacillus plantarum	0.4452862930137986	3221350	27	Lactiplantibacillus plantarum	genomic DNA	C4	12	896	1342
GCF_003010455.1	2462443	2462443	2462443	2451475.032	Dankook University	2018-03-19	Complete Genome	Lactobacillaceae	Weissella	Weissella cibaria	0.4505819665172164	2473510	2	Weissella cibaria	genomic DNA	BM2	42	480	1057
GCF_003020005.1	3175846	3175846	3175846	2959354.533	Beijing Technology and Business University (BTBU)	2018-03-27	Complete Genome	Lactobacillaceae	Lactiplantibacillus	Lactiplantibacillus plantarum	0.4438281507810022	3412154	7	Lactiplantibacillus plantarum	genomic DNA	K25	12	892	1343
GCF_003023825.1	174093	137462	80666	213271.099	National Centre for Cell Science Pune	2018-03-27	Contig	Lactobacillaceae	Lactiplantibacillus	Lactiplantibacillus plantarum	0.4449191837759716	3201523	31	Lactiplantibacillus plantarum	genomic DNA	JDARSH	12	876	1344
GCF_003028835.1	3232830	3232830	3232830	3166964.473	nanjing agricultural university	2018-04-02	Complete Genome	Lactobacillaceae	Lactiplantibacillus	Lactiplantibacillus plantarum	0.4438248812745161	3300892	4	Lactobacillus sp.	genomic DNA	D1501	12	887	1346
GCF_003045645.1	3022969	3022969	3022969	3022969.0	Rehman Medical Institute Peshawar, Pakistan	2018-04-09	Chromosome	Lactobacillaceae	Lactiplantibacillus	Lactiplantibacillus plantarum	0.4476020098122078	3022969	1	Lactiplantibacillus plantarum	genomic DNA	AS-10	12	835	1330
GCF_003045665.1	3153897	3153897	3153897	3153897.0	Rehman Medical Institute Peshawar, Pakistan	2018-04-09	Chromosome	Lactobacillaceae	Lactiplantibacillus	Lactiplantibacillus plantarum	0.4456334496656042	3153897	1	Lactiplantibacillus plantarum	genomic DNA	AS-8	12	861	1327
GCF_003045705.1	3092801	3092801	3092801	3092801.0	Rehman Medical Institute Peshawar, Pakistan	2018-04-09	Chromosome	Lactobacillaceae	Lactiplantibacillus	Lactiplantibacillus plantarum	0.4469240018998959	3092801	1	Lactiplantibacillus plantarum	genomic DNA	AS-9	12	889	1334
GCF_003045725.1	3056826	3056826	3056826	3056826.0	Rehman Medical Institute Peshawar, Pakistan	2018-04-09	Chromosome	Lactobacillaceae	Lactiplantibacillus	Lactiplantibacillus plantarum	0.4475887734532485	3056826	1	Lactiplantibacillus plantarum	genomic DNA	AS-6	12	839	1324
GCF_003046075.1	74002	39130	22314	81605.108	NCAUR-USDA/ARS	2018-04-09	Scaffold	Lactobacillaceae	Lactiplantibacillus	Lactiplantibacillus plantarum	0.4432191359157688	3323426	87	Lactiplantibacillus plantarum	genomic DNA	PFC-311	12	865	1332
GCF_003046115.1	154707	76525	43095	170770.779	NCAUR-USDA/ARS	2018-04-09	Scaffold	Lactobacillaceae	Lacticaseibacillus	Lacticaseibacillus rhamnosus	0.4667970235518943	2931951	39	Lacticaseibacillus rhamnosus	genomic DNA	LR2	17	780	1347
GCF_003047065.1	2009973	2009973	2009973	2009973.0	Kyungpook National University	2018-04-10	Complete Genome	Lactobacillaceae	Lactobacillus	Lactobacillus acidophilus	0.3471708326430255	2009973	1	Lactobacillus acidophilus	genomic DNA	DSM 20079	51	578	1075
GCF_003052845.1	124019	58119	34966	192178.539	USFDA	2018-04-17	Contig	Lactobacillaceae	Ligilactobacillus	Ligilactobacillus salivarius	0.3288927513580839	2032091	99	Ligilactobacillus salivarius	genomic DNA	DS3_12	8	573	1193
GCF_003052875.1	126258	52232	34841	152987.544	USFDA	2018-04-17	Contig	Lactobacillaceae	Ligilactobacillus	Ligilactobacillus salivarius	0.3255645351196709	1995890	50	Ligilactobacillus salivarius	genomic DNA	DS13_12	8	572	1191
GCF_003052925.1	228368	107431	38602	222862.723	USFDA	2018-04-17	Contig	Lactobacillaceae	Lacticaseibacillus	Lacticaseibacillus rhamnosus	0.4673790438374623	2897248	47	Lacticaseibacillus rhamnosus	genomic DNA	DS18_11	17	771	1343
GCF_003052945.1	162905	89008	62131	184397.469	USFDA	2018-04-17	Contig	Lactobacillaceae	Lacticaseibacillus	Lacticaseibacillus rhamnosus	0.4669581205699493	2948894	45	Lacticaseibacillus rhamnosus	genomic DNA	DS13_11	17	783	1345
GCF_003052965.1	100911	54922	33299	120096.25	USFDA	2018-04-17	Contig	Lactobacillaceae	Lacticaseibacillus	Lacticaseibacillus rhamnosus	0.4661900516517772	2945494	71	Lacticaseibacillus rhamnosus	genomic DNA	DS4_11	17	790	1352
GCF_003052985.1	228149	107431	42288	222619.563	USFDA	2018-04-17	Contig	Lactobacillaceae	Lacticaseibacillus	Lacticaseibacillus rhamnosus	0.4672708378846346	2897523	45	Lacticaseibacillus rhamnosus	genomic DNA	DS3_11	17	771	1343
GCF_003053005.1	86264	49653	20190	131916.648	USFDA	2018-04-17	Contig	Lactobacillaceae	Limosilactobacillus	Limosilactobacillus reuteri	0.3852183405594256	2102335	95	Limosilactobacillus reuteri	genomic DNA	DS12_10	25	583	1194
GCF_003053025.1	386917	282622	249616	433220.602	USFDA	2018-04-17	Contig	Lactobacillaceae	Lactiplantibacillus	Lactiplantibacillus plantarum	0.4465902583765802	3113711	27	Lactiplantibacillus plantarum	genomic DNA	DS8_9	12	859	1331
GCF_003053035.1	253414	118298	49956	232966.812	USFDA	2018-04-17	Contig	Lactobacillaceae	Lactiplantibacillus	Lactiplantibacillus plantarum	0.4435720150644298	3300490	50	Lactiplantibacillus plantarum	genomic DNA	DS18_9	12	882	1345
GCF_003053045.1	233220	142065	58197	272571.667	USFDA	2018-04-17	Contig	Lactobacillaceae	Lactiplantibacillus	Lactiplantibacillus plantarum	0.4451277942062549	3204801	38	Lactiplantibacillus plantarum	genomic DNA	DS23_9	12	876	1344
GCF_003053125.1	58055	32451	18821	71131.145	USFDA	2018-04-17	Contig	Lactobacillaceae	Levilactobacillus	Levilactobacillus brevis	0.460758361102203	2242019	90	Levilactobacillus brevis	genomic DNA	DS1_5	19	620	1254
GCF_003053135.1	168151	86407	46950	311616.245	USFDA	2018-04-17	Contig	Lactobacillaceae	Lactobacillus	Lactobacillus acidophilus	0.3458180944363695	1968373	32	Lactobacillus acidophilus	genomic DNA	DS24_1	51	568	1075
GCF_003053165.1	253112	150933	78689	260032.88	USFDA	2018-04-17	Contig	Lactobacillaceae	Lactiplantibacillus	Lactiplantibacillus plantarum	0.4453159062967743	3231607	36	Lactiplantibacillus plantarum	genomic DNA	DS3_9	12	899	1343
GCF_003053185.1	314918	249571	191687	340754.995	USFDA	2018-04-17	Contig	Lactobacillaceae	Lactiplantibacillus	Lactiplantibacillus plantarum	0.4466286701985819	3112570	32	Lactiplantibacillus plantarum	genomic DNA	DS13_9	12	859	1331
GCF_003053225.1	110781	57334	22978	127670.301	USFDA	2018-04-17	Contig	Lactobacillaceae	Lacticaseibacillus	Lacticaseibacillus paracasei	0.4607607078506387	3165131	123	Lactobacillus sp.	genomic DNA	DS18_6	18	825	1370
GCF_003053245.1	167634	113187	43678	308404.42	USFDA	2018-04-17	Contig	Lactobacillaceae	Lactobacillus	Lactobacillus acidophilus	0.3458505986143121	1970718	34	Lactobacillus acidophilus	genomic DNA	DS10_1A	51	568	1074
GCF_003053265.1	82388	54052	17082	94757.005	USFDA	2018-04-17	Contig	Lactobacillaceae	Lacticaseibacillus	Lacticaseibacillus paracasei	0.462636415684985	3077542	125	Lactobacillus sp.	genomic DNA	DS13_6	17	815	1367
GCF_003060705.1	2331362	2331362	120210	2061165.581	Dalian Medical University	2018-04-23	Scaffold	Lactobacillaceae	Levilactobacillus	Levilactobacillus brevis	0.4377622937176326	2649463	10	Levilactobacillus brevis	genomic DNA	DM9218	19	653	1259
GCF_003061545.1	127432	84486	40400	221391.482	USFDA	2018-04-14	Contig	Lactobacillaceae	Ligilactobacillus	Ligilactobacillus salivarius	0.3256393228153936	2005716	41	Ligilactobacillus salivarius	genomic DNA	DS11_12	8	573	1192
GCF_003061565.1	722638	203525	191259	637012.622	USFDA	2018-04-14	Contig	Lactobacillaceae	Lacticaseibacillus	Lacticaseibacillus rhamnosus	0.4661027261193819	2950311	22	Lacticaseibacillus rhamnosus	genomic DNA	DS17_11	17	780	1346
GCF_003061585.1	132356	62404	34966	216794.149	USFDA	2018-04-14	Contig	Lactobacillaceae	Ligilactobacillus	Ligilactobacillus salivarius	0.3259185084282147	2009263	59	Ligilactobacillus salivarius	genomic DNA	DS2_12	8	573	1193
GCF_003061605.1	564017	202986	158870	576336.534	USFDA	2018-04-14	Contig	Lactobacillaceae	Lacticaseibacillus	Lacticaseibacillus rhamnosus	0.4661110495415667	2950593	23	Lacticaseibacillus rhamnosus	genomic DNA	DS22_11	17	780	1346
GCF_003061625.1	227980	115003	42288	226539.245	USFDA	2018-04-14	Contig	Lactobacillaceae	Lacticaseibacillus	Lacticaseibacillus rhamnosus	0.4672806820018539	2895476	45	Lacticaseibacillus rhamnosus	genomic DNA	DS9_11	17	771	1343
GCF_003061645.1	149234	88714	48929	176378.662	USFDA	2018-04-14	Contig	Lactobacillaceae	Lacticaseibacillus	Lacticaseibacillus rhamnosus	0.4670041936713686	2950875	57	Lacticaseibacillus rhamnosus	genomic DNA	DS15_11	17	782	1345
GCF_003061665.1	261702	115003	49791	232196.654	USFDA	2018-04-14	Contig	Lactobacillaceae	Lacticaseibacillus	Lacticaseibacillus rhamnosus	0.4672732128648234	2894311	39	Lacticaseibacillus rhamnosus	genomic DNA	DS12_11	17	771	1343
GCF_003061685.1	66440	30314	17243	64037.728	USFDA	2018-04-14	Contig	Lactobacillaceae	Limosilactobacillus	Limosilactobacillus reuteri	0.3869919340445207	1977819	106	Limosilactobacillus reuteri	genomic DNA	DS14_10	16	614	1252
GCF_003061705.1	149234	111780	62131	185433.916	USFDA	2018-04-14	Contig	Lactobacillaceae	Lacticaseibacillus	Lacticaseibacillus rhamnosus	0.4669616252086803	2948889	48	Lacticaseibacillus rhamnosus	genomic DNA	DS14_11	17	782	1345
GCF_003061725.1	126971	67474	35570	184140.705	USFDA	2018-04-14	Contig	Lactobacillaceae	Lactiplantibacillus	Lactiplantibacillus plantarum	0.445038552961034	3215836	71	Lactiplantibacillus plantarum	genomic DNA	DS6_9	12	875	1343
GCF_003061745.1	64550	29867	15096	62455.631	USFDA	2018-04-14	Contig	Lactobacillaceae	Limosilactobacillus	Limosilactobacillus reuteri	0.3867114719020773	1956319	114	Limosilactobacillus reuteri	genomic DNA	DS13_10	16	614	1253
GCF_003061765.1	173687	113061	57179	229810.655	USFDA	2018-04-14	Contig	Lactobacillaceae	Lactiplantibacillus	Lactiplantibacillus plantarum	0.445070268786686	3206260	40	Lactiplantibacillus plantarum	genomic DNA	DS14_9	12	875	1343
GCF_003061785.1	253414	157061	67047	383154.639	USFDA	2018-04-14	Contig	Lactobacillaceae	Lactiplantibacillus	Lactiplantibacillus plantarum	0.4435358262528965	3301350	42	Lactiplantibacillus plantarum	genomic DNA	DS9_9	12	883	1346
GCF_003061805.1	308930	179890	95236	453555.031	USFDA	2018-04-14	Contig	Lactobacillaceae	Lactiplantibacillus	Lactiplantibacillus plantarum	0.4450166005263794	3208332	25	Lactiplantibacillus plantarum	genomic DNA	DS11_9	12	875	1343
GCF_003061885.1	167716	86407	46950	311372.281	USFDA	2018-04-14	Contig	Lactobacillaceae	Lactobacillus	Lactobacillus acidophilus	0.345785941069335	1969467	36	Lactobacillus acidophilus	genomic DNA	DS20_1	51	567	1075
GCF_003061905.1	167831	85923	43891	300642.722	USFDA	2018-04-14	Contig	Lactobacillaceae	Lactobacillus	Lactobacillus acidophilus	0.3457095255843889	1963932	37	Lactobacillus acidophilus	genomic DNA	DS13_1B	51	566	1072
GCF_003061925.1	167756	88006	46950	311944.439	USFDA	2018-04-14	Contig	Lactobacillaceae	Lactobacillus	Lactobacillus acidophilus	0.3457827494860356	1969008	28	Lactobacillus acidophilus	genomic DNA	DS9_1A	51	568	1075
GCF_003061945.1	167594	86407	46950	311683.498	USFDA	2018-04-14	Contig	Lactobacillaceae	Lactobacillus	Lactobacillus acidophilus	0.3457606633963077	1967572	32	Lactobacillus acidophilus	genomic DNA	DS8_1A	51	567	1075
GCF_003061965.1	168388	85923	41982	188701.924	USFDA	2018-04-14	Contig	Lactobacillaceae	Lactobacillus	Lactobacillus acidophilus	0.3457158682707894	1964272	41	Lactobacillus acidophilus	genomic DNA	DS13_1A	51	568	1074
GCF_003061985.1	167756	120975	58875	319077.562	USFDA	2018-04-14	Contig	Lactobacillaceae	Lactobacillus	Lactobacillus acidophilus	0.3457596643691938	1968830	28	Lactobacillus acidophilus	genomic DNA	DS5_1A	51	566	1073
GCF_003062005.1	86217	45254	17289	136249.947	USFDA	2018-04-14	Contig	Lactobacillaceae	Lactobacillus	Lactobacillus acidophilus	0.3463200514625194	1982025	110	Lactobacillus acidophilus	genomic DNA	DS2_1A	51	567	1067
GCF_003062025.1	168008	86077	46950	311347.154	USFDA	2018-04-14	Contig	Lactobacillaceae	Lactobacillus	Lactobacillus acidophilus	0.3457933243045261	1968514	34	Lactobacillus acidophilus	genomic DNA	DS11_1A	51	566	1072
GCF_003062045.1	168008	86407	46950	311755.985	USFDA	2018-04-14	Contig	Lactobacillaceae	Lactobacillus	Lactobacillus acidophilus	0.3457527426957041	1970142	36	Lactobacillus acidophilus	genomic DNA	DS1_1A	51	568	1074
GCF_003062065.1	56511	30636	16280	82485.784	USFDA	2018-04-14	Contig	Lactobacillaceae	Lacticaseibacillus	Lacticaseibacillus paracasei	0.465669368622341	2659185	135	Lactobacillus sp.	genomic DNA	DS22_6	17	722	1323
GCF_003062085.1	82006	54052	16918	97346.641	USFDA	2018-04-14	Contig	Lactobacillaceae	Lacticaseibacillus	Lacticaseibacillus paracasei	0.4626679359674573	3077810	126	Lactobacillus sp.	genomic DNA	DS2_6	18	814	1368
GCF_003062105.1	110781	57334	22978	127001.963	USFDA	2018-04-14	Contig	Lactobacillaceae	Lacticaseibacillus	Lacticaseibacillus paracasei	0.4608261017970847	3155277	113	Lactobacillus sp.	genomic DNA	DS15_6	17	825	1369
GCF_003062125.1	112002	51984	25354	120959.451	USFDA	2018-04-14	Contig	Lactobacillaceae	Lacticaseibacillus	Lacticaseibacillus paracasei	0.4608945066648376	3149289	109	Lactobacillus sp.	genomic DNA	DS9_6	17	825	1369
GCF_003062145.1	76672	48078	15600	108157.871	USFDA	2018-04-14	Contig	Lactobacillaceae	Lacticaseibacillus	Lacticaseibacillus paracasei	0.4609462906841186	3153196	130	Lactobacillus sp.	genomic DNA	DS3_6	17	825	1369
GCF_003062185.1	88198	54052	16439	99867.468	USFDA	2018-04-14	Contig	Lactobacillaceae	Lacticaseibacillus	Lacticaseibacillus paracasei	0.4626616644730924	3079449	139	Lactobacillus sp.	genomic DNA	DS1_6	17	814	1367
GCF_003076435.1	3164369	3164369	3164369	3164369.0	Beijing Academy of Agriculture and Forestry Sciences	2018-05-01	Complete Genome	Lactobacillaceae	Lactiplantibacillus	Lactiplantibacillus plantarum	0.446595830005919	3164369	1	Lactiplantibacillus plantarum	genomic DNA	plantarum	12	857	1334
GCF_003076495.1	2556971	2556971	2556971	2504903.532	chengdu medical college	2018-05-01	Complete Genome	Lactobacillaceae	Weissella	Weissella cibaria	0.4482517043230319	2610714	3	Weissella cibaria	genomic DNA	M2	43	466	1027
GCF_003097595.1	3230192	3230192	3230192	3030310.888	Naoko Moriya's shared submissions	2018-05-08	Complete Genome	Lactobacillaceae	Lactiplantibacillus	Lactiplantibacillus plantarum	0.4433696946070685	3447624	8	Lactiplantibacillus plantarum	genomic DNA	LQ80	12	907	1357
GCF_003129615.1	180139	96914	66112	184316.665	Institute of Disease Control and Prevention	2018-05-16	Contig	Lactobacillaceae	Lacticaseibacillus	Lacticaseibacillus rhamnosus	0.466927142925565	3006544	38	Lacticaseibacillus rhamnosus	genomic DNA	TMC3115	17	790	1352
GCF_003129645.1	180151	96914	61707	184133.606	Institute of Disease Control and Prevention	2018-05-16	Contig	Lactobacillaceae	Lacticaseibacillus	Lacticaseibacillus rhamnosus	0.4669137275108049	3006277	38	Lacticaseibacillus rhamnosus	genomic DNA	LR863	17	790	1352
GCF_003129685.1	319549	140047	61228	376681.901	CERELA	2018-05-16	Contig	Lactobacillaceae	Ligilactobacillus	Ligilactobacillus salivarius	0.3263598265262912	2054490	12	Ligilactobacillus salivarius	genomic DNA	A3iob	8	563	1188
GCF_003143915.1	3197727	3197727	3197727	3165525.878	AtoGen Co., Ltd.	2018-05-20	Complete Genome	Lactobacillaceae	Lactiplantibacillus	Lactiplantibacillus plantarum	0.4453727902304125	3230597	2	Lactiplantibacillus plantarum	genomic DNA	HAC01	12	877	1344
GCF_003177075.1	2927257	2927257	2927257	2790264.786	The National Agriculture and Food Research Organization	2018-05-30	Complete Genome	Lactobacillaceae	Lacticaseibacillus	Lacticaseibacillus paracasei	0.4643192863922332	3074406	4	Lacticaseibacillus paracasei	genomic DNA	EG9	17	740	1340
GCF_003184305.1	2443996	2443996	2443996	2254020.98	Beijing Academy of Agriculture and Forestry Sciences	2018-06-04	Complete Genome	Lactobacillaceae	Levilactobacillus	Levilactobacillus brevis	0.456469411360155	2655087	6	Levilactobacillus brevis	genomic DNA	ZLB004	19	635	1251
GCF_003199005.1	3052122	3052122	3052122	3052122.0	Universidad Nacional de Quilmes	2018-06-07	Complete Genome	Lactobacillaceae	Lacticaseibacillus	Lacticaseibacillus paracasei	0.4631096004681333	3052122	1	Lacticaseibacillus paracasei	genomic DNA	Lpc10	17	811	1371
GCF_003255835.1	2004569	2004569	2004569	1926210.923	Korea Food Research Institute	2018-06-18	Complete Genome	Lactobacillaceae	Leuconostoc	Leuconostoc mesenteroides	0.3761866366567065	2087307	4	Leuconostoc mesenteroides	genomic DNA	CBA7131	49	457	1069
GCF_003255875.1	2042277	2042277	2042277	2042277.0	Korea Food Research Institute	2018-06-18	Complete Genome	Lactobacillaceae	Limosilactobacillus	Limosilactobacillus fermentum	0.5165783094066084	2042277	1	Limosilactobacillus fermentum	genomic DNA	CBA7106	16	661	1254
GCF_003258615.1	65121	34339	14122	70355.225	Kangwon National University	2018-06-20	Scaffold	Lactobacillaceae	Lactiplantibacillus	Lactiplantibacillus plantarum	0.4432273515936577	3306513	138	Lactiplantibacillus plantarum	genomic DNA	EBKLp545	12	876	1337
GCF_003264795.1	1826824	1826824	1826824	1826824.0	Universidad Nacional de Quilmes	2018-06-25	Complete Genome	Lactobacillaceae	Oenococcus	Oenococcus oeni	0.3792166076206575	1826824	1	Oenococcus oeni	genomic DNA	19	78	428	1014
GCF_003268715.1	3044973	3044973	3044973	2951117.316	Northeast Agricultural University	2018-06-27	Complete Genome	Lactobacillaceae	Lacticaseibacillus	Lacticaseibacillus paracasei	0.4637918315423007	3143531	3	Lacticaseibacillus paracasei	genomic DNA	LC355	18	798	1361
GCF_003269405.1	3231249	3231249	3231249	3231249.0	Dankook University	2018-06-28	Complete Genome	Lactobacillaceae	Lactiplantibacillus	Lactiplantibacillus plantarum	0.4456286098657206	3231249	1	Lactiplantibacillus plantarum	genomic DNA	SK151	12	886	1343
GCF_003284505.1	167595	68008	29063	209457.586	FRCC PCM	2018-06-28	Contig	Lactobacillaceae	Weissella	Weissella confusa	0.4462283193534449	2284353	52	Weissella confusa	genomic DNA	32	53	437	1047
GCF_003286955.1	3182556	3182556	3182556	3116637.567	Korea Food Research Institute	2018-07-03	Complete Genome	Lactobacillaceae	Lactiplantibacillus	Lactiplantibacillus plantarum	0.4454191941610995	3250749	3	Lactiplantibacillus plantarum	genomic DNA	DSR_M2	12	887	1334
GCF_003288195.1	1975341	1975341	1975341	1920758.805	World Institute of Kimchi	2018-07-05	Complete Genome	Lactobacillaceae	Latilactobacillus	Latilactobacillus sakei	0.4112798834550787	2032521	3	Latilactobacillus sakei	genomic DNA	WiKim0072	35	545	1140
GCF_003288215.1	1949750	1949750	1949750	1866456.728	World Institute of Kimchi	2018-07-05	Chromosome	Lactobacillaceae	Latilactobacillus	Latilactobacillus sakei	0.4118399973332235	2039916	3	Latilactobacillus sakei	genomic DNA	WiKim0073	30	557	1143
GCF_003288235.1	1947603	1947603	1947603	1863331.011	World Institute of Kimchi	2018-07-05	Complete Genome	Lactobacillaceae	Latilactobacillus	Latilactobacillus sakei	0.4103523624877507	2037873	3	Latilactobacillus sakei	genomic DNA	WiKim0074	36	554	1146
GCF_003289085.1	117553	57004	22702	134413.694	CERELA	2018-07-06	Scaffold	Lactobacillaceae	Levilactobacillus	Levilactobacillus brevis	0.45795011882951	2461089	47	Levilactobacillus brevis	genomic DNA	TUCO-5E	19	629	1247
GCF_003307255.1	454393	211308	114975	390843.645	National Institure of Genetics	2018-06-21	Scaffold	Lactobacillaceae	Lactobacillus	Lactobacillus paragasseri	0.3494115007040291	2027615	15	Lactobacillus paragasseri	genomic DNA	JCM 1130	58	520	1032
GCF_003307275.1	448741	154442	101915	389663.382	National Institure of Genetics	2018-06-21	Contig	Lactobacillaceae	Lactobacillus	Lactobacillus paragasseri	0.3474830530341571	1914502	16	Lactobacillus paragasseri	genomic DNA	JCM 5343	59	513	1031
GCF_003307295.1	127936	81235	43671	152261.926	National Institure of Genetics	2018-06-21	Contig	Lactobacillaceae	Lactobacillus	Lactobacillus paragasseri	0.3467372078508722	1969157	26	Lactobacillus paragasseri	genomic DNA	JCM 5344	59	516	1022
GCF_003307315.1	584753	584753	98946	658945.203	National Institure of Genetics	2018-06-21	Contig	Lactobacillaceae	Lactobacillus	Lactobacillus gasseri	0.3467964779614946	1863012	12	Lactobacillus gasseri	genomic DNA	JCM 1025	57	517	1002
GCF_003315575.1	121602	50927	27390	124124.95	North Carolina State University	2018-07-12	Contig	Lactobacillaceae	Lactobacillus	Lactobacillus paragasseri	0.3480896824988925	2042985	38	Lactobacillus gasseri	genomic DNA	JG141	58	509	1023
GCF_003316895.1	2244514	2244514	2244514	2244514.0	Sungkyunkwan University	2018-07-13	Complete Genome	Lactobacillaceae	Limosilactobacillus	Limosilactobacillus reuteri	0.3887741399697217	2244514	1	Limosilactobacillus reuteri	genomic DNA	Byun-re-01	17	591	1239
GCF_003316915.1	1959519	1959519	1959519	1959519.0	Sungkyunkwan University	2018-07-13	Complete Genome	Lactobacillaceae	Lactobacillus	Lactobacillus johnsonii	0.3470581300819231	1959519	1	Lactobacillus johnsonii	genomic DNA	Byun-jo-01	52	517	1004
GCF_003316935.1	2259968	2259968	2259968	2259968.0	Sungkyunkwan University	2018-07-13	Complete Genome	Lactobacillaceae	Limosilactobacillus	Limosilactobacillus reuteri	0.3885895729497055	2259968	1	Limosilactobacillus reuteri	genomic DNA	SKKU-OGDONS-01	17	591	1240
GCF_003316955.1	1870629	1870629	1870629	1870629.0	Sungkyunkwan University	2018-07-13	Complete Genome	Lactobacillaceae	Ligilactobacillus	Ligilactobacillus salivarius	0.329761807392059	1870629	1	Ligilactobacillus salivarius	genomic DNA	DJ-sa-01	10	509	1103
GCF_003325395.1	3120761	3120761	3120761	3051930.913	Biogenicskorea Co., Ltd.	2018-07-17	Complete Genome	Lactobacillaceae	Lactiplantibacillus	Lactiplantibacillus plantarum	0.4462633364995902	3191992	3	Lactiplantibacillus plantarum	genomic DNA	nF1	12	877	1331
GCF_003325775.1	449362	244275	94126	420031.771	CERELA	2018-07-17	Contig	Lactobacillaceae	Lactiplantibacillus	Lactiplantibacillus plantarum	0.4431103095817963	3370224	28	Lactiplantibacillus plantarum	genomic DNA	CRL 681	12	907	1354
GCF_003326615.1	106538	49980	20624	178664.16	Max-Rubner Institut	2018-07-18	Scaffold	Lactobacillaceae	Lactobacillus	Lactobacillus delbrueckii	0.4979715210179256	1831175	44	Lactobacillus delbrueckii	genomic DNA	MBT 92059	26	527	1075
GCF_003344825.1	206039	105846	53478	252453.453	Quadram Institute Bioscience	2018-07-28	Contig	Lactobacillaceae	Lactiplantibacillus	Lactiplantibacillus plantarum	0.443511609749269	3314628	55	Lactiplantibacillus plantarum	genomic DNA	CCFM605	12	872	1337
GCF_003344845.1	143716	109151	42681	153818.789	Quadram Institute Bioscience	2018-07-28	Contig	Lactobacillaceae	Lactiplantibacillus	Lactiplantibacillus plantarum	0.4448433956985658	3259936	53	Lactiplantibacillus plantarum	genomic DNA	CGMCC12436	14	850	1306
GCF_003345375.1	3326107	3326107	3326107	3267247.512	Technische Universitaet Muenchen	2018-07-30	Complete Genome	Lactobacillaceae	Lactiplantibacillus	Lactiplantibacillus plantarum	0.4432097846932895	3387168	2	Lactiplantibacillus plantarum	genomic DNA	TMW 1.1478	12	884	1339
GCF_003345725.1	82707	48977	16634	85774.299	World Institute of Kimchi	2018-07-30	Contig	Lactobacillaceae	Levilactobacillus	Levilactobacillus brevis	0.4539107031043696	2601591	109	Levilactobacillus brevis	genomic DNA	WIKIM12	20	634	1250
GCF_003346075.1	66128	28388	10366	70755.17	Faculty of Natural Sciences of the Comenius University in Bratislava	2018-07-30	Contig	Lactobacillaceae	Lactiplantibacillus	Lactiplantibacillus plantarum	0.4457768545757363	3108986	188	Lactiplantibacillus plantarum	genomic DNA	KMB_621	12	853	1336
GCF_003346085.1	79480	33424	14736	240339.812	Faculty of Natural Sciences of the Comenius University in Bratislava	2018-07-30	Contig	Lactobacillaceae	Lactiplantibacillus	Lactiplantibacillus plantarum	0.4495008418228304	3133676	97	Lactiplantibacillus plantarum	genomic DNA	KMB_618	12	848	1335
GCF_003346105.1	91377	40759	13383	181673.904	Faculty of Natural Sciences of the Comenius University in Bratislava	2018-07-30	Contig	Lactobacillaceae	Lactiplantibacillus	Lactiplantibacillus plantarum	0.4438141195688377	3200466	124	Lactiplantibacillus plantarum	genomic DNA	KMB_614	12	862	1331
GCF_003346155.1	64686	26378	12075	88304.471	Faculty of Natural Sciences of the Comenius University in Bratislava	2018-07-30	Contig	Lactobacillaceae	Leuconostoc	Leuconostoc mesenteroides	0.3768766530200882	2012226	84	Leuconostoc mesenteroides	genomic DNA	KMB_609	58	439	1057
GCF_003346165.1	70716	31076	14097	86803.296	Faculty of Natural Sciences of the Comenius University in Bratislava	2018-07-30	Contig	Lactobacillaceae	Leuconostoc	Leuconostoc mesenteroides	0.3771173639150972	1959512	81	Leuconostoc mesenteroides	genomic DNA	KMB_608	58	441	1073
GCF_003346175.1	222500	126561	59813	250900.246	Faculty of Natural Sciences of the Comenius University in Bratislava	2018-07-30	Scaffold	Lactobacillaceae	Lactiplantibacillus	Lactiplantibacillus plantarum	0.4454438228741639	3119161	31	Lactiplantibacillus plantarum	genomic DNA	KMB_597	12	873	1332
GCF_003346245.1	59866	36430	20012	80572.231	Faculty of Natural Sciences of the Comenius University in Bratislava	2018-07-30	Contig	Lactobacillaceae	Levilactobacillus	Levilactobacillus brevis	0.4600684911160996	2356510	92	Levilactobacillus brevis	genomic DNA	KMB_620	19	661	1270
GCF_003346345.1	138605	82574	34756	124691.581	Faculty of Natural Sciences of the Comenius University in Bratislava	2018-07-30	Contig	Lactobacillaceae	Leuconostoc	Leuconostoc mesenteroides	0.3752815665989987	2103410	33	Leuconostoc mesenteroides	genomic DNA	KMB_611	56	462	1094
GCF_003346795.1	2046196	2046196	2046196	2046196.0	Seoul National University	2018-07-31	Complete Genome	Lactobacillaceae	Limosilactobacillus	Limosilactobacillus fermentum	0.5170257394697282	2046196	1	Limosilactobacillus fermentum	genomic DNA	LDTM 7301	16	671	1254
GCF_003347445.1	135572	59777	18720	146774.122	Institute of Functional Genomics Lyon (IGFL)	2018-07-31	Contig	Lactobacillaceae	Lactiplantibacillus	Lactiplantibacillus plantarum	0.4423287670436476	3440138	119	Lactiplantibacillus plantarum	genomic DNA	49	12	897	1344
GCF_003347455.1	110250	54388	36350	146885.045	Institute of Functional Genomics Lyon (IGFL)	2018-07-31	Contig	Lactobacillaceae	Lactiplantibacillus	Lactiplantibacillus plantarum	0.4443358746234208	3261598	89	Lactiplantibacillus plantarum	genomic DNA	201	12	884	1341
GCF_003352125.1	3211268	3211268	3211268	3211268.0	Hebei University of Economics and Business	2018-08-01	Complete Genome	Lactobacillaceae	Lactiplantibacillus	Lactiplantibacillus plantarum	0.4463750767609555	3211268	1	Lactiplantibacillus plantarum	genomic DNA	b-2	12	881	1347
GCF_003353455.1	3010116	3010116	3010116	3010116.0	Chungbuk National University	2018-08-02	Complete Genome	Lactobacillaceae	Lacticaseibacillus	Lacticaseibacillus rhamnosus	0.4669019399916814	3010116	1	Lacticaseibacillus rhamnosus	genomic DNA	GG	17	789	1352
GCF_003367655.1	73911	46443	19322	100849.698	Faculty of Natural Sciences of the Comenius University in Bratislava	2018-08-08	Scaffold	Lactobacillaceae	Lacticaseibacillus	Lacticaseibacillus paracasei	0.4637703149177637	2959217	112	Lacticaseibacillus paracasei	genomic DNA	KMB_598	17	787	1365
GCF_003413685.1	83749	49488	27688	129266.214	Technische Universitaet Muenchen	2018-08-31	Contig	Lactobacillaceae	Latilactobacillus	Latilactobacillus sakei	0.41017642378329	1944239	41	Latilactobacillus sakei	genomic DNA	TMW 1.411	30	549	1144
GCF_003428355.1	3242652	3242652	3242652	3242652.0	Research Laboratories, Ildong Pharmaceutical	2018-08-26	Complete Genome	Lactobacillaceae	Lactiplantibacillus	Lactiplantibacillus plantarum	0.4451871492839811	3242652	1	Lactiplantibacillus plantarum	genomic DNA	IDCC3501	12	887	1339
GCF_003428395.1	1898461	1898461	1898461	1898461.0	Research Laboratories, Ildong Pharmaceutical	2018-08-26	Complete Genome	Lactobacillaceae	Lactobacillus	Lactobacillus johnsonii	0.3471706819365791	1898461	1	Lactobacillus johnsonii	genomic DNA	IDCC9203	61	514	1014
GCF_003429405.1	1752312	1752312	1752312	1666862.249	Korea Food Research Institute	2018-08-28	Complete Genome	Lactobacillaceae	Pediococcus	Pediococcus pentosaceus	0.3728005316669232	1844764	3	Pediococcus pentosaceus	genomic DNA	SS1-3	44	473	1098
GCF_003429585.1	3235952	3235952	3235952	3182137.999	CSIR- Central Food Technological Research Institute	2018-08-28	Chromosome	Lactobacillaceae	Lactiplantibacillus	Lactiplantibacillus plantarum	0.4367944839838731	3291651	2	Lactiplantibacillus plantarum	genomic DNA	E1	12	892	1350
GCF_003433375.1	1894793	1894793	1894793	1823474.85	world institute of kimchi	2017-08-03	Complete Genome	Lactobacillaceae	Leuconostoc	Leuconostoc mesenteroides	0.376392089581028	1970060	4	Leuconostoc mesenteroides	genomic DNA	WiKim33	58	459	1080
GCF_003433395.1	2990082	2990082	2990082	2990082.0	Guangxi Academy of Sciences, China	2018-02-28	Complete Genome	Lactobacillaceae	Lacticaseibacillus	Lacticaseibacillus rhamnosus	0.4676507199468108	2990082	1	Lacticaseibacillus rhamnosus	genomic DNA	ATCC 11443	17	782	1345
GCF_003434205.1	94950	53950	19311	135870.933	BGI	2018-08-31	Scaffold	Lactobacillaceae	Lacticaseibacillus	Lacticaseibacillus paracasei	0.4626320785017115	3057462	85	Lacticaseibacillus paracasei	genomic DNA	AM33-2AC	17	815	1367
GCF_003436835.1	133440	106511	101686	202816.714	BGI	2018-08-31	Scaffold	Lactobacillaceae	Ligilactobacillus	Ligilactobacillus ruminis	0.438287251109239	2171083	24	Ligilactobacillus ruminis	genomic DNA	TF10-9AT	16	580	1167
GCF_003437055.1	140007	85676	30962	207550.225	BGI	2018-08-31	Scaffold	Lactobacillaceae	Lactobacillus	Lactobacillus gasseri	0.3479795805711565	1974590	28	Lactobacillus gasseri	genomic DNA	TF08-1	58	505	1011
GCF_003438595.1	148195	39624	21075	151856.292	BGI	2018-08-31	Scaffold	Lactobacillaceae	Ligilactobacillus	Ligilactobacillus salivarius	0.3276331799645659	2011057	53	Ligilactobacillus salivarius	genomic DNA	OM08-20	9	569	1179
GCF_003464285.1	62108	32386	13655	75461.471	BGI	2018-09-06	Scaffold	Lactobacillaceae	Limosilactobacillus	Limosilactobacillus fermentum	0.5195552468685743	1968193	80	Limosilactobacillus fermentum	genomic DNA	AF15-40LB	17	647	1243
GCF_003466065.1	180550	78091	60286	203833.227	BGI	2018-09-06	Scaffold	Lactobacillaceae	Weissella	Weissella confusa	0.4459062059418701	2346332	29	Weissella confusa	genomic DNA	AF03-13	57	434	1050
GCF_003469955.1	284743	236527	93174	375810.75	BGI	2018-09-06	Scaffold	Lactobacillaceae	Weissella	Weissella cibaria	0.4476567376475264	2505652	16	Weissella cibaria	genomic DNA	AM27-24	45	465	1026
GCF_003469985.1	288877	239390	92993	317919.004	BGI	2018-09-06	Scaffold	Lactobacillaceae	Weissella	Weissella cibaria	0.447650031739344	2506353	15	Weissella cibaria	genomic DNA	AM27-22LB	50	466	1032
GCF_003470145.1	133615	128539	67669	219054.493	BGI	2018-09-06	Scaffold	Lactobacillaceae	Ligilactobacillus	Ligilactobacillus salivarius	0.3283851801152481	1969489	21	Ligilactobacillus salivarius	genomic DNA	AM25-8	7	584	1190
GCF_003470765.1	135404	72718	31647	158665.768	BGI	2018-09-06	Scaffold	Lactobacillaceae	Lactiplantibacillus	Lactiplantibacillus plantarum	0.4428205327091574	3287535	74	Lactiplantibacillus plantarum	genomic DNA	AM25-20AC	12	863	1329
GCF_003472615.1	82985	45705	31931	94992.335	BGI	2018-09-06	Scaffold	Lactobacillaceae	Ligilactobacillus	Ligilactobacillus salivarius	0.3282309098542439	1888841	39	Ligilactobacillus salivarius	genomic DNA	AM09-40	7	577	1191
GCF_003545985.1	57113	27886	16488	64528.364	Max Rubner-Institut	2018-09-11	Contig	Lactobacillaceae	Lactiplantibacillus	Lactiplantibacillus plantarum	0.4450832906585159	3243521	122	Lactiplantibacillus plantarum	genomic DNA	TJA26B	15	862	1333
GCF_003571925.1	146328	75196	29690	160563.555	University of Verona	2018-09-17	Scaffold	Lactobacillaceae	Lacticaseibacillus	Lacticaseibacillus paracasei	0.4626424508466309	3034380	70	Lacticaseibacillus paracasei	genomic DNA	DTA83	17	806	1356
GCF_003571945.1	157835	105346	39342	178538.347	Kangwon Natl. Univ.	2018-09-17	Contig	Lactobacillaceae	Pediococcus	Pediococcus acidilactici	0.419647387271028	2008379	30	Pediococcus acidilactici	genomic DNA	GS1	37	524	1117
GCF_003573615.1	176885	114255	42113	182588.442	National Centre for Cell Science Pune	2018-09-18	Contig	Lactobacillaceae	Lacticaseibacillus	Lacticaseibacillus rhamnosus	0.4672251788569898	2890298	38	Lacticaseibacillus rhamnosus	genomic DNA	ARJD	17	771	1343
GCF_003577505.1	3280506	3280506	3280506	3119476.526	Kyung Hee University	2018-09-19	Scaffold	Lactobacillaceae	Lactiplantibacillus	Lactiplantibacillus plantarum	0.4432133284940937	3452333	6	Lactiplantibacillus plantarum	genomic DNA	C29	12	908	1344
GCF_003584685.1	1937632	1937632	1937632	1937632.0	National Institure of Genetics	2018-06-21	Complete Genome	Lactobacillaceae	Lactobacillus	Lactobacillus paragasseri	0.3489857723241565	1937632	1	Lactobacillus paragasseri	genomic DNA	JCM 5343	58	514	1033
GCF_003586485.1	3197744	3197744	3197744	3165538.076	School of Industrial Technology, Universiti Sains Malaysia	2018-09-21	Complete Genome	Lactobacillaceae	Lactiplantibacillus	Lactiplantibacillus plantarum	0.4453737813094023	3230619	2	Lactiplantibacillus plantarum	genomic DNA	DR7	12	876	1344
GCF_003589725.1	3268766	3268766	3268766	3133287.981	Zhejiang Gongshang University	2018-09-23	Complete Genome	Lactobacillaceae	Lactiplantibacillus	Lactiplantibacillus plantarum	0.4432685031981342	3412302	4	Lactiplantibacillus plantarum	genomic DNA	ZFM55	12	902	1346
GCF_003591195.1	129826	86336	37975	133422.702	Kangwon Natl. Univ.	2018-09-24	Contig	Lactobacillaceae	Pediococcus	Pediococcus acidilactici	0.4196983316571783	2022486	45	Pediococcus acidilactici	genomic DNA	WT	49	528	1137
GCF_003591255.1	116672	74787	36384	151933.202	University of Bordeaux	2018-09-24	Contig	Lactobacillaceae	Oenococcus	Oenococcus oeni	0.3793854183005604	1753225	39	Oenococcus oeni	genomic DNA	CRBO 14212	69	425	1005
GCF_003597595.1	3205672	3205672	3205672	3150819.067	AtoGen Co., Ltd.	2018-09-26	Complete Genome	Lactobacillaceae	Lactiplantibacillus	Lactiplantibacillus plantarum	0.4449691264840973	3262505	2	Lactiplantibacillus plantarum	genomic DNA	ATG-K6	12	877	1344
GCF_003597615.1	3221272	3221272	3221272	3168592.938	AtoGen Co., Ltd.	2018-09-26	Complete Genome	Lactobacillaceae	Lactiplantibacillus	Lactiplantibacillus plantarum	0.4450451864053699	3275764	2	Lactiplantibacillus plantarum	genomic DNA	ATG-K8	12	880	1344
GCF_003597635.1	3034884	3034884	3034884	2903024.354	AtoGen Co., Ltd.	2018-09-26	Complete Genome	Lactobacillaceae	Lactiplantibacillus	Lactiplantibacillus plantarum	0.4509536398561556	3175098	4	Lactiplantibacillus plantarum	genomic DNA	ATG-K2	12	849	1327
GCF_003597655.1	1869179	1869179	1869179	1869179.0	Northeast Agricultural University	2018-09-26	Complete Genome	Lactobacillaceae	Lactobacillus	Lactobacillus delbrueckii	0.4982941708632507	1869179	1	Lactobacillus delbrueckii	genomic DNA	KLDS1.0207	32	528	1081
GCF_003610975.1	2082741	2082741	2082741	2082741.0	Chinese National Human Genome Center at Shanghai	2018-10-03	Complete Genome	Lactobacillaceae	Lactobacillus	Lactobacillus helveticus	0.3709198599345766	2082741	1	Lactobacillus helveticus	genomic DNA	LH99	27	535	1092
GCF_003611015.1	3015495	3015495	3015495	2830261.246	University of California Davis	2018-10-03	Complete Genome	Lactobacillaceae	Lactiplantibacillus	Lactiplantibacillus plantarum	0.4452758384284975	3216285	6	Lactiplantibacillus plantarum	genomic DNA	NCIMB 700965	12	817	1299
GCF_003627235.1	1964215	1964215	1964215	1915539.025	Zhejiang Gongshang University	2018-10-08	Complete Genome	Lactobacillaceae	Latilactobacillus	Latilactobacillus sakei	0.4118822069549953	2015501	2	Latilactobacillus sakei	genomic DNA	ZFM225	36	550	1146
GCF_003627255.1	3015887	3015887	3015887	2983632.366	Zhejiang Gongshang University	2018-10-08	Complete Genome	Lactobacillaceae	Lacticaseibacillus	Lacticaseibacillus paracasei	0.4633573842030494	3048677	3	Lacticaseibacillus paracasei	genomic DNA	ZFM54	17	809	1370
GCF_003627275.1	1964235	1964235	1964235	1915558.999	Zhejiang Gongshang University	2018-10-08	Complete Genome	Lactobacillaceae	Latilactobacillus	Latilactobacillus sakei	0.411883081347205	2015521	2	Latilactobacillus sakei	genomic DNA	ZFM220	37	549	1146
GCF_003627295.1	3564857	3564857	3564857	3435418.721	Zhejiang Gongshang University	2018-10-08	Complete Genome	Lactobacillaceae	Lactiplantibacillus	Lactiplantibacillus pentosus	0.4614677020398768	3701596	5	Lactiplantibacillus pentosus	genomic DNA	ZFM222	12	907	1363
GCF_003627315.1	1964205	1964205	1964205	1915530.837	Zhejiang Gongshang University	2018-10-08	Complete Genome	Lactobacillaceae	Latilactobacillus	Latilactobacillus sakei	0.4118792015237989	2015489	2	Latilactobacillus sakei	genomic DNA	ZFM229	36	551	1147
GCF_003627335.1	3261543	3261543	3261543	3099700.667	Zhejiang Gongshang University	2018-10-08	Complete Genome	Lactobacillaceae	Lactiplantibacillus	Lactiplantibacillus plantarum	0.4425621940530167	3434010	6	Lactiplantibacillus plantarum	genomic DNA	ZFM9	12	901	1346
GCF_003627355.1	3213092	3213092	3213092	3125823.558	Zhejiang Gongshang University	2018-10-08	Complete Genome	Lactobacillaceae	Lactiplantibacillus	Lactiplantibacillus plantarum	0.4450350810283978	3303780	4	Lactiplantibacillus plantarum	genomic DNA	ZFM4	12	877	1339
GCF_003627375.1	3564833	3564833	3564833	3448740.73	Zhejiang Gongshang University	2018-10-08	Complete Genome	Lactobacillaceae	Lactiplantibacillus	Lactiplantibacillus pentosus	0.4619272943551001	3687169	4	Lactiplantibacillus pentosus	genomic DNA	ZFM94	12	907	1363
GCF_003627875.1	1964209	1964209	1964209	1915533.033	Zhejiang Gongshang University	2018-10-09	Complete Genome	Lactobacillaceae	Latilactobacillus	Latilactobacillus sakei	0.4118799600098239	2015495	2	Latilactobacillus sakei	genomic DNA	LZ217	36	550	1146
GCF_003640765.1	2520091	2520091	240365	2126627.476	Unique Biotech Limited	2018-10-15	Scaffold	Lactobacillaceae	Lacticaseibacillus	Lacticaseibacillus paracasei	0.4601926616403388	3038799	11	Lacticaseibacillus paracasei	genomic DNA	UBLPC-35	27	682	1312
GCF_003641085.1	167656	87905	42116	303085.079	Unique Biotech Limited	2018-10-07	Contig	Lactobacillaceae	Lactobacillus	Lactobacillus acidophilus	0.345957560005269	1951037	34	Lactobacillus acidophilus	genomic DNA	UBLA-34	51	567	1073
GCF_003641165.1	3130445	3130445	3130445	2928052.006	Korea University	2018-10-15	Complete Genome	Lactobacillaceae	Lactiplantibacillus	Lactiplantibacillus plantarum	0.4497026867139972	3350338	6	Lactiplantibacillus argentoratensis	genomic DNA	DSM 16365	12	852	1328
GCF_003641185.1	3622107	3622107	3622107	3574163.197	Korea University	2018-10-15	Complete Genome	Lactobacillaceae	Lactiplantibacillus	Lactiplantibacillus pentosus	0.4633552624590309	3671373	2	Lactiplantibacillus pentosus	genomic DNA	DSM 20314	12	902	1352
GCF_003692595.1	3241428	3241428	3241428	3040320.865	Seoul National University	2018-10-29	Complete Genome	Lactobacillaceae	Lactiplantibacillus	Lactiplantibacillus plantarum	0.442572220741937	3460294	5	Lactiplantibacillus plantarum	genomic DNA	KACC 92189	12	911	1347
GCF_003692725.1	245973	177343	80640	259152.176	Unique Biotech Limited	2018-10-29	Contig	Lactobacillaceae	Lactiplantibacillus	Lactiplantibacillus plantarum	0.4449170824918583	3265595	47	Lactiplantibacillus plantarum	genomic DNA	UBLP-40	12	898	1343
GCF_003702565.1	269556	95194	31056	294356.222	Instituto de la Grasa-CSIC	2018-10-30	Scaffold	Lactobacillaceae	Lactiplantibacillus	Lactiplantibacillus pentosus	0.4585042355746254	3808220	81	Lactiplantibacillus pentosus	genomic DNA	IG12	12	928	1363
GCF_003702605.1	312529	91718	34667	292444.373	Instituto de la Grasa-CSIC	2018-10-30	Scaffold	Lactobacillaceae	Lactiplantibacillus	Lactiplantibacillus pentosus	0.4588627253612255	3799012	107	Lactiplantibacillus pentosus	genomic DNA	IG11	12	928	1363
GCF_003702625.1	312635	95412	31056	306479.876	Instituto de la Grasa-CSIC	2018-10-30	Scaffold	Lactobacillaceae	Lactiplantibacillus	Lactiplantibacillus pentosus	0.4588667203847492	3800086	99	Lactiplantibacillus pentosus	genomic DNA	IG8	12	928	1363
GCF_003702635.1	98672	81077	25358	126794.154	Instituto de la Grasa-CSIC	2018-10-30	Scaffold	Lactobacillaceae	Lactiplantibacillus	Lactiplantibacillus pentosus	0.4589777112283344	3821386	121	Lactiplantibacillus pentosus	genomic DNA	IG10	12	932	1359
GCF_003702665.1	278654	95502	34667	288544.089	Instituto de la Grasa-CSIC	2018-10-30	Scaffold	Lactobacillaceae	Lactiplantibacillus	Lactiplantibacillus pentosus	0.4589415563166046	3795346	99	Lactiplantibacillus pentosus	genomic DNA	IG9	12	928	1363
GCF_003703875.1	132336	66142	21446	158128.931	University of Wisconsin-Madison	2018-11-27	Contig	Lactobacillaceae	Limosilactobacillus	Limosilactobacillus reuteri	0.3846163778818108	2091003	58	Limosilactobacillus reuteri	genomic DNA	R2lc	17	579	1212
GCF_003703885.1	193364	121601	58709	202791.794	University of Wisconsin-Madison	2018-10-31	Contig	Lactobacillaceae	Limosilactobacillus	Limosilactobacillus reuteri	0.38528232117482	2220255	38	Limosilactobacillus reuteri	genomic DNA	2010	16	641	1272
GCF_003709415.1	87801	50453	24967	108137.588	Chinese Academy of Sciences	2018-11-01	Contig	Lactobacillaceae	Lactiplantibacillus	Lactiplantibacillus plantarum	0.4438312949373657	3372750	77	Lactiplantibacillus plantarum	genomic DNA	NF92	12	873	1344
GCF_003712225.1	652440	640278	241848	634217.405	University of Bern	2018-11-06	Contig	Lactobacillaceae	Lacticaseibacillus	Lacticaseibacillus paracasei	0.4627029451965266	3098435	12	Lacticaseibacillus paracasei	genomic DNA	FAM10859	17	827	1374
GCF_003712245.1	136329	62846	17685	170256.142	University of Bern	2018-11-06	Scaffold	Lactobacillaceae	Lacticaseibacillus	Lacticaseibacillus paracasei	0.4604428382824225	3145663	80	Lacticaseibacillus paracasei	genomic DNA	FAM18108	17	812	1367
GCF_003712295.1	1656744	286488	248920	1089423.238	University of Bern	2018-11-06	Contig	Lactobacillaceae	Lacticaseibacillus	Lacticaseibacillus paracasei	0.4655044774587708	2962283	8	Lacticaseibacillus paracasei	genomic DNA	FAM18099	17	774	1354
GCF_003712325.1	100815	27135	8004	101984.225	University of Bern	2018-11-06	Scaffold	Lactobacillaceae	Lacticaseibacillus	Lacticaseibacillus paracasei	0.4625835914577912	3107674	169	Lacticaseibacillus paracasei	genomic DNA	FAM18123	17	772	1349
GCF_003712345.1	875672	463893	56391	691440.916	University of Bern	2018-11-06	Contig	Lactobacillaceae	Lacticaseibacillus	Lacticaseibacillus paracasei	0.4648295479434053	2922112	21	Lacticaseibacillus paracasei	genomic DNA	FAM18121	17	682	1318
GCF_003712355.1	886049	635040	635040	885141.66	University of Bern	2018-11-06	Contig	Lactobacillaceae	Lacticaseibacillus	Lacticaseibacillus paracasei	0.4652695296393107	2759882	7	Lacticaseibacillus paracasei	genomic DNA	FAM18101	17	699	1326
GCF_003712385.1	54860	32179	12131	72941.546	University of Bern	2018-11-06	Scaffold	Lactobacillaceae	Lacticaseibacillus	Lacticaseibacillus paracasei	0.4626904030205779	2937716	137	Lacticaseibacillus paracasei	genomic DNA	FAM18119	17	734	1341
GCF_003712425.1	55900	27892	10321	98215.498	University of Bern	2018-11-06	Contig	Lactobacillaceae	Lacticaseibacillus	Lacticaseibacillus paracasei	0.4640617251234412	2875458	127	Lacticaseibacillus paracasei	genomic DNA	FAM18124	18	760	1353
GCF_003712445.1	55900	28308	11128	104979.717	University of Bern	2018-11-06	Contig	Lactobacillaceae	Lacticaseibacillus	Lacticaseibacillus paracasei	0.4644161618990932	2856100	125	Lacticaseibacillus paracasei	genomic DNA	FAM18129	17	759	1351
GCF_003712455.1	58308	25111	13301	74587.187	University of Bern	2018-11-06	Contig	Lactobacillaceae	Lacticaseibacillus	Lacticaseibacillus paracasei	0.4650127025613816	2597114	111	Lacticaseibacillus paracasei	genomic DNA	FAM18132	18	697	1327
GCF_003712485.1	790899	271496	120174	586746.128	University of Bern	2018-11-06	Scaffold	Lactobacillaceae	Lacticaseibacillus	Lacticaseibacillus paracasei	0.4601923347846213	2981260	17	Lacticaseibacillus paracasei	genomic DNA	FAM18149	17	698	1313
GCF_003712535.1	89338	25450	10549	156225.603	University of Bern	2018-11-06	Contig	Lactobacillaceae	Lacticaseibacillus	Lacticaseibacillus paracasei	0.4627562880968792	2959560	128	Lacticaseibacillus paracasei	genomic DNA	FAM18175	17	766	1348
GCF_003712565.1	108654	49131	18510	125742.633	University of Bern	2018-11-06	Contig	Lactobacillaceae	Lacticaseibacillus	Lacticaseibacillus paracasei	0.4622782199772234	3109331	80	Lacticaseibacillus paracasei	genomic DNA	FAM19317	18	821	1367
GCF_003712585.1	50819	21520	7610	62021.801	University of Bern	2018-11-06	Scaffold	Lactobacillaceae	Lacticaseibacillus	Lacticaseibacillus paracasei	0.462716429849655	3052779	169	Lacticaseibacillus paracasei	genomic DNA	FAM18172	17	747	1345
GCF_003712605.1	121212	82988	41732	136886.435	University of Bern	2018-11-06	Contig	Lactobacillaceae	Lacticaseibacillus	Lacticaseibacillus paracasei	0.4626292010553867	3030548	57	Lacticaseibacillus paracasei	genomic DNA	FAM19353	17	801	1361
GCF_003712625.1	77553	38130	16354	116834.45	University of Bern	2018-11-06	Contig	Lactobacillaceae	Lacticaseibacillus	Lacticaseibacillus paracasei	0.4651883392002698	2704137	89	Lacticaseibacillus paracasei	genomic DNA	FAM19404	17	730	1326
GCF_003712645.1	89329	41251	16398	104982.668	University of Bern	2018-11-06	Contig	Lactobacillaceae	Lacticaseibacillus	Lacticaseibacillus paracasei	0.4641166214558382	2891269	90	Lacticaseibacillus paracasei	genomic DNA	FAM22276	17	793	1360
GCF_003712665.1	211315	81189	41330	201275.256	University of Bern	2018-11-06	Contig	Lactobacillaceae	Lacticaseibacillus	Lacticaseibacillus paracasei	0.4629004894992778	2981414	50	Lacticaseibacillus paracasei	genomic DNA	FAM22277	18	825	1378
GCF_003712745.1	50838	26316	7962	91944.947	University of Bern	2018-11-06	Scaffold	Lactobacillaceae	Lacticaseibacillus	Lacticaseibacillus paracasei	0.4600368572366852	3026814	168	Lacticaseibacillus paracasei	genomic DNA	FAM6012	17	732	1341
GCF_003712755.1	331758	103707	43199	343537.268	University of Bern	2018-11-06	Contig	Lactobacillaceae	Lacticaseibacillus	Lacticaseibacillus paracasei	0.462110247014271	3133908	54	Lacticaseibacillus paracasei	genomic DNA	FAM3257	17	829	1371
GCF_003712785.1	101493	64146	32699	109872.627	University of Bern	2018-11-06	Contig	Lactobacillaceae	Lacticaseibacillus	Lacticaseibacillus paracasei	0.4622108421055066	3026331	62	Lacticaseibacillus paracasei	genomic DNA	FAM6161	17	792	1357
GCF_003712795.1	211118	57402	28291	207449.748	University of Bern	2018-11-06	Contig	Lactobacillaceae	Lacticaseibacillus	Lacticaseibacillus paracasei	0.4622256990503461	3070487	57	Lacticaseibacillus paracasei	genomic DNA	FAM4067	18	830	1376
GCF_003712825.1	134390	53354	31036	222724.531	University of Bern	2018-11-06	Scaffold	Lactobacillaceae	Lacticaseibacillus	Lacticaseibacillus paracasei	0.4612542631325307	3073151	78	Lacticaseibacillus paracasei	genomic DNA	FAM8374	17	820	1365
GCF_003712835.1	68748	44367	17246	134442.72	University of Bern	2018-11-06	Scaffold	Lactobacillaceae	Lacticaseibacillus	Lacticaseibacillus paracasei	0.4632032878118966	2937151	88	Lacticaseibacillus paracasei	genomic DNA	FAM8407	17	773	1357
GCF_003712905.1	2439857	2439857	637470	2059181.497	University of Bern	2018-11-06	Contig	Lactobacillaceae	Lacticaseibacillus	Lacticaseibacillus paracasei	0.4631325870783697	3088310	3	Lacticaseibacillus paracasei	genomic DNA	FAM3228	18	802	1362
GCF_003712935.1	88525	44591	16927	122728.883	University of Bern	2018-11-06	Scaffold	Lactobacillaceae	Lacticaseibacillus	Lacticaseibacillus paracasei	0.4641138170736689	2888354	82	Lacticaseibacillus paracasei	genomic DNA	FAM3248	17	793	1360
GCF_003712965.1	112142	52191	19739	112513.446	University of Bern	2018-11-06	Contig	Lactobacillaceae	Lacticaseibacillus	Lacticaseibacillus paracasei	0.4618586849821871	3173265	82	Lacticaseibacillus paracasei	genomic DNA	FAM6410	18	812	1367
GCF_003712985.1	128855	47797	18618	210684.655	University of Bern	2018-11-06	Contig	Lactobacillaceae	Lacticaseibacillus	Lacticaseibacillus paracasei	0.4622519170866658	3105363	72	Lacticaseibacillus paracasei	genomic DNA	FAM8140	17	823	1366
GCF_003713005.1	130795	75185	33686	137482.908	University of Bern	2018-11-06	Contig	Lactobacillaceae	Lacticaseibacillus	Lacticaseibacillus paracasei	0.4621520878971589	3062124	62	Lacticaseibacillus paracasei	genomic DNA	FAM7821	17	807	1360
GCF_003719715.1	1763886	1763886	1763886	1708598.492	Unique Biotech Limited	2018-11-10	Scaffold	Lactobacillaceae	Limosilactobacillus	Limosilactobacillus reuteri	0.3855127114758797	1821307	21	Limosilactobacillus reuteri	genomic DNA	UBLRU-87	17	564	1211
GCF_003795065.1	2345902	2345902	2345902	2345902.0	University of Maryland Baltimore	2018-11-19	Complete Genome	Lactobacillaceae	Lactobacillus	Lactobacillus crispatus	0.370892304964146	2345902	1	Lactobacillus crispatus	genomic DNA	CO3MRSI1	52	561	1039
GCF_003795255.1	2980779	2980779	2980779	2945336.618	Kyunghee Univ.	2018-11-19	Contig	Lactobacillaceae	Lacticaseibacillus	Lacticaseibacillus paracasei	0.4649341867564727	3016870	3	Lacticaseibacillus paracasei	genomic DNA	JS1	18	776	1355
GCF_003813125.1	3167967	3167967	3167967	3060124.461	Medytox	2018-11-21	Complete Genome	Lactobacillaceae	Lactiplantibacillus	Lactiplantibacillus plantarum	0.4450910214721617	3281039	5	Lactiplantibacillus plantarum	genomic DNA	LMT1-48	12	861	1326
GCF_003813165.1	2485914	2485914	2485914	2443438.327	Medytox	2018-11-21	Complete Genome	Lactobacillaceae	Levilactobacillus	Levilactobacillus brevis	0.4587221099744902	2529623	3	Levilactobacillus brevis	genomic DNA	LMT1-73	19	662	1263
GCF_003855655.1	2298221	2298221	2298221	2269712.837	Medytox	2018-12-02	Complete Genome	Lactobacillaceae	Limosilactobacillus	Limosilactobacillus fermentum	0.5048769819855431	2327464	2	Limosilactobacillus fermentum	genomic DNA	LMT2-75	22	657	1248
GCF_003860425.1	1908534	1908534	1908534	1908534.0	china agricultural university	2018-12-04	Complete Genome	Lactobacillaceae	Limosilactobacillus	Limosilactobacillus fermentum	0.5193976109411726	1908534	1	Limosilactobacillus fermentum	genomic DNA	YL-11	18	634	1210
GCF_003952845.1	2092540	2092540	2092540	2092540.0	Korea Food Research Institute	2018-12-18	Complete Genome	Lactobacillaceae	Lactobacillus	Lactobacillus acidophilus	0.3467226432947518	2092540	1	Lactobacillus acidophilus	genomic DNA	YT1	51	575	1082
GCF_003952885.1	3122126	3122126	3122126	3051133.767	Korea Food Research Institute	2018-12-18	Complete Genome	Lactobacillaceae	Lactiplantibacillus	Lactiplantibacillus plantarum	0.4462868286479426	3195678	3	Lactiplantibacillus plantarum	genomic DNA	nF1-FD	12	890	1331
GCF_003955865.1	2133354	2133354	2133354	2103738.226	Yonsei University	2018-12-19	Complete Genome	Lactobacillaceae	Lactobacillus	Lactobacillus helveticus	0.3682086706062547	2163678	3	Lactobacillus helveticus	genomic DNA	LH5	21	575	1140
GCF_003957355.1	1955616	1955616	1955616	1955616.0	Korea Food Research Institute	2018-12-20	Complete Genome	Lactobacillaceae	Pediococcus	Pediococcus acidilactici	0.4221723487637654	1955616	1	Pediococcus acidilactici	genomic DNA	PB22	46	501	1111
GCF_003957435.1	3022095	3022095	3022095	2951213.227	Korea Food Research Institute	2018-12-20	Complete Genome	Lactobacillaceae	Lacticaseibacillus	Lacticaseibacillus paracasei	0.4631626470422966	3096558	2	Lacticaseibacillus paracasei	genomic DNA	AO356	17	837	1370
GCF_003966835.1	3084917	3084917	3084917	2993006.748	Hiroshima University	2018-07-25	Complete Genome	Lactobacillaceae	Lacticaseibacillus	Lacticaseibacillus paracasei	0.4639168063412469	3181204	3	Lacticaseibacillus paracasei	genomic DNA	IJH-SONE68	18	807	1359
GCF_003966855.1	3267626	3267626	3267626	3128384.401	Hiroshima University	2018-08-10	Complete Genome	Lactobacillaceae	Lactiplantibacillus	Lactiplantibacillus plantarum	0.4427150801477633	3415192	5	Lactiplantibacillus plantarum	genomic DNA	SN35N	12	878	1344
GCF_003971565.1	2351263	2351263	2351263	2334835.486	KRIBB	2018-12-27	Complete Genome	Lactobacillaceae	Lactobacillus	Lactobacillus crispatus	0.3726490492730978	2367925	2	Lactobacillus crispatus	genomic DNA	AB70	52	551	1040
GCF_003990985.1	135312	82912	48892	135528.419	CSIR-CFTRI Mysore	2019-01-02	Scaffold	Lactobacillaceae	Lactiplantibacillus	Lactiplantibacillus plantarum	0.4428504030298479	3382876	67	Lactiplantibacillus plantarum	genomic DNA	Curd	12	897	1358
GCF_003999275.1	3232240	3232240	3232240	3232240.0	Lanzhou Veterinary Research Institute	2019-01-08	Complete Genome	Lactobacillaceae	Lactiplantibacillus	Lactiplantibacillus plantarum	0.4460368041977081	3232240	1	Lactiplantibacillus plantarum	genomic DNA	FBL-3a	12	892	1343
GCF_003999605.1	2952198	2952198	2952198	2922862.961	Ocean University of China	2019-01-08	Complete Genome	Lactobacillaceae	Lactiplantibacillus	Lactiplantibacillus plantarum	0.4487054374778248	2981934	5	Lactiplantibacillus plantarum	genomic DNA	Q7	12	823	1312
GCF_004000705.1	120850	58285	18758	127227.426	KAGOME Co.,Ltd.	2018-12-22	Contig	Lactobacillaceae	Lactiplantibacillus	Lactiplantibacillus plantarum	0.4444509320347934	3305456	82	Lactiplantibacillus plantarum	genomic DNA	KB1253	12	872	1323
GCF_004010015.1	1954361	1954361	1954361	1929910.417	Kyung Hee University	2019-01-09	Contig	Lactobacillaceae	Lactobacillus	Lactobacillus johnsonii	0.3474156772044269	1979358	3	Lactobacillus johnsonii	genomic DNA	CH32	61	495	994
GCF_004010975.1	3007503	3007503	3007503	3007503.0	Zhejiang University School of Medicine	2019-01-10	Complete Genome	Lactobacillaceae	Lacticaseibacillus	Lacticaseibacillus rhamnosus	0.4669095924426343	3007503	1	Lacticaseibacillus rhamnosus	genomic DNA	LR-B1	17	789	1352
GCF_004011315.1	1999879	1999879	1999879	1999879.0	Beijing Academy of Agriculture and Forestry Science	2019-01-10	Complete Genome	Lactobacillaceae	Lactobacillus	Lactobacillus johnsonii	0.3491206217976187	1999879	1	Lactobacillus johnsonii	genomic DNA	ZLJ010	52	505	1021
GCF_004025165.1	163784	74133	28656	164828.593	Beijing Technology and Business University	2019-01-15	Contig	Lactobacillaceae	Lactiplantibacillus	Lactiplantibacillus plantarum	0.4442623922505038	3306744	78	Lactiplantibacillus plantarum	genomic DNA	SKT109	12	895	1340
GCF_004028295.1	2991907	2991907	2991907	2759477.783	Beijing Technology and Business University	2019-01-17	Complete Genome	Lactobacillaceae	Lactiplantibacillus	Lactiplantibacillus plantarum	0.4451811834165101	3249304	6	Lactiplantibacillus plantarum	genomic DNA	YW11	12	854	1333
GCF_004028315.1	2991504	2991504	2991504	2738382.342	Beijing Technology and Business University	2019-01-17	Complete Genome	Lactobacillaceae	Lactiplantibacillus	Lactiplantibacillus plantarum	0.444894261166107	3273679	7	Lactiplantibacillus plantarum	genomic DNA	13_3	12	862	1333
GCF_004028335.1	3213344	3213344	3213344	3035630.268	Beijing Technology and Business University	2019-01-17	Complete Genome	Lactobacillaceae	Lactiplantibacillus	Lactiplantibacillus plantarum	0.4439641697868849	3403608	8	Lactiplantibacillus plantarum	genomic DNA	12_3	9	878	1339
GCF_004054305.1	3104408	3104408	3104408	2814854.283	Chunlab	2019-01-19	Contig	Lactobacillaceae	Lactiplantibacillus	Lactiplantibacillus plantarum	0.4434360402343957	3432486	7	Lactiplantibacillus plantarum	genomic DNA	SRCM103287	11	888	1350
GCF_004054355.1	2022494	2022494	2022494	1956693.102	Chunlab	2019-01-19	Contig	Lactobacillaceae	Pediococcus	Pediococcus acidilactici	0.4216823088962911	2093052	2	Pediococcus acidilactici	genomic DNA	SRCM 103289	45	525	1155
GCF_004055405.1	2312658	2312658	2312658	2135883.699	Chunlab	2019-01-19	Contig	Lactobacillaceae	Levilactobacillus	Levilactobacillus brevis	0.4562729017136492	2508273	6	Levilactobacillus brevis	genomic DNA	SRCM 103306	19	636	1258
GCF_004055415.1	3127502	3127502	123642	2797894.879	Chunlab	2019-01-19	Contig	Lactobacillaceae	Lactiplantibacillus	Lactiplantibacillus plantarum	0.4440593593904492	3509470	5	Lactiplantibacillus plantarum	genomic DNA	SRCM 103305	12	856	1338
GCF_004055435.1	3104820	3104820	3104820	2954137.371	Chunlab	2019-01-19	Contig	Lactobacillaceae	Lactiplantibacillus	Lactiplantibacillus plantarum	0.4454232342369894	3266619	4	Lactiplantibacillus plantarum	genomic DNA	SRCM 103292	11	887	1355
GCF_004063515.1	2146888	2146888	2146888	2146888.0	Chunlab	2019-01-20	Complete Genome	Lactobacillaceae	Limosilactobacillus	Limosilactobacillus fermentum	0.5125949746796293	2146888	1	Limosilactobacillus fermentum	genomic DNA	SRCM103285	17	651	1249
GCF_004063635.1	2120877	2120877	2120877	2120877.0	Chunlab	2019-01-20	Complete Genome	Lactobacillaceae	Limosilactobacillus	Limosilactobacillus fermentum	0.5136827831128349	2120877	1	Limosilactobacillus fermentum	genomic DNA	SRCM 103290	22	641	1229
GCF_004078535.1	3181528	3181528	3181528	2965508.918	ChunLab	2019-01-20	Contig	Lactobacillaceae	Lactiplantibacillus	Lactiplantibacillus plantarum	0.4432095521912966	3418022	5	Lactiplantibacillus plantarum	genomic DNA	SRCM103406	12	882	1345
GCF_004078555.1	2837410	2837410	2837410	2818938.579	ChunLab	2019-01-20	Contig	Lactobacillaceae	Lacticaseibacillus	Lacticaseibacillus paracasei	0.46506271719055	2856075	3	Lacticaseibacillus paracasei	genomic DNA	SRCM103410	17	754	1360
GCF_004078565.1	3067433	3067433	3067433	2862198.136	Microbial Institute for Fermentation Industry	2019-01-20	Contig	Lactobacillaceae	Lacticaseibacillus	Lacticaseibacillus paracasei	0.4621216931040129	3291871	5	Lacticaseibacillus paracasei	genomic DNA	SRCM103424	17	803	1351
GCF_004078645.1	3175757	3175757	3175757	2936662.558	Microbial Institute for Fermentation Industry	2019-01-20	Contig	Lactobacillaceae	Lactiplantibacillus	Lactiplantibacillus plantarum	0.4432280913970678	3439060	7	Lactiplantibacillus plantarum	genomic DNA	SRCM103411	12	887	1344
GCF_004087995.1	3105560	3105560	3105560	2807013.492	Microbial Institute for Fermentation Industry	2019-01-21	Complete Genome	Lactobacillaceae	Lactiplantibacillus	Lactiplantibacillus plantarum	0.4427475116093	3448313	6	Lactiplantibacillus plantarum	genomic DNA	SRCM103295	11	889	1351
GCF_004099675.1	315444	311183	101073	302485.978	Texas Tech University	2019-01-21	Scaffold	Lactobacillaceae	Pediococcus	Pediococcus acidilactici	0.4221678355799924	1946965	26	Pediococcus acidilactici	genomic DNA	L8-A	47	507	1129
GCF_004099705.1	434882	310817	101073	413894.602	Texas Tech University	2019-01-21	Scaffold	Lactobacillaceae	Pediococcus	Pediococcus acidilactici	0.4220237200311779	1948817	16	Pediococcus acidilactici	genomic DNA	L3-A	47	507	1129
GCF_004099815.1	315282	311183	78632	348098.601	Texas Tech University	2019-01-21	Scaffold	Lactobacillaceae	Pediococcus	Pediococcus acidilactici	0.4221046310505705	1948370	24	Pediococcus acidilactici	genomic DNA	L2-A	47	507	1129
GCF_004099995.1	90831	53545	19087	85639.27	Texas Tech University	2019-01-21	Scaffold	Lactobacillaceae	Latilactobacillus	Latilactobacillus sakei	0.4103583087496434	1984378	71	Latilactobacillus sakei	genomic DNA	L15	31	529	1128
GCF_004100005.1	149555	53086	25328	194642.908	Texas Tech University	2019-01-21	Scaffold	Lactobacillaceae	Pediococcus	Pediococcus acidilactici	0.4225962943721513	1936406	49	Pediococcus acidilactici	genomic DNA	L14-B	38	507	1119
GCF_004101325.1	3192137	3192137	3192137	2966203.339	Microbial Institute for Fermentation Industry	2019-01-22	Complete Genome	Lactobacillaceae	Lactiplantibacillus	Lactiplantibacillus plantarum	0.4433823939634852	3441456	5	Lactiplantibacillus plantarum	genomic DNA	SRCM103311	12	881	1345
GCF_004101505.1	3277486	3277486	3277486	3036961.897	Microbial Institute for Fermentation Industry	2019-01-22	Complete Genome	Lactobacillaceae	Lactiplantibacillus	Lactiplantibacillus plantarum	0.442891409305774	3543241	5	Lactiplantibacillus plantarum	genomic DNA	SRCM103357	12	943	1353
GCF_004101545.1	3163668	3163668	3163668	3058119.872	Microbial Institute for Fermentation Industry	2019-01-22	Complete Genome	Lactobacillaceae	Lactiplantibacillus	Lactiplantibacillus plantarum	0.4455545717825204	3276501	3	Lactiplantibacillus plantarum	genomic DNA	SRCM103361	12	858	1333
GCF_004101585.1	2001079	2001079	2001079	1970145.408	Microbial Institute for Fermentation Industry	2019-01-22	Complete Genome	Lactobacillaceae	Pediococcus	Pediococcus acidilactici	0.4226789164472881	2033016	2	Pediococcus acidilactici	genomic DNA	SRCM103387	47	491	1132
GCF_004101625.1	3116436	3116436	3116436	2927635.942	Microbial Institute for Fermentation Industry	2019-01-22	Complete Genome	Lactobacillaceae	Lactiplantibacillus	Lactiplantibacillus plantarum	0.4438461126131308	3320714	6	Lactiplantibacillus plantarum	genomic DNA	SRCM103418	12	867	1332
GCF_004101645.1	3182624	3182624	3182624	2923774.007	Microbial Institute for Fermentation Industry	2019-01-22	Complete Genome	Lactobacillaceae	Lactiplantibacillus	Lactiplantibacillus plantarum	0.4430898268071792	3480687	5	Lactiplantibacillus plantarum	genomic DNA	SRCM103426	13	878	1344
GCF_004102585.1	1946833	1946833	1946833	1860029.356	Microbial Institute for Fermentation Industry	2019-01-22	Complete Genome	Lactobacillaceae	Leuconostoc	Leuconostoc mesenteroides	0.3756877659185846	2039393	4	Leuconostoc mesenteroides	genomic DNA	SRCM103356	55	457	1081
GCF_004102605.1	1852892	1852892	1852892	1753470.303	Microbial Institute for Fermentation Industry	2019-01-22	Complete Genome	Lactobacillaceae	Pediococcus	Pediococcus acidilactici	0.4225799248318097	1961468	3	Pediococcus acidilactici	genomic DNA	SRCM103367	48	498	1133
GCF_004102845.1	56029	31150	10353	86496.973	Shanghai ocean university	2019-01-22	Contig	Lactobacillaceae	Lactiplantibacillus	Lactiplantibacillus plantarum	0.4411603066052354	3388070	158	Lactiplantibacillus plantarum	genomic DNA	T9	11	865	1338
GCF_004102885.1	350038	231119	74214	321273.577	Shanghai ocean university	2019-01-22	Scaffold	Lactobacillaceae	Lactiplantibacillus	Lactiplantibacillus plantarum	0.4445383927813272	3332801	72	Lactiplantibacillus plantarum	genomic DNA	D31	12	893	1340
GCF_004103495.1	3301805	3301805	3301805	3301805.0	Microbial Institute for Fermentation Industry	2019-01-23	Complete Genome	Lactobacillaceae	Lactiplantibacillus	Lactiplantibacillus plantarum	0.4446552718891636	3301805	1	Lactiplantibacillus plantarum	genomic DNA	SRCM103472	12	899	1350
GCF_004103515.1	3301769	3301769	3301769	3287000.911	Microbial Institute for Fermentation Industry	2019-01-23	Complete Genome	Lactobacillaceae	Lactiplantibacillus	Lactiplantibacillus plantarum	0.4443178114440654	3316671	2	Lactiplantibacillus plantarum	genomic DNA	SRCM103473	12	901	1349
GCF_004103635.1	1970727	1970727	1970727	1970727.0	Microbial Institute for Fermentation Industry	2019-01-23	Complete Genome	Lactobacillaceae	Pediococcus	Pediococcus acidilactici	0.4206498414037053	1970727	1	Pediococcus acidilactici	genomic DNA	SRCM103444	45	526	1124
GCF_004103655.1	2397676	2397676	2397676	2344073.153	Microbial Institute for Fermentation Industry	2019-01-23	Complete Genome	Lactobacillaceae	Weissella	Weissella cibaria	0.450322740551166	2453054	4	Weissella cibaria	genomic DNA	SRCM103448	44	466	1027
GCF_004103675.1	2057400	2057400	2057400	1941371.235	Microbial Institute for Fermentation Industry	2019-01-23	Complete Genome	Lactobacillaceae	Leuconostoc	Leuconostoc mesenteroides	0.3766331409637296	2182604	5	Leuconostoc mesenteroides	genomic DNA	SRCM103453	57	452	1081
GCF_004114755.1	2133343	2133343	2133343	2109963.015	Research Laboratories, Ildong Pharmaceutical	2019-01-28	Complete Genome	Lactobacillaceae	Lactobacillus	Lactobacillus helveticus	0.3682771561796414	2157253	2	Lactobacillus helveticus	genomic DNA	IDCC3801	21	575	1140
GCF_004115445.1	245036	133469	75064	263077.662	Beijing Technology and Business University	2019-01-28	Scaffold	Lactobacillaceae	Pediococcus	Pediococcus pentosaceus	0.3716503804239934	1808377	41	Pediococcus pentosaceus	genomic DNA	6_1	49	460	1100
GCF_004118615.1	135926	82971	50166	136554.659	CSIR-CFTRI Mysore	2019-01-29	Scaffold	Lactobacillaceae	Lactiplantibacillus	Lactiplantibacillus plantarum	0.4426565903376886	3392770	87	Lactiplantibacillus plantarum	genomic DNA	dkp1	12	897	1358
GCF_004122925.1	152487	78258	36114	175928.371	Beijing Technology and Business University	2019-01-30	Scaffold	Lactobacillaceae	Lacticaseibacillus	Lacticaseibacillus rhamnosus	0.4659395439565225	2962086	76	Lacticaseibacillus rhamnosus	genomic DNA	5-1	17	780	1351
GCF_004122965.1	156641	102861	42390	240970.499	Beijing Technology and Business University	2019-01-30	Scaffold	Lactobacillaceae	Lactiplantibacillus	Lactiplantibacillus plantarum	0.4433980175614495	3376145	72	Lactiplantibacillus plantarum	genomic DNA	B-1	8	883	1341
GCF_004123035.1	96605	55750	22999	118690.289	Beijing Technology and Business University	2019-01-30	Scaffold	Lactobacillaceae	Lactiplantibacillus	Lactiplantibacillus plantarum	0.4452975993181495	3167850	93	Lactiplantibacillus plantarum	genomic DNA	YW32	12	860	1333
GCF_004123095.1	139714	81934	45721	169296.092	Beijing Technology and Business University	2019-01-30	Scaffold	Lactobacillaceae	Lactiplantibacillus	Lactiplantibacillus plantarum	0.4440599276966892	3326542	75	Lactiplantibacillus plantarum	genomic DNA	XZ3303	12	895	1339
GCF_004125395.1	114949	65386	33845	131406.773	Zhejiang University School of Medicine	2019-01-31	Scaffold	Lactobacillaceae	Lacticaseibacillus	Lacticaseibacillus rhamnosus	0.4662376372870229	2942922	67	Lacticaseibacillus rhamnosus	genomic DNA	LR-B2	17	789	1352
GCF_004125455.1	111493	63371	33788	140674.11	Zhejiang University School of Medicine	2019-01-31	Scaffold	Lactobacillaceae	Lacticaseibacillus	Lacticaseibacillus rhamnosus	0.4661548231892769	2941394	67	Lacticaseibacillus rhamnosus	genomic DNA	LR-CVC	17	789	1352
GCF_004125465.1	79103	42829	26938	107000.617	Zhejiang University School of Medicine	2019-01-31	Contig	Lactobacillaceae	Lacticaseibacillus	Lacticaseibacillus rhamnosus	0.4665852226585433	2844490	68	Lacticaseibacillus rhamnosus	genomic DNA	LR-GG-MoProbi	17	760	1337
GCF_004125475.1	70654	44717	23423	87100.754	Zhejiang University School of Medicine	2019-01-31	Scaffold	Lactobacillaceae	Lacticaseibacillus	Lacticaseibacillus rhamnosus	0.4657341453383271	2927404	80	Lacticaseibacillus rhamnosus	genomic DNA	LR-S	17	788	1352
GCF_004141755.1	3099030	3099030	3099030	2887947.595	Microbial Institute for Fermentation Industry	2019-02-06	Complete Genome	Lactobacillaceae	Lactiplantibacillus	Lactiplantibacillus plantarum	0.4440269816650107	3329372	7	Lactiplantibacillus plantarum	genomic DNA	SRCM103297	12	864	1341
GCF_004141835.1	3081420	3081420	3081420	2980817.309	Microbial Institute for Fermentation Industry	2019-02-06	Complete Genome	Lactobacillaceae	Lacticaseibacillus	Lacticaseibacillus paracasei	0.4638310848776465	3187447	3	Lacticaseibacillus paracasei	genomic DNA	SRCM103299	17	804	1366
GCF_004141875.1	3179169	3179169	3179169	2987120.636	Microbial Institute for Fermentation Industry	2019-02-06	Complete Genome	Lactobacillaceae	Lactiplantibacillus	Lactiplantibacillus plantarum	0.4434692350100285	3388332	5	Lactiplantibacillus plantarum	genomic DNA	SRCM103300	12	877	1345
GCF_004141895.1	3107572	3107572	3107572	2928803.93	Microbial Institute for Fermentation Industry	2019-02-06	Complete Genome	Lactobacillaceae	Lactiplantibacillus	Lactiplantibacillus plantarum	0.4424623181790232	3301393	5	Lactiplantibacillus plantarum	genomic DNA	SRCM103303	12	851	1325
GCF_004167055.1	149136	108968	46054	181512.679	Broad Institute	2019-02-11	Contig	Lactobacillaceae	Lacticaseibacillus	Lacticaseibacillus rhamnosus	0.4669259483917227	2942745	36	Lacticaseibacillus rhamnosus	genomic DNA	co_0103	17	782	1345
GCF_004167215.1	58206	30456	13962	86604.005	Broad Institute	2019-02-11	Contig	Lactobacillaceae	Lacticaseibacillus	Lacticaseibacillus paracasei	0.4657172231254427	2683607	111	Lacticaseibacillus paracasei	genomic DNA	co_0103	17	721	1322
GCF_004167385.1	68471	41424	23711	71562.941	Broad Institute	2019-02-11	Contig	Lactobacillaceae	Ligilactobacillus	Ligilactobacillus ruminis	0.4373519370695544	2128318	55	Ligilactobacillus ruminis	genomic DNA	bz_0080	37	583	1189
GCF_004194375.1	1980926	1980926	1980926	1881436.286	Microbial Institute for Fermentation Industry	2019-02-14	Complete Genome	Lactobacillaceae	Leuconostoc	Leuconostoc mesenteroides	0.3759269533454643	2087214	5	Leuconostoc mesenteroides	genomic DNA	SRCM103460	57	457	1080
GCF_004208615.1	2041516	2041516	2041516	2041516.0	AtoGen Co., Ltd.	2019-02-17	Complete Genome	Lactobacillaceae	Limosilactobacillus	Limosilactobacillus reuteri	0.3888620025510454	2041516	1	Limosilactobacillus reuteri	genomic DNA	ATG-F4	16	613	1251
GCF_004208815.1	2098685	2098685	2098685	2098685.0	ICAR-National Dairy Research Institute	2019-02-18	Chromosome	Lactobacillaceae	Limosilactobacillus	Limosilactobacillus fermentum	0.4464467035310206	2098685	1	Limosilactobacillus fermentum	genomic DNA	MTCC 5898	24	599	1197
GCF_004212195.1	56029	31150	10353	86496.973	Shanghai ocean university	2019-02-19	Contig	Lactobacillaceae	Lactiplantibacillus	Lactiplantibacillus plantarum	0.4411603066052354	3388070	158	Lactiplantibacillus plantarum	genomic DNA	T9	11	864	1337
GCF_004300925.1	92492	55439	26102	111888.124	Inner Mongolia Agricultural University	2019-02-26	Scaffold	Lactobacillaceae	Lactiplantibacillus	Lactiplantibacillus plantarum	0.4460393440557774	3079957	106	Lactiplantibacillus plantarum	genomic DNA	E6-1	12	848	1334
GCF_004300935.1	99663	54338	26147	110169.979	Inner Mongolia Agricultural University	2019-02-26	Scaffold	Lactobacillaceae	Lactiplantibacillus	Lactiplantibacillus plantarum	0.446122621504037	3077943	107	Lactiplantibacillus plantarum	genomic DNA	E6-2	12	847	1333
GCF_004300945.1	92492	54418	23039	111364.267	Inner Mongolia Agricultural University	2019-02-26	Scaffold	Lactobacillaceae	Lactiplantibacillus	Lactiplantibacillus plantarum	0.4461909805017185	3078220	105	Lactiplantibacillus plantarum	genomic DNA	E6-4	12	848	1333
GCF_004300955.1	99663	53456	23039	109409.602	Inner Mongolia Agricultural University	2019-02-26	Scaffold	Lactobacillaceae	Lactiplantibacillus	Lactiplantibacillus plantarum	0.4461454144266353	3079942	109	Lactiplantibacillus plantarum	genomic DNA	E6-5	12	849	1333
GCF_004300965.1	99663	53423	23039	109412.859	Inner Mongolia Agricultural University	2019-02-26	Scaffold	Lactobacillaceae	Lactiplantibacillus	Lactiplantibacillus plantarum	0.4461112390263102	3079297	107	Lactiplantibacillus plantarum	genomic DNA	E6-3	12	846	1333
GCF_004301025.1	86889	42344	20331	106307.273	Inner Mongolia Agricultural University	2019-02-26	Scaffold	Lactobacillaceae	Lactiplantibacillus	Lactiplantibacillus plantarum	0.4459343858758351	3111830	128	Lactiplantibacillus plantarum	genomic DNA	M4-2	12	850	1333
GCF_004301035.1	93882	53432	23039	109090.538	Inner Mongolia Agricultural University	2019-02-26	Scaffold	Lactobacillaceae	Lactiplantibacillus	Lactiplantibacillus plantarum	0.4460921699189017	3078857	105	Lactiplantibacillus plantarum	genomic DNA	E6-6	12	847	1333
GCF_004301045.1	86844	42385	20155	100021.0	Inner Mongolia Agricultural University	2019-02-26	Scaffold	Lactobacillaceae	Lactiplantibacillus	Lactiplantibacillus plantarum	0.4460179386029462	3118749	160	Lactiplantibacillus plantarum	genomic DNA	M4-1	12	850	1332
GCF_004301055.1	86844	42387	20331	105944.895	Inner Mongolia Agricultural University	2019-02-26	Scaffold	Lactobacillaceae	Lactiplantibacillus	Lactiplantibacillus plantarum	0.4459253340264975	3116145	145	Lactiplantibacillus plantarum	genomic DNA	M4-3	12	849	1333
GCF_004301075.1	85200	44397	20331	96902.718	Inner Mongolia Agricultural University	2019-02-26	Scaffold	Lactobacillaceae	Lactiplantibacillus	Lactiplantibacillus plantarum	0.4456109296238635	3122962	157	Lactiplantibacillus plantarum	genomic DNA	M4-4	12	846	1333
GCF_004301145.1	86844	42344	22662	108467.783	Inner Mongolia Agricultural University	2019-02-26	Scaffold	Lactobacillaceae	Lactiplantibacillus	Lactiplantibacillus plantarum	0.4456009941402828	3082060	141	Lactiplantibacillus plantarum	genomic DNA	Y2-3	12	843	1331
GCF_004301155.1	68289	42574	13219	81088.998	Inner Mongolia Agricultural University	2019-02-26	Scaffold	Lactobacillaceae	Lactiplantibacillus	Lactiplantibacillus plantarum	0.4427453832874146	3089157	185	Lactiplantibacillus plantarum	genomic DNA	Y2-4	20	812	1304
GCF_004301205.1	92570	52406	20315	99924.29	Inner Mongolia Agricultural University	2019-02-26	Scaffold	Lactobacillaceae	Lactiplantibacillus	Lactiplantibacillus plantarum	0.446193576809093	3078034	108	Lactiplantibacillus plantarum	genomic DNA	Y2-5	12	848	1333
GCF_004301225.1	71878	37819	19729	83074.335	Inner Mongolia Agricultural University	2019-02-26	Scaffold	Lactobacillaceae	Lactiplantibacillus	Lactiplantibacillus plantarum	0.4415298773149169	3173980	152	Lactiplantibacillus plantarum	genomic DNA	A1-1	12	855	1332
GCF_004301235.1	76327	50890	19697	77758.162	Inner Mongolia Agricultural University	2019-02-26	Scaffold	Lactobacillaceae	Lactiplantibacillus	Lactiplantibacillus plantarum	0.4395414804863028	3174565	145	Lactiplantibacillus plantarum	genomic DNA	A2-1	12	857	1333
GCF_004301245.1	93061	52686	19729	112208.683	Inner Mongolia Agricultural University	2019-02-26	Scaffold	Lactobacillaceae	Lactiplantibacillus	Lactiplantibacillus plantarum	0.4418681138489288	3171220	132	Lactiplantibacillus plantarum	genomic DNA	A1-2	12	855	1332
GCF_004301255.1	73341	50905	19705	87329.914	Inner Mongolia Agricultural University	2019-02-26	Scaffold	Lactobacillaceae	Lactiplantibacillus	Lactiplantibacillus plantarum	0.4397143324669113	3177820	142	Lactiplantibacillus plantarum	genomic DNA	A2-2	12	856	1333
GCF_004301305.1	85062	42572	19729	103203.416	Inner Mongolia Agricultural University	2019-02-26	Scaffold	Lactobacillaceae	Lactiplantibacillus	Lactiplantibacillus plantarum	0.441189966085639	3175351	143	Lactiplantibacillus plantarum	genomic DNA	A3-1	12	855	1332
GCF_004301325.1	87067	52352	19729	104172.204	Inner Mongolia Agricultural University	2019-02-26	Scaffold	Lactobacillaceae	Lactiplantibacillus	Lactiplantibacillus plantarum	0.4414859065238172	3172851	137	Lactiplantibacillus plantarum	genomic DNA	A3-2	12	854	1332
GCF_004301335.1	79287	52646	19717	86021.136	Inner Mongolia Agricultural University	2019-02-26	Scaffold	Lactobacillaceae	Lactiplantibacillus	Lactiplantibacillus plantarum	0.4406351100821347	3173812	138	Lactiplantibacillus plantarum	genomic DNA	A4-1	12	854	1332
GCF_004301345.1	74936	37813	17206	76803.276	Inner Mongolia Agricultural University	2019-02-26	Scaffold	Lactobacillaceae	Lactiplantibacillus	Lactiplantibacillus plantarum	0.4411535645616652	3171526	152	Lactiplantibacillus plantarum	genomic DNA	A4-2	12	856	1332
GCF_004301355.1	84731	42332	19717	80895.468	Inner Mongolia Agricultural University	2019-02-26	Scaffold	Lactobacillaceae	Lactiplantibacillus	Lactiplantibacillus plantarum	0.4408889427091611	3171048	140	Lactiplantibacillus plantarum	genomic DNA	A5-1	12	857	1333
GCF_004301395.1	79545	45956	17528	78493.685	Inner Mongolia Agricultural University	2019-02-26	Scaffold	Lactobacillaceae	Lactiplantibacillus	Lactiplantibacillus plantarum	0.4399979495939756	3179858	155	Lactiplantibacillus plantarum	genomic DNA	A5-2	12	855	1332
GCF_004301425.1	84731	42556	19717	92548.643	Inner Mongolia Agricultural University	2019-02-26	Scaffold	Lactobacillaceae	Lactiplantibacillus	Lactiplantibacillus plantarum	0.4411117908799813	3172647	143	Lactiplantibacillus plantarum	genomic DNA	A6-1	12	856	1332
GCF_004301435.1	69605	36003	17348	72168.543	Inner Mongolia Agricultural University	2019-02-26	Scaffold	Lactobacillaceae	Lactiplantibacillus	Lactiplantibacillus plantarum	0.4412534250483865	3171853	155	Lactiplantibacillus plantarum	genomic DNA	A7-1	12	857	1333
GCF_004301445.1	76093	45931	19717	91999.153	Inner Mongolia Agricultural University	2019-02-26	Scaffold	Lactobacillaceae	Lactiplantibacillus	Lactiplantibacillus plantarum	0.4410625935301185	3173443	144	Lactiplantibacillus plantarum	genomic DNA	A6-2	12	857	1333
GCF_004301455.1	85151	45928	19717	93076.166	Inner Mongolia Agricultural University	2019-02-26	Scaffold	Lactobacillaceae	Lactiplantibacillus	Lactiplantibacillus plantarum	0.4411001708968443	3172089	138	Lactiplantibacillus plantarum	genomic DNA	A7-2	12	855	1333
GCF_004301485.1	69582	42332	17300	75537.829	Inner Mongolia Agricultural University	2019-02-26	Scaffold	Lactobacillaceae	Lactiplantibacillus	Lactiplantibacillus plantarum	0.4405839923634287	3175247	147	Lactiplantibacillus plantarum	genomic DNA	A14-1	12	857	1333
GCF_004301545.1	86993	53411	20144	102378.414	Inner Mongolia Agricultural University	2019-02-26	Scaffold	Lactobacillaceae	Lactiplantibacillus	Lactiplantibacillus plantarum	0.4428861380560869	3133031	114	Lactiplantibacillus plantarum	genomic DNA	B1-1	12	853	1333
GCF_004301555.1	85673	52653	19717	82513.662	Inner Mongolia Agricultural University	2019-02-26	Scaffold	Lactobacillaceae	Lactiplantibacillus	Lactiplantibacillus plantarum	0.4408343462540736	3173167	142	Lactiplantibacillus plantarum	genomic DNA	A14-2	12	855	1332
GCF_004301565.1	87004	52578	19717	99060.101	Inner Mongolia Agricultural University	2019-02-26	Scaffold	Lactobacillaceae	Lactiplantibacillus	Lactiplantibacillus plantarum	0.4415629504526185	3168341	137	Lactiplantibacillus plantarum	genomic DNA	B2-2	12	853	1333
GCF_004301585.1	85733	52583	16828	96287.317	Inner Mongolia Agricultural University	2019-02-26	Scaffold	Lactobacillaceae	Lactiplantibacillus	Lactiplantibacillus plantarum	0.4415566244816358	3166210	135	Lactiplantibacillus plantarum	genomic DNA	B1-2	12	856	1333
GCF_004301595.1	86975	53423	23280	112230.39	Inner Mongolia Agricultural University	2019-02-26	Scaffold	Lactobacillaceae	Lactiplantibacillus	Lactiplantibacillus plantarum	0.4430963458331006	3132725	120	Lactiplantibacillus plantarum	genomic DNA	B2-1	13	848	1333
GCF_004301645.1	85495	52531	16755	96353.278	Inner Mongolia Agricultural University	2019-02-26	Scaffold	Lactobacillaceae	Lactiplantibacillus	Lactiplantibacillus plantarum	0.4404035995935331	3166802	136	Lactiplantibacillus plantarum	genomic DNA	B3-1	12	857	1333
GCF_004301655.1	85119	43956	19913	95484.66	Inner Mongolia Agricultural University	2019-02-26	Scaffold	Lactobacillaceae	Lactiplantibacillus	Lactiplantibacillus plantarum	0.4420547155639944	3136804	135	Lactiplantibacillus plantarum	genomic DNA	B3-2	12	851	1332
GCF_004301685.1	86994	52567	16916	100672.177	Inner Mongolia Agricultural University	2019-02-26	Scaffold	Lactobacillaceae	Lactiplantibacillus	Lactiplantibacillus plantarum	0.4408897167775506	3170582	131	Lactiplantibacillus plantarum	genomic DNA	B4-1	12	853	1333
GCF_004301695.1	85557	45902	19717	97492.998	Inner Mongolia Agricultural University	2019-02-26	Scaffold	Lactobacillaceae	Lactiplantibacillus	Lactiplantibacillus plantarum	0.4409205456509943	3171771	141	Lactiplantibacillus plantarum	genomic DNA	B5-1	12	854	1332
GCF_004301705.1	85939	53411	20144	97766.293	Inner Mongolia Agricultural University	2019-02-26	Scaffold	Lactobacillaceae	Lactiplantibacillus	Lactiplantibacillus plantarum	0.4418925104358181	3137272	125	Lactiplantibacillus plantarum	genomic DNA	B4-2	12	852	1332
GCF_004301725.1	85548	52592	19717	96436.604	Inner Mongolia Agricultural University	2019-02-26	Scaffold	Lactobacillaceae	Lactiplantibacillus	Lactiplantibacillus plantarum	0.4413306490414573	3169551	136	Lactiplantibacillus plantarum	genomic DNA	B5-2	12	856	1333
GCF_004301765.1	76075	45908	19717	91910.675	Inner Mongolia Agricultural University	2019-02-26	Scaffold	Lactobacillaceae	Lactiplantibacillus	Lactiplantibacillus plantarum	0.4407459066387393	3172515	138	Lactiplantibacillus plantarum	genomic DNA	B6-1	12	855	1333
GCF_004301775.1	85744	52590	19717	96494.719	Inner Mongolia Agricultural University	2019-02-26	Scaffold	Lactobacillaceae	Lactiplantibacillus	Lactiplantibacillus plantarum	0.4409585418929161	3170357	139	Lactiplantibacillus plantarum	genomic DNA	B6-2	12	858	1334
GCF_004301795.1	84731	52589	19996	96151.258	Inner Mongolia Agricultural University	2019-02-26	Scaffold	Lactobacillaceae	Lactiplantibacillus	Lactiplantibacillus plantarum	0.4419083235102299	3137162	129	Lactiplantibacillus plantarum	genomic DNA	B7-2	12	851	1332
GCF_004301805.1	87021	52775	19996	102037.142	Inner Mongolia Agricultural University	2019-02-26	Scaffold	Lactobacillaceae	Lactiplantibacillus	Lactiplantibacillus plantarum	0.4421484955436799	3136781	126	Lactiplantibacillus plantarum	genomic DNA	B7-1	12	850	1332
GCF_004301815.1	84731	52570	19717	100285.104	Inner Mongolia Agricultural University	2019-02-26	Scaffold	Lactobacillaceae	Lactiplantibacillus	Lactiplantibacillus plantarum	0.4411334253919669	3169719	143	Lactiplantibacillus plantarum	genomic DNA	B14-1	12	854	1333
GCF_004301865.1	85553	52589	16837	96254.635	Inner Mongolia Agricultural University	2019-02-26	Scaffold	Lactobacillaceae	Lactiplantibacillus	Lactiplantibacillus plantarum	0.4411629497041859	3169389	138	Lactiplantibacillus plantarum	genomic DNA	B14-2	12	856	1334
GCF_004301875.1	83998	45938	19887	92052.428	Inner Mongolia Agricultural University	2019-02-26	Scaffold	Lactobacillaceae	Lactiplantibacillus	Lactiplantibacillus plantarum	0.4417912025828822	3140058	134	Lactiplantibacillus plantarum	genomic DNA	R1-1-1	12	850	1333
GCF_004301885.1	65546	42117	17380	78727.227	Inner Mongolia Agricultural University	2019-02-26	Scaffold	Lactobacillaceae	Lactiplantibacillus	Lactiplantibacillus plantarum	0.440835069883218	3145605	137	Lactiplantibacillus plantarum	genomic DNA	R1-1-2	13	849	1332
GCF_004301905.1	53889	27303	15377	55435.003	Inner Mongolia Agricultural University	2019-02-26	Scaffold	Lactobacillaceae	Lactiplantibacillus	Lactiplantibacillus plantarum	0.4261552151704226	3257813	185	Lactiplantibacillus plantarum	genomic DNA	R1-2-2	29	813	1291
GCF_004301915.1	65491	34806	15318	69620.659	Inner Mongolia Agricultural University	2019-02-26	Scaffold	Lactobacillaceae	Lactiplantibacillus	Lactiplantibacillus plantarum	0.4383812221162551	3184427	161	Lactiplantibacillus plantarum	genomic DNA	R1-2-1	13	854	1332
GCF_004301955.1	75252	37813	17285	80411.814	Inner Mongolia Agricultural University	2019-02-26	Scaffold	Lactobacillaceae	Lactiplantibacillus	Lactiplantibacillus plantarum	0.4401674677737196	3177686	152	Lactiplantibacillus plantarum	genomic DNA	R1-3-1	13	854	1333
GCF_004301975.1	76113	41458	16573	88527.374	Inner Mongolia Agricultural University	2019-02-26	Scaffold	Lactobacillaceae	Lactiplantibacillus	Lactiplantibacillus plantarum	0.4403972335520482	3186035	162	Lactiplantibacillus plantarum	genomic DNA	R1-3-2	12	854	1332
GCF_004301995.1	85440	42344	19729	103360.002	Inner Mongolia Agricultural University	2019-02-26	Scaffold	Lactobacillaceae	Lactiplantibacillus	Lactiplantibacillus plantarum	0.4411329162431135	3174533	139	Lactiplantibacillus plantarum	genomic DNA	R2-1-1	12	856	1333
GCF_004302005.1	85618	45926	17194	89498.455	Inner Mongolia Agricultural University	2019-02-26	Scaffold	Lactobacillaceae	Lactiplantibacillus	Lactiplantibacillus plantarum	0.4406890276110595	3174851	145	Lactiplantibacillus plantarum	genomic DNA	R2-1-2	12	854	1332
GCF_004302035.1	85651	45924	16998	85077.893	Inner Mongolia Agricultural University	2019-02-26	Scaffold	Lactobacillaceae	Lactiplantibacillus	Lactiplantibacillus plantarum	0.4409549153627861	3169705	142	Lactiplantibacillus plantarum	genomic DNA	R2-2-1	12	856	1332
GCF_004302055.1	84870	52553	19705	100194.108	Inner Mongolia Agricultural University	2019-02-26	Scaffold	Lactobacillaceae	Lactiplantibacillus	Lactiplantibacillus plantarum	0.4410122806496892	3167422	136	Lactiplantibacillus plantarum	genomic DNA	R2-2-2	12	855	1333
GCF_004302065.1	85208	45951	19729	101094.538	Inner Mongolia Agricultural University	2019-02-26	Scaffold	Lactobacillaceae	Lactiplantibacillus	Lactiplantibacillus plantarum	0.441790080943648	3143545	121	Lactiplantibacillus plantarum	genomic DNA	R2-3-1	12	852	1333
GCF_004302105.1	69007	42344	16878	93353.503	Inner Mongolia Agricultural University	2019-02-26	Scaffold	Lactobacillaceae	Lactiplantibacillus	Lactiplantibacillus plantarum	0.4410056742802047	3177848	150	Lactiplantibacillus plantarum	genomic DNA	R2-3-2	12	853	1332
GCF_004302115.1	76245	42274	19717	91498.2	Inner Mongolia Agricultural University	2019-02-26	Scaffold	Lactobacillaceae	Lactiplantibacillus	Lactiplantibacillus plantarum	0.4411769529879915	3170424	142	Lactiplantibacillus plantarum	genomic DNA	R3-1-1	12	856	1333
GCF_004302125.1	72441	36003	17169	78819.297	Inner Mongolia Agricultural University	2019-02-26	Scaffold	Lactobacillaceae	Lactiplantibacillus	Lactiplantibacillus plantarum	0.4403964215201514	3174197	148	Lactiplantibacillus plantarum	genomic DNA	R3-1-2	12	856	1332
GCF_004302135.1	87045	52617	19996	95691.964	Inner Mongolia Agricultural University	2019-02-26	Scaffold	Lactobacillaceae	Lactiplantibacillus	Lactiplantibacillus plantarum	0.4419923773774523	3140389	121	Lactiplantibacillus plantarum	genomic DNA	R3-2-1	13	853	1333
GCF_004302185.1	84731	52834	19913	90379.642	Inner Mongolia Agricultural University	2019-02-26	Scaffold	Lactobacillaceae	Lactiplantibacillus	Lactiplantibacillus plantarum	0.442033127748478	3140147	121	Lactiplantibacillus plantarum	genomic DNA	R3-2-2	12	852	1332
GCF_004302195.1	76059	41697	19830	91992.84	Inner Mongolia Agricultural University	2019-02-26	Scaffold	Lactobacillaceae	Lactiplantibacillus	Lactiplantibacillus plantarum	0.4422929719344307	3135372	133	Lactiplantibacillus plantarum	genomic DNA	R3-3-1	12	853	1333
GCF_004302205.1	65309	37813	15329	71156.302	Inner Mongolia Agricultural University	2019-02-26	Scaffold	Lactobacillaceae	Lactiplantibacillus	Lactiplantibacillus plantarum	0.4407474193341006	3173212	161	Lactiplantibacillus plantarum	genomic DNA	R4-1-1	12	857	1333
GCF_004302215.1	84743	42344	19729	98999.77	Inner Mongolia Agricultural University	2019-02-26	Scaffold	Lactobacillaceae	Lactiplantibacillus	Lactiplantibacillus plantarum	0.4412685732796374	3179635	161	Lactiplantibacillus plantarum	genomic DNA	R3-3-2	12	854	1332
GCF_004302255.1	76539	45920	19907	86572.633	Inner Mongolia Agricultural University	2019-02-26	Scaffold	Lactobacillaceae	Lactiplantibacillus	Lactiplantibacillus plantarum	0.4413525457403696	3179959	139	Lactiplantibacillus plantarum	genomic DNA	R4-2-1	13	852	1332
GCF_004302285.1	76115	42331	19717	82349.961	Inner Mongolia Agricultural University	2019-02-26	Scaffold	Lactobacillaceae	Lactiplantibacillus	Lactiplantibacillus plantarum	0.4404029313945151	3176918	146	Lactiplantibacillus plantarum	genomic DNA	R4-3-2	12	854	1332
GCF_004302295.1	76093	52627	19705	86111.988	Inner Mongolia Agricultural University	2019-02-26	Scaffold	Lactobacillaceae	Lactiplantibacillus	Lactiplantibacillus plantarum	0.4405012109167335	3148854	131	Lactiplantibacillus plantarum	genomic DNA	R4-2-2	12	854	1333
GCF_004302305.1	85406	40887	19717	89627.942	Inner Mongolia Agricultural University	2019-02-26	Scaffold	Lactobacillaceae	Lactiplantibacillus	Lactiplantibacillus plantarum	0.4408477589482814	3174157	143	Lactiplantibacillus plantarum	genomic DNA	R4-3-1	13	853	1333
GCF_004302315.1	79007	41317	15341	93961.336	Inner Mongolia Agricultural University	2019-02-26	Scaffold	Lactobacillaceae	Lactiplantibacillus	Lactiplantibacillus plantarum	0.4403642379544364	3193956	194	Lactiplantibacillus plantarum	genomic DNA	R5-1-1	13	852	1332
GCF_004302345.1	87004	53411	20144	100573.987	Inner Mongolia Agricultural University	2019-02-26	Scaffold	Lactobacillaceae	Lactiplantibacillus	Lactiplantibacillus plantarum	0.4426370089804755	3133353	118	Lactiplantibacillus plantarum	genomic DNA	R5-1-2	12	851	1332
GCF_004302385.1	65234	42332	19717	81242.592	Inner Mongolia Agricultural University	2019-02-26	Scaffold	Lactobacillaceae	Lactiplantibacillus	Lactiplantibacillus plantarum	0.4407220782101221	3174116	152	Lactiplantibacillus plantarum	genomic DNA	R5-2-1	14	854	1333
GCF_004302395.1	80068	45957	19717	80052.905	Inner Mongolia Agricultural University	2019-02-26	Scaffold	Lactobacillaceae	Lactiplantibacillus	Lactiplantibacillus plantarum	0.4404785410110755	3175569	143	Lactiplantibacillus plantarum	genomic DNA	R5-2-2	12	856	1332
GCF_004302405.1	79450	45952	19717	79691.898	Inner Mongolia Agricultural University	2019-02-26	Scaffold	Lactobacillaceae	Lactiplantibacillus	Lactiplantibacillus plantarum	0.4410751375544006	3171836	143	Lactiplantibacillus plantarum	genomic DNA	R5-3-2	12	857	1333
GCF_004302415.1	85122	52595	19717	93991.597	Inner Mongolia Agricultural University	2019-02-26	Scaffold	Lactobacillaceae	Lactiplantibacillus	Lactiplantibacillus plantarum	0.4407793501910952	3177211	155	Lactiplantibacillus plantarum	genomic DNA	R5-3-1	12	854	1333
GCF_004302445.1	76098	41442	19717	91423.938	Inner Mongolia Agricultural University	2019-02-26	Scaffold	Lactobacillaceae	Lactiplantibacillus	Lactiplantibacillus plantarum	0.4405466805420204	3175895	141	Lactiplantibacillus plantarum	genomic DNA	R6-1-1	13	856	1333
GCF_004302485.1	94001	45937	23317	106386.957	Inner Mongolia Agricultural University	2019-02-26	Scaffold	Lactobacillaceae	Lactiplantibacillus	Lactiplantibacillus plantarum	0.4431270926905	3107244	119	Lactiplantibacillus plantarum	genomic DNA	R6-2-1	12	848	1332
GCF_004302495.1	76306	42344	23249	87546.262	Inner Mongolia Agricultural University	2019-02-26	Scaffold	Lactobacillaceae	Lactiplantibacillus	Lactiplantibacillus plantarum	0.443891442513484	3103867	115	Lactiplantibacillus plantarum	genomic DNA	R6-2-2	12	849	1333
GCF_004302505.1	85632	52980	19717	94498.447	Inner Mongolia Agricultural University	2019-02-26	Scaffold	Lactobacillaceae	Lactiplantibacillus	Lactiplantibacillus plantarum	0.4405950965181026	3174275	143	Lactiplantibacillus plantarum	genomic DNA	R6-1-2	12	853	1333
GCF_004302515.1	76101	42332	17635	89983.534	Inner Mongolia Agricultural University	2019-02-26	Scaffold	Lactobacillaceae	Lactiplantibacillus	Lactiplantibacillus plantarum	0.4409181539198704	3172235	146	Lactiplantibacillus plantarum	genomic DNA	R6-3-1	12	852	1332
GCF_004302535.1	84869	52546	19717	100267.076	Inner Mongolia Agricultural University	2019-02-26	Scaffold	Lactobacillaceae	Lactiplantibacillus	Lactiplantibacillus plantarum	0.4419053676415555	3166549	136	Lactiplantibacillus plantarum	genomic DNA	R6-3-2	12	855	1332
GCF_004302585.1	85154	47008	19705	92762.695	Inner Mongolia Agricultural University	2019-02-26	Scaffold	Lactobacillaceae	Lactiplantibacillus	Lactiplantibacillus plantarum	0.4401053203994038	3175833	144	Lactiplantibacillus plantarum	genomic DNA	R7-1-1	13	853	1332
GCF_004302615.1	77704	45958	19717	78004.266	Inner Mongolia Agricultural University	2019-02-26	Scaffold	Lactobacillaceae	Lactiplantibacillus	Lactiplantibacillus plantarum	0.441686695509899	3140887	121	Lactiplantibacillus plantarum	genomic DNA	R7-2-1	12	853	1333
GCF_004302625.1	50947	28536	16487	51830.816	Inner Mongolia Agricultural University	2019-02-26	Scaffold	Lactobacillaceae	Lactiplantibacillus	Lactiplantibacillus plantarum	0.4400687411849913	3148040	163	Lactiplantibacillus plantarum	genomic DNA	R7-2-2	13	850	1332
GCF_004302645.1	76108	45946	17085	78105.356	Inner Mongolia Agricultural University	2019-02-26	Scaffold	Lactobacillaceae	Lactiplantibacillus	Lactiplantibacillus plantarum	0.441086490692675	3172931	146	Lactiplantibacillus plantarum	genomic DNA	R14-1-1	12	857	1333
GCF_004302685.1	96753	53536	19913	103097.526	Inner Mongolia Agricultural University	2019-02-26	Scaffold	Lactobacillaceae	Lactiplantibacillus	Lactiplantibacillus plantarum	0.4417350941356543	3167344	134	Lactiplantibacillus plantarum	genomic DNA	R14-1-2	12	853	1332
GCF_004302695.1	72828	42703	20041	75512.405	Inner Mongolia Agricultural University	2019-02-26	Scaffold	Lactobacillaceae	Lactiplantibacillus	Lactiplantibacillus plantarum	0.4416092652813863	3138426	134	Lactiplantibacillus plantarum	genomic DNA	R14-2-1	12	852	1333
GCF_004302715.1	85668	52647	20053	81032.835	Inner Mongolia Agricultural University	2019-02-26	Scaffold	Lactobacillaceae	Lactiplantibacillus	Lactiplantibacillus plantarum	0.4419364953120937	3138288	133	Lactiplantibacillus plantarum	genomic DNA	R14-3-2	12	853	1333
GCF_004302725.1	86972	53411	20144	102263.405	Inner Mongolia Agricultural University	2019-02-26	Scaffold	Lactobacillaceae	Lactiplantibacillus	Lactiplantibacillus plantarum	0.442950172316137	3132034	123	Lactiplantibacillus plantarum	genomic DNA	R14-2-2	12	853	1333
GCF_004302745.1	85498	52483	19996	98480.26	Inner Mongolia Agricultural University	2019-02-26	Scaffold	Lactobacillaceae	Lactiplantibacillus	Lactiplantibacillus plantarum	0.4426831918802877	3133313	126	Lactiplantibacillus plantarum	genomic DNA	R14-3-1	12	851	1332
GCF_004319665.1	3224098	3224098	3224098	3079096.893	Korea Food Research Institute	2019-02-28	Complete Genome	Lactobacillaceae	Lactiplantibacillus	Lactiplantibacillus plantarum	0.4437367605243195	3378627	6	Lactiplantibacillus plantarum	genomic DNA	IRG1	12	896	1346
GCF_004328745.1	3015457	3015457	3015457	2829474.607	University of California Davis	2019-03-06	Complete Genome	Lactobacillaceae	Lactiplantibacillus	Lactiplantibacillus plantarum	0.4452678489001536	3217131	6	Lactiplantibacillus plantarum	genomic DNA	NCIMB700965.EF.A	12	820	1299
GCF_004334905.1	63261	36727	22493	74113.684	The Ohio State University	2019-03-08	Scaffold	Lactobacillaceae	Lactobacillus	Lactobacillus crispatus	0.367376428275884	2042235	62	Lactobacillus crispatus	genomic DNA	CG-12	52	526	1035
GCF_004337615.1	3184808	3184808	71700	2786579.338	Kyunghee University	2019-03-11	Complete Genome	Lactobacillaceae	Lactiplantibacillus	Lactiplantibacillus plantarum	0.4411108106027038	3649371	11	Lactiplantibacillus plantarum	genomic DNA	EM	12	905	1339
GCF_004353295.1	364301	288384	55201	309381.83	University of Rouen Normandie	2019-03-15	Contig	Lactobacillaceae	Pediococcus	Pediococcus pentosaceus	0.3720784308844814	1928373	28	Pediococcus pentosaceus	genomic DNA	MZF16	36	490	1116
GCF_004354475.1	240687	83748	54984	266573.643	Carlsberg Research Laboratory	2019-03-18	Contig	Lactobacillaceae	Latilactobacillus	Latilactobacillus sakei	0.4112454013997615	1936187	27	Latilactobacillus sakei	genomic DNA	ATCC 15521	37	549	1143
GCF_004354495.1	302347	135734	61847	258125.328	Carlsberg Research Laboratory	2019-03-18	Contig	Lactobacillaceae	Pediococcus	Pediococcus pentosaceus	0.3727218733033418	1764498	19	Pediococcus pentosaceus	genomic DNA	ATCC 33316	43	476	1116
GCF_004354615.1	74016	27685	14858	82431.366	Carlsberg Research Laboratory	2019-03-18	Scaffold	Lactobacillaceae	Lactobacillus	Lactobacillus delbrueckii	0.5006397419249073	1781187	69	Lactobacillus delbrueckii	genomic DNA	DSM 26046	25	498	1097
GCF_004354655.1	56289	24622	11838	78813.612	Carlsberg Research Laboratory	2019-03-18	Scaffold	Lactobacillaceae	Lacticaseibacillus	Lacticaseibacillus paracasei	0.4647952414168538	3003415	125	Lacticaseibacillus paracasei	genomic DNA	ATCC 25302	18	758	1351
GCF_004354685.1	188995	88826	55258	200505.455	Carlsberg Research Laboratory	2019-03-18	Scaffold	Lactobacillaceae	Lactiplantibacillus	Lactiplantibacillus pentosus	0.4631471859624175	3701834	42	Lactiplantibacillus pentosus	genomic DNA	ATCC 8041	12	901	1351
GCF_004354995.1	380627	249871	207592	389720.746	UC Davis	2019-03-18	Scaffold	Lactobacillaceae	Lactiplantibacillus	Lactiplantibacillus plantarum	0.4430884596022211	3327225	20	Lactiplantibacillus plantarum	genomic DNA	ATCC 202195	12	878	1335
GCF_004355265.1	2009598	2009598	2009598	2009598.0	Seoul National University	2019-03-19	Complete Genome	Lactobacillaceae	Pediococcus	Pediococcus acidilactici	0.4212404669988724	2009598	1	Pediococcus acidilactici	genomic DNA	ATCC 8042	46	525	1130
GCF_004368485.1	141620	69243	44533	164507.588	Norwegian University of Life Sciences	2019-03-25	Contig	Lactobacillaceae	Lactiplantibacillus	Lactiplantibacillus plantarum	0.4445277878338202	3262273	70	Lactiplantibacillus plantarum	genomic DNA	INF 15D	12	858	1339
GCF_004368765.1	92823	66949	18361	102728.957	DOE Joint Genome Institute	2019-03-22	Scaffold	Lactobacillaceae	Leuconostoc	Leuconostoc mesenteroides	0.3772962858019881	2032848	60	Leuconostoc mesenteroides	genomic DNA	AtHG50	57	443	1069
GCF_004377635.1	173522	138402	86790	203682.338	Northwest A & F University	2019-03-25	Scaffold	Lactobacillaceae	Oenococcus	Oenococcus oeni	0.3778629455815733	1842115	40	Oenococcus oeni	genomic DNA	a1	68	430	1011
GCF_004403045.1	219594	82631	59208	208849.909	Kazan Federal University	2019-03-26	Contig	Lactobacillaceae	Lactiplantibacillus	Lactiplantibacillus plantarum	0.4440550536003748	3302309	45	Lactiplantibacillus plantarum	genomic DNA	8p-a3	12	878	1338
GCF_004404125.1	219594	82772	59352	209951.161	Kazan Federal University	2019-03-26	Contig	Lactobacillaceae	Lactiplantibacillus	Lactiplantibacillus plantarum	0.4440192901054896	3306773	49	Lactiplantibacillus plantarum	genomic DNA	8p-a3-Clr	12	877	1337
GCF_004521955.1	82581	43254	25996	114332.367	Universita Cattolica del Sacro Cuore	2019-03-29	Contig	Lactobacillaceae	Weissella	Weissella cibaria	0.4485365544958622	2504603	55	Weissella cibaria	genomic DNA	SP19	41	465	1020
GCF_004569425.1	91157	64710	38031	100487.717	King's College London	2019-04-02	Contig	Lactobacillaceae	Lactobacillus	Lactobacillus johnsonii	0.3475331281522957	1925779	102	Lactobacillus johnsonii	genomic DNA	CC3	61	512	1025
GCF_004683835.1	57818	28620	10408	64443.555	University of Alberta	2019-04-05	Scaffold	Lactobacillaceae	Limosilactobacillus	Limosilactobacillus fermentum	0.5158362590203881	2024026	91	Limosilactobacillus fermentum	genomic DNA	FUA3588	22	653	1240
GCF_004684975.1	554798	500998	173866	509909.442	UCSF	2019-04-07	Scaffold	Lactobacillaceae	Lactobacillus	Lactobacillus johnsonii	0.3446800293733359	2128461	17	Lactobacillus johnsonii	genomic DNA	Q1-7	53	512	1008
GCF_004684995.1	112333	59683	36881	103702.596	UCSF	2019-04-07	Scaffold	Lactobacillaceae	Limosilactobacillus	Limosilactobacillus reuteri	0.3829427488630842	2290627	65	Limosilactobacillus reuteri	genomic DNA	I8-5	16	643	1272
GCF_004730965.1	3534932	3534932	3534932	3534932.0	Universidad Nacional de Quilmes	2019-04-08	Complete Genome	Lactobacillaceae	Lactiplantibacillus	Lactiplantibacillus plantarum	0.4424416084948734	3534932	1	Lactiplantibacillus plantarum	genomic DNA	UNQLp11	12	906	1347
GCF_004745755.1	275124	119564	30072	443845.163	Shanghai ocean university	2019-04-08	Contig	Lactobacillaceae	Leuconostoc	Leuconostoc mesenteroides	0.374611509566856	2126822	26	Leuconostoc mesenteroides	genomic DNA	B5	55	468	1092
GCF_004766085.1	171525	77569	49300	157084.559	University of Saskatchewan	2019-04-09	Contig	Lactobacillaceae	Weissella	Weissella confusa	0.4467742716843195	2270650	46	Weissella confusa	genomic DNA	CCUG 37938	55	437	1047
GCF_004766095.1	180391	104236	29152	162861.316	University of Saskatchewan	2019-04-09	Contig	Lactobacillaceae	Weissella	Weissella confusa	0.4468046968392944	2276169	40	Weissella confusa	genomic DNA	CCUG 39518	52	444	1049
GCF_004766105.1	159213	133134	64258	243826.074	University of Saskatchewan	2019-04-09	Contig	Lactobacillaceae	Weissella	Weissella confusa	0.4473935418378472	2196755	25	Weissella confusa	genomic DNA	CCUG 36556	53	438	1044
GCF_004766115.1	155412	55965	34290	150332.783	University of Saskatchewan	2019-04-09	Contig	Lactobacillaceae	Weissella	Weissella confusa	0.4472400758344431	2233286	37	Weissella confusa	genomic DNA	CCUG 51220	46	429	1023
GCF_004766185.1	186937	78573	54739	171034.584	University of Saskatchewan	2019-04-09	Contig	Lactobacillaceae	Weissella	Weissella confusa	0.4475781638854546	2312481	34	Weissella confusa	genomic DNA	CCUG 30969	53	443	1044
GCF_004766195.1	196424	87001	40136	170941.451	University of Saskatchewan	2019-04-09	Contig	Lactobacillaceae	Weissella	Weissella confusa	0.4472812621658539	2221895	60	Weissella confusa	genomic DNA	EJ61	70	432	1050
GCF_004766205.1	162527	83688	32251	138668.202	University of Saskatchewan	2019-04-09	Contig	Lactobacillaceae	Weissella	Weissella confusa	0.4457244972656418	2322300	39	Weissella confusa	genomic DNA	F71	53	435	1043
GCF_004766215.1	105199	65629	35542	120600.839	University of Saskatchewan	2019-04-09	Contig	Lactobacillaceae	Weissella	Weissella confusa	0.4465071112652086	2272732	75	Weissella confusa	genomic DNA	EJ12	56	437	1048
GCF_004766225.1	82115	52447	22269	112332.583	University of Saskatchewan	2019-04-09	Contig	Lactobacillaceae	Weissella	Weissella confusa	0.4462391881997107	2318994	88	Weissella confusa	genomic DNA	VTT E-163496	54	434	1037
GCF_004766265.1	629501	245136	64263	450859.425	University of Saskatchewan	2019-04-09	Contig	Lactobacillaceae	Weissella	Weissella confusa	0.4497797100146034	2179627	17	Weissella confusa	genomic DNA	VTT E-153460	45	423	1015
GCF_004766305.1	184820	99569	45535	181736.119	University of Saskatchewan	2019-04-09	Contig	Lactobacillaceae	Weissella	Weissella confusa	0.4460088304461233	2384251	41	Weissella confusa	genomic DNA	VTT E-072748	51	438	1037
GCF_004766325.1	120112	83723	35368	142480.813	University of Saskatchewan	2019-04-09	Contig	Lactobacillaceae	Weissella	Weissella confusa	0.4468230773357952	2255217	40	Weissella confusa	genomic DNA	EJ52	56	434	1044
GCF_004766335.1	108863	78491	52844	157920.992	University of Saskatchewan	2019-04-09	Contig	Lactobacillaceae	Weissella	Weissella confusa	0.44687761672091	2267867	33	Weissella confusa	genomic DNA	CCUG 61560	53	438	1046
GCF_004766395.1	629501	245137	177037	459605.447	University of Saskatchewan	2019-04-09	Contig	Lactobacillaceae	Weissella	Weissella confusa	0.4497836274674936	2178881	13	Weissella confusa	genomic DNA	VTT E-143403	72	423	1044
GCF_004766405.1	113053	64122	28794	151436.509	University of Saskatchewan	2019-04-09	Contig	Lactobacillaceae	Weissella	Weissella confusa	0.4477711801333524	2340566	127	Weissella confusa	genomic DNA	VTT E-153457	53	438	1040
GCF_004766425.1	180059	147853	78867	184562.195	University of Saskatchewan	2019-04-09	Contig	Lactobacillaceae	Weissella	Weissella confusa	0.4473440554938847	2215163	46	Weissella confusa	genomic DNA	VTT E-90393	56	436	1050
GCF_004771075.1	2212145	2212145	2212145	2207551.199	University of Saskatchewan	2019-04-11	Complete Genome	Lactobacillaceae	Weissella	Weissella confusa	0.450590907983641	2216758	2	Weissella confusa	genomic DNA	VTT E-133279	55	423	1027
GCF_004794115.1	64344	24855	12806	62536.07	University of Toronto	2019-04-14	Contig	Lactobacillaceae	Limosilactobacillus	Limosilactobacillus reuteri	0.3866603052491583	2022610	92	Limosilactobacillus reuteri	genomic DNA	NM12_1-47	26	573	1181
GCF_004798455.1	2947598	2947598	2947598	2947152.101	Unique Biotech Limited	2019-04-16	Scaffold	Lactobacillaceae	Lacticaseibacillus	Lacticaseibacillus rhamnosus	0.4665262797977235	2948044	3	Lacticaseibacillus rhamnosus	genomic DNA	UBLR-58	17	782	1345
GCF_005049065.1	1120740	243351	115575	724356.09	Nadir Naveed Siddiqui (nnsiddiqui@uok.edu.pk: The Karachi Institute of Biotechnology and Genetic Engineering (KIBGE), University of Karachi), Zahida Shabbir (zahida.shabbir@kibge.edu.pk: The Karachi Institute of Biotechnology and Genetic Engineering (KIBGE), University of Karachi), Ambrina Khatoon (ambrinaakbar@gmail.com: Jamil-ur-Rahman Center for Genome Research; The Panjwani Center for Molecul…	2019-05-01	Scaffold	Lactobacillaceae	Leuconostoc	Leuconostoc mesenteroides	0.3752934081022469	1948225	13	Leuconostoc mesenteroides	genomic DNA	KIBGE-IB22	47	451	1065
GCF_005049135.1	86730	49607	21443	88880.074	Agriculture and Agri-Food Canada	2019-05-01	Contig	Lactobacillaceae	Lacticaseibacillus	Lacticaseibacillus paracasei	0.4624702803584625	3016103	92	Lacticaseibacillus paracasei	genomic DNA	S49	17	805	1372
GCF_005341425.1	1905587	1905587	1905587	1905587.0	Weill Cornell Medicine	2019-05-14	Chromosome	Lactobacillaceae	Limosilactobacillus	Limosilactobacillus fermentum	0.522950146070476	1905587	1	Limosilactobacillus fermentum	genomic DNA	B1 28	18	642	1233
GCF_005405525.1	243943	130703	77949	236148.102	Northeast Agricultural University	2019-03-29	Contig	Lactobacillaceae	Weissella	Weissella cibaria	0.4514385617953547	2323953	25	Weissella cibaria	genomic DNA	JCM 12495	45	458	1054
GCF_005576935.1	3198645	3198645	3198645	3029836.14	KOLMAR BNH CO., LTD	2019-05-22	Complete Genome	Lactobacillaceae	Lactiplantibacillus	Lactiplantibacillus plantarum	0.4433890993334465	3380674	4	Lactiplantibacillus plantarum	genomic DNA	BNH17	12	864	1335
GCF_005844525.1	580072	222586	137119	552594.713	Icahn School of Medicine at Mount Sinai	2019-05-26	Scaffold	Lactobacillaceae	Lactobacillus	Lactobacillus gasseri	0.351246818140226	1868797	11	Lactobacillus gasseri	genomic DNA	1001175st1_D8	59	499	999
GCF_005864155.1	76021	41799	15029	103936.661	Agroscope	2019-05-23	Scaffold	Lactobacillaceae	Lentilactobacillus	Lentilactobacillus parabuchneri	0.4320573667163054	2800230	133	Lentilactobacillus parabuchneri	genomic DNA	FAM 23169	10	754	1335
GCF_005864195.1	331758	103707	43199	343537.268	Agroscope	2019-05-23	Contig	Lactobacillaceae	Lacticaseibacillus	Lacticaseibacillus paracasei	0.462110247014271	3133908	54	Lacticaseibacillus paracasei	genomic DNA	FAM 3257	17	829	1371
GCF_005864245.1	250015	96631	47197	222919.168	Agroscope	2019-05-23	Scaffold	Lactobacillaceae	Lacticaseibacillus	Lacticaseibacillus rhamnosus	0.4661398082327385	3040665	49	Lacticaseibacillus rhamnosus	genomic DNA	FAM 20558	17	816	1366
GCF_005864275.1	79844	40281	18974	89782.23	Agroscope	2019-05-23	Scaffold	Lactobacillaceae	Lactiplantibacillus	Lactiplantibacillus plantarum	0.4442457830718183	3254561	100	Lactiplantibacillus plantarum	genomic DNA	FAM 21789	9	847	1332
GCF_005864365.1	96446	63680	25466	158683.092	Agroscope	2019-05-23	Contig	Lactobacillaceae	Leuconostoc	Leuconostoc mesenteroides	0.3778138029091659	1871533	40	Leuconostoc mesenteroides	genomic DNA	FAM 18356	57	429	1044
GCF_005864375.1	413925	314878	118462	364027.247	Agroscope	2019-05-23	Contig	Lactobacillaceae	Pediococcus	Pediococcus acidilactici	0.420401544885278	2075235	18	Pediococcus acidilactici	genomic DNA	FAM 18969	46	510	1119
GCF_005864405.1	325547	208554	121800	305588.833	Agroscope	2019-05-23	Scaffold	Lactobacillaceae	Pediococcus	Pediococcus pentosaceus	0.3712829016697473	1940593	26	Pediococcus pentosaceus	genomic DNA	FAM 19144	40	500	1134
GCF_005886075.1	1967870	1967870	1967870	1908423.387	University of Technology Sydney	2019-05-29	Complete Genome	Lactobacillaceae	Lactobacillus	Lactobacillus paragasseri	0.3476280657339661	2030305	3	Lactobacillus paragasseri	genomic DNA	JV-V03	57	521	1036
GCF_006151905.1	2941522	2941522	2941522	2941522.0	Northeast Agricultural University	2019-06-09	Complete Genome	Lactobacillaceae	Lacticaseibacillus	Lacticaseibacillus rhamnosus	0.4674518837526967	2941522	1	Lacticaseibacillus rhamnosus	genomic DNA	1.0320	17	780	1348
GCF_006228205.1	2612259	2612259	2612259	2502650.454	University College Cork	2019-06-11	Complete Genome	Lactobacillaceae	Levilactobacillus	Levilactobacillus brevis	0.4558099403351174	2728238	5	Levilactobacillus brevis	genomic DNA	UCCLBBS124	19	661	1263
GCF_006228225.1	2440441	2440441	2440441	2374889.834	University College Cork	2019-06-11	Complete Genome	Lactobacillaceae	Levilactobacillus	Levilactobacillus brevis	0.4573683207765114	2508862	3	Levilactobacillus brevis	genomic DNA	SA-C12	19	650	1266
GCF_006228245.1	2375367	2375367	2375367	2205419.331	University College Cork	2019-06-11	Complete Genome	Lactobacillaceae	Levilactobacillus	Levilactobacillus brevis	0.4571329763959998	2561981	8	Levilactobacillus brevis	genomic DNA	UCCLB556	19	652	1262
GCF_006228265.1	2511216	2511216	2511216	2493862.523	University College Cork	2019-06-11	Complete Genome	Lactobacillaceae	Levilactobacillus	Levilactobacillus brevis	0.4586716725179869	2528774	3	Levilactobacillus brevis	genomic DNA	UCCLB95	22	633	1241
GCF_006228285.1	2582548	2582548	2582548	2406173.597	University College Cork	2019-06-11	Complete Genome	Lactobacillaceae	Levilactobacillus	Levilactobacillus brevis	0.4541894603777705	2775071	10	Levilactobacillus brevis	genomic DNA	UCCLBBS449	19	660	1263
GCF_006228305.1	2266069	2266069	2266069	2127601.04	University College Cork	2019-06-11	Complete Genome	Lactobacillaceae	Levilactobacillus	Levilactobacillus brevis	0.458917308967432	2416054	6	Levilactobacillus brevis	genomic DNA	UCCLB521	19	645	1262
GCF_006364975.1	366015	157226	126861	400761.914	Insitute of Biotechlogy	2019-06-19	Scaffold	Lactobacillaceae	Lactiplantibacillus	Lactiplantibacillus plantarum	0.4450359547811491	3202912	21	Lactiplantibacillus plantarum	genomic DNA	NTTN08	12	874	1343
GCF_006381875.1	101000	63543	29793	116438.773	Cork Institute of Technology	2019-06-20	Contig	Lactobacillaceae	Levilactobacillus	Levilactobacillus brevis	0.4603954228281637	2391870	57	Levilactobacillus brevis	genomic DNA	TR169	19	629	1251
GCF_006381935.1	217259	161558	64289	219588.575	Cork Institute of Technology	2019-06-20	Contig	Lactobacillaceae	Levilactobacillus	Levilactobacillus brevis	0.4565144386329401	2569807	56	Levilactobacillus brevis	genomic DNA	TR052	19	635	1267
GCF_006382065.1	176227	137248	81560	195246.621	Cork Institute of Technology	2019-06-20	Contig	Lactobacillaceae	Levilactobacillus	Levilactobacillus brevis	0.4595663281266713	2477403	28	Levilactobacillus brevis	genomic DNA	TR055	19	628	1247
GCF_006406185.1	88022	53538	33916	166689.72	Cork Institute of Technology	2019-06-24	Contig	Lactobacillaceae	Leuconostoc	Leuconostoc mesenteroides	0.3779824070444942	1859949	43	Leuconostoc mesenteroides	genomic DNA	TR154	58	445	1095
GCF_006494465.1	65516	33230	12466	83917.461	Shihezi University	2019-06-26	Contig	Lactobacillaceae	Lactiplantibacillus	Lactiplantibacillus plantarum	0.4440593060578493	3087779	110	Lactiplantibacillus plantarum	genomic DNA	YLBGNL-S7	12	834	1323
GCF_006517775.1	2382774	2382774	2382774	2310970.575	World Institute of Kimchi	2019-07-01	Complete Genome	Lactobacillaceae	Weissella	Weissella cibaria	0.4497993634642129	2457678	4	Weissella cibaria	genomic DNA	CBA3612	42	465	1018
GCF_006538665.1	117156	60886	37758	137741.598	National Institute of Technology and Evaluation	2019-06-12	Contig	Lactobacillaceae	Latilactobacillus	Latilactobacillus sakei	0.4105444848845443	1936197	45	Latilactobacillus sakei	genomic DNA	NBRC 3541	30	548	1132
GCF_006538765.1	131718	85565	47886	193263.506	National Institute of Technology and Evaluation	2019-06-12	Contig	Lactobacillaceae	Leuconostoc	Leuconostoc mesenteroides	0.3758651384169106	1909810	31	Leuconostoc mesenteroides	genomic DNA	NBRC 3832	47	456	1064
GCF_006538845.1	52102	21693	9480	56523.598	National Institute of Technology and Evaluation	2019-06-12	Contig	Lactobacillaceae	Levilactobacillus	Levilactobacillus brevis	0.4612482539001991	2313728	125	Levilactobacillus brevis	genomic DNA	NBRC 3960	19	644	1257
GCF_006538905.1	80129	36778	12846	100155.985	National Institute of Technology and Evaluation	2019-06-12	Contig	Lactobacillaceae	Levilactobacillus	Levilactobacillus brevis	0.4584092861836009	2374280	117	Levilactobacillus brevis	genomic DNA	NBRC 12005	19	640	1257
GCF_006539025.1	212397	91324	39663	211342.031	National Institute of Technology and Evaluation Biological Resource Center	2019-06-12	Contig	Lactobacillaceae	Pediococcus	Pediococcus acidilactici	0.4217098020252617	1935651	38	Pediococcus acidilactici	genomic DNA	NBRC 12231	38	508	1119
GCF_006539265.1	60603	32421	13813	83207.557	National Institute of Technology and Evaluation	2019-06-12	Contig	Lactobacillaceae	Levilactobacillus	Levilactobacillus brevis	0.4592942983660011	2419096	112	Levilactobacillus brevis	genomic DNA	NBRC 13110	19	641	1260
GCF_006740305.1	1910306	1910306	1910306	1910306.0	National Institute of Technology and Evaluation	2019-06-14	Complete Genome	Lactobacillaceae	Lactobacillus	Lactobacillus delbrueckii	0.500659056716568	1910306	1	Lactobacillus delbrueckii	genomic DNA	NBRC 3202	25	528	1114
GCF_006770485.1	3181760	3181760	3181760	3066874.715	BGI	2019-07-09	Complete Genome	Lactobacillaceae	Lactiplantibacillus	Lactiplantibacillus plantarum	0.4446512036229778	3303360	3	Lactiplantibacillus plantarum	genomic DNA	pc-26	12	879	1339
GCF_006770505.1	3194447	3194447	3194447	3132216.323	BGI	2019-07-09	Complete Genome	Lactobacillaceae	Lactiplantibacillus	Lactiplantibacillus plantarum	0.444720035713683	3259255	2	Lactiplantibacillus plantarum	genomic DNA	LLY-606	12	886	1339
GCF_006770685.1	2085679	2085679	2085679	2085679.0	BGI	2019-07-09	Complete Genome	Lactobacillaceae	Pediococcus	Pediococcus acidilactici	0.4216818599602335	2085679	1	Pediococcus acidilactici	genomic DNA	JQII-5	35	530	1123
GCF_006770865.1	1732880	1732880	1732880	1732880.0	BGI	2019-07-09	Complete Genome	Lactobacillaceae	Pediococcus	Pediococcus pentosaceus	0.3724539494944832	1732880	1	Pediococcus pentosaceus	genomic DNA	JQI-7	44	470	1107
GCF_006874665.1	2084748	2084748	2084748	2021155.195	Northeast Agricultral University	2019-07-11	Complete Genome	Lactobacillaceae	Limosilactobacillus	Limosilactobacillus reuteri	0.389269296045893	2151788	3	Limosilactobacillus reuteri	genomic DNA	YSJL-12	16	563	1205
GCF_006982025.1	77528	46406	33271	90496.375	Western University	2019-07-15	Contig	Lactobacillaceae	Lactobacillus	Lactobacillus paragasseri	0.347428256513943	1966973	87	Lactobacillus gasseri	genomic DNA	7135	60	524	1034
GCF_007292115.1	3035735	3035735	3035735	2971816.086	World Institute of Kimchi	2019-07-23	Complete Genome	Lactobacillaceae	Lacticaseibacillus	Lacticaseibacillus paracasei	0.4629715103480063	3102530	2	Lacticaseibacillus paracasei	genomic DNA	CBA3611	17	839	1371
GCF_007633215.1	2205740	2205740	2205740	2053628.046	University of California Irvine	2019-07-30	Complete Genome	Lactobacillaceae	Limosilactobacillus	Limosilactobacillus reuteri	0.3880951073020404	2384717	2	Limosilactobacillus reuteri	genomic DNA	LL7	26	570	1181
GCF_007637635.1	3083412	3083412	3083412	3083412.0	Huazhong Agricultural University	2019-07-30	Complete Genome	Lactobacillaceae	Lacticaseibacillus	Lacticaseibacillus paracasei	0.463996053722305	3083412	1	Lacticaseibacillus paracasei	genomic DNA	NJ	18	832	1379
GCF_007713895.1	133408	77936	53417	125903.553	North Carolina State University	2019-07-30	Contig	Lactobacillaceae	Lactobacillus	Lactobacillus crispatus	0.3683316685756431	2047345	42	Lactobacillus crispatus	genomic DNA	NCK1350	51	561	1074
GCF_007785585.1	2430779	2430779	2430779	2354436.014	World Institute of Kimchi	2019-07-31	Contig	Lactobacillaceae	Weissella	Weissella cibaria	0.4491260635416335	2510480	5	Weissella cibaria	genomic DNA	BC10	51	461	1026
GCF_007785635.1	2405420	2405420	2405420	2384006.771	World Institute of Kimchi	2019-07-31	Contig	Lactobacillaceae	Weissella	Weissella cibaria	0.4514521727487151	2427225	2	Weissella cibaria	genomic DNA	GGM1	43	472	1029
GCF_007785645.1	2473048	2473048	2473048	2433837.161	World Institute of Kimchi	2019-07-31	Contig	Lactobacillaceae	Weissella	Weissella cibaria	0.4491612184962055	2513229	3	Weissella cibaria	genomic DNA	BC14	42	467	1026
GCF_007785675.1	2397227	2397227	2397227	2356558.054	World Institute of Kimchi	2019-07-31	Contig	Lactobacillaceae	Weissella	Weissella cibaria	0.4504120812666405	2439082	3	Weissella cibaria	genomic DNA	GK3	43	464	1019
GCF_007785685.1	2499391	2499391	2499391	2456851.473	World Institute of Kimchi	2019-07-31	Contig	Lactobacillaceae	Weissella	Weissella cibaria	0.4480916453770919	2543107	3	Weissella cibaria	genomic DNA	GK1	43	461	1022
GCF_007785725.1	2554388	2554388	2554388	2537450.204	World Institute of Kimchi	2019-07-31	Contig	Lactobacillaceae	Weissella	Weissella cibaria	0.448252905343265	2571555	2	Weissella cibaria	genomic DNA	GGI4	44	463	1019
GCF_007785755.1	2442893	2442893	2442893	2392719.642	World Institute of Kimchi	2019-07-31	Contig	Lactobacillaceae	Weissella	Weissella cibaria	0.4491389714957296	2494749	3	Weissella cibaria	genomic DNA	GGM13-2	50	471	1027
GCF_007785845.1	111776	36327	24761	112526.573	Loyola University Chicago	2019-07-31	Scaffold	Lactobacillaceae	Lactobacillus	Lactobacillus paragasseri	0.3483348202491853	2108391	52	Lactobacillus paragasseri	genomic DNA	UMB6975	57	531	1031
GCF_007785875.1	2501255	2501255	2501255	2443273.352	World Institute of Kimchi	2019-07-31	Contig	Lactobacillaceae	Weissella	Weissella cibaria	0.4477971152881452	2561573	3	Weissella cibaria	genomic DNA	KLK9	42	465	1022
GCF_007785995.1	78049	36980	19196	76822.104	Loyola University Chicago	2019-07-31	Scaffold	Lactobacillaceae	Lactobacillus	Lactobacillus gasseri	0.3489554454133425	1886450	52	Lactobacillus gasseri	genomic DNA	UMB0607	60	507	1008
GCF_007786195.1	460654	400780	200879	429448.879	Loyola University Chicago	2019-07-31	Scaffold	Lactobacillaceae	Lactobacillus	Lactobacillus gasseri	0.3464400604324954	1920159	10	Lactobacillus gasseri	genomic DNA	UMB3077	58	503	1001
GCF_007833595.1	3255555	3255555	3255555	3205971.479	Dalian Polythenic University	2019-08-05	Complete Genome	Lactobacillaceae	Lactiplantibacillus	Lactiplantibacillus plantarum	0.4449745094991354	3306722	2	Lactiplantibacillus plantarum	genomic DNA	Y44	12	892	1341
GCF_007876425.1	1966839	1966839	1966839	1864863.023	University of California, Los Angeles	2019-08-07	Contig	Lactobacillaceae	Lactobacillus	Lactobacillus johnsonii	0.3465141563528588	2081433	2	Lactobacillus johnsonii	genomic DNA	LBJ456	53	510	1002
GCF_007923185.1	1842476	1842476	1842476	1771907.485	Hunan Normal University	2019-08-09	Complete Genome	Lactobacillaceae	Pediococcus	Pediococcus pentosaceus	0.3744280745632889	1919175	2	Pediococcus pentosaceus	genomic DNA	SL001	47	492	1116
GCF_007989125.1	56109	26449	11955	78120.03	National Institute of Technology and Evaluation	2019-08-01	Contig	Lactobacillaceae	Lacticaseibacillus	Lacticaseibacillus paracasei	0.465094417467362	2872191	130	Lacticaseibacillus paracasei	genomic DNA	NBRC 15889	17	753	1345
GCF_007989145.1	115585	62216	34844	139266.477	National Institute of Technology and Evaluation	2019-08-01	Contig	Lactobacillaceae	Lactiplantibacillus	Lactiplantibacillus plantarum	0.4446599952440971	3191823	60	Lactiplantibacillus plantarum	genomic DNA	NBRC 15891	12	888	1339
GCF_007989165.1	101684	46890	26397	118732.305	National Institute of Technology and Evaluation	2019-08-01	Contig	Lactobacillaceae	Latilactobacillus	Latilactobacillus sakei	0.4105620696463906	1904248	47	Latilactobacillus sakei	genomic DNA	NBRC 15893	30	548	1137
GCF_007989525.1	73782	40476	24436	102842.326	National Institute of Technology and Evaluation	2019-08-01	Contig	Lactobacillaceae	Lactiplantibacillus	Lactiplantibacillus plantarum	0.4529028302331498	2991167	73	Lactobacillus japonicus	genomic DNA	NBRC 102478	12	841	1328
GCF_007989685.1	67872	33513	13843	128332.154	National Institute of Technology and Evaluation	2019-08-01	Contig	Lactobacillaceae	Lacticaseibacillus	Lacticaseibacillus paracasei	0.4608358877055992	3034666	123	Lacticaseibacillus casei	genomic DNA	NBRC 101979	17	804	1360
GCF_007990145.1	66974	44361	16750	85102.22	National Institute of Technology and Evaluation	2019-08-01	Contig	Lactobacillaceae	Leuconostoc	Leuconostoc mesenteroides	0.3787850384587619	1717684	60	Leuconostoc mesenteroides	genomic DNA	NBRC 100495	57	415	1039
GCF_007990165.1	166781	76143	42136	208887.224	National Institute of Technology and Evaluation	2019-08-01	Contig	Lactobacillaceae	Leuconostoc	Leuconostoc mesenteroides	0.3754443179453279	2042175	38	Leuconostoc mesenteroides	genomic DNA	NBRC 100496	56	473	1081
GCF_007991875.1	97969	77283	52816	121514.894	National Institute of Technology and Evaluation Biological Resource Center	2019-07-31	Contig	Lactobacillaceae	Weissella	Weissella confusa	0.447287638961943	2192057	41	Weissella confusa	genomic DNA	NBRC 106469	63	436	1057
GCF_007992275.1	295778	135351	59206	244851.133	National Institute of Technology and Evaluation Biological Resource Center	2019-07-31	Contig	Lactobacillaceae	Pediococcus	Pediococcus pentosaceus	0.3723724640218172	1736608	22	Pediococcus pentosaceus	genomic DNA	NBRC 107768	27	477	1101
GCF_007992315.1	102301	46088	20166	89905.488	National Institute of Technology and Evaluation Biological Resource Center	2019-07-31	Contig	Lactobacillaceae	Latilactobacillus	Latilactobacillus sakei	0.4102975426468339	1974238	61	Latilactobacillus sakei	genomic DNA	NBRC 107868	34	561	1159
GCF_008016415.1	153863	105439	42626	186519.264	Kingston University London, United Kingdom	2019-08-19	Contig	Lactobacillaceae	Lactiplantibacillus	Lactiplantibacillus plantarum	0.4437773928086478	3311088	70	Lactiplantibacillus plantarum	genomic DNA	ZPZ	12	900	1339
GCF_008016825.1	93327	42482	14355	187884.916	University of Surrey	2019-08-19	Contig	Lactobacillaceae	Lacticaseibacillus	Lacticaseibacillus paracasei	0.4622759205445567	3152509	128	Lacticaseibacillus paracasei	genomic DNA	SA5	17	799	1359
GCF_008016845.1	101756	44391	19496	166795.367	University of Surrey	2019-08-19	Contig	Lactobacillaceae	Lactiplantibacillus	Lactiplantibacillus plantarum	0.445533257729839	3180629	116	Lactiplantibacillus plantarum	genomic DNA	EML1	12	860	1327
GCF_008016855.1	101756	43577	18535	137836.147	University of Surrey	2019-08-19	Contig	Lactobacillaceae	Lactiplantibacillus	Lactiplantibacillus plantarum	0.445108055303535	3210717	136	Lactiplantibacillus plantarum	genomic DNA	SA3	12	866	1332
GCF_008016885.1	326145	150377	62411	266420.912	University of Surrey	2019-08-19	Contig	Lactobacillaceae	Ligilactobacillus	Ligilactobacillus salivarius	0.3276453467675865	1882154	30	Ligilactobacillus salivarius	genomic DNA	C12	8	567	1183
GCF_008016915.1	259635	89106	35959	355934.211	University of Surrey	2019-08-19	Contig	Lactobacillaceae	Ligilactobacillus	Ligilactobacillus salivarius	0.3271861898963177	2029181	39	Ligilactobacillus salivarius	genomic DNA	C2	6	582	1199
GCF_008016925.1	97087	43148	21463	123222.454	University of Surrey	2019-08-19	Contig	Lactobacillaceae	Lactiplantibacillus	Lactiplantibacillus plantarum	0.4453971322821377	3190272	128	Lactiplantibacillus plantarum	genomic DNA	C1	12	860	1327
GCF_008017355.1	140059	77831	47401	268637.892	Kingston University London, United Kingdom	2019-08-19	Contig	Lactobacillaceae	Lacticaseibacillus	Lacticaseibacillus rhamnosus	0.4668844547301874	2834560	34	Lacticaseibacillus rhamnosus	genomic DNA	Vahe	17	791	1348
GCF_008084125.1	85434	59931	26831	116057.02	Chulalongkorn University	2019-08-24	Contig	Lactobacillaceae	Lactiplantibacillus	Lactiplantibacillus plantarum	0.4456681520668261	3201382	74	Lactobacillus sp.	genomic DNA	CAB1-7	12	878	1333
GCF_008084135.1	392423	274024	192982	411837.058	Chulalongkorn University	2019-08-24	Contig	Lactobacillaceae	Lactiplantibacillus	Lactiplantibacillus plantarum	0.4446291736677077	3222735	32	Lactobacillus sp.	genomic DNA	LSI2-1	12	863	1332
GCF_008084965.1	543803	329447	107029	544563.31	Chulalongkorn University	2019-08-24	Contig	Lactobacillaceae	Levilactobacillus	Levilactobacillus brevis	0.4577648901289078	2516449	15	Lactobacillus sp.	genomic DNA	SL9-6	19	633	1263
GCF_008329845.1	3012260	3012260	3012260	2980312.114	Shandong Provincial Hospital Affiliated to Shandong University	2019-09-09	Complete Genome	Lactobacillaceae	Lacticaseibacillus	Lacticaseibacillus paracasei	0.4632507780202226	3044908	2	Lacticaseibacillus paracasei	genomic DNA	10266	17	794	1360
GCF_008369945.1	73575	42600	22167	94631.763	Padova university	2019-09-10	Scaffold	Lactobacillaceae	Lacticaseibacillus	Lacticaseibacillus paracasei	0.4615359399864508	3020118	128	Lacticaseibacillus paracasei	genomic DNA	DTA93	17	812	1369
GCF_008689685.1	148068	101539	29672	340429.332	Nanyang Technological University	2019-09-23	Contig	Lactobacillaceae	Leuconostoc	Leuconostoc mesenteroides	0.3753127702176679	2088594	35	Leuconostoc mesenteroides	genomic DNA	WC0333	56	453	1077
GCF_008689715.1	149193	75918	39906	131731.576	Nanyang Technological University	2019-09-23	Contig	Lactobacillaceae	Leuconostoc	Leuconostoc mesenteroides	0.3768565730609605	1855300	39	Leuconostoc mesenteroides	genomic DNA	WC0332	59	440	1071
GCF_008690745.1	552397	252457	119659	615516.771	Nanyang Technological University	2019-09-23	Scaffold	Lactobacillaceae	Leuconostoc	Leuconostoc mesenteroides	0.3758588396188551	2018130	10	Leuconostoc mesenteroides	genomic DNA	WC0331	48	460	1066
GCF_008690805.1	122069	53331	23843	131818.928	Nanyang Technological University	2019-09-23	Scaffold	Lactobacillaceae	Leuconostoc	Leuconostoc mesenteroides	0.3789637568627717	1765686	41	Leuconostoc mesenteroides	genomic DNA	WC0330	61	418	1068
GCF_008691985.1	129763	88025	40764	149297.192	Jahangirnagar University	2019-09-24	Contig	Lactobacillaceae	Weissella	Weissella cibaria	0.45192077310119	2353948	48	Weissella cibaria	genomic DNA	cf-23	46	457	1040
GCF_008691995.1	129763	88025	55662	152531.349	Jahangirnagar University	2019-09-24	Scaffold	Lactobacillaceae	Weissella	Weissella cibaria	0.4518890076502916	2376380	42	Weissella cibaria	genomic DNA	CT-37	52	459	1046
GCF_008694205.1	2050458	2050458	2050458	1906888.214	North Carolina State University	2019-09-25	Contig	Lactobacillaceae	Lactobacillus	Lactobacillus crispatus	0.3691116504766898	2219892	2	Lactobacillus crispatus	genomic DNA	NCK971	50	542	1056
GCF_008694765.1	67955	41717	17846	85882.084	North Carolina State University	2019-09-25	Contig	Lactobacillaceae	Lactobacillus	Lactobacillus crispatus	0.3665527669358467	2102434	105	Lactobacillus crispatus	genomic DNA	NCK978	51	530	1043
GCF_008694785.1	71565	34687	14472	76639.341	North Carolina State University	2019-09-25	Contig	Lactobacillaceae	Lactobacillus	Lactobacillus crispatus	0.366646869023272	2187129	99	Lactobacillus crispatus	genomic DNA	NCK988	51	539	1056
GCF_008694845.1	88218	55581	28777	99566.576	North Carolina State University	2019-09-25	Contig	Lactobacillaceae	Lactobacillus	Lactobacillus crispatus	0.3664313855793421	2106700	70	Lactobacillus crispatus	genomic DNA	NCK974	51	532	1044
GCF_008694865.1	71591	45222	31600	74307.835	North Carolina State University	2019-09-25	Contig	Lactobacillaceae	Lactobacillus	Lactobacillus crispatus	0.3664055954071828	2094575	74	Lactobacillus crispatus	genomic DNA	NCK973	53	529	1044
GCF_008694885.1	90391	69720	32720	111811.159	North Carolina State University	2019-09-25	Contig	Lactobacillaceae	Lactobacillus	Lactobacillus crispatus	0.3678983354916274	1919726	57	Lactobacillus crispatus	genomic DNA	NCK972	52	529	1044
GCF_008694925.1	78872	40436	20549	94874.321	North Carolina State University	2019-09-25	Contig	Lactobacillaceae	Lactobacillus	Lactobacillus crispatus	0.3660578347901067	2162885	86	Lactobacillus crispatus	genomic DNA	NCK969	50	540	1055
GCF_008694935.1	77066	60518	32352	91359.973	North Carolina State University	2019-09-25	Contig	Lactobacillaceae	Lactobacillus	Lactobacillus crispatus	0.3678919651973303	1924565	61	Lactobacillus crispatus	genomic DNA	NCK967	52	530	1045
GCF_008727835.1	3022021	3022021	3022021	2977596.037	Yangzhou University	2019-09-29	Complete Genome	Lactobacillaceae	Lacticaseibacillus	Lacticaseibacillus rhamnosus	0.4670444384973921	3067813	2	Lacticaseibacillus rhamnosus	genomic DNA	hsryfm 1301	17	800	1354
GCF_008802915.1	2267305	2267305	2267305	2267305.0	CSIR-CFTRI Mysore	2019-10-02	Complete Genome	Lactobacillaceae	Limosilactobacillus	Limosilactobacillus fermentum	0.5137103301055659	2267305	1	Limosilactobacillus fermentum	genomic DNA	2760	20	652	1248
GCF_008807095.1	3077701	3077701	3077701	3013755.61	Shanghai Institute of Technology	2019-10-03	Complete Genome	Lactobacillaceae	Lacticaseibacillus	Lacticaseibacillus paracasei	0.4627755977691722	3144483	2	Lacticaseibacillus paracasei	genomic DNA	TCS	17	840	1371
GCF_008831425.1	3006715	3006715	3006715	3006715.0	Bioprox	2019-10-07	Complete Genome	Lactobacillaceae	Lacticaseibacillus	Lacticaseibacillus rhamnosus	0.466943491484893	3006715	1	Lacticaseibacillus rhamnosus	genomic DNA	BIO6870	17	789	1352
GCF_008868295.1	175166	136838	30993	191037.614	Signature Science, LLC	2019-10-07	Contig	Lactobacillaceae	Lactobacillus	Lactobacillus gasseri	0.3501751859535607	1824918	34	Lactobacillus gasseri	genomic DNA	ATCC 33323	58	496	1001
GCF_008868495.1	157051	99462	54435	250409.036	Bioprox	2019-10-07	Contig	Lactobacillaceae	Lactiplantibacillus	Lactiplantibacillus plantarum	0.4441498681365516	3233269	62	Lactiplantibacillus plantarum	genomic DNA	BIO1096	11	881	1340
GCF_008868525.1	186306	61302	39801	167564.465	Bioprox	2019-10-07	Contig	Lactobacillaceae	Lacticaseibacillus	Lacticaseibacillus paracasei	0.4629967608528345	2956025	95	Lacticaseibacillus paracasei	genomic DNA	BIO5452	17	780	1351
GCF_008868535.1	1075810	536336	136866	784717.755	Bioprox	2019-10-07	Contig	Lactobacillaceae	Lactobacillus	Lactobacillus gasseri	0.3505820701260235	1873142	15	Lactobacillus gasseri	genomic DNA	BIO6369	59	493	999
GCF_008868555.1	114960	79841	49929	130920.802	Bioprox	2019-10-07	Contig	Lactobacillaceae	Lactobacillus	Lactobacillus johnsonii	0.3451750779160649	1736484	32	Lactobacillus johnsonii	genomic DNA	BIO5467	61	505	1010
GCF_008868625.1	167634	121622	46950	317570.921	Bioprox	2019-10-07	Contig	Lactobacillaceae	Lactobacillus	Lactobacillus acidophilus	0.3457815061375279	1969767	29	Lactobacillus acidophilus	genomic DNA	BIO6307	51	568	1074
GCF_008904885.1	104861	45934	24812	124490.433	Institute of Biotechnology, Vietnam Academy of Science and Technology (VAST)	2019-10-08	Contig	Lactobacillaceae	Lacticaseibacillus	Lacticaseibacillus paracasei	0.4630642013963353	3016897	84	Lacticaseibacillus paracasei	genomic DNA	LactoQK	17	833	1373
GCF_009184725.1	2027207	2027207	2027207	2007201.96	Guangxi University	2019-10-20	Complete Genome	Lactobacillaceae	Limosilactobacillus	Limosilactobacillus reuteri	0.3897692881341695	2047619	2	Limosilactobacillus reuteri	genomic DNA	reuteri	16	613	1252
GCF_009295675.1	212961	112259	43182	201286.261	CSIR CFTRI	2019-10-23	Scaffold	Lactobacillaceae	Lactiplantibacillus	Lactiplantibacillus pentosus	0.4621952692520469	3667623	51	Lactiplantibacillus pentosus	genomic DNA	krglsrbmofpi2	12	906	1361
GCF_009295775.1	178334	108964	48099	216048.061	Univesity of Sao Paulo	2019-10-23	Scaffold	Lactobacillaceae	Lactiplantibacillus	Lactiplantibacillus plantarum	0.448874074501558	3222993	48	Lactiplantibacillus plantarum	genomic DNA	L10	13	833	1330
GCF_009296125.1	1836357	1836357	1836357	1753778.806	Technische Universitaet Muenchen	2019-10-24	Complete Genome	Lactobacillaceae	Leuconostoc	Leuconostoc inhae	0.3686925270632056	1924384	4	Leuconostoc gelidum	genomic DNA	TMW 2.1619	50	443	1018
GCF_009362855.1	60623	28883	15771	64799.749	Max Rubner-Institut	2019-10-26	Contig	Lactobacillaceae	Lactobacillus	Lactobacillus delbrueckii	0.4972441452089016	1785290	73	Lactobacillus delbrueckii	genomic DNA	328M	25	528	1084
GCF_009429065.1	3064363	3064363	3064363	3064363.0	Research Laboratories, Ildong Pharmaceutical	2019-10-31	Chromosome	Lactobacillaceae	Lacticaseibacillus	Lacticaseibacillus rhamnosus	0.4669133519755982	3064363	1	Lacticaseibacillus rhamnosus	genomic DNA	IDCC 3201	18	756	1335
GCF_009497095.1	146379	77167	32976	168362.169	Universidad de La Sabana	2019-11-03	Scaffold	Lactobacillaceae	Leuconostoc	Leuconostoc mesenteroides	0.3781096764350157	1979386	79	Leuconostoc mesenteroides	genomic DNA	M11	48	445	1052
GCF_009498395.1	2084408	2084408	2084408	2084408.0	Nanjing Agricultural University	2019-11-04	Complete Genome	Lactobacillaceae	Lactobacillus	Lactobacillus helveticus	0.3692453684691288	2084408	1	Lactobacillus helveticus	genomic DNA	LZ-R-5	35	532	1106
GCF_009619495.1	3221805	3221805	3221805	3115831.847	Technische Universitaet Muenchen	2019-11-07	Complete Genome	Lactobacillaceae	Lactiplantibacillus	Lactiplantibacillus plantarum	0.4446642314110773	3333531	3	Lactiplantibacillus plantarum	genomic DNA	TMW 1.1308	12	901	1345
GCF_009649095.1	69801	40133	25638	65992.382	University of Wisconsin - Madison	2019-11-11	Contig	Lactobacillaceae	Limosilactobacillus	Limosilactobacillus reuteri	0.3858203434421764	2101955	98	Limosilactobacillus reuteri	genomic DNA	Rat19	17	594	1239
GCF_009649445.1	64150	44295	16210	80885.664	University of Wisconsin - Madison	2019-11-11	Contig	Lactobacillaceae	Limosilactobacillus	Limosilactobacillus reuteri	0.386246899860409	2066036	80	Limosilactobacillus reuteri	genomic DNA	L1600-1	17	586	1221
GCF_009649475.1	106800	60560	20166	116627.596	University of Wisconsin - Madison	2019-11-11	Contig	Lactobacillaceae	Limosilactobacillus	Limosilactobacillus reuteri	0.3845550252368095	2112985	138	Limosilactobacillus reuteri	genomic DNA	N2J	17	567	1215
GCF_009649505.1	126392	57948	25907	142053.792	University of Wisconsin - Madison	2019-11-11	Contig	Lactobacillaceae	Limosilactobacillus	Limosilactobacillus reuteri	0.3853136574862828	2171732	62	Limosilactobacillus reuteri	genomic DNA	CR	16	634	1273
GCF_009649535.1	120479	57668	26956	135687.822	University of Wisconsin - Madison	2019-11-11	Contig	Lactobacillaceae	Limosilactobacillus	Limosilactobacillus reuteri	0.3852299963639871	2156208	62	Limosilactobacillus reuteri	genomic DNA	One-one	16	633	1271
GCF_009649545.1	288224	75349	44982	219678.821	University of Wisconsin - Madison	2019-11-11	Contig	Lactobacillaceae	Limosilactobacillus	Limosilactobacillus reuteri	0.3827398874970331	2119233	58	Limosilactobacillus reuteri	genomic DNA	L1604-1	27	581	1185
GCF_009649605.1	145434	59611	21561	149531.091	University of Wisconsin - Madison	2019-11-11	Contig	Lactobacillaceae	Limosilactobacillus	Limosilactobacillus reuteri	0.3858071302345071	2085822	103	Limosilactobacillus reuteri	genomic DNA	N4I	17	573	1211
GCF_009676365.1	1944111	1944111	1944111	1874492.159	World Institute of Kimchi	2019-11-20	Complete Genome	Lactobacillaceae	Latilactobacillus	Latilactobacillus sakei	0.4109850446292524	2018071	3	Latilactobacillus sakei	genomic DNA	CBA3614	36	549	1144
GCF_009676625.1	2238401	2238401	2238401	2238401.0	Universiti Sains Malaysia	2019-11-20	Complete Genome	Lactobacillaceae	Limosilactobacillus	Limosilactobacillus fermentum	0.5098572597135187	2238401	1	Limosilactobacillus fermentum	genomic DNA	USM 8633	21	651	1240
GCF_009677675.1	66381	38438	19758	75014.623	Massachusetts Institute of Technology	2019-11-20	Scaffold	Lactobacillaceae	Ligilactobacillus	Ligilactobacillus ruminis	0.4372846757337031	2147633	57	Ligilactobacillus ruminis	genomic DNA	BIOML-A29	16	571	1163
GCF_009677735.1	71471	38789	18784	78970.612	Massachusetts Institute of Technology	2019-11-20	Scaffold	Lactobacillaceae	Ligilactobacillus	Ligilactobacillus ruminis	0.437284115219802	2166086	60	Ligilactobacillus ruminis	genomic DNA	BIOML-A28	26	571	1173
GCF_009677755.1	60204	37402	17990	76218.166	Massachusetts Institute of Technology	2019-11-20	Contig	Lactobacillaceae	Ligilactobacillus	Ligilactobacillus ruminis	0.4370283309204284	2136429	58	Ligilactobacillus ruminis	genomic DNA	BIOML-A23	17	570	1163
GCF_009677765.1	77367	39027	23269	98034.45	Massachusetts Institute of Technology	2019-11-20	Scaffold	Lactobacillaceae	Ligilactobacillus	Ligilactobacillus ruminis	0.43689028413115	2144749	49	Ligilactobacillus ruminis	genomic DNA	BIOML-A27	44	570	1190
GCF_009677775.1	60413	37264	17990	76225.93	Massachusetts Institute of Technology	2019-11-20	Contig	Lactobacillaceae	Ligilactobacillus	Ligilactobacillus ruminis	0.4370532299533422	2134907	60	Ligilactobacillus ruminis	genomic DNA	BIOML-A20	41	571	1188
GCF_009677955.1	58458	37264	17703	70504.274	Massachusetts Institute of Technology	2019-11-20	Contig	Lactobacillaceae	Ligilactobacillus	Ligilactobacillus ruminis	0.4370828477096676	2134712	62	Ligilactobacillus ruminis	genomic DNA	BIOML-A22	16	571	1163
GCF_009678015.1	60394	35157	19760	71890.857	Massachusetts Institute of Technology	2019-11-20	Scaffold	Lactobacillaceae	Ligilactobacillus	Ligilactobacillus ruminis	0.4389273573749395	2157177	69	Ligilactobacillus ruminis	genomic DNA	BIOML-A19	17	571	1164
GCF_009678025.1	60542	36233	18784	72434.776	Massachusetts Institute of Technology	2019-11-20	Contig	Lactobacillaceae	Ligilactobacillus	Ligilactobacillus ruminis	0.4370548120340893	2135334	57	Ligilactobacillus ruminis	genomic DNA	BIOML-A16	32	571	1179
GCF_009678035.1	58458	36296	18964	71695.232	Massachusetts Institute of Technology	2019-11-20	Scaffold	Lactobacillaceae	Ligilactobacillus	Ligilactobacillus ruminis	0.4391306485396402	2156044	63	Ligilactobacillus ruminis	genomic DNA	BIOML-A18	17	570	1163
GCF_009678055.1	67277	36233	18127	71899.517	Massachusetts Institute of Technology	2019-11-20	Scaffold	Lactobacillaceae	Ligilactobacillus	Ligilactobacillus ruminis	0.4370180851213243	2136010	59	Ligilactobacillus ruminis	genomic DNA	BIOML-A17	17	570	1163
GCF_009678095.1	67277	37305	19866	76169.787	Massachusetts Institute of Technology	2019-11-20	Scaffold	Lactobacillaceae	Ligilactobacillus	Ligilactobacillus ruminis	0.4369612202817181	2133409	56	Ligilactobacillus ruminis	genomic DNA	BIOML-A14	17	570	1163
GCF_009678135.1	58458	36233	18224	70236.156	Massachusetts Institute of Technology	2019-11-20	Scaffold	Lactobacillaceae	Ligilactobacillus	Ligilactobacillus ruminis	0.4370376340278994	2146568	63	Ligilactobacillus ruminis	genomic DNA	BIOML-A13	17	570	1163
GCF_009678915.1	67024	39181	19758	78280.713	Massachusetts Institute of Technology	2019-11-20	Scaffold	Lactobacillaceae	Ligilactobacillus	Ligilactobacillus ruminis	0.4370624446206221	2144300	52	Ligilactobacillus ruminis	genomic DNA	BIOML-A26	46	570	1192
GCF_009678955.1	66381	40729	22185	75376.854	Massachusetts Institute of Technology	2019-11-20	Scaffold	Lactobacillaceae	Ligilactobacillus	Ligilactobacillus ruminis	0.4381719150210811	2163313	53	Ligilactobacillus ruminis	genomic DNA	BIOML-A25	20	570	1166
GCF_009678965.1	67277	37431	18773	79510.072	Massachusetts Institute of Technology	2019-11-20	Scaffold	Lactobacillaceae	Ligilactobacillus	Ligilactobacillus ruminis	0.4368053595043164	2153632	60	Ligilactobacillus ruminis	genomic DNA	BIOML-A24	22	570	1168
GCF_009678995.1	65913	37264	18888	86591.677	Massachusetts Institute of Technology	2019-11-20	Contig	Lactobacillaceae	Ligilactobacillus	Ligilactobacillus ruminis	0.4388352076472192	2152521	56	Ligilactobacillus ruminis	genomic DNA	BIOML-A15	40	571	1187
GCF_009679005.1	67277	37264	18224	75719.564	Massachusetts Institute of Technology	2019-11-20	Contig	Lactobacillaceae	Ligilactobacillus	Ligilactobacillus ruminis	0.4370648773262541	2135461	58	Ligilactobacillus ruminis	genomic DNA	BIOML-A21	17	570	1163
GCF_009679055.1	73245	39027	18834	77119.199	Massachusetts Institute of Technology	2019-11-20	Scaffold	Lactobacillaceae	Ligilactobacillus	Ligilactobacillus ruminis	0.4368744421310161	2131997	56	Ligilactobacillus ruminis	genomic DNA	BIOML-A10	45	571	1192
GCF_009679065.1	68906	38438	19760	73118.316	Massachusetts Institute of Technology	2019-11-20	Contig	Lactobacillaceae	Ligilactobacillus	Ligilactobacillus ruminis	0.4370509262731568	2133280	53	Ligilactobacillus ruminis	genomic DNA	BIOML-A11	17	570	1163
GCF_009679095.1	58334	35940	17621	69625.423	Massachusetts Institute of Technology	2019-11-20	Scaffold	Lactobacillaceae	Ligilactobacillus	Ligilactobacillus ruminis	0.4364456501196413	2153519	67	Ligilactobacillus ruminis	genomic DNA	BIOML-A9	38	569	1183
GCF_009679115.1	58483	32561	18224	69261.327	Massachusetts Institute of Technology	2019-11-20	Scaffold	Lactobacillaceae	Ligilactobacillus	Ligilactobacillus ruminis	0.4368111528629499	2147610	62	Ligilactobacillus ruminis	genomic DNA	BIOML-A7	16	571	1163
GCF_009679135.1	58458	37431	18895	70504.65	Massachusetts Institute of Technology	2019-11-20	Scaffold	Lactobacillaceae	Ligilactobacillus	Ligilactobacillus ruminis	0.4368480596033132	2143505	61	Ligilactobacillus ruminis	genomic DNA	BIOML-A8	17	569	1162
GCF_009679155.1	127530	65374	32937	142420.421	Massachusetts Institute of Technology	2019-11-20	Contig	Lactobacillaceae	Ligilactobacillus	Ligilactobacillus ruminis	0.4375297382471163	2131094	36	Ligilactobacillus ruminis	genomic DNA	BIOML-A6	16	583	1169
GCF_009679165.1	141657	63172	23271	138284.695	Massachusetts Institute of Technology	2019-11-20	Contig	Lactobacillaceae	Ligilactobacillus	Ligilactobacillus ruminis	0.4377026545441139	2278508	104	Ligilactobacillus ruminis	genomic DNA	BIOML-A5	15	584	1169
GCF_009679195.1	82716	56591	34323	124731.006	Massachusetts Institute of Technology	2019-11-20	Contig	Lactobacillaceae	Ligilactobacillus	Ligilactobacillus ruminis	0.4377444459009322	2151294	49	Ligilactobacillus ruminis	genomic DNA	BIOML-A3	16	583	1169
GCF_009679205.1	127738	54552	17442	133153.44	Massachusetts Institute of Technology	2019-11-20	Contig	Lactobacillaceae	Ligilactobacillus	Ligilactobacillus ruminis	0.4411411131106012	2303365	159	Ligilactobacillus ruminis	genomic DNA	BIOML-A4	15	587	1171
GCF_009679235.1	106227	68160	34323	136436.805	Massachusetts Institute of Technology	2019-11-20	Contig	Lactobacillaceae	Ligilactobacillus	Ligilactobacillus ruminis	0.4375934883903672	2137966	36	Ligilactobacillus ruminis	genomic DNA	BIOML-A1	16	583	1169
GCF_009679255.1	149136	88914	48830	174812.766	Massachusetts Institute of Technology	2019-11-20	Contig	Lactobacillaceae	Lacticaseibacillus	Lacticaseibacillus rhamnosus	0.4670296054442856	2942094	33	Lacticaseibacillus rhamnosus	genomic DNA	BIOML-A10	17	782	1345
GCF_009679265.1	149136	111525	62264	186008.87	Massachusetts Institute of Technology	2019-11-20	Contig	Lactobacillaceae	Lacticaseibacillus	Lacticaseibacillus rhamnosus	0.4669523718615258	2943827	29	Lacticaseibacillus rhamnosus	genomic DNA	BIOML-A9	17	782	1345
GCF_009679295.1	149136	88914	44804	179331.172	Massachusetts Institute of Technology	2019-11-20	Contig	Lactobacillaceae	Lacticaseibacillus	Lacticaseibacillus rhamnosus	0.472640989796864	3064548	45	Lacticaseibacillus rhamnosus	genomic DNA	BIOML-A8	17	785	1345
GCF_009679335.1	259158	104808	22803	322135.755	Massachusetts Institute of Technology	2019-11-20	Scaffold	Lactobacillaceae	Lacticaseibacillus	Lacticaseibacillus rhamnosus	0.4694766304064728	3436367	72	Lacticaseibacillus rhamnosus	genomic DNA	BIOML-A4	17	799	1350
GCF_009679345.1	111253	67273	36129	124287.612	Massachusetts Institute of Technology	2019-11-20	Contig	Lactobacillaceae	Lacticaseibacillus	Lacticaseibacillus rhamnosus	0.4671865110438419	2864447	51	Lacticaseibacillus rhamnosus	genomic DNA	BIOML-A5	17	765	1342
GCF_009679355.1	161776	111771	41113	186100.016	Massachusetts Institute of Technology	2019-11-20	Contig	Lactobacillaceae	Lacticaseibacillus	Lacticaseibacillus rhamnosus	0.4665624539308459	3045693	88	Lacticaseibacillus rhamnosus	genomic DNA	BIOML-A6	17	802	1348
GCF_009679395.1	304352	143125	39405	459092.258	Massachusetts Institute of Technology	2019-11-20	Scaffold	Lactobacillaceae	Lacticaseibacillus	Lacticaseibacillus rhamnosus	0.4623358976044885	3148263	83	Lacticaseibacillus rhamnosus	genomic DNA	BIOML-A3	17	796	1351
GCF_009679405.1	141513	111525	48830	181593.573	Massachusetts Institute of Technology	2019-11-20	Contig	Lactobacillaceae	Lacticaseibacillus	Lacticaseibacillus rhamnosus	0.4669547209628292	2943658	31	Lacticaseibacillus rhamnosus	genomic DNA	BIOML-A2	17	782	1345
GCF_009679435.1	61726	30456	14309	87323.001	Massachusetts Institute of Technology	2019-11-20	Scaffold	Lactobacillaceae	Lacticaseibacillus	Lacticaseibacillus paracasei	0.4651080484271745	2704019	97	Lacticaseibacillus paracasei	genomic DNA	BIOML-A3	18	724	1325
GCF_009679495.1	67114	33401	16180	88102.891	Massachusetts Institute of Technology	2019-11-20	Scaffold	Lactobacillaceae	Lacticaseibacillus	Lacticaseibacillus paracasei	0.465028159697163	2724106	104	Lacticaseibacillus paracasei	genomic DNA	BIOML-A2	17	724	1322
GCF_009679505.1	67114	34295	16266	90348.642	Massachusetts Institute of Technology	2019-11-20	Contig	Lactobacillaceae	Lacticaseibacillus	Lacticaseibacillus paracasei	0.4651666577966405	2668162	88	Lacticaseibacillus paracasei	genomic DNA	BIOML-A1	17	724	1324
GCF_009708135.1	75746	41481	22690	105076.679	UCI	2019-12-03	Contig	Lactobacillaceae	Lactobacillus	Lactobacillus johnsonii	0.3430769731200562	2121247	41	Lactobacillus johnsonii	genomic DNA	LL8	60	505	1000
GCF_009720565.1	2989570	2989570	2989570	2989570.0	Bioprox	2019-11-30	Complete Genome	Lactobacillaceae	Lacticaseibacillus	Lacticaseibacillus rhamnosus	0.4676435072602414	2989570	1	Lacticaseibacillus rhamnosus	genomic DNA	BIO5326	17	782	1345
GCF_009720585.1	3206264	3206264	3206264	3042856.246	Incheon National University	2019-11-30	Complete Genome	Lactobacillaceae	Lactiplantibacillus	Lactiplantibacillus plantarum	0.4440011306571294	3382104	4	Lactiplantibacillus plantarum	genomic DNA	KCCP11226	12	878	1330
GCF_009728955.1	1852479	1852479	1852479	1852479.0	Northwest A&F University	2019-12-04	Complete Genome	Lactobacillaceae	Oenococcus	Oenococcus oeni	0.3779832321985836	1852479	1	Oenococcus oeni	genomic DNA	SD-2a	67	433	1025
GCF_009730275.1	2373487	2373487	2373487	2360166.094	US Food and Drug Administration	2019-12-05	Complete Genome	Lactobacillaceae	Lactobacillus	Lactobacillus crispatus	0.3711989308576599	2386960	2	Lactobacillus crispatus	genomic DNA	FDAARGOS_743	23	567	1102
GCF_009733615.2	66606	40129	28872	79203.782	Universidad San Francisco de Quito	2019-12-06	Contig	Lactobacillaceae	Limosilactobacillus	Limosilactobacillus reuteri	0.3837903094746128	2282869	112	Limosilactobacillus reuteri	genomic DNA	G01_USFQ	16	642	1273
GCF_009733645.1	62609	39007	20293	70788.763	Universidad San Francisco de Quito	2019-12-06	Contig	Lactobacillaceae	Limosilactobacillus	Limosilactobacillus reuteri	0.3840320802430793	2260332	124	Limosilactobacillus reuteri	genomic DNA	G03_USFQ	16	642	1274
GCF_009733655.1	71175	38394	20956	83091.65	Universidad San Francisco de Quito	2019-12-06	Contig	Lactobacillaceae	Limosilactobacillus	Limosilactobacillus reuteri	0.3843429505796431	2281145	106	Limosilactobacillus reuteri	genomic DNA	G02_USFQ	16	643	1273
GCF_009734125.1	1853687	1853687	1853687	1853687.0	FSBSI Institute of Experimental Medicine	2019-12-07	Complete Genome	Lactobacillaceae	Lactobacillus	Lactobacillus delbrueckii	0.4977560936662986	1853687	1	Lactobacillus delbrueckii	genomic DNA	TS1-06	22	529	1084
GCF_009734365.1	1944204	1944204	1944204	1944204.0	North Carolina State University	2019-12-09	Chromosome	Lactobacillaceae	Lactobacillus	Lactobacillus paragasseri	0.3502353662475748	1944204	1	Lactobacillus paragasseri	genomic DNA	NCK1347	63	518	1030
GCF_009739485.1	3183386	3183386	3183386	3128018.885	IBB PAS	2019-12-10	Complete Genome	Lactobacillaceae	Lacticaseibacillus	Lacticaseibacillus paracasei	0.4630157598185265	3240583	3	Lacticaseibacillus paracasei	genomic DNA	IBB3423	17	827	1372
GCF_009741835.1	167689	86152	43616	302858.078	Kingston University London, United Kingdom	2019-12-11	Contig	Lactobacillaceae	Lactobacillus	Lactobacillus acidophilus	0.3456592418073402	1962641	27	Lactobacillus acidophilus	genomic DNA	LA_AVK2	51	574	1074
GCF_009741845.1	244464	101536	31517	210713.999	Kingston University London, United Kingdom	2019-12-11	Contig	Lactobacillaceae	Levilactobacillus	Levilactobacillus brevis	0.4599597239050593	2381065	37	Levilactobacillus brevis	genomic DNA	LB_AVK	19	635	1257
GCF_009742715.1	304394	138782	50859	263814.942	Kingston University London, United Kingdom	2019-12-11	Contig	Lactobacillaceae	Lacticaseibacillus	Lacticaseibacillus rhamnosus	0.4662839449912876	2999743	35	Lacticaseibacillus rhamnosus	genomic DNA	LR_AVK	17	807	1349
GCF_009742735.1	167681	86152	43620	190228.473	Kingston University London, United Kingdom	2019-12-11	Contig	Lactobacillaceae	Lactobacillus	Lactobacillus acidophilus	0.345628402772046	1962738	27	Lactobacillus acidophilus	genomic DNA	LA_AVK1	51	576	1074
GCF_009756965.1	3163333	3163333	78042	2843059.921	Vegut LAB Inc.	2019-12-16	Contig	Lactobacillaceae	Lactiplantibacillus	Lactiplantibacillus plantarum	0.4415026911718396	3528017	8	Lactiplantibacillus plantarum	genomic DNA	BK-022	12	900	1346
GCF_009759825.1	3081029	3081029	3081029	2826216.003	FSBSI Institute of Experimental Medicine	2019-12-17	Complete Genome	Lactobacillaceae	Lactiplantibacillus	Lactiplantibacillus plantarum	0.4436297294059345	3363821	9	Lactiplantibacillus plantarum	genomic DNA	83-18	12	867	1337
GCF_009759845.1	3191354	3191354	3191354	3145142.247	FSBSI Institute of Experimental Medicine	2019-12-17	Complete Genome	Lactobacillaceae	Lactiplantibacillus	Lactiplantibacillus plantarum	0.4457278542083835	3238595	5	Lactiplantibacillus plantarum	genomic DNA	123-17	12	889	1351
GCF_009762745.1	3323296	3323296	3323296	3313869.931	FSBSI Institute of Experimental Medicine	2019-12-18	Complete Genome	Lactobacillaceae	Lactiplantibacillus	Lactiplantibacillus plantarum	0.4442200735963053	3332776	2	Lactiplantibacillus plantarum	genomic DNA	8P-A3	12	876	1336
GCF_009766195.1	85845	59177	16144	135320.078	Key Laboratory of Dairy Biotechnology and Engineering, Education Ministry of P. R. China	2019-12-18	Scaffold	Lactobacillaceae	Lactiplantibacillus	Lactiplantibacillus plantarum	0.4409441231931182	3186152	157	Lactiplantibacillus plantarum	genomic DNA	IMAU80873	12	844	1327
GCF_009769185.1	1904421	1904421	1904421	1871722.953	University of Nottingham	2019-12-19	Complete Genome	Lactobacillaceae	Lactobacillus	Lactobacillus johnsonii	0.3452578335162671	1937859	5	Lactobacillus johnsonii	genomic DNA	DC22.2	59	504	1030
GCF_009769205.1	2023061	2023061	2023061	2006979.933	University of Nottingham	2019-12-19	Complete Genome	Lactobacillaceae	Lactobacillus	Lactobacillus crispatus	0.3700350690691986	2039404	2	Lactobacillus crispatus	genomic DNA	DC21.1	51	530	1036
GCF_009789085.1	1853722	1853722	1853722	1768385.491	Agroscope	2019-12-20	Contig	Lactobacillaceae	Pediococcus	Pediococcus acidilactici	0.422446312107533	1946342	3	Pediococcus acidilactici	genomic DNA	FAM13875	78	486	1148
GCF_009791435.1	1831351	1831351	1831351	1831351.0	Guangdong Academy of Agricultural Sciences	2019-12-23	Complete Genome	Lactobacillaceae	Pediococcus	Pediococcus pentosaceus	0.371469477997391	1831351	1	Pediococcus pentosaceus	genomic DNA	GDIAS001	43	484	1113
GCF_009805825.1	194875	97397	44053	191983.498	University of Helsinki	2019-12-27	Contig	Lactobacillaceae	Lacticaseibacillus	Lacticaseibacillus rhamnosus	0.4658332223855065	3169658	58	Lacticaseibacillus rhamnosus	genomic DNA	Lrh40	17	798	1356
GCF_009807195.1	126039	60698	23124	128362.676	Xihua university	2019-12-29	Contig	Lactobacillaceae	Lactiplantibacillus	Lactiplantibacillus plantarum	0.4426378779397359	3392439	101	Lactiplantibacillus plantarum	genomic DNA	LR46	12	893	1341
GCF_009807205.1	126039	59779	23716	120365.409	Xihua university	2019-12-29	Contig	Lactobacillaceae	Lactiplantibacillus	Lactiplantibacillus plantarum	0.4435637848252552	3332603	96	Lactiplantibacillus plantarum	genomic DNA	LR39	12	890	1340
GCF_009807215.1	121303	57251	23124	118489.141	Xihua university	2019-12-29	Contig	Lactobacillaceae	Lactiplantibacillus	Lactiplantibacillus plantarum	0.4426455576843807	3391542	104	Lactiplantibacillus plantarum	genomic DNA	LR14	12	893	1341
GCF_009807735.1	105742	82930	33439	143218.301	Agroscope	2019-12-30	Scaffold	Lactobacillaceae	Pediococcus	Pediococcus acidilactici	0.4203175866134283	2061170	50	Pediococcus acidilactici	genomic DNA	FAM20557	51	504	1128
GCF_009807745.1	105744	54543	30617	125811.734	Agroscope	2019-12-30	Contig	Lactobacillaceae	Pediococcus	Pediococcus acidilactici	0.4199444213630808	2072379	45	Pediococcus acidilactici	genomic DNA	FAM19393	46	500	1124
GCF_009807755.1	102816	57739	19436	116874.452	Agroscope	2019-12-30	Contig	Lactobacillaceae	Pediococcus	Pediococcus acidilactici	0.4210417252999325	2007535	59	Pediococcus acidilactici	genomic DNA	FAM22261	48	491	1122
GCF_009807765.1	194633	135907	79081	206226.998	Agroscope	2019-12-30	Contig	Lactobacillaceae	Pediococcus	Pediococcus acidilactici	0.4201094012207038	2042756	21	Pediococcus acidilactici	genomic DNA	FAM20284	49	516	1135
GCF_009807775.1	170801	164382	144933	214012.021	Agroscope	2019-12-30	Contig	Lactobacillaceae	Pediococcus	Pediococcus acidilactici	0.4223325696467155	1994710	17	Pediococcus acidilactici	genomic DNA	FAM22258	38	509	1115
GCF_009807805.1	265149	164383	94348	250500.395	Agroscope	2019-12-30	Scaffold	Lactobacillaceae	Pediococcus	Pediococcus acidilactici	0.4218929340858003	2054398	21	Pediococcus acidilactici	genomic DNA	FAM19138	45	522	1151
GCF_009807835.1	342070	233304	132571	319787.457	Agroscope	2019-12-30	Contig	Lactobacillaceae	Pediococcus	Pediococcus acidilactici	0.4202660724898446	1958564	11	Pediococcus acidilactici	genomic DNA	FAM18986	58	500	1123
GCF_009807875.1	194633	135907	79081	209997.859	Agroscope	2019-12-30	Contig	Lactobacillaceae	Pediococcus	Pediococcus acidilactici	0.4201060235024144	2044641	21	Pediococcus acidilactici	genomic DNA	FAM20301	50	516	1138
GCF_009807885.1	558913	239533	78955	404587.828	Agroscope	2019-12-30	Contig	Lactobacillaceae	Pediococcus	Pediococcus acidilactici	0.4200149882940261	2065612	12	Pediococcus acidilactici	genomic DNA	FAM19476	45	533	1129
GCF_009807905.1	455164	313736	128346	403322.194	Agroscope	2019-12-30	Contig	Lactobacillaceae	Pediococcus	Pediococcus acidilactici	0.4198276414507782	2044227	10	Pediococcus acidilactici	genomic DNA	FAM19071	36	528	1121
GCF_009807915.1	136625	67164	22823	152910.789	Agroscope	2019-12-30	Contig	Lactobacillaceae	Pediococcus	Pediococcus acidilactici	0.4199960063662064	2033236	47	Pediococcus acidilactici	genomic DNA	FAM19641	48	501	1128
GCF_009807935.1	317934	165428	94306	253778.878	Agroscope	2019-12-30	Contig	Lactobacillaceae	Pediococcus	Pediococcus acidilactici	0.4220407237528618	2054624	19	Pediococcus acidilactici	genomic DNA	FAM19152	45	522	1151
GCF_009807975.1	107634	90866	38748	154207.311	Agroscope	2019-12-30	Contig	Lactobacillaceae	Pediococcus	Pediococcus acidilactici	0.4207016803140592	1970584	47	Pediococcus acidilactici	genomic DNA	FAM19153	38	481	1091
GCF_009807985.1	342451	239533	78955	354374.465	Agroscope	2019-12-30	Contig	Lactobacillaceae	Pediococcus	Pediococcus acidilactici	0.4199992350146388	2065399	14	Pediococcus acidilactici	genomic DNA	FAM19475	64	533	1147
GCF_009807995.1	164382	144957	74486	191890.142	Agroscope	2019-12-30	Contig	Lactobacillaceae	Pediococcus	Pediococcus acidilactici	0.4218412204055122	2052367	22	Pediococcus acidilactici	genomic DNA	FAM19155	55	521	1160
GCF_009808005.1	265190	164383	94348	250706.346	Agroscope	2019-12-30	Contig	Lactobacillaceae	Pediococcus	Pediococcus acidilactici	0.4218979674065932	2052501	20	Pediococcus acidilactici	genomic DNA	FAM19140	45	522	1151
GCF_009808025.1	107634	90865	40826	158922.669	Agroscope	2019-12-30	Contig	Lactobacillaceae	Pediococcus	Pediococcus acidilactici	0.4216211522052903	1911517	37	Pediococcus acidilactici	genomic DNA	FAM19157	38	469	1065
GCF_009808045.1	265262	164383	94348	250711.67	Agroscope	2019-12-30	Contig	Lactobacillaceae	Pediococcus	Pediococcus acidilactici	0.4219374993609316	2053771	18	Pediococcus acidilactici	genomic DNA	FAM19134	36	522	1141
GCF_009808055.1	140384	104142	93156	189085.359	Agroscope	2019-12-30	Contig	Lactobacillaceae	Pediococcus	Pediococcus acidilactici	0.4227769651262972	1962711	30	Pediococcus acidilactici	genomic DNA	FAM19955	46	502	1122
GCF_009808085.1	310705	182773	130635	317699.155	Agroscope	2019-12-30	Contig	Lactobacillaceae	Pediococcus	Pediococcus pentosaceus	0.3711454651620928	1906099	14	Pediococcus pentosaceus	genomic DNA	FAM19169	40	493	1125
GCF_009808095.1	1830469	1830469	1830469	1757231.632	Agroscope	2019-12-30	Contig	Lactobacillaceae	Pediococcus	Pediococcus acidilactici	0.4236325072210235	1910394	2	Pediococcus acidilactici	genomic DNA	FAM18098	45	498	1139
GCF_009808135.1	136669	93185	28418	158060.865	Agroscope	2019-12-30	Contig	Lactobacillaceae	Pediococcus	Pediococcus acidilactici	0.4200170403641131	2004652	53	Pediococcus acidilactici	genomic DNA	FAM17656	46	486	1104
GCF_009808145.1	314690	168120	43410	308524.789	Agroscope	2019-12-30	Contig	Lactobacillaceae	Pediococcus	Pediococcus acidilactici	0.4203713227160799	2074799	23	Pediococcus acidilactici	genomic DNA	FAM18964	36	510	1108
GCF_009808155.1	265224	164383	94348	250563.534	Agroscope	2019-12-30	Contig	Lactobacillaceae	Pediococcus	Pediococcus acidilactici	0.4219230366657822	2054095	19	Pediococcus acidilactici	genomic DNA	FAM19139	47	522	1152
GCF_009808215.1	108375	90862	33720	145136.212	Agroscope	2019-12-30	Contig	Lactobacillaceae	Pediococcus	Pediococcus acidilactici	0.4204352208208644	2055784	50	Pediococcus acidilactici	genomic DNA	FAM20559	46	501	1123
GCF_009808225.1	105814	90867	55408	171725.973	Agroscope	2019-12-30	Scaffold	Lactobacillaceae	Pediococcus	Pediococcus acidilactici	0.4225190887905064	1900068	41	Pediococcus acidilactici	genomic DNA	FAM19701	47	479	1099
GCF_009808235.1	162020	105741	93156	191775.379	Agroscope	2019-12-30	Contig	Lactobacillaceae	Pediococcus	Pediococcus acidilactici	0.422191636391543	1993661	30	Pediococcus acidilactici	genomic DNA	FAM19614	36	510	1119
GCF_009808245.1	191899	80446	42985	162005.54	Agroscope	2019-12-30	Contig	Lactobacillaceae	Pediococcus	Pediococcus acidilactici	0.4215684621593541	1898012	29	Pediococcus acidilactici	genomic DNA	FAM17419c4	45	499	1140
GCF_009808255.1	101137	69660	20771	103353.113	Agroscope	2019-12-30	Contig	Lactobacillaceae	Pediococcus	Pediococcus acidilactici	0.4203553311395452	2046992	67	Pediococcus acidilactici	genomic DNA	FAM20562	46	499	1123
GCF_009808295.1	342451	239533	78955	354374.465	Agroscope	2019-12-30	Contig	Lactobacillaceae	Pediococcus	Pediococcus acidilactici	0.4199992350146388	2065399	14	Pediococcus acidilactici	genomic DNA	FAM19461	45	534	1129
GCF_009808325.1	191843	80390	41166	160665.077	Agroscope	2019-12-30	Contig	Lactobacillaceae	Pediococcus	Pediococcus acidilactici	0.4215327696898835	1895288	37	Pediococcus acidilactici	genomic DNA	FAM17422	64	499	1158
GCF_009808335.1	101371	44117	19384	97691.484	Agroscope	2019-12-30	Scaffold	Lactobacillaceae	Pediococcus	Pediococcus acidilactici	0.4196176122922912	2078571	76	Pediococcus acidilactici	genomic DNA	FAM20561	47	499	1127
GCF_009808355.1	105744	64766	25951	125326.566	Agroscope	2019-12-30	Contig	Lactobacillaceae	Pediococcus	Pediococcus acidilactici	0.4205068598955365	1995147	45	Pediococcus acidilactici	genomic DNA	FAM19324	37	489	1094
GCF_009808365.1	265171	164383	94348	250585.578	Agroscope	2019-12-30	Contig	Lactobacillaceae	Pediococcus	Pediococcus acidilactici	0.4219274424329053	2054038	19	Pediococcus acidilactici	genomic DNA	FAM19142	52	522	1158
GCF_009808375.1	123773	75702	36609	115950.854	Agroscope	2019-12-30	Scaffold	Lactobacillaceae	Pediococcus	Pediococcus acidilactici	0.4203418159915675	1992300	38	Pediococcus acidilactici	genomic DNA	FAM22132	46	485	1098
GCF_009808405.1	265205	164383	94348	250558.329	Agroscope	2019-12-30	Contig	Lactobacillaceae	Pediococcus	Pediococcus acidilactici	0.4219284242258713	2054019	20	Pediococcus acidilactici	genomic DNA	FAM19141	36	522	1142
GCF_009808415.1	170801	164382	144933	213957.971	Agroscope	2019-12-30	Contig	Lactobacillaceae	Pediococcus	Pediococcus acidilactici	0.4223255473603807	1995212	19	Pediococcus acidilactici	genomic DNA	FAM22257	36	508	1112
GCF_009808445.1	195034	97585	42278	185086.4	Agroscope	2019-12-30	Scaffold	Lactobacillaceae	Pediococcus	Pediococcus acidilactici	0.422794016992617	1972386	30	Pediococcus acidilactici	genomic DNA	FAM19160	45	515	1133
GCF_009808475.1	165963	149373	94341	190617.007	Agroscope	2019-12-30	Contig	Lactobacillaceae	Pediococcus	Pediococcus acidilactici	0.4217577588922204	2054127	24	Pediococcus acidilactici	genomic DNA	FAM22259	36	519	1140
GCF_009808495.1	139808	59342	34332	167083.072	Agroscope	2019-12-30	Contig	Lactobacillaceae	Pediococcus	Pediococcus acidilactici	0.4199066283917988	2055657	43	Pediococcus acidilactici	genomic DNA	FAM20059	36	495	1120
GCF_009808505.1	196300	97585	42884	194762.394	Agroscope	2019-12-30	Contig	Lactobacillaceae	Pediococcus	Pediococcus acidilactici	0.4228197108363353	1972032	27	Pediococcus acidilactici	genomic DNA	FAM19158	74	515	1162
GCF_009808535.1	105742	84390	20758	116465.228	Agroscope	2019-12-30	Contig	Lactobacillaceae	Pediococcus	Pediococcus acidilactici	0.4208020838233801	2019365	58	Pediococcus acidilactici	genomic DNA	FAM20553	47	498	1123
GCF_009808555.1	194633	135907	79081	227498.974	Agroscope	2019-12-30	Contig	Lactobacillaceae	Pediococcus	Pediococcus acidilactici	0.4201037758082671	2045178	21	Pediococcus acidilactici	genomic DNA	FAM20293	48	516	1135
GCF_009808565.1	136670	101168	44861	165891.731	Agroscope	2019-12-30	Contig	Lactobacillaceae	Pediococcus	Pediococcus acidilactici	0.4219764267142727	1888833	28	Pediococcus acidilactici	genomic DNA	FAM19488	37	475	1068
GCF_009808585.1	164382	144711	74486	191924.098	Agroscope	2019-12-30	Contig	Lactobacillaceae	Pediococcus	Pediococcus acidilactici	0.4218349104820706	2052438	23	Pediococcus acidilactici	genomic DNA	FAM19156	45	521	1150
GCF_009808595.1	104321	49562	24498	143081.534	Agroscope	2019-12-30	Contig	Lactobacillaceae	Pediococcus	Pediococcus acidilactici	0.4207177230325739	1978702	39	Pediococcus acidilactici	genomic DNA	FAM20580	36	521	1120
GCF_009808625.1	104224	88031	23800	125615.72	Agroscope	2019-12-30	Scaffold	Lactobacillaceae	Pediococcus	Pediococcus acidilactici	0.4215891503983952	1968146	54	Pediococcus acidilactici	genomic DNA	FAM19882	36	495	1114
GCF_009808645.1	389150	288694	160805	371444.158	Agroscope	2019-12-30	Scaffold	Lactobacillaceae	Pediococcus	Pediococcus pentosaceus	0.3722808514080818	1953047	35	Pediococcus pentosaceus	genomic DNA	FAM18321	44	491	1120
GCF_009808655.1	448591	293468	293468	393364.38	Agroscope	2019-12-30	Contig	Lactobacillaceae	Pediococcus	Pediococcus pentosaceus	0.3721343811743958	1823559	7	Pediococcus pentosaceus	genomic DNA	FAM18327	44	483	1111
GCF_009808715.1	88312	50122	35118	107960.134	Agroscope	2019-12-30	Contig	Lactobacillaceae	Pediococcus	Pediococcus acidilactici	0.422129251553217	1891397	49	Pediococcus acidilactici	genomic DNA	FAM17419c1	47	499	1141
GCF_009808725.1	230511	128217	81484	205899.797	Agroscope	2019-12-30	Contig	Lactobacillaceae	Pediococcus	Pediococcus acidilactici	0.4198589208604822	2010361	17	Pediococcus acidilactici	genomic DNA	FAM1430	47	524	1130
GCF_009808755.1	140384	104142	93276	189041.221	Agroscope	2019-12-30	Contig	Lactobacillaceae	Pediococcus	Pediococcus acidilactici	0.4227724723922724	1963309	31	Pediococcus acidilactici	genomic DNA	FAM19953	46	502	1122
GCF_009808765.1	138245	91405	41005	166421.216	Agroscope	2019-12-30	Scaffold	Lactobacillaceae	Pediococcus	Pediococcus acidilactici	0.4213870016588223	2015888	47	Pediococcus acidilactici	genomic DNA	FAM20497	36	493	1113
GCF_009808775.1	93963	54642	38573	126535.546	Agroscope	2019-12-30	Scaffold	Lactobacillaceae	Pediococcus	Pediococcus acidilactici	0.4214877687672867	1997918	43	Pediococcus acidilactici	genomic DNA	FAM22234	48	489	1105
GCF_009808795.1	136670	101168	52053	166298.425	Agroscope	2019-12-30	Scaffold	Lactobacillaceae	Pediococcus	Pediococcus acidilactici	0.4219516483888975	1888086	27	Pediococcus acidilactici	genomic DNA	FAM19500	49	475	1079
GCF_009808815.1	297252	124347	95585	277740.662	Agroscope	2019-12-30	Scaffold	Lactobacillaceae	Pediococcus	Pediococcus pentosaceus	0.3716360984550254	1859448	19	Pediococcus pentosaceus	genomic DNA	FAM20650	51	460	1094
GCF_009808835.1	139748	103412	70576	183655.99	Agroscope	2019-12-30	Scaffold	Lactobacillaceae	Pediococcus	Pediococcus acidilactici	0.4215774686710952	2017067	37	Pediococcus acidilactici	genomic DNA	FAM19612	46	510	1130
GCF_009808845.1	308715	188608	63074	412349.224	Agroscope	2019-12-30	Scaffold	Lactobacillaceae	Pediococcus	Pediococcus pentosaceus	0.3721127529969146	2002643	33	Pediococcus pentosaceus	genomic DNA	FAM18813	40	502	1143
GCF_009808865.1	195034	97542	42278	185027.276	Agroscope	2019-12-30	Scaffold	Lactobacillaceae	Pediococcus	Pediococcus acidilactici	0.422746607045988	1972470	31	Pediococcus acidilactici	genomic DNA	FAM19159	45	515	1133
GCF_009808905.1	187570	167257	62278	235421.085	Agroscope	2019-12-30	Contig	Lactobacillaceae	Pediococcus	Pediococcus acidilactici	0.4206676882650921	1976641	24	Pediococcus acidilactici	genomic DNA	FAM22235	45	490	1127
GCF_009808915.1	218942	114741	50783	304584.161	Agroscope	2019-12-30	Contig	Lactobacillaceae	Pediococcus	Pediococcus acidilactici	0.4210019514937854	1949276	24	Pediococcus acidilactici	genomic DNA	FAM13877	36	486	1107
GCF_009808925.1	303064	145604	66455	273510.282	Agroscope	2019-12-30	Contig	Lactobacillaceae	Pediococcus	Pediococcus acidilactici	0.4203180612326803	1968426	14	Pediococcus acidilactici	genomic DNA	FAM20579	46	507	1111
GCF_009808965.1	88217	60205	21077	107125.415	Agroscope	2019-12-30	Contig	Lactobacillaceae	Pediococcus	Pediococcus acidilactici	0.4214363093072323	1940362	46	Pediococcus acidilactici	genomic DNA	FAM20622	36	521	1119
GCF_009808975.1	317934	149413	75217	247539.807	Agroscope	2019-12-30	Contig	Lactobacillaceae	Pediococcus	Pediococcus acidilactici	0.4220384489789164	2054827	21	Pediococcus acidilactici	genomic DNA	FAM19150	36	522	1142
GCF_009808985.1	136669	93096	28418	157901.386	Agroscope	2019-12-30	Scaffold	Lactobacillaceae	Pediococcus	Pediococcus acidilactici	0.4199676409430268	2006857	52	Pediococcus acidilactici	genomic DNA	FAM17420c1	46	485	1105
GCF_009809025.1	83342	43582	25857	82491.033	Agroscope	2019-12-30	Scaffold	Lactobacillaceae	Pediococcus	Pediococcus acidilactici	0.4200601579070828	2020682	67	Pediococcus acidilactici	genomic DNA	FAM20560	36	499	1106
GCF_009809045.1	136614	90811	28363	195598.893	Agroscope	2019-12-30	Contig	Lactobacillaceae	Pediococcus	Pediococcus acidilactici	0.4209526437615217	2007613	51	Pediococcus acidilactici	genomic DNA	FAM19598	61	488	1125
GCF_009809055.1	342451	239533	108647	359426.431	Agroscope	2019-12-30	Contig	Lactobacillaceae	Pediococcus	Pediococcus acidilactici	0.4202997318905197	2026411	14	Pediococcus acidilactici	genomic DNA	FAM19462	48	534	1131
GCF_009809065.1	213954	85839	41166	177770.451	Agroscope	2019-12-30	Contig	Lactobacillaceae	Pediococcus	Pediococcus acidilactici	0.4215139905101644	1893605	35	Pediococcus acidilactici	genomic DNA	FAM17411	45	499	1140
GCF_009809105.1	194633	135907	79081	227335.839	Agroscope	2019-12-30	Contig	Lactobacillaceae	Pediococcus	Pediococcus acidilactici	0.4201032013169968	2042222	19	Pediococcus acidilactici	genomic DNA	FAM20310	46	516	1133
GCF_009809115.1	72724	34639	18126	80809.937	Agroscope	2019-12-30	Contig	Lactobacillaceae	Pediococcus	Pediococcus acidilactici	0.4214727837022994	1939022	56	Pediococcus acidilactici	genomic DNA	FAM20623	46	522	1130
GCF_009809125.1	342451	239533	78955	354297.498	Agroscope	2019-12-30	Contig	Lactobacillaceae	Pediococcus	Pediococcus acidilactici	0.4200269630211746	2066534	16	Pediococcus acidilactici	genomic DNA	FAM19464	45	533	1129
GCF_009809135.1	139808	59342	34332	166461.058	Agroscope	2019-12-30	Contig	Lactobacillaceae	Pediococcus	Pediococcus acidilactici	0.4198910109587561	2055069	49	Pediococcus acidilactici	genomic DNA	FAM20072	46	495	1130
GCF_009809195.1	131018	68790	24497	147040.064	Agroscope	2019-12-30	Contig	Lactobacillaceae	Pediococcus	Pediococcus pentosaceus	0.3711245897843861	1857255	33	Pediococcus pentosaceus	genomic DNA	FAM17622	73	479	1126
GCF_009809215.1	200285	81018	59919	178966.8	Agroscope	2019-12-30	Contig	Lactobacillaceae	Pediococcus	Pediococcus acidilactici	0.4211142452129509	1944204	23	Pediococcus acidilactici	genomic DNA	FAM20624	46	521	1130
GCF_009809235.1	265184	149413	75217	243307.883	Agroscope	2019-12-30	Contig	Lactobacillaceae	Pediococcus	Pediococcus acidilactici	0.4220308815195779	2054044	24	Pediococcus acidilactici	genomic DNA	FAM19151	47	522	1152
GCF_009809245.1	194741	135907	79081	207150.673	Agroscope	2019-12-30	Contig	Lactobacillaceae	Pediococcus	Pediococcus acidilactici	0.4201654837900861	2046001	19	Pediococcus acidilactici	genomic DNA	FAM20303	45	516	1133
GCF_009809255.1	191598	81534	38945	169125.456	Agroscope	2019-12-30	Contig	Lactobacillaceae	Pediococcus	Pediococcus acidilactici	0.4224073964737815	1880031	33	Pediococcus acidilactici	genomic DNA	FAM19180	46	498	1139
GCF_009809265.1	162020	105741	93276	191515.507	Agroscope	2019-12-30	Scaffold	Lactobacillaceae	Pediococcus	Pediococcus acidilactici	0.4220873637083435	1999297	34	Pediococcus acidilactici	genomic DNA	FAM19619	54	510	1138
GCF_009809275.1	93424	69660	16550	93471.709	Agroscope	2019-12-30	Contig	Lactobacillaceae	Pediococcus	Pediococcus acidilactici	0.4210686931843597	2011990	58	Pediococcus acidilactici	genomic DNA	FAM20552	46	498	1123
GCF_009809305.1	105742	82928	33465	143850.24	Agroscope	2019-12-30	Contig	Lactobacillaceae	Pediococcus	Pediococcus acidilactici	0.4192126249578793	2065496	52	Pediococcus acidilactici	genomic DNA	FAM20547	46	507	1139
GCF_009809315.1	107742	90865	38748	154882.034	Agroscope	2019-12-30	Contig	Lactobacillaceae	Pediococcus	Pediococcus acidilactici	0.420872806415361	1966530	44	Pediococcus acidilactici	genomic DNA	FAM19154	49	481	1103
GCF_009809345.1	105904	90867	40618	129851.984	Agroscope	2019-12-30	Contig	Lactobacillaceae	Pediococcus	Pediococcus acidilactici	0.4225581500593051	1900342	40	Pediococcus acidilactici	genomic DNA	FAM19879	47	479	1099
GCF_009809365.1	133840	90794	30617	132332.625	Agroscope	2019-12-30	Contig	Lactobacillaceae	Pediococcus	Pediococcus acidilactici	0.4199889492959756	2074076	48	Pediococcus acidilactici	genomic DNA	FAM19390	46	500	1124
GCF_009809375.1	130712	58185	29195	157925.103	Agroscope	2019-12-30	Contig	Lactobacillaceae	Pediococcus	Pediococcus acidilactici	0.4216447504246634	1956844	42	Pediococcus acidilactici	genomic DNA	FAM20325	50	479	1100
GCF_009809395.1	105848	66810	25225	136539.348	Agroscope	2019-12-30	Contig	Lactobacillaceae	Pediococcus	Pediococcus acidilactici	0.4209455375328408	2005124	56	Pediococcus acidilactici	genomic DNA	FAM13473	50	488	1114
GCF_009809425.1	93775	51308	29303	93708.626	Agroscope	2019-12-30	Contig	Lactobacillaceae	Pediococcus	Pediococcus pentosaceus	0.3720245796316815	1808652	38	Pediococcus pentosaceus	genomic DNA	FAM19080	30	476	1107
GCF_009809445.1	165963	149373	94341	191918.147	Agroscope	2019-12-30	Contig	Lactobacillaceae	Pediococcus	Pediococcus acidilactici	0.4217672431635855	2053379	22	Pediococcus acidilactici	genomic DNA	FAM22260	45	519	1149
GCF_009809465.1	213725	85895	50124	167036.022	Agroscope	2019-12-30	Contig	Lactobacillaceae	Pediococcus	Pediococcus acidilactici	0.4225045565515161	1819907	27	Pediococcus acidilactici	genomic DNA	FAM17644	49	478	1104
GCF_009809485.1	102521	50300	29191	114639.604	Agroscope	2019-12-30	Contig	Lactobacillaceae	Pediococcus	Pediococcus pentosaceus	0.3725815326923338	1766408	34	Pediococcus pentosaceus	genomic DNA	FAM19083	45	463	1095
GCF_009809495.1	136669	93185	40827	159365.128	Agroscope	2019-12-30	Contig	Lactobacillaceae	Pediococcus	Pediococcus acidilactici	0.4202641380625859	1992140	48	Pediococcus acidilactici	genomic DNA	FAM17708	36	485	1092
GCF_009809535.1	93186	58185	18358	122196.595	Agroscope	2019-12-30	Contig	Lactobacillaceae	Pediococcus	Pediococcus acidilactici	0.4199026484518791	2058108	63	Pediococcus acidilactici	genomic DNA	FAM19852	36	501	1126
GCF_009809545.1	102816	57739	29811	117292.483	Agroscope	2019-12-30	Contig	Lactobacillaceae	Pediococcus	Pediococcus acidilactici	0.4210725393165375	2009269	61	Pediococcus acidilactici	genomic DNA	FAM22262	36	491	1111
GCF_009809595.1	1906512	1906512	1906512	1856175.977	Agroscope	2019-12-30	Contig	Lactobacillaceae	Pediococcus	Pediococcus pentosaceus	0.3724410726974248	1959024	6	Pediococcus pentosaceus	genomic DNA	FAM19132	40	495	1143
GCF_009809605.1	239477	136814	79268	269166.729	Agroscope	2019-12-30	Scaffold	Lactobacillaceae	Pediococcus	Pediococcus acidilactici	0.4200026246350571	2065049	17	Pediococcus acidilactici	genomic DNA	FAM19460	45	532	1129
GCF_009809625.1	265218	149413	75217	244532.75	Agroscope	2019-12-30	Contig	Lactobacillaceae	Pediococcus	Pediococcus acidilactici	0.4220531838145021	2054234	23	Pediococcus acidilactici	genomic DNA	FAM19149	45	522	1151
GCF_009809645.1	239533	136870	78955	269091.983	Agroscope	2019-12-30	Contig	Lactobacillaceae	Pediococcus	Pediococcus acidilactici	0.419991148702762	2065234	17	Pediococcus acidilactici	genomic DNA	FAM19466	54	533	1138
GCF_009809665.1	335313	289775	64263	348057.524	Agroscope	2019-12-30	Contig	Lactobacillaceae	Pediococcus	Pediococcus pentosaceus	0.3723732342344741	2027874	29	Pediococcus pentosaceus	genomic DNA	FAM13073	38	506	1142
GCF_009809705.1	214436	85895	50124	168803.085	Agroscope	2019-12-30	Contig	Lactobacillaceae	Pediococcus	Pediococcus acidilactici	0.4225211107252594	1819928	25	Pediococcus acidilactici	genomic DNA	FAM17419c2	46	478	1103
GCF_009809715.1	104175	74566	21147	113052.408	Agroscope	2019-12-30	Contig	Lactobacillaceae	Pediococcus	Pediococcus acidilactici	0.4211453678916904	2015335	60	Pediococcus acidilactici	genomic DNA	FAM13881	45	515	1153
GCF_009809725.1	265145	149413	75217	244662.928	Agroscope	2019-12-30	Scaffold	Lactobacillaceae	Pediococcus	Pediococcus acidilactici	0.4219968285749779	2052705	23	Pediococcus acidilactici	genomic DNA	FAM19148	47	522	1152
GCF_009809755.1	265273	164383	94348	250595.955	Agroscope	2019-12-30	Contig	Lactobacillaceae	Pediococcus	Pediococcus acidilactici	0.4219270008743693	2054052	21	Pediococcus acidilactici	genomic DNA	FAM19136	47	522	1152
GCF_009809765.1	136625	93185	28419	155434.272	Agroscope	2019-12-30	Contig	Lactobacillaceae	Pediococcus	Pediococcus acidilactici	0.4199940545069048	2035155	44	Pediococcus acidilactici	genomic DNA	FAM19651	37	501	1115
GCF_009809775.1	265149	164383	94348	250641.054	Agroscope	2019-12-30	Scaffold	Lactobacillaceae	Pediococcus	Pediococcus acidilactici	0.4218870170588353	2053071	20	Pediococcus acidilactici	genomic DNA	FAM19137	53	522	1159
GCF_009809805.1	222218	85818	42985	171261.253	Agroscope	2019-12-30	Contig	Lactobacillaceae	Pediococcus	Pediococcus acidilactici	0.4215625140013757	1897135	32	Pediococcus acidilactici	genomic DNA	FAM17420c2	45	499	1140
GCF_009809845.1	265209	164383	94384	250685.412	Agroscope	2019-12-30	Contig	Lactobacillaceae	Pediococcus	Pediococcus acidilactici	0.4219175092712073	2052861	19	Pediococcus acidilactici	genomic DNA	FAM19135	45	522	1151
GCF_009809855.1	265273	164383	94348	250592.904	Agroscope	2019-12-30	Contig	Lactobacillaceae	Pediococcus	Pediococcus acidilactici	0.4219149843616718	2053928	20	Pediococcus acidilactici	genomic DNA	FAM19133	45	522	1151
GCF_009809875.1	91657	39201	26608	103814.236	Agroscope	2019-12-30	Scaffold	Lactobacillaceae	Pediococcus	Pediococcus pentosaceus	0.3734809993866248	1783574	44	Pediococcus pentosaceus	genomic DNA	FAM19086	44	465	1106
GCF_009809885.1	191843	80390	41166	169139.616	Agroscope	2019-12-30	Contig	Lactobacillaceae	Pediococcus	Pediococcus acidilactici	0.4214988238970604	1894392	34	Pediococcus acidilactici	genomic DNA	FAM17418	36	499	1131
GCF_009809895.1	342070	233304	132571	319779.412	Agroscope	2019-12-30	Contig	Lactobacillaceae	Pediococcus	Pediococcus acidilactici	0.4202699356432989	1958615	11	Pediococcus acidilactici	genomic DNA	FAM18988	46	500	1111
GCF_009809915.1	101371	76617	21315	132545.157	Agroscope	2019-12-30	Contig	Lactobacillaceae	Pediococcus	Pediococcus acidilactici	0.4211211960270621	2016543	67	Pediococcus acidilactici	genomic DNA	FAM20551	36	498	1112
GCF_009812415.1	855608	726455	306591	866272.429	Southwest University	2019-12-31	Contig	Lactobacillaceae	Lactiplantibacillus	Lactiplantibacillus pentosus	0.4584133939598579	3962622	45	Lactiplantibacillus pentosus	genomic DNA	DZ35	12	912	1363
GCF_009823605.1	67999	37255	14292	82320.25	Padova university	2019-12-31	Scaffold	Lactobacillaceae	Lacticaseibacillus	Lacticaseibacillus paracasei	0.4620650414833817	3103773	107	Lacticaseibacillus paracasei	genomic DNA	DTA72	17	777	1348
GCF_009834385.1	1996913	1996913	1996913	1914044.847	Northeast Agricultural University	2020-01-08	Complete Genome	Lactobacillaceae	Lactobacillus	Lactobacillus paragasseri	0.3507023781837188	2085415	3	Lactobacillus sp.	genomic DNA	JM1	57	514	1028
GCF_009834405.1	2667255	2667255	2667255	2484132.706	Northeast Agricultural University	2020-01-08	Complete Genome	Lactobacillaceae	Lacticaseibacillus	Lacticaseibacillus paracasei	0.4642734712481416	2867519	7	Lacticaseibacillus paracasei	genomic DNA	TD 062	17	701	1317
GCF_009857205.1	1331119	1331119	1331119	1331119.0	Translational Health Science and Technology Institute	2020-01-12	Contig	Lactobacillaceae	Lactobacillus	Lactobacillus iners	0.3320063795949122	1331119	1	Lactobacillus iners	genomic DNA	Indica1	74	359	873
GCF_009857395.1	153263	90889	48140	141825.176	Translational Health Science and Technology Institute	2020-01-12	Contig	Lactobacillaceae	Lactobacillus	Lactobacillus crispatus	0.36487383723009	2209487	39	Lactobacillus crispatus	genomic DNA	Indica2	24	599	1137
GCF_009863295.1	112567	67225	27106	132826.725	Jiangnan University	2020-01-13	Scaffold	Lactobacillaceae	Ligilactobacillus	Ligilactobacillus salivarius	0.3286869734310906	1917128	92	Ligilactobacillus salivarius	genomic DNA	FWXBH2_2	9	562	1179
GCF_009863365.1	108471	58190	24551	114121.456	Jiangnan University	2020-01-13	Scaffold	Lactobacillaceae	Ligilactobacillus	Ligilactobacillus salivarius	0.3268276751776398	1965776	63	Ligilactobacillus salivarius	genomic DNA	FNXYC6M7	9	566	1181
GCF_009863375.1	117525	90664	36999	168176.825	Jiangnan University	2020-01-13	Contig	Lactobacillaceae	Ligilactobacillus	Ligilactobacillus salivarius	0.3266858629110662	1989278	40	Ligilactobacillus salivarius	genomic DNA	FWXBH18_5	9	565	1180
GCF_009863405.1	182487	71037	41416	392316.759	Jiangnan University	2020-01-13	Contig	Lactobacillaceae	Ligilactobacillus	Ligilactobacillus salivarius	0.3262720706013759	1955316	32	Ligilactobacillus salivarius	genomic DNA	FNMGHLBE8_L1	9	562	1179
GCF_009863415.1	163342	70946	34813	239268.235	Jiangnan University	2020-01-13	Contig	Lactobacillaceae	Ligilactobacillus	Ligilactobacillus salivarius	0.326497598262373	1895919	37	Ligilactobacillus salivarius	genomic DNA	FNMGHLBE13_L1	9	563	1182
GCF_009863435.1	194595	96024	41437	357767.82	Jiangnan University	2020-01-13	Contig	Lactobacillaceae	Ligilactobacillus	Ligilactobacillus salivarius	0.3268837153991661	1984562	29	Ligilactobacillus salivarius	genomic DNA	FNMGHLBE2_L7	7	576	1195
GCF_009863465.1	163659	70930	39121	189695.843	Jiangnan University	2020-01-13	Contig	Lactobacillaceae	Ligilactobacillus	Ligilactobacillus salivarius	0.3267504021043282	1882596	41	Ligilactobacillus salivarius	genomic DNA	FNMGHLBE11_L1_2	9	564	1182
GCF_009863485.1	114041	59674	34673	153899.147	Jiangnan University	2020-01-13	Scaffold	Lactobacillaceae	Ligilactobacillus	Ligilactobacillus salivarius	0.3263704174265866	1951960	53	Ligilactobacillus salivarius	genomic DNA	FJSWX10_2	9	564	1181
GCF_009863495.1	66113	34791	17385	78295.584	Jiangnan University	2020-01-13	Contig	Lactobacillaceae	Ligilactobacillus	Ligilactobacillus salivarius	0.3278770593607112	1885658	68	Ligilactobacillus salivarius	genomic DNA	FJLHD7M2	9	559	1182
GCF_009863515.1	186331	58395	17371	148321.299	Jiangnan University	2020-01-13	Contig	Lactobacillaceae	Ligilactobacillus	Ligilactobacillus salivarius	0.3265845863249301	2009657	58	Ligilactobacillus salivarius	genomic DNA	FJLHD9M1	7	575	1192
GCF_009863535.1	102627	54473	21633	138448.649	Jiangnan University	2020-01-13	Contig	Lactobacillaceae	Ligilactobacillus	Ligilactobacillus salivarius	0.327636635979498	1946742	59	Ligilactobacillus salivarius	genomic DNA	FJLHD32M4	7	582	1195
GCF_009863555.1	93388	59995	32776	126131.97	Jiangnan University	2020-01-13	Contig	Lactobacillaceae	Ligilactobacillus	Ligilactobacillus salivarius	0.3280281597604509	2009108	59	Ligilactobacillus salivarius	genomic DNA	FJLHD2M8	7	582	1194
GCF_009863585.1	184144	76964	41505	198282.96	Jiangnan University	2020-01-13	Contig	Lactobacillaceae	Ligilactobacillus	Ligilactobacillus salivarius	0.3262572901257327	2009739	43	Ligilactobacillus salivarius	genomic DNA	FJLHD18M1	7	572	1194
GCF_009863595.1	88299	59662	30679	108759.314	Jiangnan University	2020-01-13	Scaffold	Lactobacillaceae	Ligilactobacillus	Ligilactobacillus salivarius	0.3270792374974934	1934892	46	Ligilactobacillus salivarius	genomic DNA	FJLHD27M4	7	586	1194
GCF_009863605.1	109635	61803	34295	141431.071	Jiangnan University	2020-01-13	Contig	Lactobacillaceae	Ligilactobacillus	Ligilactobacillus salivarius	0.3258452282518255	1921759	42	Ligilactobacillus salivarius	genomic DNA	FJLHD25M7	7	583	1195
GCF_009863625.1	247473	59675	18448	205113.144	Jiangnan University	2020-01-13	Contig	Lactobacillaceae	Ligilactobacillus	Ligilactobacillus salivarius	0.3271137360077444	1903821	45	Ligilactobacillus salivarius	genomic DNA	FJLHD16M3	9	566	1181
GCF_009863635.1	94584	53143	16360	109716.123	Jiangnan University	2020-01-13	Contig	Lactobacillaceae	Ligilactobacillus	Ligilactobacillus salivarius	0.3291379194752807	1953959	68	Ligilactobacillus salivarius	genomic DNA	FJLHD24M1	7	578	1195
GCF_009863685.1	175019	93415	42459	309443.707	Jiangnan University	2020-01-13	Scaffold	Lactobacillaceae	Ligilactobacillus	Ligilactobacillus salivarius	0.3272300011790509	1959203	37	Ligilactobacillus salivarius	genomic DNA	FJLHD10M2	9	565	1183
GCF_009863695.1	88427	57625	32833	137833.903	Jiangnan University	2020-01-13	Contig	Lactobacillaceae	Ligilactobacillus	Ligilactobacillus salivarius	0.3276481381669041	1890583	39	Ligilactobacillus salivarius	genomic DNA	FJLHD14M6	7	588	1195
GCF_009863705.1	88427	59684	27020	158882.813	Jiangnan University	2020-01-13	Contig	Lactobacillaceae	Ligilactobacillus	Ligilactobacillus salivarius	0.3276935685471831	1942516	41	Ligilactobacillus salivarius	genomic DNA	FHNXY27_L3	7	585	1196
GCF_009863715.1	57742	30499	17253	74841.604	Jiangnan University	2020-01-13	Contig	Lactobacillaceae	Ligilactobacillus	Ligilactobacillus salivarius	0.3273601405448935	1914833	79	Ligilactobacillus salivarius	genomic DNA	FGSYC47M10	9	558	1182
GCF_009863735.1	138312	60983	31727	181747.727	Jiangnan University	2020-01-13	Scaffold	Lactobacillaceae	Ligilactobacillus	Ligilactobacillus salivarius	0.3260602484231706	1860696	55	Ligilactobacillus salivarius	genomic DNA	FHNXY73M9	8	558	1186
GCF_009863785.1	293330	95422	56737	371545.489	Jiangnan University	2020-01-13	Contig	Lactobacillaceae	Ligilactobacillus	Ligilactobacillus salivarius	0.3284361486271279	1915182	22	Ligilactobacillus salivarius	genomic DNA	FGSYC2M4_2	9	564	1181
GCF_009863805.1	117537	57279	27903	119804.116	Jiangnan University	2020-01-13	Scaffold	Lactobacillaceae	Ligilactobacillus	Ligilactobacillus salivarius	0.3276864427848275	1902581	51	Ligilactobacillus salivarius	genomic DNA	FGDLZ35_2.scaf	7	579	1188
GCF_009863815.1	112639	46768	18157	132136.731	Jiangnan University	2020-01-13	Scaffold	Lactobacillaceae	Ligilactobacillus	Ligilactobacillus salivarius	0.3278336121038351	2008223	134	Ligilactobacillus salivarius	genomic DNA	FCQNA25M6	9	572	1182
GCF_009863825.1	67665	39500	23564	119571.999	Jiangnan University	2020-01-13	Contig	Lactobacillaceae	Ligilactobacillus	Ligilactobacillus salivarius	0.328330292259603	2053551	59	Ligilactobacillus salivarius	genomic DNA	FCQHC3_L6_2	9	569	1181
GCF_009863835.1	119741	62916	30482	145133.896	Jiangnan University	2020-01-13	Scaffold	Lactobacillaceae	Ligilactobacillus	Ligilactobacillus salivarius	0.3276689034069968	1942708	44	Ligilactobacillus salivarius	genomic DNA	FCQHC8_L1	7	588	1196
GCF_009863885.1	72881	49537	31089	101441.086	Jiangnan University	2020-01-13	Contig	Lactobacillaceae	Ligilactobacillus	Ligilactobacillus salivarius	0.3276080309169253	2052468	59	Ligilactobacillus salivarius	genomic DNA	FBJSY20_2	9	560	1181
GCF_009863905.1	81311	53151	32668	120690.223	Jiangnan University	2020-01-13	Scaffold	Lactobacillaceae	Ligilactobacillus	Ligilactobacillus salivarius	0.3275511355988867	1842552	50	Ligilactobacillus salivarius	genomic DNA	FAHBZ_8M2	9	559	1180
GCF_009863915.1	112750	59703	32788	160616.373	Jiangnan University	2020-01-13	Contig	Lactobacillaceae	Ligilactobacillus	Ligilactobacillus salivarius	0.3271929686272336	1966387	46	Ligilactobacillus salivarius	genomic DNA	E6_1	9	568	1180
GCF_009863925.1	99996	43586	30809	123111.059	Jiangnan University	2020-01-13	Scaffold	Lactobacillaceae	Ligilactobacillus	Ligilactobacillus salivarius	0.3270259714100795	1956074	51	Ligilactobacillus salivarius	genomic DNA	6_2	7	584	1195
GCF_009863935.1	1560886	1560886	1560886	1550381.213	University of Alberta	2020-01-13	Scaffold	Lactobacillaceae	Lactiplantibacillus	Lactiplantibacillus plantarum	0.445932143229464	3223024	7	Lactiplantibacillus plantarum	genomic DNA	FUA3584	12	889	1351
GCF_009864015.1	3222977	3222977	3222977	3123144.109	University of Alberta	2020-01-13	Scaffold	Lactobacillaceae	Lactiplantibacillus	Lactiplantibacillus plantarum	0.4432526073231962	3327263	6	Lactiplantibacillus plantarum	genomic DNA	TMW1.460	12	898	1344
GCF_009864045.1	2396217	2396217	2396217	2366814.841	University of Alberta	2020-01-13	Scaffold	Lactobacillaceae	Weissella	Weissella cibaria	0.4488179499977537	2426251	4	Weissella cibaria	genomic DNA	10M	45	462	1035
GCF_009865705.1	186208	96308	71847	376334.916	Jiangnan University	2020-01-13	Contig	Lactobacillaceae	Ligilactobacillus	Ligilactobacillus salivarius	0.3267443910054642	1866511	23	Ligilactobacillus salivarius	genomic DNA	NT64_1	9	569	1187
GCF_009865735.1	164891	55269	33408	135569.274	Jiangnan University	2020-01-13	Scaffold	Lactobacillaceae	Ligilactobacillus	Ligilactobacillus salivarius	0.3270024721037592	1910114	54	Ligilactobacillus salivarius	genomic DNA	NT4_8	9	555	1181
GCF_009865755.1	113994	71005	34635	249740.289	Jiangnan University	2020-01-13	Contig	Lactobacillaceae	Ligilactobacillus	Ligilactobacillus salivarius	0.3280100679483992	1950745	40	Ligilactobacillus salivarius	genomic DNA	NT33_2	9	567	1183
GCF_009865785.1	91950	57000	35114	145299.566	Jiangnan University	2020-01-13	Contig	Lactobacillaceae	Ligilactobacillus	Ligilactobacillus salivarius	0.3280697281139708	1984508	42	Ligilactobacillus salivarius	genomic DNA	NT15_1	7	586	1195
GCF_009865795.1	111042	72397	34993	198983.331	Jiangnan University	2020-01-13	Contig	Lactobacillaceae	Ligilactobacillus	Ligilactobacillus salivarius	0.3246712064340362	1914195	35	Ligilactobacillus salivarius	genomic DNA	HN24_2	9	557	1181
GCF_009865805.1	138680	61432	28510	196298.452	Jiangnan University	2020-01-13	Contig	Lactobacillaceae	Ligilactobacillus	Ligilactobacillus salivarius	0.3261085075011093	1953911	40	Ligilactobacillus salivarius	genomic DNA	HN26_4	9	562	1183
GCF_009865815.1	355459	95142	62760	313899.959	Jiangnan University	2020-01-13	Contig	Lactobacillaceae	Ligilactobacillus	Ligilactobacillus salivarius	0.326001182678551	1899079	24	Ligilactobacillus salivarius	genomic DNA	JSWX5_1	6	565	1183
GCF_009865865.1	112826	68126	18157	204588.83	Jiangnan University	2020-01-13	Scaffold	Lactobacillaceae	Ligilactobacillus	Ligilactobacillus salivarius	0.3281018259193889	1986999	52	Ligilactobacillus salivarius	genomic DNA	FZJTZ9M6.scaf	9	562	1177
GCF_009865885.1	215767	97958	40210	189091.213	Jiangnan University	2020-01-13	Scaffold	Lactobacillaceae	Ligilactobacillus	Ligilactobacillus salivarius	0.3259296860515141	2222148	38	Ligilactobacillus salivarius	genomic DNA	FZJTZ69_1	7	587	1197
GCF_009865895.1	163749	97619	79054	255037.345	Jiangnan University	2020-01-13	Contig	Lactobacillaceae	Ligilactobacillus	Ligilactobacillus salivarius	0.3295097779532517	2000930	46	Ligilactobacillus salivarius	genomic DNA	FZJTZ64M3	7	574	1193
GCF_009865905.1	137817	61730	34545	160124.207	Jiangnan University	2020-01-13	Contig	Lactobacillaceae	Ligilactobacillus	Ligilactobacillus salivarius	0.3284333674838337	1690556	37	Ligilactobacillus salivarius	genomic DNA	FZJTZ1M1	10	533	1137
GCF_009865925.1	141943	68212	37305	273550.876	Jiangnan University	2020-01-13	Contig	Lactobacillaceae	Ligilactobacillus	Ligilactobacillus salivarius	0.3261518881162228	2000433	38	Ligilactobacillus salivarius	genomic DNA	FZJTZ27M6_2	7	581	1195
GCF_009865965.1	134968	68345	34843	192091.003	Jiangnan University	2020-01-13	Scaffold	Lactobacillaceae	Ligilactobacillus	Ligilactobacillus salivarius	0.3276263528276129	2005614	49	Ligilactobacillus salivarius	genomic DNA	FZJTZ13M4	7	586	1196
GCF_009865985.1	110932	76540	46739	359818.928	Jiangnan University	2020-01-13	Scaffold	Lactobacillaceae	Ligilactobacillus	Ligilactobacillus salivarius	0.3267332319958876	1949263	36	Ligilactobacillus salivarius	genomic DNA	FYNLJ23_2.scaf	9	570	1186
GCF_009865995.1	122448	76409	26712	212770.815	Jiangnan University	2020-01-13	Scaffold	Lactobacillaceae	Ligilactobacillus	Ligilactobacillus salivarius	0.3283148204370331	1992755	49	Ligilactobacillus salivarius	genomic DNA	FZJTZ10M2.scaf	9	564	1177
GCF_009866015.1	105711	67676	32361	126582.539	Jiangnan University	2020-01-13	Contig	Lactobacillaceae	Ligilactobacillus	Ligilactobacillus salivarius	0.3283608322734882	1928741	40	Ligilactobacillus salivarius	genomic DNA	FYNDL2_4.scaf	9	558	1182
GCF_009866025.1	134496	65168	36895	182248.197	Jiangnan University	2020-01-13	Scaffold	Lactobacillaceae	Ligilactobacillus	Ligilactobacillus salivarius	0.3259346463666494	2129522	39	Ligilactobacillus salivarius	genomic DNA	FYNDL5_1.scaf	9	544	1163
GCF_009866035.1	69714	33469	17211	72130.321	Jiangnan University	2020-01-13	Contig	Lactobacillaceae	Ligilactobacillus	Ligilactobacillus salivarius	0.3275324142432389	1881426	57	Ligilactobacillus salivarius	genomic DNA	FYNDL6_3.scaf	9	558	1171
GCF_009866085.1	112698	40269	16202	149911.84	Jiangnan University	2020-01-13	Scaffold	Lactobacillaceae	Ligilactobacillus	Ligilactobacillus salivarius	0.3269846538576398	1952217	76	Ligilactobacillus salivarius	genomic DNA	FXJWS6M4_2	9	568	1181
GCF_009866105.1	131999	59542	31882	208742.551	Jiangnan University	2020-01-13	Scaffold	Lactobacillaceae	Ligilactobacillus	Ligilactobacillus salivarius	0.327973331533281	1925870	31	Ligilactobacillus salivarius	genomic DNA	FXJWS41_2.scaf	9	569	1186
GCF_009866115.1	72827	34896	17415	98034.947	Jiangnan University	2020-01-13	Contig	Lactobacillaceae	Ligilactobacillus	Ligilactobacillus salivarius	0.3277278086822422	1911626	72	Ligilactobacillus salivarius	genomic DNA	FXJKS25M8	9	560	1182
GCF_009866125.1	136291	86060	35578	216868.029	Jiangnan University	2020-01-13	Contig	Lactobacillaceae	Ligilactobacillus	Ligilactobacillus salivarius	0.326971180155677	1958928	33	Ligilactobacillus salivarius	genomic DNA	FXJCJ9_2.scaf	9	565	1181
GCF_009866135.1	133017	70353	30200	151348.503	Jiangnan University	2020-01-13	Scaffold	Lactobacillaceae	Ligilactobacillus	Ligilactobacillus salivarius	0.3270336052058275	1903098	40	Ligilactobacillus salivarius	genomic DNA	FXJSW2_3.scaf	9	565	1180
GCF_009866185.1	80856	64255	35291	130092.398	Jiangnan University	2020-01-13	Scaffold	Lactobacillaceae	Ligilactobacillus	Ligilactobacillus salivarius	0.3278253825744237	1891266	39	Ligilactobacillus salivarius	genomic DNA	FXJCJ7_2	7	589	1195
GCF_009866205.1	104287	66359	30574	125496.852	Jiangnan University	2020-01-13	Scaffold	Lactobacillaceae	Ligilactobacillus	Ligilactobacillus salivarius	0.331759792603121	2074091	117	Ligilactobacillus salivarius	genomic DNA	FWXBH4_1	9	566	1180
GCF_009866215.1	98716	64391	27820	255134.078	Jiangnan University	2020-01-13	Scaffold	Lactobacillaceae	Ligilactobacillus	Ligilactobacillus salivarius	0.3306280857383695	1993040	89	Ligilactobacillus salivarius	genomic DNA	FWXBH9_2	9	563	1179
GCF_009866265.1	108401	56900	27810	117047.721	Jiangnan University	2020-01-13	Scaffold	Lactobacillaceae	Ligilactobacillus	Ligilactobacillus salivarius	0.3273563625512548	1953721	50	Ligilactobacillus salivarius	genomic DNA	FWXBH25_3	9	566	1180
GCF_009866275.1	173032	94139	61443	352271.658	Jiangnan University	2020-01-13	Contig	Lactobacillaceae	Ligilactobacillus	Ligilactobacillus salivarius	0.3292316149978879	1931792	24	Ligilactobacillus salivarius	genomic DNA	FSDLZ18M11	9	565	1184
GCF_009869955.1	108726	59818	31465	184357.214	Jiangnan University	2020-01-14	Contig	Lactobacillaceae	Ligilactobacillus	Ligilactobacillus salivarius	0.3259994636597695	1886862	40	Ligilactobacillus salivarius	genomic DNA	HENA17_3	9	553	1180
GCF_009869975.1	72816	43330	19218	111811.906	Jiangnan University	2020-01-14	Scaffold	Lactobacillaceae	Ligilactobacillus	Ligilactobacillus salivarius	0.3278615057675951	1945785	57	Ligilactobacillus salivarius	genomic DNA	FWXBH3_1.scaf	9	558	1181
GCF_009869985.1	98510	46650	19468	147612.683	Jiangnan University	2020-01-14	Scaffold	Lactobacillaceae	Ligilactobacillus	Ligilactobacillus salivarius	0.3265987004047766	2032479	51	Ligilactobacillus salivarius	genomic DNA	FZJTZ28M4.scaf	7	585	1196
[truncated: 840 more rows]
